# Supplementary material for: Gene Expression and DNA Methylation in Human Papillomavirus Positive and Negative Head and Neck Squamous Cell Carcinomas
Source: Int J Mol Sci. 2022 Sep 19;23(18):10967. doi: 10.3390/ijms231810967 (PMC9504918; doi:10.3390/ijms231810967)
Supplement: Supplementary file 1 [file ijms-23-10967-s001.zip]

Archive with 6 entries (6 files):
- Supplementary Table 6.xlsx
- Supplementary Table 1.xlsx
- Supplementary Table 2.xlsx
- Supplementary Table 3.xlsx
- Supplementary Table 4.xlsx
- Supplementary Table 5.xlsx
