# Supplementary material for: Gene Expression and DNA Methylation in Human Papillomavirus Positive and Negative Head and Neck Squamous Cell Carcinomas
Source: Int J Mol Sci. 2022 Sep 19;23(18):10967. doi: 10.3390/ijms231810967 (PMC9504918; doi:10.3390/ijms231810967)
Supplement: Supplementary file 1 [file ijms-23-10967-s001.zip › Supplementary Table 6.xlsx]

## Sheet: hnsc_clinical_data
	bcr_patient_barcode	additional_studies	tumor_tissue_site	histological_type	tissue_prospective_collection_indicator	tissue_retrospective_collection_indicator	gender	vital_status	days_to_birth	days_to_last_known_alive	days_to_death	days_to_last_followup	race_list	tissue_source_site	patient_id	bcr_patient_uuid	history_of_neoadjuvant_treatment	informed_consent_verified	icd_o_3_site	icd_o_3_histology	icd_10	days_to_initial_pathologic_diagnosis	age_at_initial_pathologic_diagnosis	year_of_initial_pathologic_diagnosis	ethnicity	person_neoplasm_cancer_status	day_of_form_completion	month_of_form_completion	year_of_form_completion	anatomic_neoplasm_subdivision	laterality	primary_lymph_node_presentation_assessment	lymph_node_examined_count	number_of_lymphnodes_positive_by_he	number_of_lymphnodes_positive_by_ihc	lymphnode_neck_dissection	lymphnode_dissection_method_left	lymphnode_dissection_method_right	margin_status	p53_gene_analysis	egfr_amplication_status	presence_of_pathological_nodal_extracapsular_spread	lymphovascular_invasion_present	perineural_invasion_present	neoplasm_histologic_grade	hpv_status_by_p16_testing	hpv_status_by_ish_testing	tobacco_smoking_history	year_of_tobacco_smoking_onset
1	TCGA-4P-AA8J	#N/A	Head and Neck	Head & Neck Squamous Cell Carcinoma	NO	YES	MALE	Alive	-24222	#N/A	#N/A	102	BLACK OR AFRICAN AMERICAN	4P	AA8J	757C56D0-8A49-464F-866A-AE98816DE60B	No	YES	C02.9	8071/3	C02.9	0	66	2013	NOT HISPANIC OR LATINO	TUMOR FREE	5	6	2014	Oral Tongue	Right	YES	44	6	#N/A	YES	Modified Radical Neck Dissection	Modified Radical Neck Dissection	Negative	#N/A		No Extranodal Extension	YES	YES	G2	Negative		#N/A	#N/A
2	TCGA-BA-4074	#N/A	Head and Neck	Head & Neck Squamous Cell Carcinoma	NO	YES	MALE	Dead	-25282	#N/A	462	#N/A	WHITE	BA	4074	a63ca97d-ef31-4118-9547-a6730967290f	No	YES	C02.9	8070/3	C02.9	0	69	2003	NOT HISPANIC OR LATINO	WITH TUMOR	14	1	2011	Oral Tongue	Left	YES	47	5	#N/A	YES	Modified Radical Neck Dissection	Modified Radical Neck Dissection	Positive	#N/A		Gross Extension			G3			2	1951
3	TCGA-BA-4075	#N/A	Head and Neck	Head & Neck Squamous Cell Carcinoma	NO	YES	MALE	Dead	-17951	#N/A	283	#N/A	BLACK OR AFRICAN AMERICAN	BA	4075	6fa62461-e721-415a-8b0f-363b84292b82	Yes	YES	C02.9	8070/3	C02.9	0	49	2004	NOT HISPANIC OR LATINO	WITH TUMOR	4	4	2011	Oral Tongue	Right	YES	48	0	#N/A	YES		Modified Radical Neck Dissection	Positive	#N/A					G2			2	1974
4	TCGA-BA-4075	#N/A	Head and Neck	Head & Neck Squamous Cell Carcinoma	NO	YES	MALE	Dead	-17951	#N/A	283	#N/A	BLACK OR AFRICAN AMERICAN	BA	4075	6fa62461-e721-415a-8b0f-363b84292b82	Yes	YES	C02.9	8070/3	C02.9	0	49	2004	NOT HISPANIC OR LATINO	WITH TUMOR	4	4	2011	Oral Tongue	Right	YES	48	0	#N/A	YES		Modified Radical Neck Dissection	Positive	#N/A					G2			2	1974
5	TCGA-BA-4076	#N/A	Head and Neck	Head & Neck Squamous Cell Carcinoma	NO	YES	MALE	Dead	-14405	#N/A	415	#N/A	WHITE	BA	4076	7de19081-d5fd-468c-ad0d-f6e3e8b2ad70	No	YES	C32.9	8070/3	C32.9	0	39	2003	NOT HISPANIC OR LATINO	WITH TUMOR	10	12	2010	Larynx	Right	NO	#N/A	#N/A	#N/A	YES	Functional (Limited) Neck Dissection	Modified Radical Neck Dissection		#N/A		Gross Extension			G2			2	1983
6	TCGA-BA-4077	#N/A	Head and Neck	Head & Neck Squamous Cell Carcinoma	NO	YES	FEMALE	Dead	-16536	#N/A	1134	#N/A	WHITE	BA	4077	4bfbce2b-9d0b-4e8a-950f-fd8e0ba3e05a	Yes	YES	C02.9	8070/3	C02.9	0	45	2003	NOT HISPANIC OR LATINO	WITH TUMOR	4	4	2011	Base of tongue	Right	NO	0	#N/A	#N/A	YES			Negative	#N/A					G2			4	1983
7	TCGA-BA-4077	#N/A	Head and Neck	Head & Neck Squamous Cell Carcinoma	NO	YES	FEMALE	Dead	-16536	#N/A	1134	#N/A	WHITE	BA	4077	4bfbce2b-9d0b-4e8a-950f-fd8e0ba3e05a	Yes	YES	C02.9	8070/3	C02.9	0	45	2003	NOT HISPANIC OR LATINO	WITH TUMOR	4	4	2011	Base of tongue	Right	NO	0	#N/A	#N/A	YES			Negative	#N/A					G2			4	1983
8	TCGA-BA-4078	#N/A	Head and Neck	Head & Neck Squamous Cell Carcinoma	NO	YES	MALE	Dead	-30480	#N/A	276	#N/A	WHITE	BA	4078	c7353d6a-82a2-4a0d-8cd4-8c8957943edb	No	YES	C32.9	8070/3	C32.9	0	83	2003	NOT HISPANIC OR LATINO	WITH TUMOR	10	12	2010	Larynx		YES	52	4	#N/A	YES	Radical Neck Dissection	Functional (Limited) Neck Dissection		#N/A		Gross Extension	NO		G2			4	1944
9	TCGA-BA-5149	#N/A	Head and Neck	Head & Neck Squamous Cell Carcinoma	YES	NO	MALE	Alive	-17177	#N/A	#N/A	248	WHITE	BA	5149	cb99fb14-641c-4fb3-bf1d-17efb8cd982a	No	YES	C04.9	8070/3	C04.9	0	47	2010	NOT HISPANIC OR LATINO	TUMOR FREE	4	4	2011	Floor of mouth	Left	YES	50	5	#N/A	YES			Negative	#N/A		No Extranodal Extension	NO	NO	G2			2	1980
10	TCGA-BA-5151	#N/A	Head and Neck	Head & Neck Squamous Cell Carcinoma	YES	NO	MALE	Alive	-26569	#N/A	#N/A	190	WHITE	BA	5151	a55fb87d-f606-48a5-82f5-09eacbacf41b	No	YES	C06.0	8070/3	C06.0	0	72	2010	NOT HISPANIC OR LATINO	TUMOR FREE	27	1	2011	Buccal Mucosa	Left	YES	33	0	#N/A	YES	Modified Radical Neck Dissection		Close	#N/A		No Extranodal Extension	NO	NO	G1			3	1962
11	TCGA-BA-5152	#N/A	Head and Neck	Head & Neck Squamous Cell Carcinoma	NO	YES	MALE	Alive	-20783	#N/A	#N/A	846	WHITE	BA	5152	01420c4e-6013-4d3f-87bd-a6cd9e3f8e87	No	YES	C14.8	8070/3	C14.8	0	56	2009	NOT HISPANIC OR LATINO		8	7	2011	Alveolar Ridge	Right	YES	28	0	#N/A	YES		Functional (Limited) Neck Dissection	Negative	#N/A		No Extranodal Extension	NO	NO	G2			1	#N/A
12	TCGA-BA-5153	#N/A	Head and Neck	Head & Neck Squamous Cell Carcinoma	NO	YES	MALE	Dead	-18743	#N/A	1762	#N/A	WHITE	BA	5153	b3631718-9e0a-454c-bee1-8f36ebc509d8	No	YES	C09.9	8070/3	C09.9	0	51	2005	NOT HISPANIC OR LATINO	WITH TUMOR	10	12	2010	Tonsil	Left	NO	0	#N/A	#N/A	NO			Positive	#N/A				NO	G2			1	#N/A
13	TCGA-BA-5555	#N/A	Head and Neck	Head & Neck Squamous Cell Carcinoma	YES	NO	MALE	Alive	-19956	#N/A	#N/A	186	BLACK OR AFRICAN AMERICAN	BA	5555	8970f713-4a7a-4125-892c-6a34139371d8	No	YES	C32.9	8070/3	C32.9	0	54	2010	NOT HISPANIC OR LATINO	TUMOR FREE	4	4	2011	Larynx	Right	YES	68	1	#N/A	YES	Modified Radical Neck Dissection	Modified Radical Neck Dissection	Negative	#N/A		No Extranodal Extension	NO	NO	G2			4	#N/A
14	TCGA-BA-5556	#N/A	Head and Neck	Head & Neck Squamous Cell Carcinoma	YES	NO	FEMALE	Alive	-21444	#N/A	#N/A	179	WHITE	BA	5556	70741b73-9683-42bd-87fc-6a021a70103b	No	YES	C04.9	8070/3	C04.9	0	58	2010	NOT HISPANIC OR LATINO	TUMOR FREE	4	4	2011	Floor of mouth		YES	81	0	#N/A	YES	Modified Radical Neck Dissection	Modified Radical Neck Dissection		#N/A		No Extranodal Extension	NO	NO	G3			4	1968
15	TCGA-BA-5557	#N/A	Head and Neck	Head & Neck Squamous Cell Carcinoma	YES	NO	FEMALE	Alive	-15247	#N/A	#N/A	242		BA	5557	7e0575ce-670b-4035-8a90-4d35279707b2	No	YES	C14.8	8070/3	C14.8	0	41	2010	HISPANIC OR LATINO	TUMOR FREE	4	4	2011	Oral Tongue	Right	YES	34	1	#N/A	YES		Modified Radical Neck Dissection	Negative	#N/A		No Extranodal Extension	NO	NO	G2			1	#N/A
16	TCGA-BA-5557	#N/A	Head and Neck	Head & Neck Squamous Cell Carcinoma	YES	NO	FEMALE	Alive	-15247	#N/A	#N/A	242		BA	5557	7e0575ce-670b-4035-8a90-4d35279707b2	No	YES	C14.8	8070/3	C14.8	0	41	2010	HISPANIC OR LATINO	TUMOR FREE	4	4	2011	Oral Tongue	Right	YES	34	1	#N/A	YES		Modified Radical Neck Dissection	Negative	#N/A		No Extranodal Extension	NO	NO	G2			1	#N/A
17	TCGA-BA-5558	#N/A	Head and Neck	Head & Neck Squamous Cell Carcinoma	NO	YES	MALE	Alive	-23984	#N/A	#N/A	1636	WHITE	BA	5558	6a1aa50c-097c-4e04-8ddd-12d50f8a5ac2	No	YES	C14.8	8070/3	C14.8	0	65	2006	NOT HISPANIC OR LATINO	TUMOR FREE	4	4	2011	Hard Palate	Right	YES	37	0	#N/A	YES		Modified Radical Neck Dissection		#N/A			NO	NO	G1			1	#N/A
18	TCGA-BA-5559	#N/A	Head and Neck	Head & Neck Squamous Cell Carcinoma	NO	YES	MALE	Alive	-26286	#N/A	#N/A	1747	WHITE	BA	5559	17b17d91-c3df-4b89-9c10-4db069aff656	No	YES	C09.9	8070/3	C09.9	0	71	2006	NOT HISPANIC OR LATINO	WITH TUMOR	5	4	2011	Tonsil	Left	YES	25	4	#N/A	YES	Modified Radical Neck Dissection		Positive	#N/A					G3			1	#N/A
19	TCGA-BA-5559	#N/A	Head and Neck	Head & Neck Squamous Cell Carcinoma	NO	YES	MALE	Alive	-26286	#N/A	#N/A	1747	WHITE	BA	5559	17b17d91-c3df-4b89-9c10-4db069aff656	No	YES	C09.9	8070/3	C09.9	0	71	2006	NOT HISPANIC OR LATINO	WITH TUMOR	5	4	2011	Tonsil	Left	YES	25	4	#N/A	YES	Modified Radical Neck Dissection		Positive	#N/A					G3			1	#N/A
20	TCGA-BA-6868	#N/A	Head and Neck	Head & Neck Squamous Cell Carcinoma	YES	NO	MALE	Alive	-19608	#N/A	#N/A	153	BLACK OR AFRICAN AMERICAN	BA	6868	ed61706c-7fc1-4c5f-b473-7b0888ac5b73	No	YES	C32.9	8070/3	C32.9	0	53	2011	NOT HISPANIC OR LATINO	WITH TUMOR	8	7	2011	Larynx	Right		#N/A	#N/A	#N/A	NO				#N/A					G2			4	1971
21	TCGA-BA-6869	#N/A	Head and Neck	Head & Neck Squamous Cell Carcinoma	YES	NO	MALE	Alive	-22765	#N/A	#N/A	244	WHITE	BA	6869	fafd6f5b-1d76-4537-bd1c-e0bd7b4e2166	No	YES	C32.9	8070/3	C32.9	0	62	2010	NOT HISPANIC OR LATINO	TUMOR FREE	8	7	2011	Larynx	Left	YES	80	0	0	YES	Modified Radical Neck Dissection	Modified Radical Neck Dissection	Close	#N/A		No Extranodal Extension	NO	NO	G2			2	1965
22	TCGA-BA-6870	#N/A	Head and Neck	Head & Neck Squamous Cell Carcinoma	YES	NO	FEMALE	Dead	-22222	#N/A	451	#N/A	BLACK OR AFRICAN AMERICAN	BA	6870	730c3b27-24d5-4a80-b659-db54cd2bc4fa	No	YES	C32.9	8070/3	C32.9	0	60	2010	NOT HISPANIC OR LATINO		8	7	2011	Larynx	Left	NO	#N/A	#N/A	#N/A	NO				#N/A					G2			2	1970
23	TCGA-BA-6871	#N/A	Head and Neck	Head & Neck Squamous Cell Carcinoma	YES	NO	MALE	Alive	-27708	#N/A	#N/A	63	WHITE	BA	6871	bd62a587-6fe1-47ce-918d-055f2b38bb0e	No	YES	C01.9	8070/3	C01	0	75	2011		WITH TUMOR	8	7	2011	Base of tongue	Left		#N/A	#N/A	#N/A	NO				#N/A					G2			4	1950
24	TCGA-BA-6871	#N/A	Head and Neck	Head & Neck Squamous Cell Carcinoma	YES	NO	MALE	Alive	-27708	#N/A	#N/A	63	WHITE	BA	6871	bd62a587-6fe1-47ce-918d-055f2b38bb0e	No	YES	C01.9	8070/3	C01	0	75	2011		WITH TUMOR	8	7	2011	Base of tongue	Left		#N/A	#N/A	#N/A	NO				#N/A					G2			4	1950
25	TCGA-BA-6872	#N/A	Head and Neck	Head & Neck Squamous Cell Carcinoma	NO	YES	MALE	Dead	-17296	#N/A	384	#N/A	WHITE	BA	6872	3e5f451a-5882-4914-ae1a-95c898c2bcca	No	YES	C04.9	8070/3	C04.9	0	47	2004	NOT HISPANIC OR LATINO	WITH TUMOR	7	7	2011	Floor of mouth	Right	YES	50	6	#N/A	YES	Functional (Limited) Neck Dissection	Modified Radical Neck Dissection	Negative	#N/A					G2			2	1974
26	TCGA-BA-6873	#N/A	Head and Neck	Head & Neck Squamous Cell Carcinoma	YES	NO	MALE	Alive	-10512	#N/A	#N/A	113	WHITE	BA	6873	bf6b931e-cb2e-4cc0-b603-e9fc71fdc509	No	YES	C02.9	8070/3	C02.9	0	28	2011	HISPANIC OR LATINO		8	7	2011	Oral Tongue	Left	YES	48	3	#N/A	YES	Functional (Limited) Neck Dissection		Close	#N/A		Gross Extension	YES	YES	G2			2	2001
27	TCGA-BA-7269	#N/A	Head and Neck	Head & Neck Squamous Cell Carcinoma	YES	NO	MALE	Alive	-22609	#N/A	#N/A	236	WHITE	BA	7269	eb611a76-eecf-452c-bfbe-ab49b362f49c	No	YES	C02.9	8070/3	C02.9	0	61	2010	NOT HISPANIC OR LATINO	TUMOR FREE	10	11	2011	Oral Tongue	Right	YES	17	1	#N/A	YES		Functional (Limited) Neck Dissection	Negative	#N/A		No Extranodal Extension	NO	YES	G1			2	1964
28	TCGA-BA-A4IF	#N/A	Head and Neck	Head & Neck Squamous Cell Carcinoma	YES	NO	MALE	Alive	-21635	#N/A	#N/A	523	WHITE	BA	A4IF	28D2FD8E-ABE9-4EA3-87E4-4F2B61A33C90	No	YES	C10.3	8071/3	C10.3	0	59	2011	NOT HISPANIC OR LATINO	TUMOR FREE	17	1	2013	Oropharynx		NO	#N/A	#N/A	#N/A	NO				#N/A					G2	Negative	Negative	4	#N/A
29	TCGA-BA-A4IG	#N/A	Head and Neck	Head & Neck Squamous Cell Carcinoma	YES	NO	MALE	Alive	-28402	#N/A	#N/A	519	WHITE	BA	A4IG	54B295D4-6315-4416-BDE7-A221859F965C	No	YES	C10.9	8070/3	C10.9	0	77	2011	NOT HISPANIC OR LATINO	TUMOR FREE	17	1	2013	Base of tongue	Right	YES	67	6	#N/A	YES	Functional (Limited) Neck Dissection	Functional (Limited) Neck Dissection	Negative	#N/A		No Extranodal Extension	NO	NO	G3			3	#N/A
30	TCGA-BA-A4IG	#N/A	Head and Neck	Head & Neck Squamous Cell Carcinoma	YES	NO	MALE	Alive	-28402	#N/A	#N/A	519	WHITE	BA	A4IG	54B295D4-6315-4416-BDE7-A221859F965C	No	YES	C10.9	8070/3	C10.9	0	77	2011	NOT HISPANIC OR LATINO	TUMOR FREE	17	1	2013	Base of tongue	Right	YES	67	6	#N/A	YES	Functional (Limited) Neck Dissection	Functional (Limited) Neck Dissection	Negative	#N/A		No Extranodal Extension	NO	NO	G3			3	#N/A
31	TCGA-BA-A4IH	#N/A	Head and Neck	Head & Neck Squamous Cell Carcinoma Basaloid Type	YES	NO	MALE	Alive	-21094	#N/A	#N/A	201	WHITE	BA	A4IH	BD75D8EE-916B-4ABC-BF33-BCE6A4217076	No	YES	C10.9	8083/3	C10.9	0	57	2012	NOT HISPANIC OR LATINO	TUMOR FREE	17	1	2013	Tonsil	Right	YES	39	2	#N/A	YES		Functional (Limited) Neck Dissection	Close	#N/A		No Extranodal Extension	YES	NO	G3	Positive	Positive	4	#N/A
32	TCGA-BA-A4II	#N/A	Head and Neck	Head & Neck Squamous Cell Carcinoma	YES	NO	MALE	Alive	-17011	#N/A	#N/A	603	WHITE	BA	A4II	2855BF40-E5E1-4519-B47A-327BFC275279	No	YES	C10.9	8070/3	C10.9	0	46	2011	NOT HISPANIC OR LATINO	TUMOR FREE	17	1	2013	Oropharynx	Right	YES	80	0	#N/A	YES	Functional (Limited) Neck Dissection	Functional (Limited) Neck Dissection	Negative	#N/A		No Extranodal Extension	NO	NO	G1			4	#N/A
33	TCGA-BA-A4II	#N/A	Head and Neck	Head & Neck Squamous Cell Carcinoma	YES	NO	MALE	Alive	-17011	#N/A	#N/A	603	WHITE	BA	A4II	2855BF40-E5E1-4519-B47A-327BFC275279	No	YES	C10.9	8070/3	C10.9	0	46	2011	NOT HISPANIC OR LATINO	TUMOR FREE	17	1	2013	Oropharynx	Right	YES	80	0	#N/A	YES	Functional (Limited) Neck Dissection	Functional (Limited) Neck Dissection	Negative	#N/A		No Extranodal Extension	NO	NO	G1			4	#N/A
34	TCGA-BA-A6D8	#N/A	Head and Neck	Head & Neck Squamous Cell Carcinoma	YES	NO	MALE	Alive	-21778	#N/A	#N/A	513	BLACK OR AFRICAN AMERICAN	BA	A6D8	B39C64BB-122D-44B3-9672-D0DC8468CA93	No	YES	C04.9	8070/3	C04.9	0	59	2012		TUMOR FREE	16	7	2013	Floor of mouth	Right	YES	77	7	#N/A	YES	Modified Radical Neck Dissection	Modified Radical Neck Dissection	Positive	#N/A		Microscopic Extension	YES	YES	G2	Negative	Negative	4	#N/A
35	TCGA-BA-A6DA	#N/A	Head and Neck	Head & Neck Squamous Cell Carcinoma	YES	NO	FEMALE	Alive	-15004	#N/A	#N/A	351	WHITE	BA	A6DA	17885905-280F-40FA-943E-346ED45403EA	No	YES	C32.1	8070/3	C32.1	0	41	2012	NOT HISPANIC OR LATINO	TUMOR FREE	16	7	2013	Larynx		YES	87	9	#N/A	YES	Modified Radical Neck Dissection	Modified Radical Neck Dissection	Close	#N/A		Microscopic Extension	YES	YES	G2	Positive	Negative	2	1987
36	TCGA-BA-A6DB	#N/A	Head and Neck	Head & Neck Squamous Cell Carcinoma	YES	NO	FEMALE	Alive	-8967	#N/A	#N/A	216	WHITE	BA	A6DB	207C8A26-1A2D-47D9-8DB8-A25A7FD8655A	No	YES	C02.9	8071/3	C02.9	0	24	2012	NOT HISPANIC OR LATINO	WITH TUMOR	16	7	2013	Oral Tongue	Right	YES	24	0	#N/A	YES		Functional (Limited) Neck Dissection	Negative	#N/A			NO	NO	G1	Negative	Negative	1	#N/A
37	TCGA-BA-A6DD	#N/A	Head and Neck	Head & Neck Squamous Cell Carcinoma	YES	NO	MALE	Dead	-16401	#N/A	173	#N/A	BLACK OR AFRICAN AMERICAN	BA	A6DD	C4060CA5-33E0-4C83-B91C-742D75059BDC	No	YES	C04.9	8071/3	C04.9	0	44	2013	NOT HISPANIC OR LATINO	WITH TUMOR	17	7	2013	Floor of mouth		YES	42	5	#N/A	YES	Radical Neck Dissection	Modified Radical Neck Dissection	Positive	#N/A		No Extranodal Extension	NO	YES	G2	Negative	Negative	2	#N/A
38	TCGA-BA-A6DE	#N/A	Head and Neck	Head & Neck Squamous Cell Carcinoma	YES	NO	FEMALE	Alive	-25874	#N/A	#N/A	182	WHITE	BA	A6DE	116AD004-929D-4C8D-8EEE-883D132E0FE5	No	YES	C02.9	8071/3	C02.9	0	70	2013	NOT HISPANIC OR LATINO	TUMOR FREE	17	7	2013	Oral Tongue	Right	YES	73	0	#N/A	YES	Functional (Limited) Neck Dissection	Functional (Limited) Neck Dissection	Negative	#N/A			NO	NO	G2	Negative	Negative	2	#N/A
39	TCGA-BA-A6DF	#N/A	Head and Neck	Head & Neck Squamous Cell Carcinoma	YES	NO	FEMALE	Dead	-29283	#N/A	238	#N/A	WHITE	BA	A6DF	B41FAB9F-AF83-4EA2-89FB-A5999B168412	No	YES	C04.9	8070/3	C04.9	0	80	2012	NOT HISPANIC OR LATINO	TUMOR FREE	17	7	2013	Floor of mouth	Left	YES	28	0	#N/A	YES	Functional (Limited) Neck Dissection		Close	#N/A			NO	NO	G2	Positive	Negative	#N/A	#N/A
40	TCGA-BA-A6DG	#N/A	Head and Neck	Head & Neck Squamous Cell Carcinoma	YES	NO	MALE	Dead	-18052	#N/A	69	#N/A	WHITE	BA	A6DG	B7AC2F06-012A-436E-AFDE-7E4D653C84D9	No	YES	C02.9	8070/3	C02.9	0	49	2012	NOT HISPANIC OR LATINO	WITH TUMOR	17	7	2013	Oral Tongue	Left	NO	#N/A	#N/A	#N/A	NO				#N/A					G2	Negative	Negative	3	1976
41	TCGA-BA-A6DI	#N/A	Head and Neck	Head & Neck Squamous Cell Carcinoma	YES	NO	MALE	Dead	-22857	#N/A	336	#N/A	BLACK OR AFRICAN AMERICAN	BA	A6DI	CB78EFB3-BC29-4DE7-9128-FDC4F9539B48	No	YES	C32.9	8071/3	C32.9	0	62	2012	NOT HISPANIC OR LATINO	WITH TUMOR	17	7	2013	Larynx	Left	NO	#N/A	#N/A	#N/A	NO				#N/A					G2	Negative	Negative	2	#N/A
42	TCGA-BA-A6DJ	#N/A	Head and Neck	Head & Neck Squamous Cell Carcinoma	YES	NO	MALE	Alive	-22967	#N/A	#N/A	314	ASIAN	BA	A6DJ	0DE19185-3517-4E30-925B-7EB1F5079EC2	No	YES	C03.9	8071/3	C03.9	0	62	2012	NOT HISPANIC OR LATINO	WITH TUMOR	17	7	2013	Alveolar Ridge	Left	YES	101	8	#N/A	YES	Modified Radical Neck Dissection	Functional (Limited) Neck Dissection	Close	#N/A		No Extranodal Extension	YES	YES	G2	Negative	Negative	4	#N/A
43	TCGA-BA-A6DL	#N/A	Head and Neck	Head & Neck Squamous Cell Carcinoma	YES	NO	MALE	Alive	-21886	#N/A	#N/A	294	WHITE	BA	A6DL	C9A36EB5-AC3E-424E-BC2E-303DE7105957	No	YES	C10.9	8070/3	C10.9	0	59	2012	NOT HISPANIC OR LATINO	TUMOR FREE	17	7	2013	Oropharynx	Right	NO	#N/A	#N/A	#N/A	NO				#N/A					G2	Negative	Negative	2	#N/A
44	TCGA-BA-A8YP	#N/A	Head and Neck	Head & Neck Squamous Cell Carcinoma	YES	NO	MALE	Alive	-18355	#N/A	#N/A	142	BLACK OR AFRICAN AMERICAN	BA	A8YP	A2D42990-747C-4618-88DD-E2DECE8E566F	No	YES	C10.9	8071/3	C10.9	0	50	2013	NOT HISPANIC OR LATINO	TUMOR FREE	13	3	2014	Oropharynx	Left	YES	66	2	#N/A	YES	Radical Neck Dissection		Positive	#N/A		Microscopic Extension	YES	NO	G2	Negative	Negative	2	1999
45	TCGA-BB-4217	#N/A	Head and Neck	Head & Neck Squamous Cell Carcinoma	NO	YES	MALE	Alive	-25020	#N/A	#N/A	187	BLACK OR AFRICAN AMERICAN	BB	4217	248fa778-0758-4681-a31f-371ea8d376e6	No	YES	C32.9	8070/3	C32.9	0	68	2008	NOT HISPANIC OR LATINO	WITH TUMOR	22	12	2011	Larynx		YES	51	#N/A	#N/A	YES			Negative	#N/A					G3			2	#N/A
46	TCGA-BB-4223	#N/A	Head and Neck	Head & Neck Squamous Cell Carcinoma	NO	YES	MALE	Alive	-17608	#N/A	#N/A	2878	WHITE	BB	4223	05f01280-bf77-4682-a7a8-20dd0eac77bd	No	YES	C09.9	8070/3	C09.9	0	48	2003	NOT HISPANIC OR LATINO	TUMOR FREE	22	12	2011	Tonsil	Left		#N/A	#N/A	#N/A	YES	Modified Radical Neck Dissection		Negative	#N/A					G3			1	#N/A
47	TCGA-BB-4224	#N/A	Head and Neck	Head & Neck Squamous Cell Carcinoma	NO	YES	MALE	Alive	-19119	#N/A	#N/A	278	WHITE	BB	4224	58574e35-8a30-4207-b127-59fff7c87a43	No	YES	C02.9	8070/3	C02.9	0	52	2004	NOT HISPANIC OR LATINO	WITH TUMOR	22	12	2011	Oral Tongue	Left	YES	51	#N/A	#N/A	YES			Negative	#N/A					G2			1	#N/A
48	TCGA-BB-4225	#N/A	Head and Neck	Head & Neck Squamous Cell Carcinoma	NO	YES	MALE	Alive	-26687	#N/A	#N/A	140	WHITE	BB	4225	c1f50a22-38df-41cc-a1f4-f7985504a7ac	No	YES	C01.9	8070/3	C01	0	73	2003	NOT HISPANIC OR LATINO	WITH TUMOR	4	1	2012	Base of tongue	Right		#N/A	#N/A	#N/A	NO				#N/A					G3			4	1948
49	TCGA-BB-4227	#N/A	Head and Neck	Head & Neck Squamous Cell Carcinoma	NO	YES	MALE	Alive	-24322	#N/A	#N/A	133	WHITE	BB	4227	b8ac8500-abcd-40c4-9c24-7af557fd260a	No	YES	C13.9	8070/3	C13.9	0	66	2010	NOT HISPANIC OR LATINO	WITH TUMOR	27	12	2011	Hypopharynx		YES	25	#N/A	#N/A	YES			Negative	#N/A					G2			3	#N/A
50	TCGA-BB-4228	#N/A	Head and Neck	Head & Neck Squamous Cell Carcinoma	NO	YES	MALE	Alive	-18536	#N/A	#N/A	558	WHITE	BB	4228	cac30b32-03ef-4ecb-88d8-d5577ab6b2a6	No	YES	C01.9	8070/3	C01	0	50	2010	NOT HISPANIC OR LATINO	TUMOR FREE	22	12	2011	Base of tongue	Right		#N/A	#N/A	#N/A	NO			Negative	#N/A					GX	Positive		2	1969
51	TCGA-BB-7861	#N/A	Head and Neck	Head & Neck Squamous Cell Carcinoma	NO	YES	MALE	Alive	-20563	#N/A	#N/A	310	WHITE	BB	7861	1ae087ac-63f0-4cf9-b698-f5c13e1f4681	No	YES	C01.9	8070/3	C01	0	56	2011	NOT HISPANIC OR LATINO	TUMOR FREE	21	5	2012	Base of tongue	Right	YES	12	1	#N/A	YES				#N/A		No Extranodal Extension				Positive	Positive	2	#N/A
52	TCGA-BB-7862	#N/A	Head and Neck	Head & Neck Squamous Cell Carcinoma	NO	YES	MALE	Alive	-24823	#N/A	#N/A	536	WHITE	BB	7862	f68237e7-7fc0-4b6b-8095-b49515ddd169	No	YES	C32.9	8070/3	C32.9	0	67	2011	NOT HISPANIC OR LATINO	TUMOR FREE	15	6	2012	Larynx		YES	48	2	#N/A	YES			Negative	#N/A		No Extranodal Extension	YES	NO	G3			4	#N/A
53	TCGA-BB-7863	#N/A	Head and Neck	Head & Neck Squamous Cell Carcinoma	NO	YES	FEMALE	Alive	-15899	#N/A	#N/A	423	WHITE	BB	7863	31202ace-6480-46db-8e0d-b4c64149e326	No	YES	C02.9	8070/3	C02.9	0	43	2011	HISPANIC OR LATINO	TUMOR FREE	2	7	2012	Oral Tongue	Left	YES	16	0	#N/A	YES			Negative	#N/A			NO	NO	G2			1	#N/A
54	TCGA-BB-7864	#N/A	Head and Neck	Head & Neck Squamous Cell Carcinoma	NO	YES	MALE	Alive	-22317	#N/A	#N/A	687	WHITE	BB	7864	f87f7cee-e9bd-45cc-a740-3d8ffa9746d3	No	YES	C32.9	8070/3	C32.9	0	61	2010	NOT HISPANIC OR LATINO	TUMOR FREE	26	6	2012	Larynx	Left	YES	54	3	#N/A	YES				#N/A		No Extranodal Extension	YES	YES	G2			4	#N/A
55	TCGA-BB-7866	#N/A	Head and Neck	Head & Neck Squamous Cell Carcinoma	NO	YES	MALE	Alive	-14810	#N/A	#N/A	638	WHITE	BB	7866	16d52afb-a954-4cb3-b168-c1501208f691	No	YES	C09.9	8070/3	C09.9	0	40	2010	NOT HISPANIC OR LATINO	TUMOR FREE	2	7	2012	Tonsil	Right		#N/A	#N/A	#N/A	NO				#N/A					GX	Positive	Positive	4	#N/A
56	TCGA-BB-7870	#N/A	Head and Neck	Head & Neck Squamous Cell Carcinoma	NO	YES	MALE	Alive	-21443	#N/A	#N/A	1153	WHITE	BB	7870	d83b6b2d-932b-4240-b99d-5506f18af892	No	YES	C32.9	8070/3	C32.9	0	58	2009	NOT HISPANIC OR LATINO	TUMOR FREE	25	6	2012	Larynx		YES	83	0	#N/A	YES			Negative	#N/A		No Extranodal Extension	NO	NO	G3			2	#N/A
57	TCGA-BB-7871	#N/A	Head and Neck	Head & Neck Squamous Cell Carcinoma	NO	YES	FEMALE	Alive	-23409	#N/A	#N/A	428	WHITE	BB	7871	9dd8b7cc-d094-474b-9573-cbff4ab233c8	No	YES	C01.9	8070/3	C01	0	64	2011	NOT HISPANIC OR LATINO	WITH TUMOR	12	7	2012	Base of tongue		YES	90	44	#N/A	YES	Modified Radical Neck Dissection	Radical Neck Dissection	Positive	#N/A		Gross Extension	YES	YES	G2			2	1961
58	TCGA-BB-7872	#N/A	Head and Neck	Head & Neck Squamous Cell Carcinoma	NO	YES	MALE	Alive	-23185	#N/A	#N/A	436	ASIAN	BB	7872	80593c77-4530-413b-bb05-adca5d43bb82	No	YES	C06.9	8070/3	C06.9	0	63	2011	NOT HISPANIC OR LATINO	TUMOR FREE	3	7	2012	Oral Tongue	Right	YES	74	0	#N/A	YES			Positive	#N/A				YES	G3	Positive	Negative	1	#N/A
59	TCGA-BB-8596	#N/A	Head and Neck	Head & Neck Squamous Cell Carcinoma	NO	YES	FEMALE	Alive	-25408	#N/A	#N/A	2161	WHITE	BB	8596	5646f226-e2ce-45ef-8aa2-4841ec6b56b0	No	YES	C13.9	8070/3	C13.9	0	69	2005	NOT HISPANIC OR LATINO	TUMOR FREE	26	9	2012	Hypopharynx	Right	NO	#N/A	#N/A	#N/A	NO			Negative	#N/A				YES	G3			4	1955
60	TCGA-BB-8601	#N/A	Head and Neck	Head & Neck Squamous Cell Carcinoma	NO	YES	MALE	Alive	-30721	#N/A	#N/A	624	BLACK OR AFRICAN AMERICAN	BB	8601	360726f4-9b50-422d-b498-5acbbc3713ae	No	YES	C04.9	8070/3	C04.9	0	84	2010	NOT HISPANIC OR LATINO	WITH TUMOR	26	9	2012	Floor of mouth	Right	YES	16	1	#N/A	YES		Functional (Limited) Neck Dissection	Negative	#N/A			NO	YES	G2			4	#N/A
61	TCGA-BB-A5HU	#N/A	Head and Neck	Head & Neck Squamous Cell Carcinoma	NO	YES	MALE	Alive	-17502	#N/A	#N/A	383	WHITE	BB	A5HU	F35A0655-7504-4BD6-A9F3-6F3E59FD84B1	No	YES	C06.9	8070/3	C06.9	0	47	2012	NOT HISPANIC OR LATINO	TUMOR FREE	18	9	2014	Oral Cavity	Right	YES	30	1	0	YES		Modified Radical Neck Dissection	Negative	#N/A		Gross Extension	NO	YES	G2		Negative	1	#N/A
62	TCGA-BB-A5HU	#N/A	Head and Neck	Head & Neck Squamous Cell Carcinoma	NO	YES	MALE	Alive	-17502	#N/A	#N/A	383	WHITE	BB	A5HU	F35A0655-7504-4BD6-A9F3-6F3E59FD84B1	No	YES	C06.9	8070/3	C06.9	0	47	2012	NOT HISPANIC OR LATINO	TUMOR FREE	18	9	2014	Oral Cavity	Right	YES	30	1	0	YES		Modified Radical Neck Dissection	Negative	#N/A		Gross Extension	NO	YES	G2		Negative	1	#N/A
63	TCGA-BB-A5HY	#N/A	Head and Neck	Head & Neck Squamous Cell Carcinoma	NO	YES	MALE	Alive	-23640	#N/A	#N/A	308	WHITE	BB	A5HY	0394060D-010E-405F-983D-DB525F01F2C3	No	YES	C13.9	8070/3	C13.9	0	64	2012	NOT HISPANIC OR LATINO	WITH TUMOR	18	9	2014	Hypopharynx	Left	YES	24	3	#N/A	YES	Functional (Limited) Neck Dissection		Negative	#N/A		Gross Extension		NO	G3		Negative	2	1972
64	TCGA-BB-A5HZ	#N/A	Head and Neck	Head & Neck Squamous Cell Carcinoma	NO	YES	MALE	Alive	-23906	#N/A	#N/A	350	WHITE	BB	A5HZ	A88D6F62-88DA-40C4-BC16-7FE58F038B8C	No	YES	C06.9	8070/3	C06.9	0	65	2012	NOT HISPANIC OR LATINO	TUMOR FREE	18	9	2014	Oral Cavity	Right	YES	39	1	#N/A	YES		Functional (Limited) Neck Dissection	Negative	#N/A		Gross Extension	NO	NO	G2			1	#N/A
65	TCGA-BB-A6UM	#N/A	Head and Neck	Head & Neck Squamous Cell Carcinoma	NO	YES	MALE	Alive	-19194	#N/A	#N/A	393	WHITE	BB	A6UM	03C3AE62-D0AA-412E-BD3C-4577FC9F919C	No	YES	C09.9	8070/3	C09.9	0	52	2010	NOT HISPANIC OR LATINO	TUMOR FREE	23	9	2014	Tonsil	Left	NO	#N/A	#N/A	#N/A	NO			Negative	#N/A		No Extranodal Extension	YES	NO	GX	Positive	Positive	4	1975
66	TCGA-BB-A6UO	#N/A	Head and Neck	Head & Neck Squamous Cell Carcinoma	NO	YES	FEMALE	Dead	-22506	#N/A	268	#N/A	WHITE	BB	A6UO	CCD672DF-44D4-421F-8727-0A05E513B6C8	No	YES	C02.9	8070/3	C02.9	0	61	2012	NOT HISPANIC OR LATINO	WITH TUMOR	23	9	2014	Oral Tongue	Left	YES	28	#N/A	3	YES	Radical Neck Dissection		Close	#N/A		Gross Extension	NO	YES	G2			2	1972
67	TCGA-C9-A47Z	#N/A	Head and Neck	Head & Neck Squamous Cell Carcinoma	YES	NO	FEMALE	Alive	-26592	#N/A	#N/A	5	ASIAN	C9	A47Z	64A195F6-2212-4E81-BCCC-E39C77A10908	No	YES	C02.9	8070/3	C02.9	0	72	2011	NOT HISPANIC OR LATINO	TUMOR FREE	11	3	2013	Oral Tongue	Midline	YES	2	1	#N/A	NO				#N/A					G1			1	#N/A
68	TCGA-C9-A480	#N/A	Head and Neck	Head & Neck Squamous Cell Carcinoma	YES	NO	FEMALE	Alive	-16567	#N/A	#N/A	4	ASIAN	C9	A480	E8F0CD72-E423-45E0-AD1E-83AA7FB354E3	No	YES	C02.9	8070/3	C02.9	0	45	2011	NOT HISPANIC OR LATINO	TUMOR FREE	11	3	2013	Oral Tongue	Midline	NO	#N/A	#N/A	#N/A	NO				#N/A					G1			1	#N/A
69	TCGA-CN-4722	#N/A	Head and Neck	Head & Neck Squamous Cell Carcinoma	YES	NO	FEMALE	Alive	-22299	#N/A	#N/A	193	WHITE	CN	4722	b64bfca1-033c-4501-a900-103ac105c084	No	YES	C32.9	8070/3	C32.9	0	61	2010	NOT HISPANIC OR LATINO	TUMOR FREE	27	4	2011	Larynx		YES	53	0	0	YES			Negative	#N/A	Amplified	No Extranodal Extension	NO	NO	G1		Negative	2	#N/A
70	TCGA-CN-4723	#N/A	Head and Neck	Head & Neck Squamous Cell Carcinoma	YES	NO	MALE	Alive	-24815	#N/A	#N/A	412	WHITE	CN	4723	96163e94-4a14-4907-a57a-cfab4caf19a4	No	YES	C32.9	8070/3	C32.9	0	67	2010	NOT HISPANIC OR LATINO	TUMOR FREE	27	4	2011	Larynx		YES	55	0	0	YES	Modified Radical Neck Dissection	Modified Radical Neck Dissection	Negative	#N/A		No Extranodal Extension	NO	NO	G2			4	#N/A
71	TCGA-CN-4725	#N/A	Head and Neck	Head & Neck Squamous Cell Carcinoma	YES	NO	MALE	Alive	-22171	#N/A	#N/A	310	WHITE	CN	4725	3be2ace5-1c2a-49e9-8da9-ceed6119530b	No	YES	C02.9	8070/3	C02.9	0	60	2010	NOT HISPANIC OR LATINO	TUMOR FREE	27	4	2011	Oral Tongue		YES	16	0	0	YES		Modified Radical Neck Dissection	Negative	#N/A	Amplified	No Extranodal Extension	NO	YES	G2	Negative	Negative	1	#N/A
72	TCGA-CN-4726	#N/A	Head and Neck	Head & Neck Squamous Cell Carcinoma	YES	NO	MALE	Dead	-25194	#N/A	142	#N/A	WHITE	CN	4726	5da2dbde-735b-4f05-b6d7-76de54d6d6ac	No	YES	C06.0	8070/3	C06.0	0	68	2010	NOT HISPANIC OR LATINO	WITH TUMOR	28	4	2011	Buccal Mucosa		YES	14	6	0	YES	Functional (Limited) Neck Dissection		Positive	#N/A	Amplified	Microscopic Extension	YES	YES	G2	Negative	Negative	2	#N/A
73	TCGA-CN-4727	#N/A	Head and Neck	Head & Neck Squamous Cell Carcinoma	YES	NO	MALE	Alive	-20748	#N/A	#N/A	194	WHITE	CN	4727	12d05e8f-8d13-47c1-b713-2250f6abcef9	No	YES	C32.9	8070/3	C32.9	0	56	2010	NOT HISPANIC OR LATINO	TUMOR FREE	28	4	2011	Larynx		YES	37	0	0	YES	Functional (Limited) Neck Dissection	Functional (Limited) Neck Dissection	Negative	#N/A	Unamplified	No Extranodal Extension	NO	NO	G2	Negative	Negative	4	1970
74	TCGA-CN-4727	#N/A	Head and Neck	Head & Neck Squamous Cell Carcinoma	YES	NO	MALE	Alive	-20748	#N/A	#N/A	194	WHITE	CN	4727	12d05e8f-8d13-47c1-b713-2250f6abcef9	No	YES	C32.9	8070/3	C32.9	0	56	2010	NOT HISPANIC OR LATINO	TUMOR FREE	28	4	2011	Larynx		YES	37	0	0	YES	Functional (Limited) Neck Dissection	Functional (Limited) Neck Dissection	Negative	#N/A	Unamplified	No Extranodal Extension	NO	NO	G2	Negative	Negative	4	1970
75	TCGA-CN-4728	#N/A	Head and Neck	Head & Neck Squamous Cell Carcinoma	YES	NO	MALE	Alive	-20660	#N/A	#N/A	325	WHITE	CN	4728	7152edc3-0a5b-4aed-b0c6-63f913dff272	No	YES	C14.8	8070/3	C14.8	0	56	2010	NOT HISPANIC OR LATINO	TUMOR FREE	28	4	2011	Oral Cavity		YES	58	2	0	YES	Functional (Limited) Neck Dissection	Functional (Limited) Neck Dissection	Negative	#N/A		No Extranodal Extension	YES	YES	G2	Negative		2	1968
76	TCGA-CN-4729	#N/A	Head and Neck	Head & Neck Squamous Cell Carcinoma	YES	NO	MALE	Alive	-26713	#N/A	#N/A	156	WHITE	CN	4729	2fc960bd-01b0-422d-ad33-34520fa3df0e	No	YES	C14.8	8070/3	C14.8	0	73	2010	NOT HISPANIC OR LATINO	TUMOR FREE	28	4	2011	Oral Cavity		YES	24	1	0	YES	Functional (Limited) Neck Dissection		Negative	#N/A		Microscopic Extension	YES	NO	G2			4	#N/A
77	TCGA-CN-4730	#N/A	Head and Neck	Head & Neck Squamous Cell Carcinoma	YES	NO	MALE	Alive	-22828	#N/A	#N/A	343	WHITE	CN	4730	35c1f2c6-771c-4533-82df-f8e2ec7107d7	No	YES	C14.8	8070/3	C14.8	0	62	2010	NOT HISPANIC OR LATINO	TUMOR FREE	28	4	2011	Floor of mouth		YES	37	1	0	YES		Functional (Limited) Neck Dissection	Negative	#N/A		No Extranodal Extension	NO	NO	G2			2	1963
78	TCGA-CN-4731	#N/A	Head and Neck	Head & Neck Squamous Cell Carcinoma	YES	NO	FEMALE	Alive	-23194	#N/A	#N/A	383	WHITE	CN	4731	50e25a4b-2eb2-4770-9a2d-8922a1e0ab56	No	YES	C14.8	8070/3	C14.8	0	63	2010	NOT HISPANIC OR LATINO	TUMOR FREE	29	4	2011	Buccal Mucosa		YES	52	3	0	YES	Functional (Limited) Neck Dissection	Functional (Limited) Neck Dissection	Negative	#N/A	Unamplified	Microscopic Extension	YES	YES	G3	Negative	Negative	4	#N/A
79	TCGA-CN-4733	#N/A	Head and Neck	Head & Neck Squamous Cell Carcinoma	YES	NO	MALE	Alive	-22561	#N/A	#N/A	523	WHITE	CN	4733	dedd71b4-8537-4947-839e-90aceddd0893	No	YES	C02.9	8070/3	C02.9	0	61	2010	NOT HISPANIC OR LATINO	TUMOR FREE	17	8	2011	Oral Tongue		YES	29	1	0	YES	Modified Radical Neck Dissection		Negative	#N/A	Amplified	No Extranodal Extension	YES	YES	G3	Negative	Negative	1	#N/A
80	TCGA-CN-4734	#N/A	Head and Neck	Head & Neck Squamous Cell Carcinoma	YES	NO	MALE	Alive	-25753	#N/A	#N/A	227	WHITE	CN	4734	b80fdc9a-341d-4277-9664-8e8f770d9ddd	No	YES	C06.0	8070/3	C06.0	0	70	2010	NOT HISPANIC OR LATINO	TUMOR FREE	29	4	2011	Buccal Mucosa		YES	36	0	0	YES		Functional (Limited) Neck Dissection	Negative	#N/A	Amplified	No Extranodal Extension	YES	YES	G2	Negative	Negative	4	#N/A
81	TCGA-CN-4735	#N/A	Head and Neck	Head & Neck Squamous Cell Carcinoma	YES	NO	MALE	Alive	-19107	#N/A	#N/A	369	WHITE	CN	4735	fe844945-3ea9-449e-993c-df392fabcfd0	No	YES	C32.9	8070/3	C32.9	0	52	2010	NOT HISPANIC OR LATINO	TUMOR FREE	29	4	2011	Larynx	Left	YES	70	5	0	YES	Modified Radical Neck Dissection	Modified Radical Neck Dissection	Negative	#N/A	Unamplified	No Extranodal Extension	NO	NO	G3	Negative	Negative	2	#N/A
82	TCGA-CN-4736	#N/A	Head and Neck	Head & Neck Squamous Cell Carcinoma	YES	NO	FEMALE	Dead	-25683	#N/A	395	#N/A	WHITE	CN	4736	0fb3e5ff-54f0-43c5-9322-541bb7825e7f	No	YES	C02.9	8070/3	C02.9	0	70	2010	NOT HISPANIC OR LATINO	WITH TUMOR	2	5	2011	Oral Tongue		NO	#N/A	#N/A	#N/A	NO			Negative	#N/A		No Extranodal Extension	NO	YES	G2			4	1980
83	TCGA-CN-4737	#N/A	Head and Neck	Head & Neck Squamous Cell Carcinoma	YES	NO	MALE	Alive	-7301	#N/A	#N/A	240	WHITE	CN	4737	1f744ada-6de1-446d-b62c-76a7fc8b40af	No	YES	C02.9	8070/3	C02.9	0	19	2010	NOT HISPANIC OR LATINO	TUMOR FREE	2	5	2011	Oral Tongue		YES	36	2	0	YES		Functional (Limited) Neck Dissection	Negative	#N/A	Amplified	No Extranodal Extension	YES	YES	G2	Negative	Negative	1	#N/A
84	TCGA-CN-4738	#N/A	Head and Neck	Head & Neck Squamous Cell Carcinoma	NO	YES	MALE	Dead	-19621	#N/A	436	#N/A	WHITE	CN	4738	97640ef0-0259-4244-95ba-48d28c60b372	No	YES	C32.9	8070/3	C32.9	0	53	2009	NOT HISPANIC OR LATINO		25	3	2011	Larynx		YES	39	0	0	YES	Functional (Limited) Neck Dissection	Functional (Limited) Neck Dissection	Negative	#N/A		No Extranodal Extension	YES	NO	G2			2	1960
85	TCGA-CN-4739	#N/A	Head and Neck	Head & Neck Squamous Cell Carcinoma	NO	YES	MALE	Alive	-26081	#N/A	#N/A	348	WHITE	CN	4739	7e3b90c1-8772-4e12-8050-a156558beb82	No	YES	C32.9	8070/3	C32.9	0	71	2009	NOT HISPANIC OR LATINO	TUMOR FREE	25	3	2011	Larynx		YES	54	0	0	YES	Functional (Limited) Neck Dissection	Functional (Limited) Neck Dissection	Negative	#N/A		No Extranodal Extension	NO	NO	G2			4	1954
86	TCGA-CN-4740	#N/A	Head and Neck	Head & Neck Squamous Cell Carcinoma	NO	YES	FEMALE	Alive	-29186	#N/A	#N/A	811	WHITE	CN	4740	e37c83dc-c2c4-4e5f-a57b-39ffcf9aa3cf	No	YES	C06.9	8070/3	C06.9	0	79	2009		WITH TUMOR	2	5	2011	Oral Cavity		YES	26	0	0	YES		Functional (Limited) Neck Dissection	Negative	#N/A		No Extranodal Extension	NO	NO	G2			4	#N/A
87	TCGA-CN-4741	#N/A	Head and Neck	Head & Neck Squamous Cell Carcinoma	NO	YES	MALE	Alive	-27506	#N/A	#N/A	876	WHITE	CN	4741	277b02e9-ded5-4980-845d-af53690000ac	No	YES	C03.9	8070/3	C03.9	0	75	2008	NOT HISPANIC OR LATINO	TUMOR FREE	3	5	2011	Alveolar Ridge		YES	46	0	0	YES	Functional (Limited) Neck Dissection	Functional (Limited) Neck Dissection	Negative	#N/A		No Extranodal Extension	NO	YES	G2			4	1978
88	TCGA-CN-4742	#N/A	Head and Neck	Head & Neck Squamous Cell Carcinoma	NO	YES	FEMALE	Dead	-17793	#N/A	397	#N/A	WHITE	CN	4742	444e5bfc-d4e5-4b0d-b96d-88ecea8873e9	No	YES	C02.9	8070/3	C02.9	0	48	2008	NOT HISPANIC OR LATINO	WITH TUMOR	25	3	2011	Oral Tongue		YES	49	3	#N/A	YES	Functional (Limited) Neck Dissection	Functional (Limited) Neck Dissection	Negative	#N/A		No Extranodal Extension	YES	YES	G3	Negative	Negative	2	1988
89	TCGA-CN-5355	#N/A	Head and Neck	Head & Neck Squamous Cell Carcinoma	YES	NO	MALE	Alive	-23670	#N/A	#N/A	279	BLACK OR AFRICAN AMERICAN	CN	5355	45a10908-19e6-421a-8903-1440bfa57c9d	No	YES	C32.9	8070/3	C32.9	0	64	2010	NOT HISPANIC OR LATINO	TUMOR FREE	4	5	2011	Larynx		YES	27	0	0	YES	Functional (Limited) Neck Dissection	Functional (Limited) Neck Dissection	Negative	#N/A		No Extranodal Extension	NO	NO	G2			2	#N/A
90	TCGA-CN-5356	#N/A	Head and Neck	Head & Neck Squamous Cell Carcinoma	YES	NO	MALE	Alive	-20540	#N/A	#N/A	289	WHITE	CN	5356	e1fed7aa-2bce-45ae-b0c6-7f50ef97e425	No	YES	C32.9	8070/3	C32.9	0	56	2010	NOT HISPANIC OR LATINO	TUMOR FREE	3	5	2011	Larynx		YES	97	0	0	YES	Functional (Limited) Neck Dissection	Functional (Limited) Neck Dissection	Negative	#N/A	Unamplified	No Extranodal Extension	NO	NO	G2			2	#N/A
91	TCGA-CN-5358	#N/A	Head and Neck	Head & Neck Squamous Cell Carcinoma	YES	NO	MALE	Alive	-22138	#N/A	#N/A	173	WHITE	CN	5358	b4e0c62d-f2f6-4243-9e0f-ae2ad4ca4bb8	No	YES	C04.9	8070/3	C04.9	0	60	2010	NOT HISPANIC OR LATINO	TUMOR FREE	6	4	2011	Floor of mouth		YES	57	0	0	YES	Modified Radical Neck Dissection	Modified Radical Neck Dissection	Negative	#N/A	Unamplified	No Extranodal Extension	NO	YES	G2	Negative	Negative	4	1965
92	TCGA-CN-5359	#N/A	Head and Neck	Head & Neck Squamous Cell Carcinoma	NO	YES	MALE	Dead	-21858	#N/A	377	#N/A	WHITE	CN	5359	bfaa4b3f-3e38-478e-99b3-013f2cda80f5	No	YES	C04.9	8070/3	C04.9	0	59	2009	NOT HISPANIC OR LATINO	WITH TUMOR	4	5	2011	Floor of mouth		YES	29	3	0	YES	Functional (Limited) Neck Dissection	Functional (Limited) Neck Dissection	Negative	#N/A	Unamplified	No Extranodal Extension	NO	YES	G2	Negative	Negative	2	1980
93	TCGA-CN-5360	#N/A	Head and Neck	Head & Neck Squamous Cell Carcinoma	NO	YES	MALE	Alive	-25034	#N/A	#N/A	867	WHITE	CN	5360	5793879b-f663-4a10-9bd9-1acd2e189650	No	YES	C32.9	8070/3	C32.9	0	68	2008	NOT HISPANIC OR LATINO	TUMOR FREE	3	5	2011	Larynx		YES	54	0	0	YES	Functional (Limited) Neck Dissection	Functional (Limited) Neck Dissection	Negative	#N/A		No Extranodal Extension	YES	NO	G2			2	1958
94	TCGA-CN-5361	#N/A	Head and Neck	Head & Neck Squamous Cell Carcinoma	NO	YES	MALE	Alive	-29383	#N/A	#N/A	194	WHITE	CN	5361	044579ef-16a6-4f00-b951-edc423d8a14f	No	YES	C32.9	8070/3	C32.9	0	80	2007	NOT HISPANIC OR LATINO	TUMOR FREE	3	5	2011	Larynx		YES	56	1	0	YES	Functional (Limited) Neck Dissection	Functional (Limited) Neck Dissection	Negative	#N/A		No Extranodal Extension	YES	YES	G2			2	1957
95	TCGA-CN-5363	#N/A	Head and Neck	Head & Neck Squamous Cell Carcinoma	NO	YES	MALE	Dead	-17635	#N/A	253	#N/A	BLACK OR AFRICAN AMERICAN	CN	5363	291b069c-9dde-4e1e-8430-85146bc94338	No	YES	C32.9	8070/3	C32.9	0	48	2007	NOT HISPANIC OR LATINO	WITH TUMOR	3	5	2011	Larynx		YES	28	6	0	YES	Modified Radical Neck Dissection	Functional (Limited) Neck Dissection	Negative	#N/A		Microscopic Extension	NO	NO	G3			2	1977
96	TCGA-CN-5364	#N/A	Head and Neck	Head & Neck Squamous Cell Carcinoma	NO	YES	MALE	Dead	-20362	#N/A	493	#N/A	WHITE	CN	5364	13f63218-0949-41e6-a661-c844414c45b5	No	YES	C04.9	8070/3	C04.9	0	55	2006	NOT HISPANIC OR LATINO	TUMOR FREE	4	5	2011	Floor of mouth		YES	73	9	0	YES	Functional (Limited) Neck Dissection	Functional (Limited) Neck Dissection	Negative	#N/A		Microscopic Extension	NO	YES	G2			2	#N/A
97	TCGA-CN-5365	#N/A	Head and Neck	Head & Neck Squamous Cell Carcinoma	NO	YES	MALE	Dead	-14190	#N/A	351	#N/A	WHITE	CN	5365	4cffea0b-90a7-4c86-a73f-bb8feca3ada7	No	YES	C09.9	8070/3	C09.9	0	38	2006	NOT HISPANIC OR LATINO	WITH TUMOR	3	5	2011	Tonsil	Right	YES	9	1	0	YES		Modified Radical Neck Dissection	Negative	#N/A		Microscopic Extension	YES	NO	G2			2	1980
98	TCGA-CN-5366	#N/A	Head and Neck	Head & Neck Squamous Cell Carcinoma	NO	YES	MALE	Dead	-18904	#N/A	360	#N/A	WHITE	CN	5366	30eb06a5-8e88-4c46-bebb-fb93ca07f108	No	YES	C32.9	8070/3	C32.9	0	51	2006	NOT HISPANIC OR LATINO	WITH TUMOR	3	5	2011	Hypopharynx		YES	47	9	0	YES	Functional (Limited) Neck Dissection	Modified Radical Neck Dissection	Negative	#N/A		Microscopic Extension		YES	G2			2	1966
99	TCGA-CN-5367	#N/A	Head and Neck	Head & Neck Squamous Cell Carcinoma	NO	YES	FEMALE	Dead	-22246	#N/A	352	#N/A	WHITE	CN	5367	61d0709c-d148-413b-a7b5-c0c82ed2f32f	No	YES	C02.9	8070/3	C02.9	0	60	2006	NOT HISPANIC OR LATINO	TUMOR FREE	4	5	2011	Oral Tongue		YES	46	2	0	YES	Functional (Limited) Neck Dissection	Functional (Limited) Neck Dissection	Negative	#N/A		Microscopic Extension	YES	YES	G2			4	1966
100	TCGA-CN-5369	#N/A	Head and Neck	Head & Neck Squamous Cell Carcinoma	NO	YES	FEMALE	Dead	-32871	#N/A	1	#N/A	WHITE	CN	5369	b98867d7-7d5a-4c58-8878-37bee6f2f4fa	No	YES	C05.0	8070/3	C05.0	0	90	2006	NOT HISPANIC OR LATINO		4	5	2011	Hard Palate		YES	82	0	0	YES	Functional (Limited) Neck Dissection	Functional (Limited) Neck Dissection	Negative	#N/A		No Extranodal Extension	NO	YES	G3			2	#N/A
101	TCGA-CN-5370	#N/A	Head and Neck	Head & Neck Squamous Cell Carcinoma	NO	YES	MALE	Dead	-28549	#N/A	259	#N/A	WHITE	CN	5370	54dab158-eb39-4334-8b5a-bf290e6b8bb1	No	YES	C02.9	8070/3	C02.9	0	78	2006	NOT HISPANIC OR LATINO	WITH TUMOR	11	1	2012	Oral Tongue		YES	40	1	0	YES		Functional (Limited) Neck Dissection	Negative	#N/A		Microscopic Extension	NO	YES	G3	Negative	Negative	4	1975
102	TCGA-CN-5373	#N/A	Head and Neck	Head & Neck Squamous Cell Carcinoma	YES	NO	FEMALE	Alive	-20143	#N/A	#N/A	413	WHITE	CN	5373	546f01d5-aed5-4fb8-91c0-0fd5e0fde935	No	YES	C04.9	8070/3	C04.9	0	55	2010	NOT HISPANIC OR LATINO	TUMOR FREE	4	5	2011	Floor of mouth		YES	30	0	0	YES	Functional (Limited) Neck Dissection	Functional (Limited) Neck Dissection	Negative	#N/A	Amplified	No Extranodal Extension	NO	YES	G1	Negative	Negative	4	#N/A
103	TCGA-CN-5374	#N/A	Head and Neck	Head & Neck Squamous Cell Carcinoma	NO	YES	FEMALE	Alive	-20464	#N/A	#N/A	290	WHITE	CN	5374	d7641ca1-a062-4dd2-9414-447af7311a84	No	YES	C09.9	8070/3	C09.9	0	56	2007	NOT HISPANIC OR LATINO	TUMOR FREE	3	5	2011	Tonsil	Left	YES	#N/A	#N/A	0	NO			Positive	#N/A					G3		Positive	2	#N/A
104	TCGA-CN-6010	#N/A	Head and Neck	Head & Neck Squamous Cell Carcinoma	YES	NO	MALE	Alive	-19475	#N/A	#N/A	207	WHITE	CN	6010	af31bf2c-8523-4376-bfa8-e2845848d651	No	YES	C32.9	8070/3	C32.9	0	53	2010	NOT HISPANIC OR LATINO	TUMOR FREE	13	6	2011	Larynx		YES	39	3	0	YES	Modified Radical Neck Dissection	Modified Radical Neck Dissection	Negative	#N/A	Amplified	No Extranodal Extension	YES	NO	G2	Negative	Negative	2	1964
105	TCGA-CN-6011	#N/A	Head and Neck	Head & Neck Squamous Cell Carcinoma	YES	NO	MALE	Alive	-21016	#N/A	#N/A	228	WHITE	CN	6011	e7d49212-e9cb-4cd7-923a-bdfc82a4a150	No	YES	C03.9	8070/3	C03.9	0	57	2010	NOT HISPANIC OR LATINO	TUMOR FREE	14	6	2011	Alveolar Ridge		YES	44	0	0	YES	Functional (Limited) Neck Dissection			#N/A		No Extranodal Extension	NO	NO	G3			4	1970
106	TCGA-CN-6012	#N/A	Head and Neck	Head & Neck Squamous Cell Carcinoma	YES	NO	MALE	Alive	-24286	#N/A	#N/A	144	WHITE	CN	6012	9023c9bf-02a0-4396-8161-304089957b62	No	YES	C32.9	8070/3	C32.9	0	66	2010	NOT HISPANIC OR LATINO	TUMOR FREE	14	6	2011	Larynx		YES	35	4	0	YES	Functional (Limited) Neck Dissection	Functional (Limited) Neck Dissection		#N/A	Unamplified	No Extranodal Extension	YES	NO	G2	Negative	Negative	2	1960
107	TCGA-CN-6013	#N/A	Head and Neck	Head & Neck Squamous Cell Carcinoma	YES	NO	MALE	Alive	-20703	#N/A	#N/A	155	WHITE	CN	6013	714496c5-d221-4397-9c5a-cd2d22603e6f	No	YES	C03.9	8070/3	C03.9	0	56	2010	NOT HISPANIC OR LATINO	TUMOR FREE	14	6	2011	Alveolar Ridge		YES	28	2	0	YES		Functional (Limited) Neck Dissection	Negative	#N/A	Unamplified	Microscopic Extension	YES	NO	G3	Negative	Negative	1	#N/A
108	TCGA-CN-6016	#N/A	Head and Neck	Head & Neck Squamous Cell Carcinoma	YES	NO	MALE	Alive	-23664	#N/A	#N/A	202	WHITE	CN	6016	ffcf851d-7fa1-4b45-911a-a3fbd74c253a	No	YES	C02.9	8070/3	C02.9	0	64	2010	NOT HISPANIC OR LATINO	TUMOR FREE	14	6	2011	Floor of mouth		YES	75	1	0	YES	Functional (Limited) Neck Dissection	Functional (Limited) Neck Dissection	Negative	#N/A	Unamplified	Microscopic Extension	YES	YES	G2	Negative	Negative	2	1960
109	TCGA-CN-6017	#N/A	Head and Neck	Head & Neck Squamous Cell Carcinoma	YES	NO	MALE	Alive	-20358	#N/A	#N/A	160	WHITE	CN	6017	23c4e2eb-142b-4fcc-a974-9a248aec3f37	No	YES	C02.9	8070/3	C02.9	0	55	2010	NOT HISPANIC OR LATINO	TUMOR FREE	14	6	2011	Oral Tongue		YES	30	3	0	YES	Modified Radical Neck Dissection		Negative	#N/A	Unamplified	Microscopic Extension	YES	YES	G2	Negative	Negative	3	1980
110	TCGA-CN-6018	#N/A	Head and Neck	Head & Neck Squamous Cell Carcinoma	YES	NO	FEMALE	Alive	-31242	#N/A	#N/A	45	WHITE	CN	6018	55838e1f-07e8-49ca-89d6-46216babc6f7	No	YES	C14.8	8070/3	C14.8	0	85	2011	NOT HISPANIC OR LATINO	TUMOR FREE	14	6	2011	Oral Cavity		YES	20	2	0	YES	Functional (Limited) Neck Dissection	Functional (Limited) Neck Dissection	Negative	#N/A		Microscopic Extension	NO	YES	G2			1	#N/A
111	TCGA-CN-6019	#N/A	Head and Neck	Head & Neck Squamous Cell Carcinoma	YES	NO	MALE	Alive	-22485	#N/A	#N/A	135	WHITE	CN	6019	ee3061ec-273c-4bef-a325-35e9c469bf01	No	YES	C02.9	8070/3	C02.9	0	61	2011	NOT HISPANIC OR LATINO	TUMOR FREE	15	6	2011	Oral Tongue		YES	45	0	0	YES				#N/A	Unamplified		NO	YES	G2	Negative	Negative	4	#N/A
112	TCGA-CN-6020	#N/A	Head and Neck	Head & Neck Squamous Cell Carcinoma	YES	NO	MALE	Alive	-21232	98	#N/A	98	BLACK OR AFRICAN AMERICAN	CN	6020	9283709d-d019-4291-a097-611a5c05244b	No	YES	C04.9	8070/3	C04.9	0	58	2011	NOT HISPANIC OR LATINO	TUMOR FREE	15	6	2011	Oral Cavity		YES	68	1	0	YES	Functional (Limited) Neck Dissection	Functional (Limited) Neck Dissection	Negative	#N/A	Amplified	No Extranodal Extension	YES	YES	G2	Negative	Negative	2	#N/A
113	TCGA-CN-6021	#N/A	Head and Neck	Head & Neck Squamous Cell Carcinoma	YES	NO	FEMALE	Dead	-23212	#N/A	276	#N/A	WHITE	CN	6021	9eb1997f-14f5-4230-ae4f-1ef1943e1723	No	YES	C32.9	8070/3	C32.9	0	63	2010	NOT HISPANIC OR LATINO	WITH TUMOR	14	6	2011	Larynx		NO	#N/A	#N/A	#N/A	NO				#N/A					G2			4	1970
114	TCGA-CN-6021	#N/A	Head and Neck	Head & Neck Squamous Cell Carcinoma	YES	NO	FEMALE	Dead	-23212	#N/A	276	#N/A	WHITE	CN	6021	9eb1997f-14f5-4230-ae4f-1ef1943e1723	No	YES	C32.9	8070/3	C32.9	0	63	2010	NOT HISPANIC OR LATINO	WITH TUMOR	14	6	2011	Larynx		NO	#N/A	#N/A	#N/A	NO				#N/A					G2			4	1970
115	TCGA-CN-6022	#N/A	Head and Neck	Head & Neck Squamous Cell Carcinoma	YES	NO	MALE	Alive	-17971	#N/A	#N/A	202	WHITE	CN	6022	339f80f9-a542-4aaa-8bb8-3784493dd5ab	No	YES	C32.9	8070/3	C32.9	0	49	2010	NOT HISPANIC OR LATINO		14	6	2011	Larynx		YES	33	1	0	YES	Functional (Limited) Neck Dissection	Functional (Limited) Neck Dissection	Positive	#N/A	Unamplified	Microscopic Extension	YES	YES	G3	Negative	Negative	2	#N/A
116	TCGA-CN-6022	#N/A	Head and Neck	Head & Neck Squamous Cell Carcinoma	YES	NO	MALE	Alive	-17971	#N/A	#N/A	202	WHITE	CN	6022	339f80f9-a542-4aaa-8bb8-3784493dd5ab	No	YES	C32.9	8070/3	C32.9	0	49	2010	NOT HISPANIC OR LATINO		14	6	2011	Larynx		YES	33	1	0	YES	Functional (Limited) Neck Dissection	Functional (Limited) Neck Dissection	Positive	#N/A	Unamplified	Microscopic Extension	YES	YES	G3	Negative	Negative	2	#N/A
117	TCGA-CN-6023	#N/A	Head and Neck	Head & Neck Squamous Cell Carcinoma	YES	NO	MALE	Alive	-26769	#N/A	#N/A	188	WHITE	CN	6023	69efde94-a9f9-49ff-9c82-028c35940eda	No	YES	C32.9	8070/3	C32.9	0	73	2010	NOT HISPANIC OR LATINO	TUMOR FREE	15	6	2011	Larynx	Right	YES	31	4	0	YES	Functional (Limited) Neck Dissection	Functional (Limited) Neck Dissection		#N/A	Unamplified	No Extranodal Extension	YES	YES	GX	Negative	Negative	3	1975
118	TCGA-CN-6023	#N/A	Head and Neck	Head & Neck Squamous Cell Carcinoma	YES	NO	MALE	Alive	-26769	#N/A	#N/A	188	WHITE	CN	6023	69efde94-a9f9-49ff-9c82-028c35940eda	No	YES	C32.9	8070/3	C32.9	0	73	2010	NOT HISPANIC OR LATINO	TUMOR FREE	15	6	2011	Larynx	Right	YES	31	4	0	YES	Functional (Limited) Neck Dissection	Functional (Limited) Neck Dissection		#N/A	Unamplified	No Extranodal Extension	YES	YES	GX	Negative	Negative	3	1975
119	TCGA-CN-6024	#N/A	Head and Neck	Head & Neck Squamous Cell Carcinoma	YES	NO	MALE	Alive	-24259	#N/A	#N/A	224	WHITE	CN	6024	2fc48edb-a428-49c3-9599-d00eb2b448ac	No	YES	C02.9	8070/3	C02.9	0	66	2010	NOT HISPANIC OR LATINO	WITH TUMOR	15	6	2011	Oral Tongue		YES	39	6	0	YES	Functional (Limited) Neck Dissection	Functional (Limited) Neck Dissection	Negative	#N/A		Microscopic Extension	YES	YES	G2	Negative	Negative	2	1960
120	TCGA-CN-6024	#N/A	Head and Neck	Head & Neck Squamous Cell Carcinoma	YES	NO	MALE	Alive	-24259	#N/A	#N/A	224	WHITE	CN	6024	2fc48edb-a428-49c3-9599-d00eb2b448ac	No	YES	C02.9	8070/3	C02.9	0	66	2010	NOT HISPANIC OR LATINO	WITH TUMOR	15	6	2011	Oral Tongue		YES	39	6	0	YES	Functional (Limited) Neck Dissection	Functional (Limited) Neck Dissection	Negative	#N/A		Microscopic Extension	YES	YES	G2	Negative	Negative	2	1960
121	TCGA-CN-6988	#N/A	Head and Neck	Head & Neck Squamous Cell Carcinoma	YES	NO	MALE	Alive	-17308	#N/A	#N/A	43	WHITE	CN	6988	426a24aa-82c3-42a4-90df-4837871ee286	No	YES	C32.9	8070/3	C32.9	0	47	2011	NOT HISPANIC OR LATINO	TUMOR FREE	17	8	2011	Larynx		YES	81	2	0	YES	Functional (Limited) Neck Dissection	Functional (Limited) Neck Dissection	Negative	#N/A	Unamplified	No Extranodal Extension	YES	NO	G3	Negative	Negative	4	#N/A
122	TCGA-CN-6989	#N/A	Head and Neck	Head & Neck Squamous Cell Carcinoma	YES	NO	MALE	Alive	-23515	#N/A	#N/A	178	WHITE	CN	6989	f33aa93f-b32d-4c4f-9a71-1e5ab69c6899	No	YES	C32.9	8070/3	C32.9	0	64	2011	NOT HISPANIC OR LATINO	TUMOR FREE	17	8	2011	Larynx		YES	56	18	0	YES	Functional (Limited) Neck Dissection	Functional (Limited) Neck Dissection	Negative	#N/A	Unamplified	Microscopic Extension	YES	YES	G2	Negative	Negative	2	1961
123	TCGA-CN-6992	#N/A	Head and Neck	Head & Neck Squamous Cell Carcinoma	YES	NO	MALE	Alive	-22598	#N/A	#N/A	83	WHITE	CN	6992	547de7d8-c2f1-41d7-a0b4-cc6f39712301	No	YES	C32.9	8070/3	C32.9	0	61	2011	NOT HISPANIC OR LATINO	TUMOR FREE	17	8	2011	Larynx		YES	48	3	0	YES	Functional (Limited) Neck Dissection	Functional (Limited) Neck Dissection	Negative	#N/A		No Extranodal Extension	YES	NO	G2	Negative	Negative	2	1966
124	TCGA-CN-6992	#N/A	Head and Neck	Head & Neck Squamous Cell Carcinoma	YES	NO	MALE	Alive	-22598	#N/A	#N/A	83	WHITE	CN	6992	547de7d8-c2f1-41d7-a0b4-cc6f39712301	No	YES	C32.9	8070/3	C32.9	0	61	2011	NOT HISPANIC OR LATINO	TUMOR FREE	17	8	2011	Larynx		YES	48	3	0	YES	Functional (Limited) Neck Dissection	Functional (Limited) Neck Dissection	Negative	#N/A		No Extranodal Extension	YES	NO	G2	Negative	Negative	2	1966
125	TCGA-CN-6994	#N/A	Head and Neck	Head & Neck Squamous Cell Carcinoma	YES	NO	MALE	Alive	-24778	#N/A	#N/A	119	WHITE	CN	6994	6909302d-358a-46cd-8052-eedb09c83c83	No	YES	C14.8	8070/3	C14.8	0	67	2011	NOT HISPANIC OR LATINO	TUMOR FREE	22	8	2011	Oral Cavity		YES	37	0	0	YES	Modified Radical Neck Dissection		Negative	#N/A		No Extranodal Extension	NO	YES	G2			3	1974
126	TCGA-CN-6995	#N/A	Head and Neck	Head & Neck Squamous Cell Carcinoma	YES	NO	MALE	Dead	-28850	#N/A	112	#N/A	WHITE	CN	6995	396ccdcb-40eb-4299-8575-b26753054434	No	YES	C04.9	8070/3	C04.9	0	78	2011	NOT HISPANIC OR LATINO	TUMOR FREE	29	8	2011	Floor of mouth		YES	51	0	0	YES	Functional (Limited) Neck Dissection	Functional (Limited) Neck Dissection	Negative	#N/A		No Extranodal Extension	YES	NO	G2			2	#N/A
127	TCGA-CN-6996	#N/A	Head and Neck	Head & Neck Squamous Cell Carcinoma	YES	NO	FEMALE	Alive	-21447	#N/A	#N/A	114	WHITE	CN	6996	49b94421-fe82-4f24-8ef2-820674142418	No	YES	C02.9	8070/3	C02.9	0	58	2011	NOT HISPANIC OR LATINO	TUMOR FREE	22	8	2011	Oral Tongue		YES	24	5	0	YES		Modified Radical Neck Dissection	Negative	#N/A		Microscopic Extension	YES	YES	G2			1	#N/A
128	TCGA-CN-6997	#N/A	Head and Neck	Head & Neck Squamous Cell Carcinoma	YES	NO	MALE	Alive	-24298	#N/A	#N/A	100	WHITE	CN	6997	171890ae-0391-4d8c-9bd2-090d866a2c5b	No	YES	C32.9	8070/3	C32.9	0	66	2011	NOT HISPANIC OR LATINO	WITH TUMOR	22	8	2011	Larynx		YES	25	2	0	YES	Functional (Limited) Neck Dissection	Functional (Limited) Neck Dissection	Positive	#N/A	Amplified	Microscopic Extension	YES	YES	G3	Negative	Negative	4	1970
129	TCGA-CN-6997	#N/A	Head and Neck	Head & Neck Squamous Cell Carcinoma	YES	NO	MALE	Alive	-24298	#N/A	#N/A	100	WHITE	CN	6997	171890ae-0391-4d8c-9bd2-090d866a2c5b	No	YES	C32.9	8070/3	C32.9	0	66	2011	NOT HISPANIC OR LATINO	WITH TUMOR	22	8	2011	Larynx		YES	25	2	0	YES	Functional (Limited) Neck Dissection	Functional (Limited) Neck Dissection	Positive	#N/A	Amplified	Microscopic Extension	YES	YES	G3	Negative	Negative	4	1970
130	TCGA-CN-6998	#N/A	Head and Neck	Head & Neck Squamous Cell Carcinoma	YES	NO	MALE	Alive	-19447	#N/A	#N/A	46	WHITE	CN	6998	039788ec-1364-40c7-9e9d-13dc305674e9	No	YES	C02.9	8070/3	C02.9	0	53	2011	NOT HISPANIC OR LATINO	TUMOR FREE	24	8	2011	Oral Tongue		YES	26	2	0	YES		Functional (Limited) Neck Dissection	Negative	#N/A	Amplified	Microscopic Extension	NO	NO	G2	Negative	Negative	2	1970
131	TCGA-CN-A497	#N/A	Head and Neck	Head & Neck Squamous Cell Carcinoma	YES	NO	MALE	Alive	-23310	#N/A	#N/A	490		CN	A497	76214B90-C323-4FDC-92F4-1180ABDB1380	No	YES	C32.9	8072/3	C32.9	0	63	2011	NOT HISPANIC OR LATINO	TUMOR FREE	3	12	2012	Larynx		YES	69	1	#N/A	YES	Modified Radical Neck Dissection	Modified Radical Neck Dissection	Negative	#N/A	Unamplified	No Extranodal Extension	YES	NO	G2	Negative	Negative	4	#N/A
132	TCGA-CN-A498	#N/A	Head and Neck	Head & Neck Squamous Cell Carcinoma	YES	NO	FEMALE	Alive	-22330	#N/A	#N/A	443	WHITE	CN	A498	34AAD752-D78F-440B-ABD2-F9F939C82664	No	YES	C02.9	8071/3	C02.9	0	61	2011	NOT HISPANIC OR LATINO	WITH TUMOR	3	12	2012	Base of tongue		YES	23	0	#N/A	YES	Functional (Limited) Neck Dissection		Negative	#N/A			NO	NO	G1			4	1971
133	TCGA-CN-A499	#N/A	Head and Neck	Head & Neck Squamous Cell Carcinoma	YES	NO	FEMALE	Alive	-21971	#N/A	#N/A	388	WHITE	CN	A499	A3D89882-6D5B-497A-A9E4-A8B8908C3FF4	No	YES	C09.9	8072/3	C09.9	0	60	2011	NOT HISPANIC OR LATINO	TUMOR FREE	3	12	2012	Tonsil	Right	YES	37	0	#N/A	YES		Functional (Limited) Neck Dissection	Negative	#N/A			NO	NO	G2	Positive	Positive	1	#N/A
134	TCGA-CN-A49A	#N/A	Head and Neck	Head & Neck Squamous Cell Carcinoma	YES	NO	MALE	Alive	-21995	#N/A	#N/A	391	WHITE	CN	A49A	5FE17DDE-EF75-49A2-90F8-0647077B6CA5	No	YES	C05.9	8071/3	C05.9	0	60	2011	NOT HISPANIC OR LATINO	WITH TUMOR	3	12	2012	Alveolar Ridge		YES	59	0	#N/A	YES		Functional (Limited) Neck Dissection	Negative	#N/A		No Extranodal Extension	NO	NO	G2			1	#N/A
135	TCGA-CN-A49B	#N/A	Head and Neck	Head & Neck Squamous Cell Carcinoma	YES	NO	MALE	Alive	-26155	#N/A	#N/A	447	WHITE	CN	A49B	6F02648B-0C48-46EA-874A-407F951F0409	No	YES	C32.9	8070/3	C32.9	0	71	2011	NOT HISPANIC OR LATINO	TUMOR FREE	3	12	2012	Larynx		YES	39	1	#N/A	YES	Functional (Limited) Neck Dissection	Functional (Limited) Neck Dissection	Negative	#N/A		Microscopic Extension	YES	NO	G3	Negative	Negative	4	1969
136	TCGA-CN-A49C	#N/A	Head and Neck	Head & Neck Squamous Cell Carcinoma	YES	NO	MALE	Alive	-24495	#N/A	#N/A	190	WHITE	CN	A49C	B39D2880-6964-4C5B-B5A9-AB64E5CB31E8	No	YES	C09.9	8072/3	C09.9	0	67	2012	NOT HISPANIC OR LATINO	TUMOR FREE	3	12	2012	Tonsil	Right	NO	#N/A	#N/A	#N/A	NO				#N/A					GX	Positive	Positive	3	1964
137	TCGA-CN-A63T	#N/A	Head and Neck	Head & Neck Squamous Cell Carcinoma	NO	YES	MALE	Alive	-22201	#N/A	#N/A	225	WHITE	CN	A63T	A3F98E70-7050-46CF-A679-CA7A83F4442F	No	YES	C32.9	8070/3	C32.9	0	60	2011	NOT HISPANIC OR LATINO	TUMOR FREE	17	6	2013	Larynx		YES	80	0	5	YES	Functional (Limited) Neck Dissection	Functional (Limited) Neck Dissection	Negative	#N/A		Microscopic Extension	YES	YES	G3	Negative		2	1965
138	TCGA-CN-A63U	#N/A	Head and Neck	Head & Neck Squamous Cell Carcinoma	NO	YES	MALE	Alive	-18272	#N/A	#N/A	526	WHITE	CN	A63U	22233A31-023F-412F-9B42-73B58C51DEE8	No	YES	C32.9	8070/3	C32.9	0	50	2011	NOT HISPANIC OR LATINO	TUMOR FREE	17	6	2013	Larynx		YES	45	0	2	YES	Functional (Limited) Neck Dissection	Functional (Limited) Neck Dissection	Negative	#N/A		No Extranodal Extension	YES	NO	G3	Negative		4	1986
139	TCGA-CN-A63V	#N/A	Head and Neck	Head & Neck Squamous Cell Carcinoma	NO	YES	MALE	Alive	-21734	#N/A	#N/A	484	WHITE	CN	A63V	B8307F59-713F-404C-9A82-2450D2AD7507	No	YES	C06.0	8070/3	C06.0	0	59	2011	NOT HISPANIC OR LATINO	TUMOR FREE	17	6	2013	Buccal Mucosa		YES	45	0	0	YES	Modified Radical Neck Dissection		Negative	#N/A		No Extranodal Extension	NO	NO	G2	Negative		2	1981
140	TCGA-CN-A63W	#N/A	Head and Neck	Head & Neck Squamous Cell Carcinoma	NO	YES	FEMALE	Alive	-17693	#N/A	#N/A	348	WHITE	CN	A63W	5D5DEFB3-8572-467D-B383-7358F802B398	No	YES	C32.9	8070/3	C32.9	0	48	2012	NOT HISPANIC OR LATINO	TUMOR FREE	17	6	2013	Larynx		YES	66	0	5	YES	Functional (Limited) Neck Dissection	Functional (Limited) Neck Dissection	Negative	#N/A		Microscopic Extension	YES	YES	G2	Negative	Negative	4	#N/A
141	TCGA-CN-A63Y	#N/A	Head and Neck	Head & Neck Squamous Cell Carcinoma	NO	YES	MALE	Alive	-17125	#N/A	#N/A	175	WHITE	CN	A63Y	60FCC18C-0509-4C7B-ACA9-178F47055077	No	YES	C09.9	8070/3	C09.9	0	46	2012	NOT HISPANIC OR LATINO	TUMOR FREE	17	6	2013	Tonsil	Left	YES	35	0	0	YES			Negative	#N/A		No Extranodal Extension	NO	NO	G2	Positive	Positive	1	#N/A
142	TCGA-CN-A640	#N/A	Head and Neck	Head & Neck Squamous Cell Carcinoma	NO	YES	FEMALE	Dead	-14758	#N/A	134	#N/A	WHITE	CN	A640	ED46CC12-2EDD-4C95-9814-54B5B6682FCD	No	YES	C02.9	8070/3	C02.9	0	40	2012	NOT HISPANIC OR LATINO	TUMOR FREE	17	6	2013	Oral Tongue		YES	63	0	2	YES	Functional (Limited) Neck Dissection	Functional (Limited) Neck Dissection	Negative	#N/A		Microscopic Extension	YES	YES	G2	Positive		1	#N/A
143	TCGA-CN-A641	#N/A	Head and Neck	Head & Neck Squamous Cell Carcinoma	NO	YES	MALE	Alive	-17454	#N/A	#N/A	367	WHITE	CN	A641	600D5316-B795-4AB2-86FC-52835059386F	No	YES	C32.9	8071/3	C32.9	0	47	2012	NOT HISPANIC OR LATINO	TUMOR FREE	17	6	2013	Larynx		YES	70	0	3	YES	Functional (Limited) Neck Dissection	Functional (Limited) Neck Dissection	Negative	#N/A		Microscopic Extension	NO	YES	G2	Positive		2	1982
144	TCGA-CN-A642	#N/A	Head and Neck	Head & Neck Squamous Cell Carcinoma	NO	YES	MALE	Dead	-21011	#N/A	82	#N/A	WHITE	CN	A642	A1DED1E8-EB28-49DD-8F3D-1CE8F40EED8F	No	YES	C02.9	8070/3	C02.9	0	57	2012	NOT HISPANIC OR LATINO	WITH TUMOR	17	6	2013	Floor of mouth		YES	110	0	7	YES	Functional (Limited) Neck Dissection	Functional (Limited) Neck Dissection	Positive	#N/A		Microscopic Extension	YES	YES	G3	Negative		4	#N/A
145	TCGA-CN-A6UY	#N/A	Head and Neck	Head & Neck Squamous Cell Carcinoma	YES	NO	MALE	Alive	-20967	#N/A	#N/A	307	WHITE	CN	A6UY	602F2512-00B6-44B6-9ED6-F8B010224F8C	No	YES	C01.9	8072/3	C01	0	57	2012	NOT HISPANIC OR LATINO	TUMOR FREE	27	11	2013	Base of tongue		YES	43	2	#N/A	YES		Functional (Limited) Neck Dissection	Negative	#N/A		No Extranodal Extension	NO	NO	G2	Positive	Positive	4	1973
146	TCGA-CN-A6V1	#N/A	Head and Neck	Head & Neck Squamous Cell Carcinoma	YES	NO	MALE	Alive	-21730	#N/A	#N/A	223	WHITE	CN	A6V1	03B57FEE-55C7-4873-B7EF-E29ABD98863A	No	YES	C09.9	8070/3	C09.9	0	59	2013		TUMOR FREE	2	12	2013	Tonsil	Left	YES	36	2	#N/A	YES	Functional (Limited) Neck Dissection		Negative	#N/A		No Extranodal Extension		NO	GX	Positive		1	#N/A
147	TCGA-CN-A6V1	#N/A	Head and Neck	Head & Neck Squamous Cell Carcinoma	YES	NO	MALE	Alive	-21730	#N/A	#N/A	223	WHITE	CN	A6V1	03B57FEE-55C7-4873-B7EF-E29ABD98863A	No	YES	C09.9	8070/3	C09.9	0	59	2013		TUMOR FREE	2	12	2013	Tonsil	Left	YES	36	2	#N/A	YES	Functional (Limited) Neck Dissection		Negative	#N/A		No Extranodal Extension		NO	GX	Positive		1	#N/A
148	TCGA-CN-A6V3	#N/A	Head and Neck	Head & Neck Squamous Cell Carcinoma	YES	NO	MALE	Alive	-22397	#N/A	#N/A	298	WHITE	CN	A6V3	896E37FA-3A6A-481B-B790-5EE62BBDC9FA	No	YES	C32.9	8070/3	C32.9	0	61	2012	NOT HISPANIC OR LATINO	TUMOR FREE	2	12	2013	Larynx		YES	37	3	#N/A	YES	Functional (Limited) Neck Dissection	Functional (Limited) Neck Dissection	Negative	#N/A		Microscopic Extension	YES	YES	G3			4	1971
149	TCGA-CN-A6V3	#N/A	Head and Neck	Head & Neck Squamous Cell Carcinoma	YES	NO	MALE	Alive	-22397	#N/A	#N/A	298	WHITE	CN	A6V3	896E37FA-3A6A-481B-B790-5EE62BBDC9FA	No	YES	C32.9	8070/3	C32.9	0	61	2012	NOT HISPANIC OR LATINO	TUMOR FREE	2	12	2013	Larynx		YES	37	3	#N/A	YES	Functional (Limited) Neck Dissection	Functional (Limited) Neck Dissection	Negative	#N/A		Microscopic Extension	YES	YES	G3			4	1971
150	TCGA-CN-A6V6	#N/A	Head and Neck	Head & Neck Squamous Cell Carcinoma	YES	NO	MALE	Alive	-21811	#N/A	#N/A	234	WHITE	CN	A6V6	5AC57AEE-4BE1-4A29-A53F-343F5A3D2E86	No	YES	C01.9	8072/3	C01	0	59	2013	NOT HISPANIC OR LATINO	TUMOR FREE	2	12	2013	Base of tongue		YES	33	2	#N/A	YES		Functional (Limited) Neck Dissection	Positive	#N/A		Microscopic Extension	YES	NO	GX	Positive	Positive	4	1975
151	TCGA-CN-A6V7	#N/A	Head and Neck	Head & Neck Squamous Cell Carcinoma	YES	NO	MALE	Alive	-14895	#N/A	#N/A	188	WHITE	CN	A6V7	67560840-70FB-45FD-8572-648F74811AEC	No	YES	C09.9	8072/3	C09.9	0	40	2013	NOT HISPANIC OR LATINO	TUMOR FREE	2	12	2013	Tonsil	Right	YES	#N/A	#N/A	#N/A	NO			Negative	#N/A				NO	GX	Positive	Positive	1	#N/A
152	TCGA-CQ-5323	#N/A	Head and Neck	Head & Neck Squamous Cell Carcinoma	NO	YES	MALE	Alive	-30173	#N/A	#N/A	1466	WHITE	CQ	5323	deefdd62-4d35-40c9-ad4c-0b593f35cff7	No	YES	C14.8	8070/3	C14.8	0	82	2007	NOT HISPANIC OR LATINO	TUMOR FREE	30	4	2011	Alveolar Ridge	Right	YES	18	0	0	YES		Functional (Limited) Neck Dissection	Negative	#N/A		No Extranodal Extension	NO	NO	G2			3	1942
153	TCGA-CQ-5323	#N/A	Head and Neck	Head & Neck Squamous Cell Carcinoma	NO	YES	MALE	Alive	-30173	#N/A	#N/A	1466	WHITE	CQ	5323	deefdd62-4d35-40c9-ad4c-0b593f35cff7	No	YES	C14.8	8070/3	C14.8	0	82	2007	NOT HISPANIC OR LATINO	TUMOR FREE	30	4	2011	Alveolar Ridge	Right	YES	18	0	0	YES		Functional (Limited) Neck Dissection	Negative	#N/A		No Extranodal Extension	NO	NO	G2			3	1942
154	TCGA-CQ-5324	#N/A	Head and Neck	Head & Neck Squamous Cell Carcinoma	NO	YES	MALE	Alive	-21803	#N/A	#N/A	1207	WHITE	CQ	5324	78e67b26-c473-449f-95e7-c4d11f066d5b	No	YES	C14.8	8070/3	C14.8	0	59	2007	NOT HISPANIC OR LATINO	TUMOR FREE	5	4	2011	Floor of mouth	Left	YES	24	0	0	YES	Functional (Limited) Neck Dissection		Negative	#N/A		No Extranodal Extension	NO	NO	G2			4	1963
155	TCGA-CQ-5325	#N/A	Head and Neck	Head & Neck Squamous Cell Carcinoma	NO	YES	MALE	Dead	-23833	#N/A	654	#N/A	WHITE	CQ	5325	408c5d54-7888-4955-8386-bf8819b48a6c	No	YES	C02.9	8070/3	C02.9	0	65	2007	NOT HISPANIC OR LATINO	WITH TUMOR	5	4	2011	Oral Tongue	Left	YES	22	0	0	YES	Functional (Limited) Neck Dissection		Negative	#N/A		No Extranodal Extension	NO	NO	G2			4	1958
156	TCGA-CQ-5326	#N/A	Head and Neck	Head & Neck Squamous Cell Carcinoma	NO	YES	MALE	Dead	-24473	#N/A	89	#N/A	WHITE	CQ	5326	dff4246a-57ea-46f2-a5bc-7aa82e494137	No	YES	C14.8	8070/3	C14.8	0	67	2007	NOT HISPANIC OR LATINO	WITH TUMOR	26	9	2011	Alveolar Ridge	Right	YES	56	19	0	YES	Functional (Limited) Neck Dissection	Functional (Limited) Neck Dissection	Negative	#N/A		Gross Extension	NO	YES	G3			4	#N/A
157	TCGA-CQ-5327	#N/A	Head and Neck	Head & Neck Squamous Cell Carcinoma	NO	YES	FEMALE	Alive	-22307	1184	#N/A	1184	ASIAN	CQ	5327	5a03e2b6-4c8b-479a-9036-9859af031da4	No	YES	C02.9	8070/3	C02.9	0	61	2008	NOT HISPANIC OR LATINO	TUMOR FREE	7	4	2011	Oral Tongue	Left	YES	55	9	0	YES	Functional (Limited) Neck Dissection	Functional (Limited) Neck Dissection	Negative	#N/A		No Extranodal Extension	NO	NO	G2			1	#N/A
158	TCGA-CQ-5329	#N/A	Head and Neck	Head & Neck Squamous Cell Carcinoma	NO	YES	FEMALE	Alive	-17028	#N/A	#N/A	841	WHITE	CQ	5329	02dcc11f-4f0e-4c9e-8d96-d22d47beef5d	No	YES	C02.9	8070/3	C02.9	0	46	2008	NOT HISPANIC OR LATINO	TUMOR FREE	12	4	2011	Oral Tongue	Left	YES	29	0	0	YES	Functional (Limited) Neck Dissection	Functional (Limited) Neck Dissection	Negative	#N/A		No Extranodal Extension	NO	NO	G2			1	#N/A
159	TCGA-CQ-5330	#N/A	Head and Neck	Head & Neck Squamous Cell Carcinoma	NO	YES	FEMALE	Alive	-25255	#N/A	#N/A	896	WHITE	CQ	5330	9ffa79fa-d2d8-48e1-8fd6-4b020ecf357c	No	YES	C02.9	8070/3	C02.9	0	69	2008	NOT HISPANIC OR LATINO	TUMOR FREE	12	4	2011	Oral Tongue	Right	YES	44	3	0	YES		Functional (Limited) Neck Dissection	Negative	#N/A		Microscopic Extension	NO	YES	G3			3	1968
160	TCGA-CQ-5331	#N/A	Head and Neck	Head & Neck Squamous Cell Carcinoma	NO	YES	FEMALE	Alive	-26901	#N/A	#N/A	1028	WHITE	CQ	5331	dbf4e04d-095e-4554-a48c-fe7cb711ac42	No	YES	C14.8	8070/3	C14.8	0	73	2008	NOT HISPANIC OR LATINO	TUMOR FREE	27	9	2011	Hard Palate	Right	NO	#N/A	#N/A	#N/A	NO			Negative	#N/A		No Extranodal Extension	NO	NO	G2			3	1952
161	TCGA-CQ-5332	#N/A	Head and Neck	Head & Neck Squamous Cell Carcinoma	NO	YES	MALE	Dead	-32032	#N/A	317	#N/A	WHITE	CQ	5332	657346f2-4280-4d80-983e-cab8004f184a	No	YES	C14.8	8070/3	C14.8	0	87	2008	NOT HISPANIC OR LATINO		12	4	2011	Floor of mouth	Left	YES	31	0	0	YES	Functional (Limited) Neck Dissection	Functional (Limited) Neck Dissection	Negative	#N/A		No Extranodal Extension	NO	NO	G2			4	#N/A
162	TCGA-CQ-5333	#N/A	Head and Neck	Head & Neck Squamous Cell Carcinoma	NO	YES	MALE	Dead	-27110	#N/A	341	#N/A	WHITE	CQ	5333	06a802b9-0b5c-4ee4-9823-56d2e8c78422	No	YES	C02.9	8070/3	C02.9	0	74	2008	NOT HISPANIC OR LATINO	WITH TUMOR	12	4	2011	Oral Tongue	Left	YES	21	0	0	YES	Functional (Limited) Neck Dissection		Negative	#N/A		No Extranodal Extension	NO	NO	G3			3	1950
163	TCGA-CQ-5334	#N/A	Head and Neck	Head & Neck Squamous Cell Carcinoma	NO	YES	MALE	Dead	-32024	#N/A	129	#N/A	WHITE	CQ	5334	1c25aad5-13f5-44dc-a18f-425d7626ce55	No	YES	C06.0	8070/3	C06.0	0	87	2008	NOT HISPANIC OR LATINO	WITH TUMOR	12	4	2011	Buccal Mucosa	Right	YES	46	6	0	YES		Modified Radical Neck Dissection	Close	#N/A		Gross Extension	NO	YES	G2			3	#N/A
164	TCGA-CQ-6218	#N/A	Head and Neck	Head & Neck Squamous Cell Carcinoma	NO	YES	FEMALE	Alive	-19096	#N/A	#N/A	870	WHITE	CQ	6218	64260b33-dac0-4442-82c8-04f0c9ea8a01	No	YES	C02.9	8070/3	C02.9	0	52	2009	NOT HISPANIC OR LATINO	TUMOR FREE	27	9	2011	Floor of mouth	Right	YES	15	2	0	YES		Functional (Limited) Neck Dissection	Negative	#N/A		No Extranodal Extension	NO	YES	G2			4	1979
165	TCGA-CQ-6219	#N/A	Head and Neck	Head & Neck Squamous Cell Carcinoma	NO	YES	FEMALE	Dead	-18578	#N/A	479	#N/A	WHITE	CQ	6219	0ca3d25a-22e9-4e40-834b-65f402535005	No	YES	C02.9	8070/3	C02.9	0	50	2007	NOT HISPANIC OR LATINO	WITH TUMOR	27	9	2011	Oral Tongue	Right	YES	55	1	0	YES	Functional (Limited) Neck Dissection	Functional (Limited) Neck Dissection	Negative	#N/A		Microscopic Extension	NO	YES	G2			2	1974
166	TCGA-CQ-6220	#N/A	Head and Neck	Head & Neck Squamous Cell Carcinoma	NO	YES	MALE	Dead	-25366	#N/A	985	#N/A	WHITE	CQ	6220	96d0cefe-7949-4736-a7dc-1e4fa94765ec	No	YES	C14.8	8070/3	C14.8	0	69	2007	NOT HISPANIC OR LATINO		27	9	2011	Buccal Mucosa	Left	YES	42	0	0	YES	Radical Neck Dissection		Close	#N/A		No Extranodal Extension	NO	YES	G2			1	#N/A
167	TCGA-CQ-6221	#N/A	Head and Neck	Head & Neck Squamous Cell Carcinoma	NO	YES	MALE	Alive	-29026	#N/A	#N/A	1000	WHITE	CQ	6221	839b660c-98fe-4468-a2b3-408594350250	No	YES	C02.9	8070/3	C02.9	0	79	2008	NOT HISPANIC OR LATINO	TUMOR FREE	16	1	2012	Oral Tongue	Right		#N/A	#N/A	#N/A	NO			Negative	#N/A		No Extranodal Extension	NO	NO	G3			3	1943
168	TCGA-CQ-6221	#N/A	Head and Neck	Head & Neck Squamous Cell Carcinoma	NO	YES	MALE	Alive	-29026	#N/A	#N/A	1000	WHITE	CQ	6221	839b660c-98fe-4468-a2b3-408594350250	No	YES	C02.9	8070/3	C02.9	0	79	2008	NOT HISPANIC OR LATINO	TUMOR FREE	16	1	2012	Oral Tongue	Right		#N/A	#N/A	#N/A	NO			Negative	#N/A		No Extranodal Extension	NO	NO	G3			3	1943
169	TCGA-CQ-6222	#N/A	Head and Neck	Head & Neck Squamous Cell Carcinoma	NO	YES	MALE	Alive	-23326	#N/A	#N/A	1160	WHITE	CQ	6222	e1670628-632d-4305-be07-9b9b6bea3350	No	YES	C02.9	8070/3	C02.9	0	63	2008	NOT HISPANIC OR LATINO	TUMOR FREE	3	10	2011	Oral Tongue	Right	YES	66	2	0	YES		Modified Radical Neck Dissection	Negative	#N/A		No Extranodal Extension	NO	NO	G2			3	1968
170	TCGA-CQ-6223	#N/A	Head and Neck	Head & Neck Squamous Cell Carcinoma	NO	YES	MALE	Alive	-25266	#N/A	#N/A	1057	WHITE	CQ	6223	d9e8c707-e61a-4813-8dc0-2472e9ccf12b	No	YES	C14.8	8070/3	C14.8	0	69	2008	NOT HISPANIC OR LATINO	TUMOR FREE	3	10	2011	Alveolar Ridge	Right	YES	32	0	0	YES		Modified Radical Neck Dissection	Negative	#N/A		No Extranodal Extension	NO	NO	G2			3	1958
171	TCGA-CQ-6224	#N/A	Head and Neck	Head & Neck Squamous Cell Carcinoma	NO	YES	MALE	Alive	-19051	#N/A	#N/A	985	WHITE	CQ	6224	d86fd392-fa5c-4142-a647-440e6c32d478	No	YES	C02.9	8070/3	C02.9	0	52	2009	NOT HISPANIC OR LATINO	TUMOR FREE	5	10	2011	Oral Tongue	Left	YES	29	3	0	YES	Functional (Limited) Neck Dissection		Negative	#N/A		Microscopic Extension	NO	YES	G3			4	1973
172	TCGA-CQ-6225	#N/A	Head and Neck	Head & Neck Squamous Cell Carcinoma	NO	YES	MALE	Dead	-23988	#N/A	403	#N/A	WHITE	CQ	6225	90f44998-3c05-44b2-9501-bbd0f43c5147	Yes	YES	C14.8	8070/3	C14.8	0	65	2008	NOT HISPANIC OR LATINO		13	12	2011	Oral Tongue	Left	YES	25	0	0	YES	Functional (Limited) Neck Dissection		Close	#N/A		No Extranodal Extension	NO	YES	G2			4	#N/A
173	TCGA-CQ-6227	#N/A	Head and Neck	Head & Neck Squamous Cell Carcinoma	NO	YES	MALE	Dead	-28466	#N/A	129	#N/A	WHITE	CQ	6227	5d227ea8-bd74-4e8f-9bee-9d981f03d66f	No	YES	C14.8	8070/3	C14.8	0	77	2008	NOT HISPANIC OR LATINO	WITH TUMOR	6	10	2011	Oral Cavity	Left	YES	59	8	0	YES	Functional (Limited) Neck Dissection	Functional (Limited) Neck Dissection	Close	#N/A		Microscopic Extension	NO	YES	G2			3	1959
174	TCGA-CQ-6228	#N/A	Head and Neck	Head & Neck Squamous Cell Carcinoma	NO	YES	FEMALE	Dead	-25942	#N/A	456	#N/A	WHITE	CQ	6228	e303b8c4-6428-4134-bb9d-a95dc1d8e35e	No	YES	C14.8	8070/3	C14.8	0	71	2009	NOT HISPANIC OR LATINO		6	10	2011	Floor of mouth	Midline	YES	76	14	0	YES		Functional (Limited) Neck Dissection	Negative	#N/A		Gross Extension	NO	NO	G2			2	1959
175	TCGA-CQ-6229	#N/A	Head and Neck	Head & Neck Squamous Cell Carcinoma	NO	YES	MALE	Alive	-22541	#N/A	#N/A	815	WHITE	CQ	6229	a091822c-447a-49a5-8c20-e329df79599c	No	YES	C02.9	8070/3	C02.9	0	61	2009	NOT HISPANIC OR LATINO	TUMOR FREE	6	10	2011	Oral Tongue	Right	YES	21	0	0	YES		Functional (Limited) Neck Dissection	Close	#N/A		No Extranodal Extension	NO	YES	G2			1	#N/A
176	TCGA-CQ-7063	#N/A	Head and Neck	Head & Neck Squamous Cell Carcinoma	NO	YES	FEMALE	Alive	-21723	#N/A	#N/A	1461	WHITE	CQ	7063	2b2bb108-ca85-4b3e-a6a6-5ffaac487c5e	No	YES	C06.9	8070/3	C06.9	0	59	2008	NOT HISPANIC OR LATINO	TUMOR FREE	21	11	2012	Hard Palate	Right	NO	#N/A	#N/A	#N/A	NO			Negative	#N/A			NO	NO	G1			3	1963
177	TCGA-CQ-7063	#N/A	Head and Neck	Head & Neck Squamous Cell Carcinoma	NO	YES	FEMALE	Alive	-21723	#N/A	#N/A	1461	WHITE	CQ	7063	2b2bb108-ca85-4b3e-a6a6-5ffaac487c5e	No	YES	C06.9	8070/3	C06.9	0	59	2008	NOT HISPANIC OR LATINO	TUMOR FREE	21	11	2012	Hard Palate	Right	NO	#N/A	#N/A	#N/A	NO			Negative	#N/A			NO	NO	G1			3	1963
178	TCGA-CQ-7064	#N/A	Head and Neck	Head & Neck Squamous Cell Carcinoma	NO	YES	FEMALE	Alive	-30640	#N/A	#N/A	1378	WHITE	CQ	7064	f383df81-a334-43c6-a5be-ea00013a4f6a	No	YES	C06.9	8070/3	C06.9	0	83	2008	NOT HISPANIC OR LATINO	TUMOR FREE	21	11	2012	Buccal Mucosa	Left	YES	30	1	0	YES	Modified Radical Neck Dissection		Negative	#N/A		Microscopic Extension	NO	YES	G2			1	#N/A
179	TCGA-CQ-7065	#N/A	Head and Neck	Head & Neck Squamous Cell Carcinoma	NO	YES	MALE	Alive	-14676	#N/A	#N/A	1007	ASIAN	CQ	7065	20ece2ca-8601-4cca-aec5-0a5c0b92594d	No	YES	C02.9	8070/3	C02.9	0	40	2009	NOT HISPANIC OR LATINO	TUMOR FREE	27	1	2012	Oral Tongue	Right	YES	39	0	0	YES	Functional (Limited) Neck Dissection	Functional (Limited) Neck Dissection	Negative	#N/A		No Extranodal Extension	NO	NO	G2			1	#N/A
180	TCGA-CQ-7067	#N/A	Head and Neck	Head & Neck Squamous Cell Carcinoma	NO	YES	FEMALE	Alive	-27707	#N/A	#N/A	509	WHITE	CQ	7067	e0f4d67d-5ca3-4c21-9f52-04f660827d08	No	YES	C06.9	8070/3	C06.9	0	75	2009	NOT HISPANIC OR LATINO	TUMOR FREE	14	6	2012	Oral Tongue	Left	YES	15	0	0	YES			Negative	#N/A		No Extranodal Extension	NO	YES	G3			#N/A	#N/A
181	TCGA-CQ-7067	#N/A	Head and Neck	Head & Neck Squamous Cell Carcinoma	NO	YES	FEMALE	Alive	-27707	#N/A	#N/A	509	WHITE	CQ	7067	e0f4d67d-5ca3-4c21-9f52-04f660827d08	No	YES	C06.9	8070/3	C06.9	0	75	2009	NOT HISPANIC OR LATINO	TUMOR FREE	14	6	2012	Oral Tongue	Left	YES	15	0	0	YES			Negative	#N/A		No Extranodal Extension	NO	YES	G3			#N/A	#N/A
182	TCGA-CQ-7068	#N/A	Head and Neck	Head & Neck Squamous Cell Carcinoma	NO	YES	FEMALE	Alive	-29530	#N/A	#N/A	693	WHITE	CQ	7068	8ebe8c25-5ef9-42d4-9414-8313227b673f	No	YES	C14.8	8070/3	C14.8	0	80	2010	NOT HISPANIC OR LATINO	TUMOR FREE	17	1	2012	Floor of mouth	Right	YES	32	0	0	YES		Functional (Limited) Neck Dissection	Negative	#N/A		No Extranodal Extension	NO	NO	G2			1	#N/A
183	TCGA-CQ-7068	#N/A	Head and Neck	Head & Neck Squamous Cell Carcinoma	NO	YES	FEMALE	Alive	-29530	#N/A	#N/A	693	WHITE	CQ	7068	8ebe8c25-5ef9-42d4-9414-8313227b673f	No	YES	C14.8	8070/3	C14.8	0	80	2010	NOT HISPANIC OR LATINO	TUMOR FREE	17	1	2012	Floor of mouth	Right	YES	32	0	0	YES		Functional (Limited) Neck Dissection	Negative	#N/A		No Extranodal Extension	NO	NO	G2			1	#N/A
184	TCGA-CQ-7069	#N/A	Head and Neck	Head & Neck Squamous Cell Carcinoma	NO	YES	FEMALE	Alive	-28138	#N/A	#N/A	901	WHITE	CQ	7069	06060406-0540-4d5a-adeb-4cc46c01c782	No	YES	C06.9	8070/3	C06.9	0	77	2010	NOT HISPANIC OR LATINO	TUMOR FREE	21	11	2012	Alveolar Ridge	Left	YES	28	0	0	YES	Modified Radical Neck Dissection		Negative	#N/A			NO	NO	G2			1	#N/A
185	TCGA-CQ-7071	#N/A	Head and Neck	Head & Neck Squamous Cell Carcinoma	NO	YES	FEMALE	Alive	-27928	#N/A	#N/A	877	WHITE	CQ	7071	6ecccbf9-bfda-4f5e-9618-3bffaebf4660	No	YES	C06.9	8070/3	C06.9	0	76	2010	NOT HISPANIC OR LATINO	TUMOR FREE	13	8	2013	Oral Cavity	Left	YES	22	1	0	YES	Functional (Limited) Neck Dissection		Close	#N/A		No Extranodal Extension	NO	NO	G2			1	#N/A
186	TCGA-CQ-7072	#N/A	Head and Neck	Head & Neck Squamous Cell Carcinoma	NO	YES	MALE	Alive	-18841	#N/A	#N/A	1950	WHITE	CQ	7072	d622bcab-5b5a-45a4-8c02-7bcfdbbb781c	No	YES	C02.9	8070/3	C02.9	0	51	2007	NOT HISPANIC OR LATINO	TUMOR FREE	13	8	2013	Floor of mouth	Right	YES	28	0	0	YES		Functional (Limited) Neck Dissection	Negative	#N/A		No Extranodal Extension	NO	YES	G3			2	1968
187	TCGA-CQ-A4C6	#N/A	Head and Neck	Head & Neck Squamous Cell Carcinoma	NO	YES	MALE	Alive	-23205	#N/A	#N/A	968	ASIAN	CQ	A4C6	5D850E54-24BB-4AE6-9E4B-09ECC7E7CFEE	No	YES	C06.0	8070/3	C06.0	0	63	2010	NOT HISPANIC OR LATINO	TUMOR FREE	24	1	2013	Buccal Mucosa	Right	YES	23	0	0	YES		Functional (Limited) Neck Dissection	Negative	#N/A		No Extranodal Extension	NO	YES	G2			4	1980
188	TCGA-CQ-A4C7	#N/A	Head and Neck	Head & Neck Squamous Cell Carcinoma	NO	YES	MALE	Dead	-32194	#N/A	353	#N/A	WHITE	CQ	A4C7	134223BD-5C03-4854-A034-EBD2C527833E	No	YES	C04.9	8070/3	C04.9	0	88	2010	NOT HISPANIC OR LATINO		28	1	2013	Floor of mouth	Left	YES	24	1	0	YES	Functional (Limited) Neck Dissection		Negative	#N/A		Microscopic Extension	NO	YES	G3			3	1960
189	TCGA-CQ-A4C7	#N/A	Head and Neck	Head & Neck Squamous Cell Carcinoma	NO	YES	MALE	Dead	-32194	#N/A	353	#N/A	WHITE	CQ	A4C7	134223BD-5C03-4854-A034-EBD2C527833E	No	YES	C04.9	8070/3	C04.9	0	88	2010	NOT HISPANIC OR LATINO		28	1	2013	Floor of mouth	Left	YES	24	1	0	YES	Functional (Limited) Neck Dissection		Negative	#N/A		Microscopic Extension	NO	YES	G3			3	1960
190	TCGA-CQ-A4C9	#N/A	Head and Neck	Head & Neck Squamous Cell Carcinoma	NO	YES	MALE	Alive	-20732	#N/A	#N/A	613		CQ	A4C9	6A0490EA-D9C6-41CF-BEC3-3257E98CC6ED	No	YES	C04.0	8070/3	C04.0	0	56	2011		TUMOR FREE	28	1	2013	Floor of mouth	Midline	YES	47	1	0	YES	Functional (Limited) Neck Dissection	Functional (Limited) Neck Dissection	Negative	#N/A		Microscopic Extension	NO	NO	G2			2	1971
191	TCGA-CQ-A4CA	#N/A	Head and Neck	Head & Neck Squamous Cell Carcinoma	NO	YES	MALE	Alive	#N/A	#N/A	#N/A	#N/A		CQ	A4CA	DF37EED0-EA63-485D-A831-28D3061852BD	No	YES	C02.2	8070/3	C02.2	#N/A	#N/A	2011		TUMOR FREE	28	1	2013	Oral Tongue	Left	YES	25	0	0	YES	Functional (Limited) Neck Dissection		Negative	#N/A		No Extranodal Extension	NO	NO	G2			2	1963
192	TCGA-CQ-A4CB	#N/A	Head and Neck	Head & Neck Squamous Cell Carcinoma	NO	YES	MALE	Alive	-21574	#N/A	#N/A	545		CQ	A4CB	6826ECE7-1834-4367-B05B-FA92A271E179	No	YES	C04.9	8071/3	C04.9	0	59	2011		TUMOR FREE	28	1	2013	Floor of mouth		YES	26	1	0	YES	Functional (Limited) Neck Dissection	Functional (Limited) Neck Dissection	Negative	#N/A		No Extranodal Extension	NO	YES	G2			2	1986
193	TCGA-CQ-A4CD	#N/A	Head and Neck	Head & Neck Squamous Cell Carcinoma	NO	YES	MALE	Alive	-25497	#N/A	#N/A	548	WHITE	CQ	A4CD	15EB8D88-ADB1-4F4F-A44D-087049DB60CE	No	YES	C41.1	8070/3	C41.1	0	69	2011	NOT HISPANIC OR LATINO	TUMOR FREE	28	1	2013	Oral Cavity	Right	YES	47	0	0	YES		Functional (Limited) Neck Dissection	Close	#N/A		No Extranodal Extension	NO	NO	G3			1	#N/A
194	TCGA-CQ-A4CE	#N/A	Head and Neck	Head & Neck Squamous Cell Carcinoma	NO	YES	FEMALE	Alive	-27793	#N/A	#N/A	393		CQ	A4CE	E1527704-8A97-445F-A5EE-357920CB28F7	No	YES	C02.9	8071/3	C02.9	0	76	2011		TUMOR FREE	28	1	2013	Oral Tongue	Right	YES	37	0	0	YES	Functional (Limited) Neck Dissection	Functional (Limited) Neck Dissection	Close	#N/A		No Extranodal Extension	NO	YES	G2			1	#N/A
195	TCGA-CQ-A4CG	#N/A	Head and Neck	Head & Neck Squamous Cell Carcinoma	NO	YES	FEMALE	Alive	-28637	#N/A	#N/A	391	WHITE	CQ	A4CG	E7A055D9-8D68-4E6B-BADE-4B2585757210	No	YES	C06.0	8070/3	C06.0	0	78	2011	NOT HISPANIC OR LATINO	WITH TUMOR	28	1	2013	Buccal Mucosa	Left	YES	16	0	0	YES	Functional (Limited) Neck Dissection		Close	#N/A		No Extranodal Extension	NO	YES	G2			4	#N/A
196	TCGA-CQ-A4CH	#N/A	Head and Neck	Head & Neck Squamous Cell Carcinoma	NO	YES	MALE	Alive	-21455	#N/A	#N/A	303	ASIAN	CQ	A4CH	AE90972D-5BC2-4B53-B5FF-1B8C31F39342	No	YES	C02.1	8070/3	C02.1	0	58	2012	NOT HISPANIC OR LATINO		28	1	2013	Oral Tongue	Midline	YES	55	0	0	YES	Functional (Limited) Neck Dissection	Functional (Limited) Neck Dissection	Negative	#N/A		No Extranodal Extension	NO	YES	G2			1	#N/A
197	TCGA-CQ-A4CI	#N/A	Head and Neck	Head & Neck Squamous Cell Carcinoma Basaloid Type	NO	YES	MALE	Alive	-26664	#N/A	#N/A	608	WHITE	CQ	A4CI	26CB1330-CE48-4006-8155-F6D52D3AB9B6	No	YES	C06.0	8083/3	C06.0	0	73	2011	NOT HISPANIC OR LATINO	WITH TUMOR	28	1	2013	Buccal Mucosa	Right	YES	49	1	0	YES		Functional (Limited) Neck Dissection	Close	#N/A		No Extranodal Extension	YES	NO	G3			4	1961
198	TCGA-CR-5243	#N/A	Head and Neck	Head & Neck Squamous Cell Carcinoma	NO	YES	MALE	Alive	-18812	#N/A	#N/A	2562	WHITE	CR	5243	e37f479f-ca05-45e4-ac6d-a974bed6e7f8	No	YES	C09.9	8070/3	C09.9	0	51	2003	NOT HISPANIC OR LATINO	TUMOR FREE	5	4	2011	Tonsil	Right	NO	#N/A	#N/A	#N/A	NO				#N/A					G3			1	#N/A
199	TCGA-CR-5247	#N/A	Head and Neck	Head & Neck Squamous Cell Carcinoma	NO	YES	MALE	Alive	-17810	#N/A	#N/A	358	BLACK OR AFRICAN AMERICAN	CR	5247	692b50fc-19ca-4926-84cb-fd7168209e44	No	YES	C09.9	8070/3	C09.9	0	48	2006	NOT HISPANIC OR LATINO	TUMOR FREE	28	2	2012	Tonsil	Left		#N/A	#N/A	#N/A	NO				#N/A					G2			2	1971
200	TCGA-CR-5248	#N/A	Head and Neck	Head & Neck Squamous Cell Carcinoma	NO	YES	MALE	Alive	-19441	#N/A	#N/A	1663	WHITE	CR	5248	a9017cd4-df30-46eb-b08f-39540b15243f	No	YES	C09.9	8070/3	C09.9	0	53	2006	NOT HISPANIC OR LATINO	WITH TUMOR	28	2	2012	Tonsil			#N/A	#N/A	#N/A	NO				#N/A					G3			2	1971
201	TCGA-CR-5249	#N/A	Head and Neck	Head & Neck Squamous Cell Carcinoma	NO	YES	FEMALE	Alive	-13047	#N/A	#N/A	1152	WHITE	CR	5249	c7df3466-b9a7-4818-883b-d0cd08483570	No	YES	C09.9	8070/3	C09.9	0	35	2007	NOT HISPANIC OR LATINO	TUMOR FREE	5	4	2011	Tonsil	Right	NO	#N/A	#N/A	#N/A	NO			Negative	#N/A			NO		GX			1	#N/A
202	TCGA-CR-5250	#N/A	Head and Neck	Head & Neck Squamous Cell Carcinoma	NO	YES	MALE	Alive	-26097	#N/A	#N/A	799	WHITE	CR	5250	9e178d80-fe90-4998-9dae-726c4beceef7	No	YES	C01.9	8070/3	C01	0	71	2009	NOT HISPANIC OR LATINO	TUMOR FREE	5	4	2011	Base of tongue	Right		#N/A	#N/A	#N/A	NO				#N/A					G3	Positive	Positive	2	1947
203	TCGA-CR-6467	#N/A	Head and Neck	Head & Neck Squamous Cell Carcinoma	NO	YES	MALE	Alive	-21689	#N/A	#N/A	1777	WHITE	CR	6467	89f91e36-fed8-4da3-8a35-c761d6f65285	No	YES	C09.9	8070/3	C09.9	0	59	2006	NOT HISPANIC OR LATINO	TUMOR FREE	14	9	2011	Tonsil	Right	YES	41	1	#N/A	YES		Modified Radical Neck Dissection	Negative	#N/A					G3			4	1976
204	TCGA-CR-6470	#N/A	Head and Neck	Head & Neck Squamous Cell Carcinoma	NO	YES	MALE	Alive	-14133	#N/A	#N/A	1521	WHITE	CR	6470	cd032ddb-55f2-4c77-8dcf-e4e630f7de6f	No	YES	C09.9	8070/3	C09.9	0	38	2007	NOT HISPANIC OR LATINO	TUMOR FREE	14	9	2011	Tonsil	Right	YES	24	0	#N/A	YES	Modified Radical Neck Dissection	Modified Radical Neck Dissection	Negative	#N/A					G2			1	#N/A
205	TCGA-CR-6471	#N/A	Head and Neck	Head & Neck Squamous Cell Carcinoma	NO	YES	MALE	Dead	-21315	#N/A	1202	#N/A	WHITE	CR	6471	eda29281-e803-4217-8603-d6a388408611	No	YES	C14.8	8070/3	C14.8	0	58	2007	NOT HISPANIC OR LATINO	WITH TUMOR	14	9	2011	Oral Cavity	Right	YES	18	1	#N/A	YES		Modified Radical Neck Dissection	Positive	#N/A		No Extranodal Extension	NO	NO	G2			2	1966
206	TCGA-CR-6472	#N/A	Head and Neck	Head & Neck Squamous Cell Carcinoma	NO	YES	MALE	Alive	-21654	#N/A	#N/A	1050	WHITE	CR	6472	0956bc67-dd55-4c54-a56a-f22f2856662a	No	YES	C01.9	8070/3	C01	0	59	2008	NOT HISPANIC OR LATINO	TUMOR FREE	14	9	2011	Base of tongue	Left		#N/A	#N/A	#N/A	NO				#N/A					G3			1	#N/A
207	TCGA-CR-6472	#N/A	Head and Neck	Head & Neck Squamous Cell Carcinoma	NO	YES	MALE	Alive	-21654	#N/A	#N/A	1050	WHITE	CR	6472	0956bc67-dd55-4c54-a56a-f22f2856662a	No	YES	C01.9	8070/3	C01	0	59	2008	NOT HISPANIC OR LATINO	TUMOR FREE	14	9	2011	Base of tongue	Left		#N/A	#N/A	#N/A	NO				#N/A					G3			1	#N/A
208	TCGA-CR-6473	#N/A	Head and Neck	Head & Neck Squamous Cell Carcinoma	NO	YES	MALE	Alive	-24857	#N/A	#N/A	1125	WHITE	CR	6473	e8b0a499-7e9a-4f0e-b552-8e4f284141ed	No	YES	C13.9	8070/3	C13.9	0	68	2008	NOT HISPANIC OR LATINO	TUMOR FREE	21	9	2011	Hypopharynx	Left		#N/A	#N/A	#N/A	NO				#N/A					G3			4	1952
209	TCGA-CR-6474	#N/A	Head and Neck	Head & Neck Squamous Cell Carcinoma	NO	YES	MALE	Dead	-18840	#N/A	564	#N/A	WHITE	CR	6474	9f771c36-16ec-4770-bc53-f6c861343f1c	No	YES	C32.9	8070/3	C32.9	0	51	2009	NOT HISPANIC OR LATINO	WITH TUMOR	21	9	2011	Larynx	Left	YES	31	2	#N/A	YES			Negative	#N/A					G2			2	1971
210	TCGA-CR-6477	#N/A	Head and Neck	Head & Neck Squamous Cell Carcinoma	NO	YES	FEMALE	Alive	-20815	#N/A	#N/A	514	WHITE	CR	6477	b74519ff-b338-45e9-9307-008223726dac	No	YES	C01.9	8070/3	C01	0	56	2010	NOT HISPANIC OR LATINO	TUMOR FREE	28	9	2011	Base of tongue	Left		#N/A	#N/A	#N/A	NO				#N/A					G2	Negative	Negative	3	1971
211	TCGA-CR-6478	#N/A	Head and Neck	Head & Neck Squamous Cell Carcinoma	NO	YES	FEMALE	Dead	-24244	#N/A	183	#N/A	WHITE	CR	6478	467d5c94-1e67-4454-9e9c-9dffaa643032	No	YES	C09.9	8070/3	C09.9	0	66	2010	NOT HISPANIC OR LATINO		21	9	2011	Tonsil	Right		#N/A	#N/A	#N/A	NO				#N/A					G3			4	1969
212	TCGA-CR-6478	#N/A	Head and Neck	Head & Neck Squamous Cell Carcinoma	NO	YES	FEMALE	Dead	-24244	#N/A	183	#N/A	WHITE	CR	6478	467d5c94-1e67-4454-9e9c-9dffaa643032	No	YES	C09.9	8070/3	C09.9	0	66	2010	NOT HISPANIC OR LATINO		21	9	2011	Tonsil	Right		#N/A	#N/A	#N/A	NO				#N/A					G3			4	1969
213	TCGA-CR-6480	#N/A	Head and Neck	Head & Neck Squamous Cell Carcinoma	NO	YES	MALE	Alive	-19472	#N/A	#N/A	362	WHITE	CR	6480	ba9d4568-71a8-41fc-a2be-0bf784e36d6a	No	YES	C09.9	8070/3	C09.9	0	53	2010	NOT HISPANIC OR LATINO	TUMOR FREE	21	9	2011	Tonsil	Right		#N/A	#N/A	#N/A	NO				#N/A					G2	Positive	Positive	1	#N/A
214	TCGA-CR-6481	#N/A	Head and Neck	Head & Neck Squamous Cell Carcinoma	NO	YES	MALE	Alive	-17203	#N/A	#N/A	311	WHITE	CR	6481	9a76bd98-1d2b-4d0f-9772-883520ff6210	No	YES	C09.9	8070/3	C09.9	0	47	2010	NOT HISPANIC OR LATINO	TUMOR FREE	28	9	2011	Tonsil	Right		#N/A	#N/A	#N/A	NO				#N/A					G2	Positive	Positive	1	#N/A
215	TCGA-CR-6482	#N/A	Head and Neck	Head & Neck Squamous Cell Carcinoma	NO	YES	MALE	Alive	-22741	#N/A	#N/A	345	BLACK OR AFRICAN AMERICAN	CR	6482	468649e7-1525-4b8a-8ab5-ddb27db5f022	No	YES	C09.9	8070/3	C09.9	0	62	2010	NOT HISPANIC OR LATINO	TUMOR FREE	28	9	2011	Tonsil	Left		#N/A	#N/A	#N/A	NO				#N/A					G3	Positive		4	1969
216	TCGA-CR-6484	#N/A	Head and Neck	Head & Neck Squamous Cell Carcinoma	NO	YES	FEMALE	Alive	-24569	#N/A	#N/A	354	ASIAN	CR	6484	aa10d6da-ba20-43e8-ab8f-a9b4b58738b4	No	YES	C14.8	8070/3	C14.8	0	67	2010	NOT HISPANIC OR LATINO	TUMOR FREE	28	9	2011	Oral Cavity	Left	YES	22	5	#N/A	YES	Modified Radical Neck Dissection		Negative	#N/A		Gross Extension	NO	NO	G2	Negative	Negative	1	#N/A
217	TCGA-CR-6487	#N/A	Head and Neck	Head & Neck Squamous Cell Carcinoma	NO	YES	MALE	Alive	-18331	#N/A	#N/A	234	WHITE	CR	6487	9ae5101b-6031-4ab1-bfca-198c41af3184	No	YES	C09.9	8070/3	C09.9	0	50	2010	NOT HISPANIC OR LATINO	TUMOR FREE	5	10	2011	Tonsil	Left		#N/A	#N/A	#N/A	NO			Negative	#N/A					G3	Positive	Positive	4	1984
218	TCGA-CR-6488	#N/A	Head and Neck	Head & Neck Squamous Cell Carcinoma	NO	YES	FEMALE	Alive	-25176	#N/A	#N/A	379	WHITE	CR	6488	f458d21d-1854-4baf-9eb1-79c29b663804	No	YES	C02.9	8070/3	C02.9	0	68	2010	NOT HISPANIC OR LATINO	TUMOR FREE	1	3	2012	Oral Tongue	Left	YES	22	0	#N/A	YES	Modified Radical Neck Dissection		Negative	#N/A			NO	YES	G2			1	#N/A
219	TCGA-CR-6491	#N/A	Head and Neck	Head & Neck Squamous Cell Carcinoma	NO	YES	MALE	Alive	-22125	#N/A	#N/A	350	BLACK OR AFRICAN AMERICAN	CR	6491	5fce954c-11b9-41f4-9471-4b5bdc0efa7f	No	YES	C04.9	8070/3	C04.9	0	60	2010	NOT HISPANIC OR LATINO	TUMOR FREE	5	10	2011	Floor of mouth	Left	YES	49	2	#N/A	YES	Modified Radical Neck Dissection	Modified Radical Neck Dissection	Negative	#N/A			NO	YES	G2	Negative	Negative	2	1966
220	TCGA-CR-6492	#N/A	Head and Neck	Head & Neck Squamous Cell Carcinoma	NO	YES	MALE	Alive	-28600	#N/A	#N/A	479	WHITE	CR	6492	a98263a5-cc90-4734-b6f1-f0108bfd5cac	No	YES	C05.0	8070/3	C05.0	0	78	2010	NOT HISPANIC OR LATINO	TUMOR FREE	1	3	2012	Hard Palate	Right	YES	37	1	#N/A	YES		Modified Radical Neck Dissection	Negative	#N/A		No Extranodal Extension		YES	G3	Negative	Negative	2	1957
221	TCGA-CR-6493	#N/A	Head and Neck	Head & Neck Squamous Cell Carcinoma	NO	YES	MALE	Dead	-25432	#N/A	282	#N/A	BLACK OR AFRICAN AMERICAN	CR	6493	b43b8aed-d166-4f00-8144-24ad3fe314ed	No	YES	C02.9	8070/3	C02.9	0	69	2010	NOT HISPANIC OR LATINO	WITH TUMOR	5	10	2011	Oral Tongue	Right	YES	16	2	#N/A	YES		Modified Radical Neck Dissection	Negative	#N/A		No Extranodal Extension	NO	YES	G2			3	1956
222	TCGA-CR-7364	#N/A	Head and Neck	Head & Neck Squamous Cell Carcinoma	NO	YES	MALE	Alive	-24192	#N/A	#N/A	1435	WHITE	CR	7364	62887787-9385-470a-a993-98ede58f0940	No	YES	C32.9	8070/3	C32.9	0	66	2008	NOT HISPANIC OR LATINO	TUMOR FREE	#N/A	2	2011	Larynx		YES	36	0	#N/A	YES	Modified Radical Neck Dissection	Modified Radical Neck Dissection	Negative	#N/A					G2			2	1958
223	TCGA-CR-7365	#N/A	Head and Neck	Head & Neck Squamous Cell Carcinoma	NO	YES	MALE	Alive	-22101	#N/A	#N/A	1191	WHITE	CR	7365	a8fe444f-57a5-4364-ab55-09f41ecb4591	No	YES	C14.8	8070/3	C14.8	0	60	2008	NOT HISPANIC OR LATINO	TUMOR FREE	#N/A	2	2012	Oral Cavity	Right	YES	45	0	#N/A	YES		Radical Neck Dissection	Negative	#N/A				YES	G2			2	1964
224	TCGA-CR-7367	#N/A	Head and Neck	Head & Neck Squamous Cell Carcinoma	NO	YES	MALE	Alive	-19116	#N/A	#N/A	1440	WHITE	CR	7367	1c95de68-18d9-429b-b379-878838f88a72	No	YES	C14.8	8070/3	C14.8	0	52	2008	NOT HISPANIC OR LATINO	TUMOR FREE	#N/A	2	2012	Oral Cavity		YES	30	1	#N/A	YES	Modified Radical Neck Dissection	Modified Radical Neck Dissection	Negative	#N/A			NO	YES	G1			2	1963
225	TCGA-CR-7368	#N/A	Head and Neck	Head & Neck Squamous Cell Carcinoma	NO	YES	MALE	Alive	-19876	#N/A	#N/A	1245	WHITE	CR	7368	27c28c89-f4e7-4aec-a806-c0da7756e47f	No	YES	C14.8	8070/3	C14.8	0	54	2008	NOT HISPANIC OR LATINO	TUMOR FREE	9	4	2012	Oral Cavity	Right	YES	41	1	#N/A	YES	Functional (Limited) Neck Dissection	Modified Radical Neck Dissection	Negative	#N/A					G2			4	1968
226	TCGA-CR-7369	#N/A	Head and Neck	Head & Neck Squamous Cell Carcinoma	NO	YES	MALE	Dead	-21897	#N/A	1090	#N/A	WHITE	CR	7369	85a26115-1160-411b-8384-44eedc947fb2	No	YES	C14.8	8070/3	C14.8	0	59	2008	NOT HISPANIC OR LATINO	TUMOR FREE	9	4	2012	Oral Cavity	Right	YES	23	3	#N/A	YES		Modified Radical Neck Dissection	Negative	#N/A			NO	YES	G2			2	1960
227	TCGA-CR-7370	#N/A	Head and Neck	Head & Neck Squamous Cell Carcinoma	NO	YES	FEMALE	Alive	-26468	#N/A	#N/A	105	WHITE	CR	7370	890b5a8b-703d-428d-8833-bc0ce26e80aa	No	YES	C32.9	8070/3	C32.9	0	72	2009	NOT HISPANIC OR LATINO	TUMOR FREE	9	4	2012	Larynx	Left		#N/A	#N/A	#N/A	NO			Negative	#N/A					G2			4	1950
228	TCGA-CR-7371	#N/A	Head and Neck	Head & Neck Squamous Cell Carcinoma	NO	YES	FEMALE	Dead	-16568	#N/A	94	#N/A	WHITE	CR	7371	f8acc36b-1e7f-44b8-83b7-f894ad201833	No	YES	C32.9	8070/3	C32.9	0	45	2009	NOT HISPANIC OR LATINO		#N/A	2	2012	Larynx		YES	104	1	#N/A	YES	Modified Radical Neck Dissection	Functional (Limited) Neck Dissection	Negative	#N/A					G2			2	1979
229	TCGA-CR-7372	#N/A	Head and Neck	Head & Neck Squamous Cell Carcinoma	NO	YES	MALE	Alive	-16610	#N/A	#N/A	759	WHITE	CR	7372	45c3cd39-1c5d-4e26-8afc-5bed3c230088	No	YES	C02.9	8070/3	C02.9	0	45	2009	NOT HISPANIC OR LATINO	TUMOR FREE	#N/A	2	2012	Oral Tongue	Left	YES	19	0	#N/A	YES	Modified Radical Neck Dissection		Negative	#N/A			NO	NO	G1	Negative	Negative	1	#N/A
230	TCGA-CR-7373	#N/A	Head and Neck	Head & Neck Squamous Cell Carcinoma	NO	YES	MALE	Alive	-24448	#N/A	#N/A	889	WHITE	CR	7373	242bdece-75dc-45b9-a9b3-3e1bc305a3e3	No	YES	C14.8	8070/3	C14.8	0	66	2009	NOT HISPANIC OR LATINO	TUMOR FREE	#N/A	2	2012	Oral Cavity	Left	YES	19	1	#N/A	YES	Modified Radical Neck Dissection		Negative	#N/A				NO	G2	Negative	Negative	3	1954
231	TCGA-CR-7374	#N/A	Head and Neck	Head & Neck Squamous Cell Carcinoma	NO	YES	FEMALE	Alive	-24558	#N/A	#N/A	30	WHITE	CR	7374	fc3ea52b-67ac-4876-949d-5464c436f3db	No	YES	C32.9	8070/3	C32.9	0	67	2009	NOT HISPANIC OR LATINO	WITH TUMOR	#N/A	2	2012	Larynx	Left	NO	#N/A	#N/A	#N/A	NO				#N/A					G2			2	1964
232	TCGA-CR-7376	#N/A	Head and Neck	Head & Neck Squamous Cell Carcinoma	NO	YES	MALE	Alive	-30670	#N/A	#N/A	972	WHITE	CR	7376	b3bed685-e9db-436b-9938-2b8a0a0d5b83	No	YES	C14.8	8070/3	C14.8	0	83	2009	NOT HISPANIC OR LATINO	TUMOR FREE	25	4	2012	Oral Cavity	Right	YES	22	1	#N/A	YES		Modified Radical Neck Dissection	Positive	#N/A		No Extranodal Extension	YES	NO	G2	Negative	Negative	3	1943
233	TCGA-CR-7377	#N/A	Head and Neck	Head & Neck Squamous Cell Carcinoma	NO	YES	MALE	Dead	-21371	#N/A	279	#N/A	WHITE	CR	7377	f76ab158-2cf9-4df7-b6fe-727dd69a369f	No	YES	C14.8	8070/3	C14.8	0	58	2008	NOT HISPANIC OR LATINO		#N/A	2	2012	Oral Cavity		YES	29	3	#N/A	YES	Modified Radical Neck Dissection		Negative	#N/A			YES	YES	G3			2	1968
234	TCGA-CR-7379	#N/A	Head and Neck	Head & Neck Squamous Cell Carcinoma	NO	YES	FEMALE	Alive	-28763	#N/A	#N/A	1036	WHITE	CR	7379	dea53b7f-3e7d-41a3-ae2d-58548fe0b595	No	YES	C14.8	8070/3	C14.8	0	78	2009	NOT HISPANIC OR LATINO	TUMOR FREE	#N/A	2	2012	Oral Cavity		YES	33	2	#N/A	YES	Modified Radical Neck Dissection		Negative	#N/A			NO	YES	G2	Negative	Negative	3	#N/A
235	TCGA-CR-7380	#N/A	Head and Neck	Head & Neck Squamous Cell Carcinoma	NO	YES	MALE	Dead	-21215	#N/A	606	#N/A	WHITE	CR	7380	53b254b7-021f-43df-af9b-3fc01b87479e	No	YES	C14.8	8070/3	C14.8	0	58	2010	NOT HISPANIC OR LATINO	WITH TUMOR	#N/A	2	2012	Oral Cavity	Left	YES	17	0	#N/A	YES	Modified Radical Neck Dissection		Positive	#N/A			NO	YES	G2			1	#N/A
236	TCGA-CR-7382	#N/A	Head and Neck	Head & Neck Squamous Cell Carcinoma	NO	YES	MALE	Alive	-18078	#N/A	#N/A	796	WHITE	CR	7382	f030e410-2585-461e-ad23-9fdf026ac06c	No	YES	C02.9	8070/3	C02.9	0	49	2008	NOT HISPANIC OR LATINO	TUMOR FREE	25	4	2012	Oral Tongue	Right	YES	83	8	#N/A	YES	Modified Radical Neck Dissection	Modified Radical Neck Dissection	Negative	#N/A		No Extranodal Extension			G2			1	#N/A
237	TCGA-CR-7383	#N/A	Head and Neck	Head & Neck Squamous Cell Carcinoma	NO	YES	FEMALE	Dead	-29122	#N/A	521	#N/A	WHITE	CR	7383	16779eed-f386-4e8f-8475-04d33b9dd160	No	YES	C09.9	8070/3	C09.9	0	79	2008	NOT HISPANIC OR LATINO	WITH TUMOR	25	4	2012	Tonsil	Right	YES	21	0	#N/A	YES		Modified Radical Neck Dissection	Negative	#N/A					G2			2	1954
238	TCGA-CR-7385	#N/A	Head and Neck	Head & Neck Squamous Cell Carcinoma	NO	YES	MALE	Alive	-15477	#N/A	#N/A	997	WHITE	CR	7385	9f89510c-ed07-471f-b35e-7c87c237b9fe	No	YES	C09.9	8070/3	C09.9	0	42	2008	NOT HISPANIC OR LATINO	TUMOR FREE	15	2	2012	Tonsil	Left	NO	#N/A	#N/A	#N/A	NO			Negative	#N/A			YES	NO	G2			3	1987
239	TCGA-CR-7386	#N/A	Head and Neck	Head & Neck Squamous Cell Carcinoma	NO	YES	MALE	Alive	-25238	#N/A	#N/A	1430	WHITE	CR	7386	3f2e0c8a-6d5f-4763-be60-5a70994d31a1	No	YES	C14.8	8070/3	C14.8	0	69	2008	NOT HISPANIC OR LATINO	WITH TUMOR	15	2	2012	Oral Cavity		YES	47	4	#N/A	YES	Modified Radical Neck Dissection	Modified Radical Neck Dissection	Positive	#N/A					G1			3	1956
240	TCGA-CR-7388	#N/A	Head and Neck	Head & Neck Squamous Cell Carcinoma	NO	YES	FEMALE	Dead	-25728	#N/A	823	#N/A	WHITE	CR	7388	511b1de1-b855-47bb-a2f8-58dc5792be47	No	YES	C32.9	8070/3	C32.9	0	70	2008	NOT HISPANIC OR LATINO	WITH TUMOR	15	2	2012	Larynx			#N/A	#N/A	#N/A	NO				#N/A					G2			2	1951
241	TCGA-CR-7389	#N/A	Head and Neck	Head & Neck Squamous Cell Carcinoma	NO	YES	MALE	Alive	-20169	#N/A	#N/A	392	BLACK OR AFRICAN AMERICAN	CR	7389	5422a86d-f9ff-4fb6-873e-bf7cc3de50e5	No	YES	C32.9	8070/3	C32.9	0	55	2007	NOT HISPANIC OR LATINO	TUMOR FREE	15	2	2012	Larynx	Left	NO	#N/A	#N/A	#N/A	NO				#N/A					G2			2	1974
242	TCGA-CR-7390	#N/A	Head and Neck	Head & Neck Squamous Cell Carcinoma	NO	YES	MALE	Alive	-24575	#N/A	#N/A	907	WHITE	CR	7390	67f2ac9b-b9fb-4ffd-ae60-6ff1114e9290	No	YES	C02.9	8070/3	C02.9	0	67	2009	NOT HISPANIC OR LATINO	TUMOR FREE	16	2	2012	Oral Tongue	Right	YES	16	0	#N/A	YES		Modified Radical Neck Dissection	Negative	#N/A		No Extranodal Extension		YES	G2	Negative	Negative	2	1967
243	TCGA-CR-7391	#N/A	Head and Neck	Head & Neck Squamous Cell Carcinoma	NO	YES	FEMALE	Alive	-13508	#N/A	#N/A	913	WHITE	CR	7391	832316ee-08ab-412b-9e4d-8a57ff84bc11	No	YES	C02.9	8070/3	C02.9	0	36	2009	NOT HISPANIC OR LATINO	TUMOR FREE	16	2	2012	Oral Tongue	Left	YES	10	0	#N/A	YES	Modified Radical Neck Dissection		Negative	#N/A		No Extranodal Extension	NO	NO	G1	Negative	Negative	3	1990
244	TCGA-CR-7392	#N/A	Head and Neck	Head & Neck Squamous Cell Carcinoma	NO	YES	FEMALE	Alive	-24650	#N/A	#N/A	946	WHITE	CR	7392	03aca47b-7653-4938-9178-ed7c37eee6d5	No	YES	C02.9	8070/3	C02.9	0	67	2009	NOT HISPANIC OR LATINO	TUMOR FREE	16	2	2012	Oral Tongue	Right	YES	36	8	#N/A	YES		Modified Radical Neck Dissection		#N/A		No Extranodal Extension		YES	G1	Negative	Negative	3	1959
245	TCGA-CR-7393	#N/A	Head and Neck	Head & Neck Squamous Cell Carcinoma	NO	YES	MALE	Alive	-9750	#N/A	#N/A	908	WHITE	CR	7393	0f4bb968-6e10-4a86-a03e-37b61d084f31	No	YES	C02.9	8070/3	C02.9	0	26	2009	NOT HISPANIC OR LATINO	TUMOR FREE	16	2	2012	Oral Tongue	Right	YES	44	1	#N/A	YES		Modified Radical Neck Dissection	Negative	#N/A		No Extranodal Extension	NO	NO	G2	Negative	Negative	1	#N/A
246	TCGA-CR-7394	#N/A	Head and Neck	Head & Neck Squamous Cell Carcinoma	NO	YES	MALE	Alive	-25581	#N/A	#N/A	898	WHITE	CR	7394	d296cdb5-a0f6-40cc-8ce7-73e4ccd176f3	No	YES	C02.9	8070/3	C02.9	0	70	2009	NOT HISPANIC OR LATINO	TUMOR FREE	16	2	2012	Oral Tongue	Right	YES	57	0	0	YES	Modified Radical Neck Dissection	Modified Radical Neck Dissection	Negative	#N/A				YES	G2	Negative	Negative	2	1949
247	TCGA-CR-7395	#N/A	Head and Neck	Head & Neck Squamous Cell Carcinoma	NO	YES	FEMALE	Alive	-29527	#N/A	#N/A	930	WHITE	CR	7395	a6622196-897f-469e-a21d-c4a12ed39908	No	YES	C14.8	8070/3	C14.8	0	80	2009	NOT HISPANIC OR LATINO	TUMOR FREE	16	2	2012	Oral Cavity	Right		#N/A	#N/A	#N/A	NO			Negative	#N/A			NO	NO	G2	Negative	Negative	3	1946
248	TCGA-CR-7397	#N/A	Head and Neck	Head & Neck Squamous Cell Carcinoma	NO	YES	MALE	Alive	-16351	#N/A	#N/A	216	WHITE	CR	7397	a40bb4bc-9ee6-4a8b-8a33-3a4ed78f69a7	No	YES	C02.9	8070/3	C02.9	0	44	2011	NOT HISPANIC OR LATINO	TUMOR FREE	17	2	2012	Oral Tongue	Right	YES	34	8	#N/A	YES		Modified Radical Neck Dissection	Negative	#N/A		No Extranodal Extension	NO	NO	G2			4	1997
249	TCGA-CR-7398	#N/A	Head and Neck	Head & Neck Squamous Cell Carcinoma	NO	YES	FEMALE	Alive	-19468	#N/A	#N/A	156	WHITE	CR	7398	e189f082-c748-43d4-96ce-0c381e376531	No	YES	C32.9	8070/3	C32.9	0	53	2011	NOT HISPANIC OR LATINO	TUMOR FREE	17	2	2012	Larynx		YES	23	0	#N/A	YES		Modified Radical Neck Dissection	Negative	#N/A		No Extranodal Extension	NO	NO	G2			2	#N/A
250	TCGA-CR-7399	#N/A	Head and Neck	Head & Neck Squamous Cell Carcinoma	NO	YES	FEMALE	Alive	-22182	#N/A	#N/A	181	WHITE	CR	7399	ed6ac43c-d921-4342-aeec-9ff8d8a31919	No	YES	C32.9	8070/3	C32.9	0	60	2008	NOT HISPANIC OR LATINO	TUMOR FREE	#N/A	2	2012	Larynx		YES	57	6	#N/A	YES			Negative	#N/A					G3			2	1964
251	TCGA-CR-7401	#N/A	Head and Neck	Head & Neck Squamous Cell Carcinoma	NO	YES	MALE	Alive	-23420	#N/A	#N/A	1077	WHITE	CR	7401	e2e64c5d-44ba-42f0-ab9d-ec16b21d2545	No	YES	C02.9	8070/3	C02.9	0	64	2008	NOT HISPANIC OR LATINO	TUMOR FREE	28	2	2012	Oral Tongue	Right	YES	27	0	#N/A	YES		Modified Radical Neck Dissection	Negative	#N/A		No Extranodal Extension	NO	NO	G2			4	1963
252	TCGA-CR-7402	#N/A	Head and Neck	Head & Neck Squamous Cell Carcinoma	NO	YES	MALE	Alive	-25138	#N/A	#N/A	911	WHITE	CR	7402	91e30123-2265-4cf1-8389-f6462897837c	No	YES	C32.9	8070/3	C32.9	0	68	2009	NOT HISPANIC OR LATINO	TUMOR FREE	28	2	2012	Larynx			#N/A	#N/A	#N/A	NO				#N/A					G2			2	1952
253	TCGA-CR-7404	#N/A	Head and Neck	Head & Neck Squamous Cell Carcinoma	NO	YES	MALE	Alive	-19532	#N/A	#N/A	1472	WHITE	CR	7404	d189a6c6-210f-4957-b500-457d5ce3f867	No	YES	C09.9	8070/3	C09.9	0	53	2008	NOT HISPANIC OR LATINO	WITH TUMOR	9	4	2012	Tonsil	Left	NO	#N/A	#N/A	#N/A	NO				#N/A					G2	Positive	Positive	1	#N/A
254	TCGA-CV-5430	#N/A	Head and Neck	Head & Neck Squamous Cell Carcinoma	NO	YES	MALE	Alive	-22577	#N/A	#N/A	4115	WHITE	CV	5430	a4fcb7fd-9c22-4486-99c5-97da050c9fb3	No	YES	C32.9	8070/3	C32.9	0	61	1999	HISPANIC OR LATINO	TUMOR FREE	23	5	2011	Larynx		YES	9	2	0	YES	Functional (Limited) Neck Dissection	Functional (Limited) Neck Dissection	Negative	#N/A		Gross Extension	NO	NO	G3			3	1955
255	TCGA-CV-5431	#N/A	Head and Neck	Head & Neck Squamous Cell Carcinoma	NO	YES	MALE	Dead	-26953	176	522	522	WHITE	CV	5431	64bb5550-2735-4401-a0db-58ec1020a32d	No	YES	C32.9	8070/3	C32.9	0	73	2000	HISPANIC OR LATINO	TUMOR FREE	23	3	2011	Larynx		YES	29	9	#N/A	YES	Functional (Limited) Neck Dissection	Functional (Limited) Neck Dissection	Negative	#N/A		No Extranodal Extension	NO	NO	G3			4	1955
256	TCGA-CV-5432	#N/A	Head and Neck	Head & Neck Squamous Cell Carcinoma	NO	YES	MALE	Alive	-25006	3930	#N/A	3930	WHITE	CV	5432	d89b1fd6-bef4-4803-8ed3-3b442be600b6	No	YES	C32.9	8070/3	C32.9	0	68	2000	NOT HISPANIC OR LATINO	TUMOR FREE	23	5	2011	Larynx		YES	65	0	0	YES	Functional (Limited) Neck Dissection	Functional (Limited) Neck Dissection	Negative	#N/A		No Extranodal Extension	NO	NO	G3			4	1950
257	TCGA-CV-5434	#N/A	Head and Neck	Head & Neck Squamous Cell Carcinoma	NO	YES	MALE	Dead	-22182	3295	3314	#N/A	BLACK OR AFRICAN AMERICAN	CV	5434	dbe29e97-f111-41d3-a25f-3b9eb9bb099f	No	YES	C32.9	8070/3	C32.9	0	60	2000	NOT HISPANIC OR LATINO		23	5	2011	Larynx		YES	30	7	0	YES	Functional (Limited) Neck Dissection	Functional (Limited) Neck Dissection	Negative	#N/A		Gross Extension	YES	YES	G2			3	#N/A
258	TCGA-CV-5435	#N/A	Head and Neck	Head & Neck Squamous Cell Carcinoma	NO	YES	MALE	Dead	-20926	1704	2319	1438	WHITE	CV	5435	cc23a09b-bca7-43e0-9ad0-bf272848492e	No	YES	C32.9	8070/3	C32.9	0	57	2000	NOT HISPANIC OR LATINO	WITH TUMOR	23	5	2011	Larynx		YES	66	5	0	YES	Functional (Limited) Neck Dissection	Functional (Limited) Neck Dissection	Negative	#N/A		No Extranodal Extension	NO	NO	G3			4	1959
259	TCGA-CV-5436	#N/A	Head and Neck	Head & Neck Squamous Cell Carcinoma	NO	YES	MALE	Dead	-23923	548	584	584		CV	5436	94a47bf8-f673-45cb-a8d3-1031317d03b3	No	YES	C04.9	8070/3	C04.9	0	65	2001	HISPANIC OR LATINO	WITH TUMOR	30	3	2011	Floor of mouth		YES	51	6	0	YES	Functional (Limited) Neck Dissection	Functional (Limited) Neck Dissection	Negative	#N/A		Microscopic Extension	NO	YES	G2			2	1951
260	TCGA-CV-5439	#N/A	Head and Neck	Head & Neck Squamous Cell Carcinoma	NO	YES	MALE	Dead	-22686	501	546	546	WHITE	CV	5439	3ee863da-7991-414f-82d8-2b6502d4c061	No	YES	C01.9	8070/3	C01	0	62	2002	NOT HISPANIC OR LATINO	WITH TUMOR	23	5	2011	Base of tongue		YES	33	2	0	YES	Functional (Limited) Neck Dissection	Functional (Limited) Neck Dissection	Negative	#N/A		Gross Extension			G2			2	#N/A
261	TCGA-CV-5440	#N/A	Head and Neck	Head & Neck Squamous Cell Carcinoma	NO	YES	MALE	Alive	-19197	2732	#N/A	2732	WHITE	CV	5440	10d0a058-3e5e-4916-84c4-25f934b96f86	No	YES	C32.9	8070/3	C32.9	0	52	2002	NOT HISPANIC OR LATINO	TUMOR FREE	30	3	2011	Larynx		YES	47	42	0	YES	Functional (Limited) Neck Dissection	Functional (Limited) Neck Dissection	Negative	#N/A		Microscopic Extension	YES	YES	G3			2	1978
262	TCGA-CV-5441	#N/A	Head and Neck	Head & Neck Squamous Cell Carcinoma	NO	YES	MALE	Alive	-21305	#N/A	#N/A	2663	WHITE	CV	5441	c72ae014-3c05-47f9-8615-6633467bc532	No	YES	C32.9	8070/3	C32.9	0	58	2003	NOT HISPANIC OR LATINO	TUMOR FREE	30	3	2011	Larynx		YES	62	5	5	YES	Radical Neck Dissection	Functional (Limited) Neck Dissection	Negative	#N/A		No Extranodal Extension	YES	YES	G3			4	#N/A
263	TCGA-CV-5442	#N/A	Head and Neck	Head & Neck Squamous Cell Carcinoma	NO	YES	FEMALE	Alive	-28040	#N/A	#N/A	2327	WHITE	CV	5442	3c975b68-4a6e-4c97-a8d1-b9a427d4957c	No	YES	C05.0	8070/3	C05.0	0	76	2004	NOT HISPANIC OR LATINO	TUMOR FREE	30	3	2011	Hard Palate		YES	33	4	0	YES	Functional (Limited) Neck Dissection	Functional (Limited) Neck Dissection		#N/A		No Extranodal Extension			G3			4	#N/A
264	TCGA-CV-5443	#N/A	Head and Neck	Head & Neck Squamous Cell Carcinoma	NO	YES	MALE	Alive	-23287	2567	#N/A	2567	BLACK OR AFRICAN AMERICAN	CV	5443	180036a2-3b56-405e-a1fe-d5932517b6c7	No	YES	C32.9	8070/3	C32.9	0	63	2004	NOT HISPANIC OR LATINO	TUMOR FREE	30	3	2011	Larynx		YES	11	0	0	YES	Functional (Limited) Neck Dissection	Functional (Limited) Neck Dissection	Negative	#N/A		No Extranodal Extension	NO	NO	G3			2	1958
265	TCGA-CV-5444	#N/A	Head and Neck	Head & Neck Squamous Cell Carcinoma	NO	YES	MALE	Alive	-23650	1969	#N/A	1969	BLACK OR AFRICAN AMERICAN	CV	5444	4eacd173-025a-442b-8bce-890ccfdca586	No	YES	C32.9	8070/3	C32.9	0	64	2004	NOT HISPANIC OR LATINO	TUMOR FREE	30	3	2011	Larynx		YES	21	3	0	YES	Functional (Limited) Neck Dissection	Functional (Limited) Neck Dissection		#N/A		Microscopic Extension	NO	NO	G3			4	#N/A
266	TCGA-CV-5966	#N/A	Head and Neck	Head & Neck Squamous Cell Carcinoma	NO	YES	FEMALE	Dead	-23119	#N/A	545	#N/A	WHITE	CV	5966	0d0731e2-8d82-4b6d-9258-2896a770a868	No	YES	C14.8	8070/3	C14.8	0	63	2005	NOT HISPANIC OR LATINO	TUMOR FREE	12	5	2011	Oral Cavity		YES	23	1	0	YES	Functional (Limited) Neck Dissection	Functional (Limited) Neck Dissection	Negative	#N/A		No Extranodal Extension	YES	YES	G3			4	1965
267	TCGA-CV-5970	#N/A	Head and Neck	Head & Neck Squamous Cell Carcinoma	NO	YES	MALE	Dead	-21890	406	406	406	WHITE	CV	5970	1f6167d9-c99d-4873-8d6e-e62a1c964135	No	YES	C02.9	8070/3	C02.9	0	59	2009	HISPANIC OR LATINO	WITH TUMOR	12	5	2011	Oral Tongue		YES	50	11	0	YES	Functional (Limited) Neck Dissection	Functional (Limited) Neck Dissection	Negative	#N/A		No Extranodal Extension	NO	YES	G2			4	1963
268	TCGA-CV-5971	#N/A	Head and Neck	Head & Neck Squamous Cell Carcinoma	NO	YES	MALE	Alive	-22279	540	#N/A	540	WHITE	CV	5971	1465b7ec-8d2b-47dd-8387-977eed44cc86	No	YES	C02.9	8070/3	C02.9	0	60	2009	NOT HISPANIC OR LATINO	TUMOR FREE	12	5	2011	Oral Tongue	Right	YES	26	1	0	YES		Functional (Limited) Neck Dissection	Negative	#N/A		No Extranodal Extension	NO	NO	G2			2	#N/A
269	TCGA-CV-5973	#N/A	Head and Neck	Head & Neck Squamous Cell Carcinoma	NO	YES	FEMALE	Alive	-22771	#N/A	#N/A	1737	WHITE	CV	5973	8fc1f1be-d2d5-4b3a-9973-f4d964018beb	No	YES	C02.9	8070/3	C02.9	0	62	2005	NOT HISPANIC OR LATINO	TUMOR FREE	12	5	2011	Oral Tongue		YES	58	1	0	YES	Functional (Limited) Neck Dissection	Functional (Limited) Neck Dissection	Negative	#N/A		No Extranodal Extension	NO	YES	G3			1	#N/A
270	TCGA-CV-5976	#N/A	Head and Neck	Head & Neck Squamous Cell Carcinoma	NO	YES	MALE	Alive	-18267	1478	#N/A	1478	WHITE	CV	5976	23062172-7361-4e61-8ee6-b0a613d72a24	No	YES	C02.9	8070/3	C02.9	0	50	2006	NOT HISPANIC OR LATINO	TUMOR FREE	12	5	2011	Oral Tongue	Left	YES	50	2	0	YES	Functional (Limited) Neck Dissection	Functional (Limited) Neck Dissection	Negative	#N/A		No Extranodal Extension	NO	YES	G2			4	1972
271	TCGA-CV-5977	#N/A	Head and Neck	Head & Neck Squamous Cell Carcinoma	NO	YES	MALE	Alive	-24115	#N/A	#N/A	1007	WHITE	CV	5977	50239d1d-b3a4-4240-ab83-b24ba67b1299	No	YES	C02.9	8070/3	C02.9	0	66	2007	NOT HISPANIC OR LATINO	TUMOR FREE	12	5	2011	Oral Tongue		YES	82	3	0	YES	Functional (Limited) Neck Dissection	Functional (Limited) Neck Dissection	Negative	#N/A		No Extranodal Extension	YES	YES	G2			4	#N/A
272	TCGA-CV-5978	#N/A	Head and Neck	Head & Neck Squamous Cell Carcinoma	NO	YES	FEMALE	Dead	-19480	215	215	215	BLACK OR AFRICAN AMERICAN	CV	5978	e16e9535-b20f-4c9a-8b5b-82df80c99448	No	YES	C32.9	8070/3	C32.9	0	53	2008	NOT HISPANIC OR LATINO	WITH TUMOR	12	5	2011	Larynx		YES	55	5	0	YES	Functional (Limited) Neck Dissection	Radical Neck Dissection	Negative	#N/A		No Extranodal Extension	NO	NO	G2			2	#N/A
273	TCGA-CV-5979	#N/A	Head and Neck	Head & Neck Squamous Cell Carcinoma	NO	YES	MALE	Alive	-9567	1315	#N/A	1315	WHITE	CV	5979	1e05fdbd-c80b-41c6-9b40-8a7200c92e76	No	YES	C02.9	8070/3	C02.9	0	26	2007	NOT HISPANIC OR LATINO	TUMOR FREE	12	5	2011	Oral Tongue		YES	55	2	0	YES	Functional (Limited) Neck Dissection		Negative	#N/A		No Extranodal Extension	YES	YES	G2			1	#N/A
274	TCGA-CV-6003	#N/A	Head and Neck	Head & Neck Squamous Cell Carcinoma	NO	YES	FEMALE	Alive	-18600	1246	#N/A	1246	WHITE	CV	6003	417b357e-c90e-4b63-ae7a-4b782038ffd3	No	YES	C02.9	8070/3	C02.9	0	50	2007	NOT HISPANIC OR LATINO	TUMOR FREE	12	5	2011	Oral Tongue	Left	YES	23	1	0	YES	Functional (Limited) Neck Dissection		Negative	#N/A		No Extranodal Extension	NO	NO	G2			1	#N/A
275	TCGA-CV-6433	#N/A	Head and Neck	Head & Neck Squamous Cell Carcinoma	NO	YES	MALE	Alive	-20855	405	#N/A	405	WHITE	CV	6433	d5eedfb5-4fa3-4a1e-ad0d-ea550b22a5ba	No	YES	C02.9	8070/3	C02.9	0	57	2010	NOT HISPANIC OR LATINO	TUMOR FREE	13	5	2011	Oral Tongue		YES	5	0	0	YES		Functional (Limited) Neck Dissection	Negative	#N/A		No Extranodal Extension	NO	NO	G3			2	1970
276	TCGA-CV-6436	#N/A	Head and Neck	Head & Neck Squamous Cell Carcinoma	NO	YES	MALE	Alive	-22885	#N/A	#N/A	743	WHITE	CV	6436	84fd72d1-f79d-493b-a341-826acd4aa942	No	YES	C02.9	8070/3	C02.9	0	62	2007	NOT HISPANIC OR LATINO	TUMOR FREE	13	5	2011	Oral Tongue	Left	YES	40	0	0	YES	Functional (Limited) Neck Dissection	Functional (Limited) Neck Dissection	Negative	#N/A		No Extranodal Extension	NO	NO	G1			3	1960
277	TCGA-CV-6441	#N/A	Head and Neck	Head & Neck Squamous Cell Carcinoma	NO	YES	MALE	Dead	-22025	#N/A	292	#N/A	WHITE	CV	6441	59398d50-45cf-4812-a24e-0c00c0199971	No	YES	C02.9	8070/3	C02.9	0	60	2010	HISPANIC OR LATINO	WITH TUMOR	13	5	2011	Oral Tongue		YES	44	0	0	YES	Functional (Limited) Neck Dissection	Functional (Limited) Neck Dissection	Negative	#N/A		No Extranodal Extension	NO	YES	G3			4	1970
278	TCGA-CV-6933	#N/A	Head and Neck	Head & Neck Squamous Cell Carcinoma	NO	YES	MALE	Dead	-19518	#N/A	2741	#N/A	WHITE	CV	6933	2a749317-0156-4213-8482-b2c2d6e52e9b	No	YES	C02.9	8070/3	C02.9	0	53	1998	NOT HISPANIC OR LATINO	TUMOR FREE	9	9	2011	Oral Tongue		YES	32	1	0	YES	Functional (Limited) Neck Dissection		Negative	#N/A		No Extranodal Extension		YES	G2			4	#N/A
279	TCGA-CV-6934	#N/A	Head and Neck	Head & Neck Squamous Cell Carcinoma	NO	YES	FEMALE	Dead	-24180	#N/A	65	#N/A	WHITE	CV	6934	4f5bc340-bdb5-418a-b3c4-96ac85e08b34	No	YES	C02.9	8070/3	C02.9	0	66	1998	NOT HISPANIC OR LATINO	WITH TUMOR	13	9	2011	Oral Tongue		YES	19	3	0	YES	Functional (Limited) Neck Dissection	Functional (Limited) Neck Dissection	Negative	#N/A					G2			2	1948
280	TCGA-CV-6935	#N/A	Head and Neck	Head & Neck Squamous Cell Carcinoma	NO	YES	MALE	Dead	-24799	#N/A	295	#N/A	WHITE	CV	6935	0871333c-1088-4af1-a365-12256643c5bd	No	YES	C32.9	8070/3	C32.9	0	67	1999	NOT HISPANIC OR LATINO	WITH TUMOR	9	9	2011	Larynx		YES	4	4	0	YES			Negative	#N/A			YES	YES	G3			2	1969
281	TCGA-CV-6936	#N/A	Head and Neck	Head & Neck Squamous Cell Carcinoma	NO	YES	MALE	Dead	-25020	#N/A	166	#N/A	WHITE	CV	6936	93a265b7-6c23-4e5f-b797-c117793744bf	No	YES	C04.9	8070/3	C04.9	0	68	2004	NOT HISPANIC OR LATINO	WITH TUMOR	13	9	2011	Floor of mouth		YES	10	5	0	YES	Functional (Limited) Neck Dissection	Functional (Limited) Neck Dissection		#N/A			YES	YES	G2			2	1952
282	TCGA-CV-6937	#N/A	Head and Neck	Head & Neck Squamous Cell Carcinoma	NO	YES	MALE	Dead	-26156	#N/A	624	#N/A	WHITE	CV	6937	f3a592bc-40c6-4453-9008-630b073e5e8c	No	YES	C14.8	8070/3	C14.8	0	71	2003	NOT HISPANIC OR LATINO	TUMOR FREE	13	9	2011	Oral Cavity			#N/A	#N/A	#N/A	NO			Negative	#N/A					G2			4	#N/A
283	TCGA-CV-6938	#N/A	Head and Neck	Head & Neck Squamous Cell Carcinoma	NO	YES	MALE	Dead	-31825	#N/A	144	#N/A	WHITE	CV	6938	ff9db03d-f81c-4079-8b05-f5a8c05b8cfe	No	YES	C14.8	8070/3	C14.8	0	87	1996	NOT HISPANIC OR LATINO	TUMOR FREE	13	9	2011	Oral Cavity			#N/A	#N/A	#N/A	NO			Negative	#N/A					G1			3	#N/A
284	TCGA-CV-6939	#N/A	Head and Neck	Head & Neck Squamous Cell Carcinoma	NO	YES	MALE	Dead	-21947	#N/A	666	#N/A	WHITE	CV	6939	e7d1f0dd-eec0-4670-a2ba-00ffe38c6382	No	YES	C02.9	8070/3	C02.9	0	60	1994		WITH TUMOR	13	9	2011	Oral Tongue		YES	12	2	0	YES	Functional (Limited) Neck Dissection		Negative	#N/A					G3			1	#N/A
285	TCGA-CV-6940	#N/A	Head and Neck	Head & Neck Squamous Cell Carcinoma	NO	YES	FEMALE	Dead	-29382	#N/A	804	#N/A	WHITE	CV	6940	8b6e939c-c4b0-4d1e-a92c-ea998bc5d36a	No	YES	C06.0	8070/3	C06.0	0	80	2002	NOT HISPANIC OR LATINO	TUMOR FREE	13	9	2011	Buccal Mucosa		YES	12	1	0	YES	Functional (Limited) Neck Dissection		Negative	#N/A					G2			2	2001
286	TCGA-CV-6941	#N/A	Head and Neck	Head & Neck Squamous Cell Carcinoma	NO	YES	MALE	Dead	-18812	#N/A	342	#N/A	WHITE	CV	6941	ea93555b-daa5-439a-a13a-796917365454	No	YES	C02.9	8070/3	C02.9	0	51	1999	NOT HISPANIC OR LATINO	TUMOR FREE	9	9	2011	Oral Tongue		YES	29	0	0	YES	Modified Radical Neck Dissection	Modified Radical Neck Dissection	Negative	#N/A		No Extranodal Extension	NO		G2			2	1959
287	TCGA-CV-6942	#N/A	Head and Neck	Head & Neck Squamous Cell Carcinoma	NO	YES	FEMALE	Alive	-26941	#N/A	#N/A	3835	WHITE	CV	6942	2bc1522c-b8c7-4f62-9338-d4b56a7ba6c6	No	YES	C14.8	8070/3	C14.8	0	73	2000	HISPANIC OR LATINO	TUMOR FREE	11	10	2011	Oral Cavity			#N/A	#N/A	#N/A	NO			Negative	#N/A		No Extranodal Extension		YES	G3			1	#N/A
288	TCGA-CV-6943	#N/A	Head and Neck	Head & Neck Squamous Cell Carcinoma	NO	YES	MALE	Dead	-27310	#N/A	602	#N/A	WHITE	CV	6943	8b574abc-646b-4252-8eb7-b9c737d034d9	No	YES	C01.9	8070/3	C01	0	74	1999	NOT HISPANIC OR LATINO	WITH TUMOR	9	9	2011	Base of tongue	Right	NO	#N/A	#N/A	#N/A	NO			Negative	#N/A		No Extranodal Extension			G2			3	1948
289	TCGA-CV-6945	#N/A	Head and Neck	Head & Neck Squamous Cell Carcinoma	NO	YES	MALE	Dead	-15158	#N/A	366	#N/A	WHITE	CV	6945	15714e69-e075-4688-8f51-c7102fe4ca07	No	YES	C02.9	8070/3	C02.9	0	41	1993	NOT HISPANIC OR LATINO	WITH TUMOR	9	9	2011	Oral Tongue		YES	45	5	0	YES		Radical Neck Dissection	Negative	#N/A		Microscopic Extension		YES	G2			2	1969
290	TCGA-CV-6948	#N/A	Head and Neck	Head & Neck Squamous Cell Carcinoma	NO	YES	FEMALE	Dead	-29153	#N/A	1289	#N/A	WHITE	CV	6948	fcf0dc48-b889-4593-a15b-aa715aae7bf5	No	YES	C04.9	8070/3	C04.9	0	79	1994	NOT HISPANIC OR LATINO	TUMOR FREE	25	8	2011	Floor of mouth		YES	44	30	0	YES	Functional (Limited) Neck Dissection	Functional (Limited) Neck Dissection	Negative	#N/A					G2			#N/A	#N/A
291	TCGA-CV-6950	#N/A	Head and Neck	Head & Neck Squamous Cell Carcinoma	NO	YES	MALE	Dead	-23549	#N/A	459	#N/A	WHITE	CV	6950	32128246-1258-43d1-b1e5-30ae63822c32	No	YES	C01.9	8070/3	C01	0	64	1994	NOT HISPANIC OR LATINO	WITH TUMOR	8	9	2011	Base of tongue		YES	45	3	3	YES	Functional (Limited) Neck Dissection	Functional (Limited) Neck Dissection	Negative	#N/A		Gross Extension	NO	NO	G2			4	#N/A
292	TCGA-CV-6951	#N/A	Head and Neck	Head & Neck Squamous Cell Carcinoma	NO	YES	MALE	Dead	-21166	#N/A	915	#N/A	WHITE	CV	6951	91728cd6-ed91-49dc-9279-faedbe211a9d	No	YES	C02.9	8070/3	C02.9	0	57	1996	NOT HISPANIC OR LATINO	WITH TUMOR	8	9	2011	Oral Tongue		YES	29	2	#N/A	YES	Functional (Limited) Neck Dissection	Functional (Limited) Neck Dissection	Negative	#N/A		No Extranodal Extension	NO	YES	G2			4	#N/A
293	TCGA-CV-6952	#N/A	Head and Neck	Head & Neck Squamous Cell Carcinoma	NO	YES	FEMALE	Dead	-23892	#N/A	185	#N/A	WHITE	CV	6952	7ed006e8-461f-4664-bfff-55fa6812743c	No	YES	C02.9	8070/3	C02.9	0	65	1996	NOT HISPANIC OR LATINO	TUMOR FREE	12	9	2011	Oral Tongue		YES	9	2	#N/A	YES	Functional (Limited) Neck Dissection	Functional (Limited) Neck Dissection	Negative	#N/A		No Extranodal Extension	NO	YES	G1			4	1966
294	TCGA-CV-6953	#N/A	Head and Neck	Head & Neck Squamous Cell Carcinoma	NO	YES	FEMALE	Dead	-29465	#N/A	1641	#N/A	WHITE	CV	6953	a4e90f64-d11a-4278-a79e-d64c936e8e86	No	YES	C04.9	8070/3	C04.9	0	80	1997	NOT HISPANIC OR LATINO		8	9	2011	Floor of mouth		YES	33	0	#N/A	YES	Functional (Limited) Neck Dissection	Functional (Limited) Neck Dissection	Negative	#N/A		No Extranodal Extension	NO	YES	G1			1	#N/A
295	TCGA-CV-6954	#N/A	Head and Neck	Head & Neck Squamous Cell Carcinoma	NO	YES	MALE	Dead	-21557	#N/A	2002	#N/A	BLACK OR AFRICAN AMERICAN	CV	6954	402fd96c-76d3-4ac2-9f64-77bd34be0adb	No	YES	C02.9	8070/3	C02.9	0	59	1998			8	9	2011	Oral Tongue		YES	22	0	0	YES	Functional (Limited) Neck Dissection	Functional (Limited) Neck Dissection	Negative	#N/A		No Extranodal Extension	NO	NO	G2			3	1957
296	TCGA-CV-6955	#N/A	Head and Neck	Head & Neck Squamous Cell Carcinoma	NO	YES	FEMALE	Dead	-27261	#N/A	334	#N/A	WHITE	CV	6955	f3ee1127-ed53-43e8-825e-1e5516371054	No	YES	C14.8	8070/3	C14.8	0	74	2000	NOT HISPANIC OR LATINO	WITH TUMOR	11	10	2011	Oral Cavity			#N/A	#N/A	#N/A	NO				#N/A		No Extranodal Extension			G3			1	#N/A
297	TCGA-CV-6956	#N/A	Head and Neck	Head & Neck Squamous Cell Carcinoma	NO	YES	MALE	Dead	-24720	#N/A	217	#N/A	WHITE	CV	6956	8c238d30-df8e-4e6b-98fc-21696269a294	No	YES	C02.9	8070/3	C02.9	0	67	1993	HISPANIC OR LATINO	WITH TUMOR	11	10	2011	Oral Tongue		YES	27	1	#N/A	YES	Functional (Limited) Neck Dissection		Negative	#N/A		No Extranodal Extension	YES	YES	G2			2	#N/A
298	TCGA-CV-6959	#N/A	Head and Neck	Head & Neck Squamous Cell Carcinoma	NO	YES	MALE	Dead	-17679	#N/A	256	#N/A	WHITE	CV	6959	ef3ce0e5-d2e8-4616-8b1a-a78c591cf235	No	YES	C02.9	8070/3	C02.9	0	48	1999	NOT HISPANIC OR LATINO	WITH TUMOR	8	9	2011	Oral Tongue		YES	28	0	0	YES		Functional (Limited) Neck Dissection	Negative	#N/A		No Extranodal Extension	NO	NO	G2			1	#N/A
299	TCGA-CV-6960	#N/A	Head and Neck	Head & Neck Squamous Cell Carcinoma	NO	YES	MALE	Dead	-18194	#N/A	862	#N/A	BLACK OR AFRICAN AMERICAN	CV	6960	2c985b30-0f8f-4c8f-a924-cc6aad7ebf0d	No	YES	C14.8	8070/3	C14.8	0	49	1999		TUMOR FREE	8	9	2011	Oral Cavity		YES	22	0	0	YES	Functional (Limited) Neck Dissection	Functional (Limited) Neck Dissection	Negative	#N/A		No Extranodal Extension	NO	NO	G3			4	1969
300	TCGA-CV-6961	#N/A	Head and Neck	Head & Neck Squamous Cell Carcinoma	NO	YES	MALE	Dead	-22532	#N/A	76	#N/A	WHITE	CV	6961	4075717b-2240-4842-a00a-0c4dbcb910c4	No	YES	C02.9	8070/3	C02.9	0	61	1999	NOT HISPANIC OR LATINO		12	9	2011	Oral Tongue		NO	#N/A	#N/A	#N/A	NO			Negative	#N/A		No Extranodal Extension		NO	G3			4	1959
301	TCGA-CV-6962	#N/A	Head and Neck	Head & Neck Squamous Cell Carcinoma	NO	YES	MALE	Dead	-24103	#N/A	126	#N/A	WHITE	CV	6962	9bcf4ed8-bfb4-49aa-a37e-d91325926894	No	YES	C32.9	8070/3	C32.9	0	65	1999	HISPANIC OR LATINO	TUMOR FREE	25	8	2011	Larynx			#N/A	#N/A	#N/A	NO			Positive	#N/A					G2			4	#N/A
302	TCGA-CV-7089	#N/A	Head and Neck	Head & Neck Squamous Cell Carcinoma	NO	YES	MALE	Dead	-27149	#N/A	1972	#N/A	WHITE	CV	7089	490950f3-2d1a-4174-a30d-b8f5654ff316	No	YES	C32.9	8070/3	C32.9	0	74	2001	NOT HISPANIC OR LATINO	TUMOR FREE	11	10	2011	Larynx		YES	22	8	#N/A	YES	Modified Radical Neck Dissection	Modified Radical Neck Dissection	Negative	#N/A		No Extranodal Extension	YES		G2			4	#N/A
303	TCGA-CV-7090	#N/A	Head and Neck	Head & Neck Squamous Cell Carcinoma	NO	YES	MALE	Alive	-14515	#N/A	#N/A	3837	WHITE	CV	7090	05fbd98c-28bd-41bc-ae60-16ac0c16c723	No	YES	C14.8	8070/3	C14.8	0	39	2001	NOT HISPANIC OR LATINO	TUMOR FREE	11	10	2011	Oral Cavity			#N/A	#N/A	#N/A	NO			Negative	#N/A		No Extranodal Extension		YES	G2			#N/A	#N/A
304	TCGA-CV-7091	#N/A	Head and Neck	Head & Neck Squamous Cell Carcinoma	NO	YES	MALE	Alive	-19938	#N/A	#N/A	3381	WHITE	CV	7091	2a192049-6435-49ab-8444-ddeb2b9ee774	No	YES	C14.8	8070/3	C14.8	0	54	2001	NOT HISPANIC OR LATINO	TUMOR FREE	11	10	2011	Oral Cavity		YES	25	0	#N/A	YES	Functional (Limited) Neck Dissection	Functional (Limited) Neck Dissection	Negative	#N/A		No Extranodal Extension	YES		G3			4	1959
305	TCGA-CV-7095	#N/A	Head and Neck	Head & Neck Squamous Cell Carcinoma	NO	YES	FEMALE	Dead	-32022	#N/A	572	#N/A		CV	7095	d7d49895-032f-4385-8b68-ae16f8675ca7	No	YES	C14.8	8070/3	C14.8	0	87	2001	HISPANIC OR LATINO	TUMOR FREE	5	10	2011	Oral Cavity		YES	8	0	#N/A	YES			Negative	#N/A		No Extranodal Extension	NO	NO	G2			3	1970
306	TCGA-CV-7097	#N/A	Head and Neck	Head & Neck Squamous Cell Carcinoma	NO	YES	MALE	Dead	-19382	#N/A	385	#N/A	WHITE	CV	7097	9d0f5938-6a01-4c06-8536-dff834f7f2f9	No	YES	C14.8	8070/3	C14.8	0	53	2002	NOT HISPANIC OR LATINO	WITH TUMOR	5	10	2011	Oral Cavity		NO	#N/A	#N/A	#N/A	NO			Close	#N/A		No Extranodal Extension	NO	YES	G3			4	1970
307	TCGA-CV-7099	#N/A	Head and Neck	Head & Neck Squamous Cell Carcinoma	NO	YES	FEMALE	Dead	-31134	#N/A	243	#N/A	WHITE	CV	7099	57212fda-fd32-4328-81dc-61f167970f89	No	YES	C14.8	8070/3	C14.8	0	85	2002		TUMOR FREE	6	10	2011	Oral Cavity		NO	#N/A	#N/A	#N/A	NO			Negative	#N/A		No Extranodal Extension	NO	NO	G2			3	1936
308	TCGA-CV-7100	#N/A	Head and Neck	Head & Neck Squamous Cell Carcinoma	NO	YES	MALE	Dead	-24183	#N/A	274	#N/A	WHITE	CV	7100	90a8d2cb-1f31-45f9-8575-eed3cb9a7798	No	YES	C14.8	8070/3	C14.8	0	66	2001		WITH TUMOR	6	10	2011	Oral Cavity	Left	NO	#N/A	#N/A	#N/A	NO			Positive	#N/A		No Extranodal Extension	NO	NO	G3			3	1959
309	TCGA-CV-7101	#N/A	Head and Neck	Head & Neck Squamous Cell Carcinoma	NO	YES	MALE	Dead	-29550	#N/A	160	#N/A	WHITE	CV	7101	241d9310-9137-42dd-b28d-0dc50c44cb43	No	YES	C32.9	8070/3	C32.9	0	80	1999	NOT HISPANIC OR LATINO	TUMOR FREE	6	10	2011	Larynx		NO	0	0	0	NO			Negative	#N/A		No Extranodal Extension	NO	NO	G2			2	1939
310	TCGA-CV-7102	#N/A	Head and Neck	Head & Neck Squamous Cell Carcinoma	NO	YES	FEMALE	Dead	-27805	#N/A	56	#N/A	WHITE	CV	7102	5a976335-2326-46f0-abf1-29b744da1f43	No	YES	C04.9	8070/3	C04.9	0	76	2000	NOT HISPANIC OR LATINO		6	10	2011	Floor of mouth		YES	24	3	0	YES	Modified Radical Neck Dissection	Modified Radical Neck Dissection	Negative	#N/A			YES	NO	G3			4	1945
311	TCGA-CV-7103	#N/A	Head and Neck	Head & Neck Squamous Cell Carcinoma	NO	YES	MALE	Dead	-18219	#N/A	1591	#N/A	WHITE	CV	7103	1dd23cd6-3aa8-4553-8813-04701451846e	No	YES	C02.9	8070/3	C02.9	0	49	2000	NOT HISPANIC OR LATINO	WITH TUMOR	11	10	2011	Oral Tongue		YES	14	2	0	YES	Functional (Limited) Neck Dissection	Functional (Limited) Neck Dissection	Negative	#N/A		No Extranodal Extension			G2			2	#N/A
312	TCGA-CV-7104	#N/A	Head and Neck	Head & Neck Squamous Cell Carcinoma	NO	YES	FEMALE	Dead	-22349	#N/A	393	#N/A	WHITE	CV	7104	aa34f900-b2e4-4276-9d28-807ad11444ac	No	YES	C02.9	8071/3	C02.9	0	61	2000	NOT HISPANIC OR LATINO	TUMOR FREE	11	10	2011	Oral Tongue		YES	30	8	#N/A	YES	Modified Radical Neck Dissection		Negative	#N/A		No Extranodal Extension	YES	YES	G2			1	#N/A
313	TCGA-CV-7177	#N/A	Head and Neck	Head & Neck Squamous Cell Carcinoma	NO	YES	FEMALE	Dead	-30180	#N/A	663	#N/A	WHITE	CV	7177	c539274c-e2bf-4b5f-ab56-35eff1569bac	No	YES	C32.9	8070/3	C32.9	0	82	1999	NOT HISPANIC OR LATINO	WITH TUMOR	11	10	2011	Larynx		NO	#N/A	#N/A	#N/A	NO			Negative	#N/A		No Extranodal Extension			G2			#N/A	#N/A
314	TCGA-CV-7178	#N/A	Head and Neck	Head & Neck Squamous Cell Carcinoma	NO	YES	FEMALE	Dead	-23430	#N/A	2166	#N/A	WHITE	CV	7178	8f044599-3fbe-4b69-b67d-49aee9168545	No	YES	C14.8	8070/3	C14.8	0	64	2000	NOT HISPANIC OR LATINO	WITH TUMOR	11	10	2011	Oral Cavity		YES	21	4	#N/A	YES			Close	#N/A		No Extranodal Extension			G3			3	#N/A
315	TCGA-CV-7180	#N/A	Head and Neck	Head & Neck Squamous Cell Carcinoma	NO	YES	MALE	Dead	-12523	#N/A	327	#N/A	WHITE	CV	7180	d2ca9a4d-c14c-40c0-871c-88794a02e4aa	No	YES	C02.9	8070/3	C02.9	0	34	1996	NOT HISPANIC OR LATINO	WITH TUMOR	11	10	2011	Oral Tongue		YES	17	0	#N/A	YES	Modified Radical Neck Dissection	Modified Radical Neck Dissection	Negative	#N/A		No Extranodal Extension			G2			3	1987
316	TCGA-CV-7183	#N/A	Head and Neck	Head & Neck Squamous Cell Carcinoma	NO	YES	MALE	Alive	-19358	#N/A	#N/A	3497	WHITE	CV	7183	de206681-3e27-4d4f-8669-aefb12b5b1e3	No	YES	C14.8	8070/3	C14.8	0	53	2002	NOT HISPANIC OR LATINO	TUMOR FREE	11	10	2011	Oral Cavity		YES	36	0	#N/A	YES	Modified Radical Neck Dissection		Negative	#N/A		No Extranodal Extension			G1			3	1979
317	TCGA-CV-7235	#N/A	Head and Neck	Head & Neck Squamous Cell Carcinoma	NO	YES	MALE	Alive	-24800	#N/A	#N/A	1724	WHITE	CV	7235	2fbafcc5-896c-4e50-8956-a61540fc89be	No	YES	C04.9	8070/3	C04.9	0	67	2007	NOT HISPANIC OR LATINO	TUMOR FREE	12	12	2011	Floor of mouth		YES	64	#N/A	#N/A	YES	Functional (Limited) Neck Dissection	Functional (Limited) Neck Dissection	Positive	#N/A			YES	NO	G3			3	1952
318	TCGA-CV-7236	#N/A	Head and Neck	Head & Neck Squamous Cell Carcinoma	NO	YES	FEMALE	Dead	-28250	#N/A	144	#N/A	WHITE	CV	7236	38cfe5af-02e4-4271-8978-8e2566d3dca7	No	YES	C02.9	8070/3	C02.9	0	77	2007	NOT HISPANIC OR LATINO	TUMOR FREE	2	12	2011	Oral Tongue	Left	YES	34	6	0	YES	Functional (Limited) Neck Dissection	Functional (Limited) Neck Dissection	Negative	#N/A		No Extranodal Extension	YES	YES	G3			#N/A	#N/A
319	TCGA-CV-7238	#N/A	Head and Neck	Head & Neck Squamous Cell Carcinoma	NO	YES	FEMALE	Alive	-25471	#N/A	#N/A	1444	WHITE	CV	7238	78fcc813-d0a8-44aa-b004-62810dca9d12	No	YES	C02.9	8070/3	C02.9	0	69	2007	NOT HISPANIC OR LATINO	TUMOR FREE	5	12	2011	Oral Tongue	Left	YES	73	#N/A	#N/A	YES	Functional (Limited) Neck Dissection		Negative	#N/A			NO	YES	G2			1	#N/A
320	TCGA-CV-7242	#N/A	Head and Neck	Head & Neck Squamous Cell Carcinoma	NO	YES	FEMALE	Alive	-22136	#N/A	#N/A	1095	WHITE	CV	7242	4b4247e2-4446-44f5-8573-4cea8bf69f8e	No	YES	C32.9	8070/3	C32.9	0	60	2008	NOT HISPANIC OR LATINO	TUMOR FREE	2	12	2011	Larynx		YES	43	0	0	YES	Functional (Limited) Neck Dissection	Functional (Limited) Neck Dissection	Negative	#N/A			NO	NO	G2			3	1971
321	TCGA-CV-7243	#N/A	Head and Neck	Head & Neck Squamous Cell Carcinoma	NO	YES	MALE	Alive	-18466	#N/A	#N/A	954	WHITE	CV	7243	fb7672f9-5dab-4204-a137-c5fb84903892	No	YES	C02.9	8070/3	C02.9	0	50	2008	NOT HISPANIC OR LATINO	TUMOR FREE	5	12	2011	Oral Tongue	Right	YES	26	1	0	YES		Functional (Limited) Neck Dissection	Negative	#N/A			NO	NO	G2			1	#N/A
322	TCGA-CV-7245	#N/A	Head and Neck	Head & Neck Squamous Cell Carcinoma	NO	YES	MALE	Alive	-22646	#N/A	#N/A	797	WHITE	CV	7245	ae2051a3-f851-4cb3-af18-029f4574b179	No	YES	C32.9	8070/3	C32.9	0	62	2009	HISPANIC OR LATINO	TUMOR FREE	2	12	2011	Larynx	Left	YES	46	0	0	YES	Functional (Limited) Neck Dissection	Functional (Limited) Neck Dissection	Negative	#N/A			NO	NO	G2			4	1966
323	TCGA-CV-7247	#N/A	Head and Neck	Head & Neck Squamous Cell Carcinoma	NO	YES	MALE	Dead	-20433	#N/A	577	#N/A	WHITE	CV	7247	5e25ab76-a8ab-4779-aa03-8de658f18da1	No	YES	C32.9	8070/3	C32.9	0	55	1995	NOT HISPANIC OR LATINO	WITH TUMOR	5	12	2011	Larynx		YES	9	#N/A	#N/A	YES	Functional (Limited) Neck Dissection	Functional (Limited) Neck Dissection	Negative	#N/A			YES	NO	G2			1	#N/A
324	TCGA-CV-7248	#N/A	Head and Neck	Head & Neck Squamous Cell Carcinoma	NO	YES	FEMALE	Dead	-23082	#N/A	521	#N/A	BLACK OR AFRICAN AMERICAN	CV	7248	34227de4-d23c-46d6-b78b-49add24a4b88	No	YES	C32.9	8070/3	C32.9	0	63	2001	NOT HISPANIC OR LATINO	TUMOR FREE	2	12	2011	Larynx		YES	24	4	0	YES	Modified Radical Neck Dissection	Modified Radical Neck Dissection	Negative	#N/A		Microscopic Extension	YES	YES	G2			2	1967
325	TCGA-CV-7250	#N/A	Head and Neck	Head & Neck Squamous Cell Carcinoma	YES	NO	MALE	Dead	-23489	#N/A	2900	#N/A	WHITE	CV	7250	0858c8b7-e2eb-4461-b65e-9d476029ad8d	No	YES	C32.9	8070/3	C32.9	0	64	2000	NOT HISPANIC OR LATINO	TUMOR FREE	5	12	2011	Larynx		YES	48	#N/A	#N/A	YES	Modified Radical Neck Dissection	Modified Radical Neck Dissection	Negative	#N/A			NO	YES	G1			3	1960
326	TCGA-CV-7252	#N/A	Head and Neck	Head & Neck Squamous Cell Carcinoma	NO	YES	FEMALE	Dead	-22934	#N/A	151	#N/A	BLACK OR AFRICAN AMERICAN	CV	7252	24ecbe19-a9ea-4215-a7f1-74300f9ed2a9	No	YES	C14.8	8070/3	C14.8	0	62	1994	NOT HISPANIC OR LATINO	WITH TUMOR	2	12	2011	Oral Cavity		YES	34	0	0	YES	Modified Radical Neck Dissection		Positive	#N/A			NO	YES	G2			1	#N/A
327	TCGA-CV-7253	#N/A	Head and Neck	Head & Neck Squamous Cell Carcinoma	NO	YES	MALE	Dead	-21473	#N/A	361	#N/A	BLACK OR AFRICAN AMERICAN	CV	7253	d99f39f3-e85a-4073-b6ce-371ba76cea20	No	YES	C14.8	8070/3	C14.8	0	58	1993	NOT HISPANIC OR LATINO	WITH TUMOR	5	12	2011	Oral Cavity		NO	#N/A	#N/A	#N/A	NO			Positive	#N/A			NO	NO	G2			#N/A	#N/A
328	TCGA-CV-7254	#N/A	Head and Neck	Head & Neck Squamous Cell Carcinoma	NO	YES	MALE	Dead	-20306	#N/A	1459	#N/A	WHITE	CV	7254	f4343626-f677-4fe5-862b-8fb4a16262bf	No	YES	C14.8	8070/3	C14.8	0	55	1996	NOT HISPANIC OR LATINO	WITH TUMOR	2	12	2011	Oral Cavity	Right	NO	0	0	0	NO			Positive	#N/A			YES	NO	G3			4	1976
329	TCGA-CV-7255	#N/A	Head and Neck	Head & Neck Squamous Cell Carcinoma	NO	YES	FEMALE	Dead	-11931	#N/A	64	#N/A	WHITE	CV	7255	534f85f2-b9eb-45be-87d5-c3dffd13d541	No	YES	C02.9	8070/3	C02.9	0	32	1995	NOT HISPANIC OR LATINO	WITH TUMOR	5	12	2011	Oral Tongue		NO	#N/A	#N/A	#N/A	NO			Negative	#N/A			NO	YES	G2			1	#N/A
330	TCGA-CV-7261	#N/A	Head and Neck	Head & Neck Squamous Cell Carcinoma	NO	YES	MALE	Alive	-20992	#N/A	#N/A	1099	WHITE	CV	7261	55f96a9c-e2c8-4243-8a7e-94bc6fab73a6	No	YES	C32.9	8070/3	C32.9	0	57	2008	NOT HISPANIC OR LATINO	TUMOR FREE	2	12	2011	Larynx		YES	17	0	0	YES		Functional (Limited) Neck Dissection	Negative	#N/A			NO	NO	G2			2	1967
331	TCGA-CV-7263	#N/A	Head and Neck	Head & Neck Squamous Cell Carcinoma	NO	YES	MALE	Dead	-23513	#N/A	560	#N/A	BLACK OR AFRICAN AMERICAN	CV	7263	93b742eb-5fc3-4ce2-b7f6-c89f97e0dcc9	No	YES	C14.8	8070/3	C14.8	0	64	1997		WITH TUMOR	5	12	2011	Oral Cavity			#N/A	#N/A	#N/A				Positive	#N/A			NO	NO	G1			3	#N/A
332	TCGA-CV-7406	#N/A	Head and Neck	Head & Neck Squamous Cell Carcinoma	NO	YES	MALE	Dead	-18250	#N/A	1748	#N/A	WHITE	CV	7406	2c6d6c93-fb6d-47f7-a868-5e9a82c75d4c	Yes	YES	C01.9	8070/3	C01	0	49	1999	NOT HISPANIC OR LATINO		9	4	2012	Base of tongue		YES	2	0	0	YES	Functional (Limited) Neck Dissection		Positive	#N/A			YES		GX			4	1974
333	TCGA-CV-7407	#N/A	Head and Neck	Head & Neck Squamous Cell Carcinoma	NO	YES	FEMALE	Dead	-24475	#N/A	1081	#N/A	WHITE	CV	7407	8b63be59-9ce6-45a0-80d9-4d20f4918cb9	No	YES	C04.9	8070/3	C04.9	0	67	1992	NOT HISPANIC OR LATINO		10	2	2012	Floor of mouth	Right		#N/A	#N/A	#N/A	NO			Negative	#N/A		No Extranodal Extension		YES	G2			1	#N/A
334	TCGA-CV-7409	#N/A	Head and Neck	Head & Neck Squamous Cell Carcinoma	NO	YES	MALE	Dead	-15888	#N/A	543	#N/A	BLACK OR AFRICAN AMERICAN	CV	7409	acd98e20-d2da-4256-99a5-13e261bc88e6	No	YES	C14.8	8070/3	C14.8	0	43	1994	NOT HISPANIC OR LATINO		14	6	2012	Oral Cavity		YES	62	7	#N/A	YES	Modified Radical Neck Dissection	Modified Radical Neck Dissection	Negative	#N/A					G3			#N/A	#N/A
335	TCGA-CV-7410	#N/A	Head and Neck	Head & Neck Squamous Cell Carcinoma	NO	YES	MALE	Dead	-22302	#N/A	6417	#N/A	WHITE	CV	7410	06f0cf45-3840-44b2-bfc5-18eb980b8f68	Yes	YES	C32.9	8070/3	C32.9	0	61	1993	NOT HISPANIC OR LATINO	WITH TUMOR	9	4	2012	Larynx	Right	YES	10	1	0	YES		Modified Radical Neck Dissection	Negative	#N/A		Gross Extension			GX			3	1948
336	TCGA-CV-7411	#N/A	Head and Neck	Head & Neck Squamous Cell Carcinoma	NO	YES	FEMALE	Dead	-23696	#N/A	2717	#N/A	WHITE	CV	7411	600fc87b-a177-4bf9-9084-457f7e7e102c	No	YES	C14.8	8070/3	C14.8	0	64	1994	NOT HISPANIC OR LATINO		13	2	2012	Oral Cavity	Left	YES	29	0	0	YES	Functional (Limited) Neck Dissection	Functional (Limited) Neck Dissection	Negative	#N/A					G1			2	#N/A
337	TCGA-CV-7413	#N/A	Head and Neck	Head & Neck Squamous Cell Carcinoma	NO	YES	FEMALE	Dead	-27231	#N/A	294	#N/A	WHITE	CV	7413	b3342767-62bc-407f-8a83-5be50e3bdc3e	No	YES	C14.8	8070/3	C14.8	0	74	1995	NOT HISPANIC OR LATINO		17	2	2012	Oral Cavity	Right		#N/A	#N/A	#N/A	NO			Negative	#N/A		No Extranodal Extension	NO	NO	G2			#N/A	#N/A
338	TCGA-CV-7414	#N/A	Head and Neck	Head & Neck Squamous Cell Carcinoma	NO	YES	MALE	Dead	-28603	#N/A	14	#N/A	WHITE	CV	7414	c3b2c38d-81a3-42fd-a41e-6f6de3934007	No	YES	C14.8	8070/3	C14.8	0	78	1995	NOT HISPANIC OR LATINO		13	2	2012	Oral Cavity	Left	YES	21	10	#N/A	YES	Radical Neck Dissection		Negative	#N/A		Microscopic Extension	YES	YES	G2			3	#N/A
339	TCGA-CV-7415	#N/A	Head and Neck	Head & Neck Squamous Cell Carcinoma	NO	YES	MALE	Dead	-22062	#N/A	695	#N/A	WHITE	CV	7415	f22eac21-8a74-433a-b65c-3540d14a45cb	No	YES	C32.9	8070/3	C32.9	0	60	1995	NOT HISPANIC OR LATINO	WITH TUMOR	10	2	2012	Larynx	Left	YES	82	16	0	YES	Radical Neck Dissection	Modified Radical Neck Dissection	Negative	#N/A		Microscopic Extension	YES		G2			#N/A	#N/A
340	TCGA-CV-7416	#N/A	Head and Neck	Head & Neck Squamous Cell Carcinoma	NO	YES	FEMALE	Dead	-10936	#N/A	763	#N/A	WHITE	CV	7416	96415324-6859-41eb-8d07-be4e6f7d9781	Yes	YES	C14.8	8070/3	C14.8	0	29	1994	NOT HISPANIC OR LATINO		31	1	2012	Oral Cavity	Left	YES	#N/A	#N/A	#N/A	YES	Radical Neck Dissection	Modified Radical Neck Dissection	Negative	#N/A		Gross Extension		NO	GX			1	#N/A
341	TCGA-CV-7418	#N/A	Head and Neck	Head & Neck Squamous Cell Carcinoma	NO	YES	MALE	Dead	-22805	#N/A	789	#N/A	BLACK OR AFRICAN AMERICAN	CV	7418	20ad4ac0-6a87-461f-83a5-fded51bf821a	No	YES	C32.9	8070/3	C32.9	0	62	1996	NOT HISPANIC OR LATINO	TUMOR FREE	10	2	2012	Larynx	Left	YES	28	2	0	YES	Functional (Limited) Neck Dissection		Positive	#N/A					G2			4	1955
342	TCGA-CV-7421	#N/A	Head and Neck	Head & Neck Squamous Cell Carcinoma	NO	YES	MALE	Dead	-27961	#N/A	2	#N/A	WHITE	CV	7421	e0acb3aa-4cb4-43c9-ae36-2213536666a6	No	YES	C32.9	8070/3	C32.9	0	76	1997	NOT HISPANIC OR LATINO		13	2	2012	Larynx	Midline	YES	11	0	#N/A	YES	Functional (Limited) Neck Dissection	Functional (Limited) Neck Dissection	Negative	#N/A		No Extranodal Extension			G2			3	#N/A
343	TCGA-CV-7422	#N/A	Head and Neck	Head & Neck Squamous Cell Carcinoma	NO	YES	FEMALE	Dead	-22098	#N/A	1037	#N/A	WHITE	CV	7422	2e73e016-61ff-4f23-9ca9-fd48d9050d82	No	YES	C32.9	8070/3	C32.9	0	60	1997	NOT HISPANIC OR LATINO	WITH TUMOR	10	2	2012	Larynx	Right	YES	27	1	0	YES	Functional (Limited) Neck Dissection	Functional (Limited) Neck Dissection	Negative	#N/A		Microscopic Extension	YES		G3			4	1957
344	TCGA-CV-7423	#N/A	Head and Neck	Head & Neck Squamous Cell Carcinoma	NO	YES	MALE	Dead	-24071	#N/A	3059	#N/A	WHITE	CV	7423	f3a626e4-2d93-4d13-a34c-de0e0c6118ac	No	YES	C14.8	8070/3	C14.8	0	65	1997	NOT HISPANIC OR LATINO		13	2	2012	Oral Cavity	Right		#N/A	#N/A	#N/A	NO			Negative	#N/A					G1			3	#N/A
345	TCGA-CV-7424	#N/A	Head and Neck	Head & Neck Squamous Cell Carcinoma	NO	YES	MALE	Dead	-24775	#N/A	453	#N/A	ASIAN	CV	7424	815119e3-13c4-4f63-98c7-10a519034a25	No	YES	C32.9	8070/3	C32.9	0	67	1997	NOT HISPANIC OR LATINO	WITH TUMOR	7	2	2012	Larynx	Right	YES	4	1	0	YES	Modified Radical Neck Dissection	Radical Neck Dissection	Close	#N/A		Gross Extension		YES	G2			4	1947
346	TCGA-CV-7425	#N/A	Head and Neck	Head & Neck Squamous Cell Carcinoma	NO	YES	FEMALE	Dead	-28368	#N/A	1718	#N/A	WHITE	CV	7425	d2e43b2d-2b28-441a-8f03-a43ae7dfc1ce	No	YES	C14.8	8070/3	C14.8	0	77	2000	NOT HISPANIC OR LATINO	WITH TUMOR	13	2	2012	Oral Cavity	Right		#N/A	#N/A	#N/A	NO			Positive	#N/A					G1			1	#N/A
347	TCGA-CV-7427	#N/A	Head and Neck	Head & Neck Squamous Cell Carcinoma	NO	YES	FEMALE	Dead	-26975	#N/A	4760	#N/A	WHITE	CV	7427	c2bbb6f9-6f88-4a58-a15a-b887dfad34b4	No	YES	C14.8	8070/3	C14.8	0	73	1997	NOT HISPANIC OR LATINO	TUMOR FREE	13	2	2012	Oral Cavity	Right		#N/A	#N/A	#N/A	NO			Negative	#N/A					G1			3	1937
348	TCGA-CV-7428	#N/A	Head and Neck	Head & Neck Squamous Cell Carcinoma	NO	YES	MALE	Dead	-17429	#N/A	1671	#N/A	WHITE	CV	7428	90d3c240-5cb6-4601-a852-b5cdfbcd6483	No	YES	C14.8	8070/3	C14.8	0	47	1998	NOT HISPANIC OR LATINO	WITH TUMOR	13	2	2012	Oral Cavity	Right	YES	10	2	#N/A	YES		Functional (Limited) Neck Dissection	Positive	#N/A					G2			2	1973
349	TCGA-CV-7429	#N/A	Head and Neck	Head & Neck Squamous Cell Carcinoma	NO	YES	MALE	Dead	-20188	#N/A	107	#N/A	WHITE	CV	7429	44d99f11-ef5b-45d7-b7df-b5c5893d878f	No	YES	C14.8	8070/3	C14.8	0	55	1998	NOT HISPANIC OR LATINO	WITH TUMOR	13	2	2012	Oral Cavity	Right	YES	24	14	#N/A	YES		Functional (Limited) Neck Dissection	Negative	#N/A		Microscopic Extension		YES	G3			4	#N/A
350	TCGA-CV-7430	#N/A	Head and Neck	Head & Neck Squamous Cell Carcinoma	NO	YES	MALE	Dead	-20763	#N/A	495	#N/A	WHITE	CV	7430	df132eb8-174b-4427-a16b-953e0f28bf2f	No	YES	C32.9	8070/3	C32.9	0	56	1996	NOT HISPANIC OR LATINO	WITH TUMOR	13	2	2012	Larynx	Left	YES	10	0	#N/A	YES		Functional (Limited) Neck Dissection	Positive	#N/A			YES	YES	G2			4	1972
351	TCGA-CV-7432	#N/A	Head and Neck	Head & Neck Squamous Cell Carcinoma	NO	YES	MALE	Dead	-28875	#N/A	2570	#N/A	WHITE	CV	7432	eaf674dd-9909-4879-b9a3-74253169eddd	No	YES	C14.8	8070/3	C14.8	0	79	1998	NOT HISPANIC OR LATINO		13	2	2012	Oral Cavity	Left	YES	20	0	#N/A	YES	Functional (Limited) Neck Dissection		Negative	#N/A				YES	G1			4	1937
352	TCGA-CV-7433	#N/A	Head and Neck	Head & Neck Squamous Cell Carcinoma	NO	YES	MALE	Dead	-18004	#N/A	601	#N/A	WHITE	CV	7433	c9c33b2a-bf99-4563-a220-01a5dbe3be92	No	YES	C32.9	8070/3	C32.9	0	49	1999	NOT HISPANIC OR LATINO	WITH TUMOR	13	2	2012	Larynx	Right	YES	43	4	#N/A	YES	Functional (Limited) Neck Dissection	Modified Radical Neck Dissection	Negative	#N/A		Microscopic Extension			G3			2	1984
353	TCGA-CV-7434	#N/A	Head and Neck	Head & Neck Squamous Cell Carcinoma	NO	YES	MALE	Dead	-23465	#N/A	218	#N/A	WHITE	CV	7434	63b50e1c-7948-464f-bff1-8e0e5daafcc5	No	YES	C14.8	8070/3	C14.8	0	64	1999	NOT HISPANIC OR LATINO		13	2	2012	Oral Cavity	Left	YES	1	1	#N/A	YES		Functional (Limited) Neck Dissection	Negative	#N/A		Microscopic Extension		YES	G2			4	1958
354	TCGA-CV-7435	#N/A	Head and Neck	Head & Neck Squamous Cell Carcinoma	NO	YES	FEMALE	Alive	-21049	#N/A	#N/A	4335	WHITE	CV	7435	65ba24fb-07df-47ce-91c4-677684b64cf4	No	YES	C14.8	8070/3	C14.8	0	57	1999	NOT HISPANIC OR LATINO	TUMOR FREE	13	2	2012	Oral Cavity	Midline	YES	22	2	#N/A	YES	Functional (Limited) Neck Dissection	Functional (Limited) Neck Dissection	Negative	#N/A		No Extranodal Extension	YES	YES	G2			2	1959
355	TCGA-CV-7437	#N/A	Head and Neck	Head & Neck Squamous Cell Carcinoma	NO	YES	MALE	Dead	-28221	#N/A	506	#N/A		CV	7437	a4cb2c52-15e2-45c8-aff9-23339217d167	Yes	YES	C32.9	8070/3	C32.9	0	77	1996		WITH TUMOR	9	4	2012	Larynx	Right		#N/A	#N/A	#N/A	NO			Negative	#N/A			YES	YES	GX			1	#N/A
356	TCGA-CV-7438	#N/A	Head and Neck	Head & Neck Squamous Cell Carcinoma	NO	YES	FEMALE	Dead	-32021	#N/A	194	#N/A	WHITE	CV	7438	08a45833-16a3-4a57-a310-307ec086e558	No	YES	C02.9	8070/3	C02.9	0	87	2000	NOT HISPANIC OR LATINO	WITH TUMOR	13	2	2012	Oral Tongue	Left		#N/A	#N/A	#N/A	NO			Close	#N/A			YES	YES	G3			1	#N/A
357	TCGA-CV-7440	#N/A	Head and Neck	Head & Neck Squamous Cell Carcinoma	NO	YES	MALE	Dead	-13992	#N/A	675	#N/A	WHITE	CV	7440	6715b957-0d48-439c-8cd7-bd9b204d39b0	Yes	YES	C32.9	8070/3	C32.9	0	38	2000	NOT HISPANIC OR LATINO		9	4	2012	Larynx	Midline	NO	#N/A	#N/A	#N/A	NO			Negative	#N/A			YES	YES	GX			2	1981
358	TCGA-CV-7446	#N/A	Head and Neck	Head & Neck Squamous Cell Carcinoma	NO	YES	MALE	Dead	-24170	#N/A	1093	#N/A	WHITE	CV	7446	c4ad0479-8bef-4876-b423-fe83f222a60a	No	YES	C02.9	8070/3	C02.9	0	66	1998	NOT HISPANIC OR LATINO	WITH TUMOR	13	2	2012	Oral Tongue	Left	YES	2	2	0	YES	Modified Radical Neck Dissection	Modified Radical Neck Dissection	Negative	#N/A		No Extranodal Extension		YES	G2			2	1958
359	TCGA-CV-7568	#N/A	Head and Neck	Head & Neck Squamous Cell Carcinoma	NO	YES	FEMALE	Dead	-17670	#N/A	927	#N/A	WHITE	CV	7568	fa2d4258-3ee4-4d53-8ef2-9700b5cf38d6	Yes	YES	C14.8	8070/3	C14.8	0	48	1995	NOT HISPANIC OR LATINO		9	4	2012	Oral Cavity	Midline	NO	#N/A	#N/A	#N/A	NO			Negative	#N/A			YES	YES	GX			4	1961
360	TCGA-CV-A45O	#N/A	Head and Neck	Head & Neck Squamous Cell Carcinoma	NO	YES	MALE	Alive	-20868	#N/A	#N/A	851	WHITE	CV	A45O	9E3E8014-04D4-40D8-B2DF-53C770E01DF2	No	YES	C03.9	8070/3	C03.9	0	57	1994	NOT HISPANIC OR LATINO	TUMOR FREE	22	8	2013	Alveolar Ridge		YES	14	0	0	YES	Functional (Limited) Neck Dissection		Negative	#N/A					G2			3	#N/A
361	TCGA-CV-A45P	#N/A	Head and Neck	Head & Neck Squamous Cell Carcinoma	NO	YES	FEMALE	Alive	-30297	#N/A	#N/A	639	WHITE	CV	A45P	1C509BA7-2EDF-4428-BD39-109C78B3FB30	No	YES	C02.9	8070/3	C02.9	0	82	1998	NOT HISPANIC OR LATINO	WITH TUMOR	22	8	2013	Oral Tongue	Right	YES	22	0	0	YES		Functional (Limited) Neck Dissection	Negative	#N/A		No Extranodal Extension			G2			1	#N/A
362	TCGA-CV-A45Q	#N/A	Head and Neck	Head & Neck Squamous Cell Carcinoma	NO	YES	FEMALE	Dead	-25379	#N/A	5152	#N/A	WHITE	CV	A45Q	650310FF-B75E-40D2-BB8D-80E4EFA36B2A	No	YES	C06.9	8070/3	C06.9	0	69	1995	NOT HISPANIC OR LATINO	TUMOR FREE	22	8	2013	Oral Cavity	Left	YES	20	1	0	YES	Functional (Limited) Neck Dissection		Negative	#N/A					G1			3	1945
363	TCGA-CV-A45R	#N/A	Head and Neck	Head & Neck Squamous Cell Carcinoma	NO	YES	MALE	Alive	-17125	#N/A	#N/A	5480	WHITE	CV	A45R	9180E195-DAE9-4AF9-90CF-71778BC9AEFC	No	YES	C02.9	8071/3	C02.9	0	46	1997	HISPANIC OR LATINO	TUMOR FREE	19	8	2013	Oral Tongue		YES	26	1	0	YES		Functional (Limited) Neck Dissection	Negative	#N/A		No Extranodal Extension			G1			4	#N/A
364	TCGA-CV-A45T	#N/A	Head and Neck	Head & Neck Squamous Cell Carcinoma	NO	YES	FEMALE	Dead	-23452	#N/A	4856	#N/A	WHITE	CV	A45T	837BF19D-1E02-4C3D-9E65-8999F0652020	No	YES	C02.9	8070/3	C02.9	0	64	1998	NOT HISPANIC OR LATINO	TUMOR FREE	15	8	2013	Oral Tongue	Right	YES	32	0	0	YES		Functional (Limited) Neck Dissection	Positive	#N/A		No Extranodal Extension			G3			4	#N/A
365	TCGA-CV-A45U	#N/A	Head and Neck	Head & Neck Squamous Cell Carcinoma	NO	YES	MALE	Dead	-21746	#N/A	1079	#N/A	WHITE	CV	A45U	7CABCC66-F159-42DC-BD79-953BFFD93B8D	No	YES	C06.9	8070/3	C06.9	0	59	1999	NOT HISPANIC OR LATINO	WITH TUMOR	20	8	2013	Oral Cavity	Left	YES	13	2	0	YES	Functional (Limited) Neck Dissection		Negative	#N/A		Microscopic Extension			G1			2	#N/A
366	TCGA-CV-A45V	#N/A	Head and Neck	Head & Neck Squamous Cell Carcinoma	NO	YES	FEMALE	Dead	-31936	#N/A	32	#N/A	WHITE	CV	A45V	9413432E-24FE-428A-B464-1A5BCDBF5F74	No	YES	C06.9	8070/3	C06.9	0	87	1999	NOT HISPANIC OR LATINO		22	8	2013	Oral Cavity	Right		#N/A	#N/A	#N/A	NO			Negative	#N/A		No Extranodal Extension			G1			1	#N/A
367	TCGA-CV-A45W	#N/A	Head and Neck	Head & Neck Squamous Cell Carcinoma	NO	YES	MALE	Dead	-27743	#N/A	1398	#N/A	WHITE	CV	A45W	2D74E19E-9677-491F-B9EA-4874DB64747A	No	YES	C32.9	8070/3	C32.9	0	75	1999	NOT HISPANIC OR LATINO	TUMOR FREE	14	8	2013	Larynx		YES	48	0	0	YES	Functional (Limited) Neck Dissection	Functional (Limited) Neck Dissection	Negative	#N/A		No Extranodal Extension	NO		G2			2	#N/A
368	TCGA-CV-A45X	#N/A	Head and Neck	Head & Neck Squamous Cell Carcinoma	NO	YES	MALE	Dead	-17464	#N/A	198	#N/A	WHITE	CV	A45X	3101785D-1CC2-4BD9-9FCE-02205D0548C6	No	YES	C04.9	8070/3	C04.9	0	47	2000	NOT HISPANIC OR LATINO	TUMOR FREE	13	8	2013	Floor of mouth		YES	32	4	0	YES		Functional (Limited) Neck Dissection	Negative	#N/A		No Extranodal Extension			G2			2	#N/A
369	TCGA-CV-A45Y	#N/A	Head and Neck	Head & Neck Squamous Cell Carcinoma	NO	YES	MALE	Dead	-22442	#N/A	2703	#N/A	AMERICAN INDIAN OR ALASKA NATIVE	CV	A45Y	468061C2-0ACB-4F67-A357-99CCBD81A8B7	No	YES	C32.9	8070/3	C32.9	0	61	2000	HISPANIC OR LATINO	TUMOR FREE	23	8	2013	Larynx		YES	15	0	0	YES	Functional (Limited) Neck Dissection		Negative	#N/A		No Extranodal Extension			G3			4	1960
370	TCGA-CV-A45Z	#N/A	Head and Neck	Head & Neck Squamous Cell Carcinoma	NO	YES	MALE	Dead	-27397	#N/A	1466	#N/A	WHITE	CV	A45Z	E7174299-3CA7-4D51-9048-3EF3EFDE4E5C	No	YES	C32.9	8070/3	C32.9	0	75	2000	NOT HISPANIC OR LATINO	WITH TUMOR	14	8	2013	Larynx		YES	10	0	0	YES	Functional (Limited) Neck Dissection	Functional (Limited) Neck Dissection	Negative	#N/A		No Extranodal Extension			G3			2	1940
371	TCGA-CV-A460	#N/A	Head and Neck	Head & Neck Squamous Cell Carcinoma	NO	YES	MALE	Dead	-26539	#N/A	1838	#N/A	WHITE	CV	A460	E08FF4F7-62FD-4240-9E8B-C3AD7A9B2C44	No	YES	C32.9	8070/3	C32.9	0	72	2001	NOT HISPANIC OR LATINO		23	8	2013	Larynx		YES	80	4	0	YES	Functional (Limited) Neck Dissection	Functional (Limited) Neck Dissection	Negative	#N/A		Microscopic Extension			G3			3	1946
372	TCGA-CV-A461	#N/A	Head and Neck	Head & Neck Squamous Cell Carcinoma	NO	YES	MALE	Dead	-23955	#N/A	2064	#N/A	WHITE	CV	A461	3CF77E08-EA34-4091-B242-75C7E35FF699	No	YES	C32.9	8070/3	C32.9	0	65	2004	NOT HISPANIC OR LATINO	TUMOR FREE	21	8	2013	Larynx		YES	21	0	0	YES	Functional (Limited) Neck Dissection		Negative	#N/A					G2			2	1954
373	TCGA-CV-A463	#N/A	Head and Neck	Head & Neck Squamous Cell Carcinoma	NO	YES	FEMALE	Dead	-30095	#N/A	23	#N/A	WHITE	CV	A463	FA9F6B24-16B4-4DDA-ACCE-BF2E186D365D	No	YES	C04.9	8070/3	C04.9	0	82	2007	HISPANIC OR LATINO	TUMOR FREE	22	8	2013	Floor of mouth		YES	41	0	0	YES	Functional (Limited) Neck Dissection	Functional (Limited) Neck Dissection	Negative	#N/A		No Extranodal Extension			G2			1	#N/A
374	TCGA-CV-A464	#N/A	Head and Neck	Head & Neck Squamous Cell Carcinoma	NO	YES	MALE	Alive	-17669	#N/A	#N/A	1722	WHITE	CV	A464	27707915-D36E-4DA7-9B39-2FDD9CE0BDC5	No	YES	C06.0	8070/3	C06.0	0	48	2008	NOT HISPANIC OR LATINO	TUMOR FREE	20	8	2013	Buccal Mucosa	Left	YES	37	0	0	YES	Functional (Limited) Neck Dissection		Positive	#N/A		No Extranodal Extension		YES	G2			4	1978
375	TCGA-CV-A465	#N/A	Head and Neck	Head & Neck Squamous Cell Carcinoma	NO	YES	MALE	Dead	-9015	#N/A	215	#N/A	WHITE	CV	A465	6F8B9C64-16F1-4CD0-9CD6-A3C27D311CF8	No	YES	C02.9	8070/3	C02.9	0	24	2008	HISPANIC OR LATINO	TUMOR FREE	22	8	2013	Oral Tongue	Right	YES	53	0	0	YES		Functional (Limited) Neck Dissection	Negative	#N/A		No Extranodal Extension			G1			1	#N/A
376	TCGA-CV-A468	#N/A	Head and Neck	Head & Neck Squamous Cell Carcinoma	NO	YES	MALE	Dead	-15372	#N/A	464	#N/A		CV	A468	1C801A6B-8407-46DA-B6CC-245F05418B9E	No	YES	C00.9	8071/3	C00.9	0	42	2001	HISPANIC OR LATINO	TUMOR FREE	21	8	2013	Lip		YES	34	2	0	YES	Functional (Limited) Neck Dissection		Negative	#N/A		Microscopic Extension		YES	G2			2	1977
377	TCGA-CV-A6JD	#N/A	Head and Neck	Head & Neck Squamous Cell Carcinoma	NO	YES	FEMALE	Dead	-29988	#N/A	182	#N/A	WHITE	CV	A6JD	432FBB6C-331F-4D2D-834D-F6378D88107A	No	YES	C04.9	8070/3	C04.9	0	82	2012	NOT HISPANIC OR LATINO	TUMOR FREE	16	10	2013	Floor of mouth		YES	23	0	0	YES		Functional (Limited) Neck Dissection	Negative	#N/A					G3			3	1970
378	TCGA-CV-A6JE	#N/A	Head and Neck	Head & Neck Squamous Cell Carcinoma	NO	YES	MALE	Alive	-28658	#N/A	#N/A	750	WHITE	CV	A6JE	E48C1481-E35C-49F9-9D13-A5D4085CF876	No	YES	C06.9	8070/3	C06.9	0	78	2011	NOT HISPANIC OR LATINO	TUMOR FREE	16	10	2013	Oral Cavity		YES	34	0	0	YES	Functional (Limited) Neck Dissection		Negative	#N/A					G2			4	1949
379	TCGA-CV-A6JM	#N/A	Head and Neck	Head & Neck Squamous Cell Carcinoma	NO	YES	MALE	Dead	-31147	#N/A	194	#N/A	WHITE	CV	A6JM	08C95E8F-AA2F-4163-AC43-096053EC6886	No	YES	C32.9	8070/3	C32.9	0	85	2011	NOT HISPANIC OR LATINO	TUMOR FREE	17	10	2013	Hypopharynx		YES	38	0	0	YES	Functional (Limited) Neck Dissection	Functional (Limited) Neck Dissection	Negative	#N/A					G2			1	#N/A
380	TCGA-CV-A6JN	#N/A	Head and Neck	Head & Neck Squamous Cell Carcinoma	NO	YES	MALE	Alive	-19635	#N/A	#N/A	717	WHITE	CV	A6JN	10593E5B-7ACB-498B-BDF7-705E3E2BC443	No	YES	C06.9	8070/3	C06.9	0	53	2011	NOT HISPANIC OR LATINO	TUMOR FREE	21	10	2013	Oral Cavity		YES	27	1	0	YES		Functional (Limited) Neck Dissection	Negative	#N/A					G1			2	1975
381	TCGA-CV-A6JO	#N/A	Head and Neck	Head & Neck Squamous Cell Carcinoma	NO	YES	MALE	Dead	-25377	#N/A	197	#N/A	WHITE	CV	A6JO	865C624A-D52D-4C53-9904-40014CB8CCE7	No	YES	C02.9	8070/3	C02.9	0	69	2011	NOT HISPANIC OR LATINO	WITH TUMOR	6	12	2013	Oral Tongue		YES	51	10	0	YES	Functional (Limited) Neck Dissection	Functional (Limited) Neck Dissection	Negative	#N/A		Gross Extension			G2			4	1959
382	TCGA-CV-A6JT	#N/A	Head and Neck	Head & Neck Squamous Cell Carcinoma	NO	YES	MALE	Alive	-23806	#N/A	#N/A	670	WHITE	CV	A6JT	6A82A217-F7A2-4697-98A6-6C6553E8FAC1	No	YES	C02.9	8070/3	C02.9	0	65	2011	NOT HISPANIC OR LATINO	TUMOR FREE	12	12	2013	Oral Tongue	Right	YES	34	0	0	YES		Functional (Limited) Neck Dissection	Negative	#N/A		No Extranodal Extension			G2			1	#N/A
383	TCGA-CV-A6JU	#N/A	Head and Neck	Head & Neck Squamous Cell Carcinoma	NO	YES	FEMALE	Alive	-22591	#N/A	#N/A	110	WHITE	CV	A6JU	B1B3983D-37D2-4BEF-BD17-708E3E600146	No	YES	C02.9	8070/3	C02.9	0	61	2011	NOT HISPANIC OR LATINO	TUMOR FREE	13	12	2013	Oral Tongue	Left	YES	93	0	0	YES	Functional (Limited) Neck Dissection	Functional (Limited) Neck Dissection	Negative	#N/A		No Extranodal Extension			G2			2	1958
384	TCGA-CV-A6JY	#N/A	Head and Neck	Head & Neck Squamous Cell Carcinoma	NO	YES	MALE	Alive	-25321	#N/A	#N/A	646	WHITE	CV	A6JY	0625DF42-740F-4E52-8F9E-0F5B7DEE251B	No	YES	C06.9	8070/3	C06.9	0	69	2011	NOT HISPANIC OR LATINO	TUMOR FREE	13	12	2013	Oral Cavity	Left	YES	27	0	0	YES	Functional (Limited) Neck Dissection		Negative	#N/A		No Extranodal Extension			G1			2	1983
385	TCGA-CV-A6JZ	#N/A	Head and Neck	Head & Neck Squamous Cell Carcinoma	NO	YES	MALE	Alive	-25182	#N/A	#N/A	680	WHITE	CV	A6JZ	4CACFF9D-CC50-43A5-A227-16923ADA7467	No	YES	C06.9	8070/3	C06.9	0	68	2011	NOT HISPANIC OR LATINO	WITH TUMOR	16	12	2013	Oral Cavity		YES	66	0	0	YES	Functional (Limited) Neck Dissection	Functional (Limited) Neck Dissection	Negative	#N/A		No Extranodal Extension			G2			2	1960
386	TCGA-CV-A6K0	#N/A	Head and Neck	Head & Neck Squamous Cell Carcinoma	NO	YES	MALE	Alive	-21488	#N/A	#N/A	606	WHITE	CV	A6K0	D5E136FD-B6FC-4400-88D3-30D10CBD9801	No	YES	C02.9	8070/3	C02.9	0	58	2011	NOT HISPANIC OR LATINO	TUMOR FREE	16	12	2013	Oral Tongue	Right	YES	20	0	0	YES		Functional (Limited) Neck Dissection	Negative	#N/A		No Extranodal Extension			G3			1	#N/A
387	TCGA-CV-A6K1	#N/A	Head and Neck	Head & Neck Squamous Cell Carcinoma	NO	YES	MALE	Alive	-23848	#N/A	#N/A	527	WHITE	CV	A6K1	3FB3D96E-85EF-4071-A220-2382F8D9DE82	No	YES	C32.9	8070/3	C32.9	0	65	2011	NOT HISPANIC OR LATINO	TUMOR FREE	16	12	2013	Larynx		YES	44	0	0	YES	Functional (Limited) Neck Dissection	Functional (Limited) Neck Dissection	Negative	#N/A		No Extranodal Extension			G2			4	1968
388	TCGA-CV-A6K2	#N/A	Head and Neck	Head & Neck Squamous Cell Carcinoma	NO	YES	MALE	Dead	-29114	#N/A	317	#N/A	WHITE	CV	A6K2	A1066AEA-3122-4887-83D0-132EF84C06E1	No	YES	C06.9	8070/3	C06.9	0	79	2011	NOT HISPANIC OR LATINO	WITH TUMOR	17	1	2014	Oral Cavity	Right	YES	49	0	0	YES		Functional (Limited) Neck Dissection	Negative	#N/A		No Extranodal Extension			G1			3	1950
389	TCGA-CX-7082	#N/A	Head and Neck	Head & Neck Squamous Cell Carcinoma	NO	YES	MALE	Dead	-30174	#N/A	11	#N/A	WHITE	CX	7082	47d1fcaf-3c01-43ba-9a21-0870b4ea2976	No	YES	C14.8	8070/3	C14.8	0	82	2010	NOT HISPANIC OR LATINO	TUMOR FREE	1	10	2011	Oral Cavity	Right	YES	15	2	#N/A	YES		Functional (Limited) Neck Dissection	Close	#N/A		Gross Extension	NO	NO	G2			4	#N/A
390	TCGA-CX-7082	#N/A	Head and Neck	Head & Neck Squamous Cell Carcinoma	NO	YES	MALE	Dead	-30174	#N/A	11	#N/A	WHITE	CX	7082	47d1fcaf-3c01-43ba-9a21-0870b4ea2976	No	YES	C14.8	8070/3	C14.8	0	82	2010	NOT HISPANIC OR LATINO	TUMOR FREE	1	10	2011	Oral Cavity	Right	YES	15	2	#N/A	YES		Functional (Limited) Neck Dissection	Close	#N/A		Gross Extension	NO	NO	G2			4	#N/A
391	TCGA-CX-7085	#N/A	Head and Neck	Head & Neck Squamous Cell Carcinoma	NO	YES	FEMALE	Alive	-28221	#N/A	#N/A	15	WHITE	CX	7085	2a7b4613-f908-4e78-98ed-857dcd7ed774	No	YES	C02.9	8070/3	C02.9	0	77	2010	NOT HISPANIC OR LATINO	TUMOR FREE	1	10	2011	Oral Tongue	Right	YES	25	0	#N/A	YES		Functional (Limited) Neck Dissection	Close	#N/A		No Extranodal Extension	NO	YES	G2			3	#N/A
392	TCGA-CX-7086	#N/A	Head and Neck	Head & Neck Squamous Cell Carcinoma	NO	YES	MALE	Alive	-19434	#N/A	#N/A	237	BLACK OR AFRICAN AMERICAN	CX	7086	ad6c9d09-2c03-4786-a72d-dd2aa5f603d4	No	YES	C04.9	8070/3	C04.9	0	53	2011	NOT HISPANIC OR LATINO	TUMOR FREE	1	10	2011	Floor of mouth	Midline	YES	64	1	#N/A	YES	Modified Radical Neck Dissection	Modified Radical Neck Dissection	Negative	#N/A			YES	NO	G2			2	1976
393	TCGA-CX-7219	#N/A	Head and Neck	Head & Neck Squamous Cell Carcinoma	NO	YES	MALE	Alive	-17222	#N/A	#N/A	828	BLACK OR AFRICAN AMERICAN	CX	7219	3ce5b304-6068-43ba-9e70-e4357d6d7a2a	No	YES	C04.9	8070/3	C04.9	0	47	2009	NOT HISPANIC OR LATINO	TUMOR FREE	1	10	2011	Floor of mouth	Midline	YES	76	14	#N/A	YES	Modified Radical Neck Dissection	Modified Radical Neck Dissection	Close	#N/A		Gross Extension	YES	NO	G2			2	1989
394	TCGA-CX-7219	#N/A	Head and Neck	Head & Neck Squamous Cell Carcinoma	NO	YES	MALE	Alive	-17222	#N/A	#N/A	828	BLACK OR AFRICAN AMERICAN	CX	7219	3ce5b304-6068-43ba-9e70-e4357d6d7a2a	No	YES	C04.9	8070/3	C04.9	0	47	2009	NOT HISPANIC OR LATINO	TUMOR FREE	1	10	2011	Floor of mouth	Midline	YES	76	14	#N/A	YES	Modified Radical Neck Dissection	Modified Radical Neck Dissection	Close	#N/A		Gross Extension	YES	NO	G2			2	1989
395	TCGA-CX-A4AQ	#N/A	Head and Neck	Head & Neck Squamous Cell Carcinoma	YES	NO	MALE	Alive	-20709	#N/A	#N/A	1555	WHITE	CX	A4AQ	18334157-AA38-4859-A786-99A920A1FBE3	No	YES	C04.9	8070/3	C04.9	0	56	2008	NOT HISPANIC OR LATINO	TUMOR FREE	31	3	2015	Floor of mouth	Right	YES	41	2	#N/A	YES		Functional (Limited) Neck Dissection	Positive	#N/A		No Extranodal Extension	YES	NO	G3			4	#N/A
396	TCGA-D6-6515	#N/A	Head and Neck	Head & Neck Squamous Cell Carcinoma	YES	NO	FEMALE	Dead	-30099	#N/A	403	#N/A	WHITE	D6	6515	8e0e456e-85ee-4de5-8f0b-72393d6acde0	No	YES	C02.9	8070/3	C02.9	0	82	2010	NOT HISPANIC OR LATINO	TUMOR FREE	5	9	2011	Oral Tongue	Midline	NO	#N/A	#N/A	#N/A	NO			Close	#N/A					G3			1	#N/A
397	TCGA-D6-6516	#N/A	Head and Neck	Head & Neck Squamous Cell Carcinoma	YES	NO	MALE	Alive	-25242	#N/A	#N/A	325	WHITE	D6	6516	e4733700-ff23-43ff-bfa0-e679ce9352c9	No	YES	C00.9	8070/3	C00.9	0	69	2010	NOT HISPANIC OR LATINO	TUMOR FREE	22	9	2011	Lip	Right	YES	8	0	#N/A	YES		Functional (Limited) Neck Dissection	Close	#N/A			NO		G2			4	1959
398	TCGA-D6-6517	#N/A	Head and Neck	Head & Neck Squamous Cell Carcinoma	YES	NO	MALE	Alive	-21791	#N/A	#N/A	250	WHITE	D6	6517	ebe99910-e9f2-43dc-ad57-ac2f610b60c8	No	YES	C32.9	8070/3	C32.9	0	59	2010	NOT HISPANIC OR LATINO	WITH TUMOR	22	9	2011	Larynx	Midline	YES	3	0	#N/A	YES	Functional (Limited) Neck Dissection	Functional (Limited) Neck Dissection	Negative	#N/A					G2			4	1970
399	TCGA-D6-6823	#N/A	Head and Neck	Head & Neck Squamous Cell Carcinoma	YES	NO	MALE	Alive	-18611	#N/A	#N/A	605	WHITE	D6	6823	fbdab01c-191c-4aef-9451-ca3afec55fa1	No	YES	C02.9	8070/3	C02.9	0	50	2010	NOT HISPANIC OR LATINO	TUMOR FREE	7	10	2011	Oral Tongue	Left	YES	6	0	0	YES	Functional (Limited) Neck Dissection		Close	#N/A		No Extranodal Extension			G2			2	1979
400	TCGA-D6-6824	#N/A	Head and Neck	Head & Neck Squamous Cell Carcinoma	YES	NO	MALE	Alive	-22633	#N/A	#N/A	77	WHITE	D6	6824	63f6a127-e4e8-4e1c-8236-a2adb9594c8f	No	YES	C32.9	8070/3	C32.9	0	61	2010	NOT HISPANIC OR LATINO	TUMOR FREE	7	9	2011	Larynx	Midline	YES	25	#N/A	#N/A	YES	Functional (Limited) Neck Dissection	Functional (Limited) Neck Dissection	Close	#N/A		No Extranodal Extension			G2			2	1968
401	TCGA-D6-6825	#N/A	Head and Neck	Head & Neck Squamous Cell Carcinoma	YES	NO	MALE	Alive	-26976	#N/A	#N/A	153	WHITE	D6	6825	42bc2336-2408-441a-83b9-aadc9700f750	No	YES	C02.9	8070/3	C02.9	0	73	2011	NOT HISPANIC OR LATINO	TUMOR FREE	7	10	2011	Oral Tongue	Right	YES	9	0	0	YES		Functional (Limited) Neck Dissection	Negative	#N/A		No Extranodal Extension			G2			4	1957
402	TCGA-D6-6826	#N/A	Head and Neck	Head & Neck Squamous Cell Carcinoma	YES	NO	FEMALE	Alive	-23722	#N/A	#N/A	154	WHITE	D6	6826	31243867-8e9f-46e9-a213-b83544eb8028	No	YES	C32.9	8070/3	C32.9	0	64	2011	NOT HISPANIC OR LATINO	TUMOR FREE	7	10	2011	Larynx	Midline	YES	5	0	0	YES		Functional (Limited) Neck Dissection	Negative	#N/A		No Extranodal Extension			G2			1	#N/A
403	TCGA-D6-6827	#N/A	Head and Neck	Head & Neck Squamous Cell Carcinoma	YES	NO	FEMALE	Alive	-20175	#N/A	#N/A	128	WHITE	D6	6827	3c5bc678-41e9-46b3-9686-5cd95659ab71	No	YES	C00.9	8070/3	C00.9	0	55	2011	NOT HISPANIC OR LATINO	TUMOR FREE	7	10	2011	Lip	Right	YES	1	#N/A	#N/A	YES		Functional (Limited) Neck Dissection	Close	#N/A		No Extranodal Extension			G3			2	1983
404	TCGA-D6-8568	#N/A	Head and Neck	Head & Neck Squamous Cell Carcinoma	YES	NO	MALE	Alive	-22796	#N/A	#N/A	106	WHITE	D6	8568	5ed786f3-1d15-4079-bb8f-2f34ef305644	No	YES	C32.9	8071/3	C32.9	0	62	2012	NOT HISPANIC OR LATINO	WITH TUMOR	23	7	2012	Larynx	Left	YES	3	0	0	YES	Functional (Limited) Neck Dissection	Functional (Limited) Neck Dissection	Negative	#N/A		No Extranodal Extension	NO	YES	G2			2	1969
405	TCGA-D6-8569	#N/A	Head and Neck	Head & Neck Squamous Cell Carcinoma	YES	NO	MALE	Alive	-19212	#N/A	#N/A	128	WHITE	D6	8569	83aa326a-09bf-41cf-945e-6b251f11f731	No	YES	C02.9	8071/3	C02.9	0	52	2012	NOT HISPANIC OR LATINO	TUMOR FREE	23	7	2012	Oral Tongue	Midline	YES	7	0	0	YES	Functional (Limited) Neck Dissection	Functional (Limited) Neck Dissection	Negative	#N/A		No Extranodal Extension	NO	NO	G2			4	1979
406	TCGA-D6-A4Z9	#N/A	Head and Neck	Head & Neck Squamous Cell Carcinoma	YES	NO	MALE	Alive	-21659	#N/A	#N/A	112	WHITE	D6	A4Z9	55A9E8AE-95A3-485C-8DF0-78740FCD58D8	No	YES	C02.9	8071/3	C02.9	0	59	2012	NOT HISPANIC OR LATINO	TUMOR FREE	23	1	2013	Oral Tongue	Left	YES	10	1	#N/A	YES	Modified Radical Neck Dissection		Negative	#N/A		No Extranodal Extension	NO	NO	G2			3	1973
407	TCGA-D6-A4ZB	#N/A	Head and Neck	Head & Neck Squamous Cell Carcinoma	YES	NO	MALE	Alive	-22455	#N/A	#N/A	104	WHITE	D6	A4ZB	E08E1D99-81E1-454A-9BDA-CDA92C9E22B4	No	YES	C02.9	8071/3	C02.9	0	61	2012	NOT HISPANIC OR LATINO	TUMOR FREE	15	1	2013	Oral Tongue	Right	YES	15	0	#N/A	YES	Functional (Limited) Neck Dissection	Functional (Limited) Neck Dissection	Negative	#N/A		No Extranodal Extension	NO	NO	G2			2	1971
408	TCGA-D6-A6EK	#N/A	Head and Neck	Head & Neck Squamous Cell Carcinoma	YES	NO	MALE	Alive	-24558	#N/A	#N/A	483	WHITE	D6	A6EK	F248D7B9-6EA7-44EF-8AF6-8BEDA6C6BA4A	No	YES	C32.9	8071/3	C32.9	0	67	2012	NOT HISPANIC OR LATINO	WITH TUMOR	31	3	2014	Larynx	Right	YES	3	1	#N/A	YES		Modified Radical Neck Dissection	Negative	#N/A		No Extranodal Extension	NO	NO	G1			4	1965
409	TCGA-D6-A6EM	#N/A	Head and Neck	Head & Neck Squamous Cell Carcinoma	YES	NO	FEMALE	Alive	-23865	#N/A	#N/A	232	WHITE	D6	A6EM	F1099653-FD32-4459-86EB-40E0412CE2FA	No	YES	C06.9	8070/3	C06.9	0	65	2012	NOT HISPANIC OR LATINO	WITH TUMOR	31	3	2014	Oral Tongue	Left	YES	17	1	0	YES	Modified Radical Neck Dissection		Negative	#N/A		No Extranodal Extension	NO	NO	G2			1	#N/A
410	TCGA-D6-A6EN	#N/A	Head and Neck	Head & Neck Squamous Cell Carcinoma	YES	NO	MALE	Alive	-26294	#N/A	#N/A	439	WHITE	D6	A6EN	F13DFDCC-02F8-4A4C-A2FC-E6A45499BD4C	No	YES	C06.0	8070/3	C06.0	0	71	2013	NOT HISPANIC OR LATINO	TUMOR FREE	31	3	2014	Buccal Mucosa	Left	YES	15	1	0	YES	Modified Radical Neck Dissection		Negative	#N/A		No Extranodal Extension	YES	NO	G3			5	#N/A
411	TCGA-D6-A6EO	#N/A	Head and Neck	Head & Neck Squamous Cell Carcinoma	YES	NO	MALE	Alive	-16185	#N/A	#N/A	429	WHITE	D6	A6EO	42D342D9-F8A5-4940-9B6B-5773D66055F9	No	YES	C04.9	8071/3	C04.9	0	44	2013	NOT HISPANIC OR LATINO	TUMOR FREE	31	3	2014	Floor of mouth	Left	YES	9	0	0	YES	Modified Radical Neck Dissection	Modified Radical Neck Dissection	Negative	#N/A		Gross Extension	NO	NO	G2			5	#N/A
412	TCGA-D6-A6EP	#N/A	Head and Neck	Head & Neck Squamous Cell Carcinoma	YES	NO	MALE	Alive	-22674	#N/A	#N/A	424	WHITE	D6	A6EP	37159B2B-E564-47A9-ADAA-91B9571EF9DE	No	YES	C13.9	8072/3	C13.9	0	62	2013	NOT HISPANIC OR LATINO	TUMOR FREE	31	3	2014	Hypopharynx	Midline	YES	4	0	0	YES	Functional (Limited) Neck Dissection		Negative	#N/A		No Extranodal Extension	NO	NO	G3			3	1970
413	TCGA-D6-A6EQ	#N/A	Head and Neck	Head & Neck Squamous Cell Carcinoma	YES	NO	MALE	Alive	-20876	#N/A	#N/A	368	WHITE	D6	A6EQ	1ACDA00D-04FB-4D71-99A4-996F92601827	No	YES	C32.9	8071/3	C32.9	0	57	2013	NOT HISPANIC OR LATINO	TUMOR FREE	31	3	2014	Larynx	Left	YES	20	0	1	YES	Modified Radical Neck Dissection		Negative	#N/A		No Extranodal Extension	NO	NO	G3			1	#N/A
414	TCGA-D6-A6ES	#N/A	Head and Neck	Head & Neck Squamous Cell Carcinoma	YES	NO	MALE	Alive	-18408	#N/A	#N/A	24	WHITE	D6	A6ES	B47FB978-2DFB-4ABC-A5AF-6E14DD684182	No	YES	C32.9	8070/3	C32.9	0	50	2013	NOT HISPANIC OR LATINO	TUMOR FREE	31	3	2014	Larynx	Left	YES	13	0	0	YES	Modified Radical Neck Dissection	Modified Radical Neck Dissection	Negative	#N/A		No Extranodal Extension	NO	NO	G2			#N/A	#N/A
415	TCGA-D6-A74Q	#N/A	Head and Neck	Head & Neck Squamous Cell Carcinoma	YES	NO	MALE	Alive	-24702	#N/A	#N/A	338	WHITE	D6	A74Q	F04F1C1C-6D6D-4A2B-BA88-110B08FCC596	No	YES	C32.9	8071/3	C32.9	0	67	2013	NOT HISPANIC OR LATINO	TUMOR FREE	31	3	2014	Larynx	Midline	YES	7	0	0	YES		Functional (Limited) Neck Dissection	Negative	#N/A		No Extranodal Extension	NO	NO	G3			4	1964
416	TCGA-DQ-5624	#N/A	Head and Neck	Head & Neck Squamous Cell Carcinoma	NO	YES	FEMALE	Alive	-15867	1149	#N/A	1149	WHITE	DQ	5624	b4a41682-4aca-4f1d-bacd-66f5e6ec7466	No	YES	C02.9	8070/3	C02.9	0	43	2007	NOT HISPANIC OR LATINO		22	3	2011	Oral Tongue	Right	YES	24	1	#N/A	YES		Functional (Limited) Neck Dissection	Negative	#N/A		Microscopic Extension	NO	YES	G2			1	#N/A
417	TCGA-DQ-5625	#N/A	Head and Neck	Head & Neck Squamous Cell Carcinoma	NO	YES	FEMALE	Alive	-19211	#N/A	#N/A	1058	WHITE	DQ	5625	53d9a130-4a3a-4491-85cd-9a44415a1632	No	YES	C02.9	8070/3	C02.9	0	52	2008	NOT HISPANIC OR LATINO	WITH TUMOR	24	3	2011	Oral Tongue	Right	YES	19	0	#N/A	YES		Functional (Limited) Neck Dissection	Negative	#N/A		No Extranodal Extension	NO	NO	G2			2	1975
418	TCGA-DQ-5629	#N/A	Head and Neck	Head & Neck Squamous Cell Carcinoma	NO	YES	MALE	Alive	-23550	516	#N/A	516	WHITE	DQ	5629	e95e9e7d-a1ed-46eb-9cf8-1d355bf0577f	Yes	YES	C32.9	8070/3	C32.9	0	64	2009	NOT HISPANIC OR LATINO	TUMOR FREE	4	4	2011	Larynx	Right	YES	47	2	#N/A	YES	Functional (Limited) Neck Dissection	Functional (Limited) Neck Dissection	Negative	#N/A		No Extranodal Extension	NO	YES	G2	Negative		4	1959
419	TCGA-DQ-5629	#N/A	Head and Neck	Head & Neck Squamous Cell Carcinoma	NO	YES	MALE	Alive	-23550	516	#N/A	516	WHITE	DQ	5629	e95e9e7d-a1ed-46eb-9cf8-1d355bf0577f	Yes	YES	C32.9	8070/3	C32.9	0	64	2009	NOT HISPANIC OR LATINO	TUMOR FREE	4	4	2011	Larynx	Right	YES	47	2	#N/A	YES	Functional (Limited) Neck Dissection	Functional (Limited) Neck Dissection	Negative	#N/A		No Extranodal Extension	NO	YES	G2	Negative		4	1959
420	TCGA-DQ-5630	#N/A	Head and Neck	Head & Neck Squamous Cell Carcinoma	NO	YES	MALE	Alive	-26855	477	#N/A	477	WHITE	DQ	5630	91a712b5-a724-48d0-ba06-4f6857683463	No	YES	C02.9	8070/3	C02.9	0	73	2009	NOT HISPANIC OR LATINO	TUMOR FREE	22	3	2011	Oral Tongue	Right	YES	49	1	#N/A	YES		Functional (Limited) Neck Dissection	Negative	#N/A		No Extranodal Extension	NO	YES	G2			3	1958
421	TCGA-DQ-5631	#N/A	Head and Neck	Head & Neck Squamous Cell Carcinoma	NO	YES	MALE	Dead	-19172	540	548	548	WHITE	DQ	5631	10b3f56a-e61e-486b-8d3c-176668d5dc34	No	YES	C02.9	8070/3	C02.9	0	52	2009	NOT HISPANIC OR LATINO	WITH TUMOR	22	3	2011	Oral Tongue	Left	YES	20	1	#N/A	YES	Functional (Limited) Neck Dissection		Negative	#N/A		Microscopic Extension	YES	NO	G3			4	1972
422	TCGA-DQ-7588	#N/A	Head and Neck	Head & Neck Squamous Cell Carcinoma	YES	NO	MALE	Dead	-24106	#N/A	427	#N/A	WHITE	DQ	7588	8a3fdb52-63ef-48d7-95ff-167829825eb9	No	YES	C14.8	8070/3	C14.8	0	66	2010	NOT HISPANIC OR LATINO	WITH TUMOR	16	2	2012	Buccal Mucosa	Left	YES	30	1	#N/A	YES	Functional (Limited) Neck Dissection		Negative	#N/A		No Extranodal Extension	NO	NO	G3	Negative		4	1965
423	TCGA-DQ-7588	#N/A	Head and Neck	Head & Neck Squamous Cell Carcinoma	YES	NO	MALE	Dead	-24106	#N/A	427	#N/A	WHITE	DQ	7588	8a3fdb52-63ef-48d7-95ff-167829825eb9	No	YES	C14.8	8070/3	C14.8	0	66	2010	NOT HISPANIC OR LATINO	WITH TUMOR	16	2	2012	Buccal Mucosa	Left	YES	30	1	#N/A	YES	Functional (Limited) Neck Dissection		Negative	#N/A		No Extranodal Extension	NO	NO	G3	Negative		4	1965
424	TCGA-DQ-7589	#N/A	Head and Neck	Head & Neck Squamous Cell Carcinoma	NO	YES	MALE	Alive	-25606	#N/A	#N/A	575	WHITE	DQ	7589	4648225e-5b68-488a-969a-e8d812190c6f	No	YES	C32.9	8070/3	C32.9	0	70	2010	NOT HISPANIC OR LATINO	TUMOR FREE	16	2	2012	Larynx	Left	NO	#N/A	#N/A	#N/A	NO				#N/A		No Extranodal Extension			G4	Negative		4	1955
425	TCGA-DQ-7589	#N/A	Head and Neck	Head & Neck Squamous Cell Carcinoma	NO	YES	MALE	Alive	-25606	#N/A	#N/A	575	WHITE	DQ	7589	4648225e-5b68-488a-969a-e8d812190c6f	No	YES	C32.9	8070/3	C32.9	0	70	2010	NOT HISPANIC OR LATINO	TUMOR FREE	16	2	2012	Larynx	Left	NO	#N/A	#N/A	#N/A	NO				#N/A		No Extranodal Extension			G4	Negative		4	1955
426	TCGA-DQ-7590	#N/A	Head and Neck	Head & Neck Squamous Cell Carcinoma	NO	YES	MALE	Alive	-18718	#N/A	#N/A	661	WHITE	DQ	7590	a8a391ba-e595-4a91-bd55-02b312e55427	No	YES	C09.9	8070/3	C09.9	0	51	2010	NOT HISPANIC OR LATINO	TUMOR FREE	29	5	2012	Tonsil	Left	NO	#N/A	#N/A	#N/A	NO				#N/A					G4	Positive		3	1974
427	TCGA-DQ-7591	#N/A	Head and Neck	Head & Neck Squamous Cell Carcinoma	YES	NO	MALE	Alive	-22798	#N/A	#N/A	360	WHITE	DQ	7591	3ef779cf-772e-445e-93c8-e1094ea8b878	No	YES	C01.9	8070/3	C01	0	62	2011	NOT HISPANIC OR LATINO	TUMOR FREE	16	2	2012	Base of tongue	Left		#N/A	#N/A	#N/A	NO				#N/A					G4	Positive		3	1963
428	TCGA-DQ-7592	#N/A	Head and Neck	Head & Neck Squamous Cell Carcinoma	YES	NO	MALE	Alive	-21041	#N/A	#N/A	299	AMERICAN INDIAN OR ALASKA NATIVE	DQ	7592	d82e6c52-9ea4-4f60-989c-cf95d464fd6f	No	YES	C02.9	8070/3	C02.9	0	57	2011	NOT HISPANIC OR LATINO	TUMOR FREE	16	2	2012	Oral Tongue	Left	YES	42	3	#N/A	YES	Functional (Limited) Neck Dissection	Functional (Limited) Neck Dissection	Negative	#N/A			NO	YES	G2	Negative		2	1967
429	TCGA-DQ-7593	#N/A	Head and Neck	Head & Neck Squamous Cell Carcinoma	NO	YES	MALE	Alive	-21439	#N/A	#N/A	369	WHITE	DQ	7593	67eae8b3-3bd2-4e87-af78-ffe8221f318d	No	YES	C01.9	8070/3	C01	0	58	2011		TUMOR FREE	29	5	2012	Base of tongue	Right	NO	#N/A	#N/A	#N/A	NO				#N/A					G4	Positive		2	1971
430	TCGA-DQ-7593	#N/A	Head and Neck	Head & Neck Squamous Cell Carcinoma	NO	YES	MALE	Alive	-21439	#N/A	#N/A	369	WHITE	DQ	7593	67eae8b3-3bd2-4e87-af78-ffe8221f318d	No	YES	C01.9	8070/3	C01	0	58	2011		TUMOR FREE	29	5	2012	Base of tongue	Right	NO	#N/A	#N/A	#N/A	NO				#N/A					G4	Positive		2	1971
431	TCGA-DQ-7594	#N/A	Head and Neck	Head & Neck Squamous Cell Carcinoma	NO	YES	MALE	Alive	-17471	#N/A	#N/A	368	WHITE	DQ	7594	62ca707c-0657-4b7c-863c-99f4ec475972	No	YES	C01.9	8070/3	C01	0	47	2011	NOT HISPANIC OR LATINO	TUMOR FREE	29	5	2012	Base of tongue	Right	NO	#N/A	#N/A	#N/A	NO				#N/A					G4	Positive		1	#N/A
432	TCGA-DQ-7595	#N/A	Head and Neck	Head & Neck Squamous Cell Carcinoma	NO	YES	MALE	Alive	-19530	#N/A	#N/A	324	WHITE	DQ	7595	f6ebe511-a4df-4310-bd59-3a46d43f100b	No	YES	C32.9	8070/3	C32.9	0	53	2011	NOT HISPANIC OR LATINO	TUMOR FREE	29	5	2012	Larynx	Left	NO	#N/A	#N/A	#N/A	NO				#N/A					G3	Positive		2	1971
433	TCGA-DQ-7596	#N/A	Head and Neck	Head & Neck Squamous Cell Carcinoma	NO	YES	MALE	Alive	-17846	#N/A	#N/A	340	WHITE	DQ	7596	0f25d7fd-fc7c-4563-a8bd-80b5e0c32ea2	No	YES	C09.9	8070/3	C09.9	0	48	2011	NOT HISPANIC OR LATINO	TUMOR FREE	29	5	2012	Tonsil	Right		#N/A	#N/A	#N/A	NO				#N/A					G4			1	#N/A
434	TCGA-F7-7848	#N/A	Head and Neck	Head & Neck Squamous Cell Carcinoma	YES	NO	MALE	Alive	-17251	#N/A	#N/A	35	WHITE	F7	7848	829b41b1-693b-4f7f-a5c2-68c14b079aae	No	YES	C32.9	8070/3	C32.9	0	47	2011	NOT HISPANIC OR LATINO	TUMOR FREE	20	2	2012	Larynx	Left	YES	4	1	#N/A	YES	Functional (Limited) Neck Dissection		Negative	#N/A			NO	NO	G2			2	1985
435	TCGA-F7-8298	#N/A	Head and Neck	Head & Neck Squamous Cell Carcinoma	YES	NO	MALE	Alive	-21445	#N/A	#N/A	14	WHITE	F7	8298	b4d5299d-1f25-4565-b612-0a0a4d6656ec	No	YES	C32.9	8070/3	C32.9	0	58	2011	NOT HISPANIC OR LATINO	TUMOR FREE	13	6	2012	Larynx	Midline	YES	14	0	#N/A	YES	Radical Neck Dissection	Radical Neck Dissection	Negative	#N/A					G1			3	1985
436	TCGA-F7-8489	#N/A	Head and Neck	Head & Neck Squamous Cell Carcinoma	YES	NO	MALE	Alive	-17873	#N/A	#N/A	14	WHITE	F7	8489	513b1a26-8f1b-49a0-8957-de10930e6c98	No	YES	C04.9	8070/3	C04.9	0	48	2012	NOT HISPANIC OR LATINO	TUMOR FREE	10	9	2012	Floor of mouth	Midline	YES	8	#N/A	#N/A	YES	Functional (Limited) Neck Dissection	Functional (Limited) Neck Dissection	Close	#N/A		No Extranodal Extension	NO	NO	G1			2	1992
437	TCGA-F7-A50G	#N/A	Head and Neck	Head & Neck Squamous Cell Carcinoma	YES	NO	MALE	Alive	-24285	#N/A	#N/A	15	WHITE	F7	A50G	85AE3B0F-3A54-4A23-BE25-9A4DEEBBC011	No	YES	C02.9	8070/3	C02.9	0	66	2012	NOT HISPANIC OR LATINO	TUMOR FREE	28	2	2013	Oral Tongue	Midline	YES	9	1	#N/A	YES	Functional (Limited) Neck Dissection	Functional (Limited) Neck Dissection	Close	#N/A		No Extranodal Extension	NO	NO	G1			2	1977
438	TCGA-F7-A50I	#N/A	Head and Neck	Head & Neck Squamous Cell Carcinoma	YES	NO	MALE	Alive	-26373	#N/A	#N/A	92	WHITE	F7	A50I	795677D4-DC60-4EBD-A9DF-E88713E5A4AA	No	YES	C32.9	8070/3	C32.9	0	72	2011		TUMOR FREE	28	2	2013	Larynx		NO	#N/A	#N/A	#N/A	NO			Positive	#N/A		Gross Extension	YES		G2			2	1980
439	TCGA-F7-A50J	#N/A	Head and Neck	Head & Neck Squamous Cell Carcinoma	YES	NO	FEMALE	Alive	-24758	#N/A	#N/A	156	WHITE	F7	A50J	15E43EE8-3080-4895-84FB-A24AD3A68B97	No	YES	C02.9	8071/3	C02.9	0	67	2011	NOT HISPANIC OR LATINO	TUMOR FREE	28	2	2013	Oral Tongue	Right	YES	10	0	#N/A	YES		Modified Radical Neck Dissection	Close	#N/A		No Extranodal Extension	YES	YES	G2			4	1960
440	TCGA-F7-A61S	#N/A	Head and Neck	Head & Neck Squamous Cell Carcinoma	YES	NO	MALE	Alive	-22655	#N/A	#N/A	3	WHITE	F7	A61S	7A211CE6-3162-4F58-BF24-9B68562913D5	No	YES	C02.9	8071/3	C02.9	0	62	2012	NOT HISPANIC OR LATINO	TUMOR FREE	28	5	2013	Oral Tongue	Midline	YES	6	0	#N/A	YES	Radical Neck Dissection		Negative	#N/A		No Extranodal Extension			G1			4	1989
441	TCGA-F7-A61V	#N/A	Head and Neck	Head & Neck Squamous Cell Carcinoma	YES	NO	MALE	Alive	-19857	#N/A	#N/A	9	WHITE	F7	A61V	0B67F9BB-E469-4B4C-9CE6-6AF1C7B1AAB2	No	YES	C01.9	8070/3	C01	0	54	2012	NOT HISPANIC OR LATINO	TUMOR FREE	28	5	2013	Base of tongue	Left	YES	62	0	#N/A	YES	Radical Neck Dissection		Negative	#N/A		No Extranodal Extension	NO	NO	G1	Negative		2	1974
442	TCGA-F7-A61W	#N/A	Head and Neck	Head & Neck Squamous Cell Carcinoma	YES	NO	MALE	Alive	-18879	#N/A	#N/A	14	ASIAN	F7	A61W	8F6C64C9-7799-436D-BFF0-B166E56532A8	No	YES	C02.9	8071/3	C02.9	0	51	2012	NOT HISPANIC OR LATINO	TUMOR FREE	28	5	2013	Oral Tongue	Left	YES	9	4	#N/A	YES	Radical Neck Dissection		Negative	#N/A		Microscopic Extension	YES	NO	G2			2	1992
443	TCGA-F7-A620	#N/A	Head and Neck	Head & Neck Squamous Cell Carcinoma	YES	NO	MALE	Alive	-17475	#N/A	#N/A	13	WHITE	F7	A620	B86E27D4-A524-4855-89C6-D46A4079A9A0	No	YES	C01.9	8071/3	C01	0	47	2012	NOT HISPANIC OR LATINO	TUMOR FREE	28	5	2013	Base of tongue		YES	12	1	#N/A	YES	Modified Radical Neck Dissection		Negative	#N/A		No Extranodal Extension	NO		G1			2	1982
444	TCGA-F7-A622	#N/A	Head and Neck	Head & Neck Squamous Cell Carcinoma	YES	NO	MALE	Alive	-27456	#N/A	#N/A	13	WHITE	F7	A622	9C128871-1026-46AB-9AE9-7C6AAC468B11	No	YES	C32.9	8071/3	C32.9	0	75	2012	NOT HISPANIC OR LATINO	TUMOR FREE	28	5	2013	Larynx		NO	#N/A	#N/A	#N/A	NO			Negative	#N/A					G1			1	#N/A
445	TCGA-F7-A623	#N/A	Head and Neck	Head & Neck Squamous Cell Carcinoma	YES	NO	MALE	Alive	-25592	#N/A	#N/A	6	WHITE	F7	A623	FCB0C5E5-F63C-41B3-AE0E-3D1D6AAA66E4	No	YES	C32.9	8070/3	C32.9	0	70	2012	NOT HISPANIC OR LATINO	TUMOR FREE	28	5	2013	Larynx		YES	6	2	#N/A	YES	Radical Neck Dissection	Radical Neck Dissection	Negative	#N/A			NO	NO	G1			2	1971
446	TCGA-F7-A624	#N/A	Head and Neck	Head & Neck Squamous Cell Carcinoma	YES	NO	MALE	Alive	-26667	#N/A	#N/A	0	WHITE	F7	A624	46E51EB2-0C5E-457B-AF1A-8BAC1B8A8BEA	No	YES	C06.0	8070/3	C06.0	0	73	2012	NOT HISPANIC OR LATINO	TUMOR FREE	28	5	2013	Buccal Mucosa		NO	#N/A	#N/A	#N/A	NO			Negative	#N/A			NO	NO	G3			1	#N/A
447	TCGA-H7-7774	#N/A	Head and Neck	Head & Neck Squamous Cell Carcinoma	YES	NO	FEMALE	Alive	-27519	#N/A	#N/A	30	WHITE	H7	7774	eeae67ac-c9e0-468d-aad6-052501f7b982	No	YES	C14.8	8070/3	C14.8	0	75	2011	NOT HISPANIC OR LATINO	TUMOR FREE	23	1	2012	Oral Cavity		YES	21	0	#N/A					#N/A		No Extranodal Extension	NO	NO	G2			4	1956
448	TCGA-H7-8501	#N/A	Head and Neck	Head & Neck Squamous Cell Carcinoma	YES	NO	MALE	Alive	-19808	#N/A	#N/A	58	WHITE	H7	8501	f090838e-7cc0-4ba8-b3a2-faaa99743785	No	YES	C06.0	8071/3	C06.0	0	54	2012	NOT HISPANIC OR LATINO		21	8	2012	Buccal Mucosa	Right	YES	43	1	#N/A	YES			Negative	#N/A		No Extranodal Extension	YES	YES	GX			2	#N/A
449	TCGA-H7-8502	#N/A	Head and Neck	Head & Neck Squamous Cell Carcinoma	YES	NO	MALE	Alive	-18286	#N/A	#N/A	133	WHITE	H7	8502	ce603d46-299a-4ffb-84ab-b3b914a561b9	No	YES	C06.2	8071/3	C06.2	0	50	2012	NOT HISPANIC OR LATINO		21	8	2012	Oral Cavity	Right	YES	40	2	#N/A	YES			Positive	#N/A			YES	YES	G2			2	1982
450	TCGA-H7-A6C4	#N/A	Head and Neck	Head & Neck Squamous Cell Carcinoma	YES	NO	FEMALE	Alive	-13137	#N/A	#N/A	414	WHITE	H7	A6C4	EBFB8C1B-471F-4ACB-A1FE-287E02CADBA7	No	YES	C02.9	8071/3	C02.9	0	35	2012	NOT HISPANIC OR LATINO	TUMOR FREE	27	11	2013	Oral Tongue	Left	YES	30	5	#N/A	YES	Modified Radical Neck Dissection		Negative	#N/A		Microscopic Extension	YES	YES	G2	Negative		2	1994
451	TCGA-H7-A6C4	#N/A	Head and Neck	Head & Neck Squamous Cell Carcinoma	YES	NO	FEMALE	Alive	-13137	#N/A	#N/A	414	WHITE	H7	A6C4	EBFB8C1B-471F-4ACB-A1FE-287E02CADBA7	No	YES	C02.9	8071/3	C02.9	0	35	2012	NOT HISPANIC OR LATINO	TUMOR FREE	27	11	2013	Oral Tongue	Left	YES	30	5	#N/A	YES	Modified Radical Neck Dissection		Negative	#N/A		Microscopic Extension	YES	YES	G2	Negative		2	1994
452	TCGA-H7-A6C5	#N/A	Head and Neck	Head & Neck Squamous Cell Carcinoma	YES	NO	MALE	Alive	-23808	#N/A	#N/A	403	WHITE	H7	A6C5	B6D1490A-AE85-4E99-A053-1614B498A081	No	YES	C32.9	8071/3	C32.9	0	65	2012	NOT HISPANIC OR LATINO	TUMOR FREE	2	12	2013	Larynx	Right	YES	76	0	0	YES			Negative	#N/A		No Extranodal Extension	NO	NO	G2			4	1952
453	TCGA-H7-A6C5	#N/A	Head and Neck	Head & Neck Squamous Cell Carcinoma	YES	NO	MALE	Alive	-23808	#N/A	#N/A	403	WHITE	H7	A6C5	B6D1490A-AE85-4E99-A053-1614B498A081	No	YES	C32.9	8071/3	C32.9	0	65	2012	NOT HISPANIC OR LATINO	TUMOR FREE	2	12	2013	Larynx	Right	YES	76	0	0	YES			Negative	#N/A		No Extranodal Extension	NO	NO	G2			4	1952
454	TCGA-H7-A76A	#N/A	Head and Neck	Head & Neck Squamous Cell Carcinoma	YES	NO	MALE	Alive	-20946	#N/A	#N/A	206	WHITE	H7	A76A	59A7D695-CB0C-47B8-BA9D-CA52CA2CFA7D	No	YES	C09.9	8071/3	C09.9	0	57	2013	NOT HISPANIC OR LATINO	TUMOR FREE	23	1	2014	Tonsil	Right	YES	31	2	#N/A	YES				#N/A			YES	NO	G2	Positive		4	1989
455	TCGA-HD-7229	#N/A	Head and Neck	Head & Neck Squamous Cell Carcinoma	YES	NO	MALE	Alive	-22076	#N/A	#N/A	2	WHITE	HD	7229	5c48e21f-1fe9-4007-9b0c-7ca766586fff	No	YES	C32.9	8070/3	C32.9	0	60	2011	NOT HISPANIC OR LATINO	WITH TUMOR	5	10	2011	Larynx	Left		#N/A	#N/A	#N/A					#N/A					G3			3	#N/A
456	TCGA-HD-7753	#N/A	Head and Neck	Head & Neck Squamous Cell Carcinoma	YES	NO	MALE	Alive	-22774	#N/A	#N/A	5	BLACK OR AFRICAN AMERICAN	HD	7753	e8ac39e6-377a-412c-b18d-f6c4fc654ec6	No	YES	C10.9	8070/3	C10.9	0	62	2011	NOT HISPANIC OR LATINO	WITH TUMOR	9	3	2012	Oropharynx	Left	NO	#N/A	#N/A	#N/A	NO			Positive	#N/A			NO	NO	G2			2	#N/A
457	TCGA-HD-7754	#N/A	Head and Neck	Head & Neck Squamous Cell Carcinoma	YES	NO	MALE	Alive	-25365	#N/A	#N/A	25	WHITE	HD	7754	10f53522-9ae7-47b9-80aa-b4b481561465	No	YES	C10.9	8070/3	C10.9	0	69	2011	NOT HISPANIC OR LATINO	WITH TUMOR	9	3	2012	Tonsil	Right	YES	23	4	0	YES		Radical Neck Dissection	Positive	#N/A		Microscopic Extension	NO	YES	G1			4	#N/A
458	TCGA-HD-7831	#N/A	Head and Neck	Head & Neck Squamous Cell Carcinoma	YES	NO	MALE	Alive	-27334	#N/A	#N/A	0	WHITE	HD	7831	0f718e17-86c1-4221-a878-d57ae87e744f	No	YES	C02.9	8070/3	C02.9	0	74	2011	NOT HISPANIC OR LATINO	WITH TUMOR	9	3	2012	Oral Tongue	Right	YES	21	3	0	YES		Modified Radical Neck Dissection	Negative	#N/A		No Extranodal Extension	NO		G2			1	#N/A
459	TCGA-HD-7832	#N/A	Head and Neck	Head & Neck Squamous Cell Carcinoma	YES	NO	MALE	Alive	-19192	#N/A	#N/A	0	WHITE	HD	7832	31e58fac-3ac3-4eeb-82d6-3f2b5cb8a60d	No	YES	C04.9	8070/3	C04.9	0	52	2011	NOT HISPANIC OR LATINO	TUMOR FREE	9	3	2012	Floor of mouth	Right	YES	35	0	0	YES		Modified Radical Neck Dissection	Negative	#N/A		No Extranodal Extension	NO		G2			2	#N/A
460	TCGA-HD-7917	#N/A	Head and Neck	Head & Neck Squamous Cell Carcinoma	YES	NO	MALE	Alive	-22979	#N/A	#N/A	37	WHITE	HD	7917	a40f1055-3dc4-4d01-930c-92cf314f73f8	No	YES	C04.9	8071/3	C04.9	0	62	2011	NOT HISPANIC OR LATINO	TUMOR FREE	10	3	2012	Floor of mouth	Right	YES	13	0	0	YES		Modified Radical Neck Dissection	Negative	#N/A			NO	NO	G1			2	#N/A
461	TCGA-HD-8224	#N/A	Head and Neck	Head & Neck Squamous Cell Carcinoma	YES	NO	MALE	Alive	-23069	#N/A	#N/A	55	WHITE	HD	8224	43b99616-d7b4-404e-8912-4275f8d6dc55	No	YES	C01.9	8070/3	C01	0	63	2011	NOT HISPANIC OR LATINO	WITH TUMOR	13	6	2012	Base of tongue	Midline	YES	57	0	23	YES	Radical Neck Dissection	Radical Neck Dissection	Positive	#N/A		Gross Extension	YES	YES	G3	Negative		1	#N/A
462	TCGA-HD-8314	#N/A	Head and Neck	Head & Neck Squamous Cell Carcinoma Basaloid Type	YES	NO	MALE	Alive	-21517	#N/A	#N/A	44	WHITE	HD	8314	f1b7b418-80d2-4ddf-94cd-f79abba0a2a4	No	YES	C01.9	8083/3	C01	0	58	2012	NOT HISPANIC OR LATINO	TUMOR FREE	9	8	2012	Base of tongue	Left	YES	44	1	#N/A	YES	Modified Radical Neck Dissection		Close	#N/A			YES	NO	G4	Positive		1	#N/A
463	TCGA-HD-8634	#N/A	Head and Neck	Head & Neck Squamous Cell Carcinoma	YES	NO	FEMALE	Alive	-18718	#N/A	#N/A	24	WHITE	HD	8634	22933e67-5c61-4c13-9772-5adb78785b34	No	YES	C02.9	8070/3	C02.9	0	51	2012	NOT HISPANIC OR LATINO		28	12	2012	Oral Tongue	Left	YES	4	0	0	NO			Negative	#N/A		No Extranodal Extension	NO		G2			2	1979
464	TCGA-HD-8634	#N/A	Head and Neck	Head & Neck Squamous Cell Carcinoma	YES	NO	FEMALE	Alive	-18718	#N/A	#N/A	24	WHITE	HD	8634	22933e67-5c61-4c13-9772-5adb78785b34	No	YES	C02.9	8070/3	C02.9	0	51	2012	NOT HISPANIC OR LATINO		28	12	2012	Oral Tongue	Left	YES	4	0	0	NO			Negative	#N/A		No Extranodal Extension	NO		G2			2	1979
465	TCGA-HD-8635	#N/A	Head and Neck	Head & Neck Squamous Cell Carcinoma	YES	NO	FEMALE	Alive	-22340	#N/A	#N/A	25	WHITE	HD	8635	b843df7e-db06-4d29-b00d-6a93effd9191	No	YES	C02.9	8070/3	C02.9	0	61	2012	NOT HISPANIC OR LATINO		28	12	2012	Oral Tongue	Right	YES	1	1	#N/A	NO			Negative	#N/A		No Extranodal Extension	NO	NO	G2	Negative		2	1976
466	TCGA-HD-8635	#N/A	Head and Neck	Head & Neck Squamous Cell Carcinoma	YES	NO	FEMALE	Alive	-22340	#N/A	#N/A	25	WHITE	HD	8635	b843df7e-db06-4d29-b00d-6a93effd9191	No	YES	C02.9	8070/3	C02.9	0	61	2012	NOT HISPANIC OR LATINO		28	12	2012	Oral Tongue	Right	YES	1	1	#N/A	NO			Negative	#N/A		No Extranodal Extension	NO	NO	G2	Negative		2	1976
467	TCGA-HD-A4C1	#N/A	Head and Neck	Head & Neck Squamous Cell Carcinoma	YES	NO	FEMALE	Alive	-15096	#N/A	#N/A	11	BLACK OR AFRICAN AMERICAN	HD	A4C1	765CC306-BDAE-4CAF-AD1E-35B8FE95C220	No	YES	C06.0	8070/3	C06.0	0	41	2012	NOT HISPANIC OR LATINO		25	1	2013	Buccal Mucosa	Left	YES	42	7	#N/A	YES	Radical Neck Dissection	Radical Neck Dissection	Close	#N/A		No Extranodal Extension	NO	NO	G1	Negative		1	#N/A
468	TCGA-HD-A633	#N/A	Head and Neck	Head & Neck Squamous Cell Carcinoma	YES	NO	MALE	Alive	-27057	#N/A	#N/A	49	WHITE	HD	A633	C0EDDE5E-D229-4061-8820-14AFC712C5B6	No	YES	C06.9	8071/3	C06.9	0	74	2012	NOT HISPANIC OR LATINO	TUMOR FREE	20	9	2013	Oral Cavity	Left	YES	39	0	#N/A	YES	Modified Radical Neck Dissection		Negative	#N/A		No Extranodal Extension	NO	NO	G2			1	#N/A
469	TCGA-HD-A634	#N/A	Head and Neck	Head & Neck Squamous Cell Carcinoma	YES	NO	MALE	Alive	-20810	#N/A	#N/A	10	WHITE	HD	A634	A0B136FB-3A0A-4411-8907-4CA775C7D04E	No	YES	C09.9	8070/3	C09.9	0	56	2013	NOT HISPANIC OR LATINO	TUMOR FREE	20	9	2013	Tonsil	Left	YES	22	2	#N/A	YES	Modified Radical Neck Dissection		Close	#N/A		Microscopic Extension	YES	NO	G3	Positive		2	1993
470	TCGA-HD-A6HZ	#N/A	Head and Neck	Head & Neck Squamous Cell Carcinoma	YES	NO	FEMALE	Alive	-29045	#N/A	#N/A	111	WHITE	HD	A6HZ	9205DC07-93F5-4B5E-924E-8E097616160F	No	YES	C02.9	8070/3	C02.9	0	79	2012	NOT HISPANIC OR LATINO	TUMOR FREE	20	9	2013	Oral Tongue	Right	YES	11	1	#N/A	YES		Modified Radical Neck Dissection	Close	#N/A		No Extranodal Extension	YES	NO	G2			1	#N/A
471	TCGA-HD-A6I0	#N/A	Head and Neck	Head & Neck Squamous Cell Carcinoma	YES	NO	MALE	Alive	-20491	#N/A	#N/A	33	WHITE	HD	A6I0	DEC3C21B-3F59-472F-8573-27B0E830AA92	No	YES	C06.9	8071/3	C06.9	0	56	2013	NOT HISPANIC OR LATINO	TUMOR FREE	20	9	2013	Oral Cavity	Left	YES	50	1	#N/A	YES	Modified Radical Neck Dissection		Negative	#N/A		No Extranodal Extension	NO	YES	G1			3	1973
472	TCGA-HL-7533	#N/A	Head and Neck	Head & Neck Squamous Cell Carcinoma	NO	YES	MALE	Alive	-23950	#N/A	#N/A	692	WHITE	HL	7533	9d469689-0413-4898-aa83-c6756cbfe117	No	YES	C14.8	8070/3	C14.8	0	65	2008	NOT HISPANIC OR LATINO	TUMOR FREE	25	5	2012	Oral Cavity	Right	NO	#N/A	#N/A	#N/A	NO				#N/A					G3		Positive	3	1963
473	TCGA-IQ-7630	#N/A	Head and Neck	Head & Neck Squamous Cell Carcinoma	NO	YES	MALE	Alive	-18131	#N/A	#N/A	160	WHITE	IQ	7630	ebd1be2c-35ca-45c0-9aba-9baf432114c1	No	YES	C10.9	8070/3	C10.9	0	49	2011	HISPANIC OR LATINO	TUMOR FREE	13	12	2011	Oropharynx	Left	YES	27	0	#N/A	YES	Modified Radical Neck Dissection		Negative	#N/A			NO	NO	G3			1	#N/A
474	TCGA-IQ-7631	#N/A	Head and Neck	Head & Neck Squamous Cell Carcinoma	NO	YES	FEMALE	Alive	-22151	#N/A	#N/A	122	WHITE	IQ	7631	d8a6383e-3320-4d2c-9017-31e8e1e8f120	No	YES	C06.0	8070/3	C06.0	0	60	2011	NOT HISPANIC OR LATINO	TUMOR FREE	13	12	2011	Buccal Mucosa	Right	YES	48	0	#N/A	YES	Modified Radical Neck Dissection	Modified Radical Neck Dissection	Negative	#N/A			NO	NO	G1			3	1963
475	TCGA-IQ-7632	#N/A	Head and Neck	Head & Neck Squamous Cell Carcinoma	NO	YES	FEMALE	Alive	-24986	#N/A	#N/A	113	WHITE	IQ	7632	601a4146-8093-4f20-9a0a-a97916c9e7f6	No	YES	C14.8	8070/3	C14.8	0	68	2011	NOT HISPANIC OR LATINO	TUMOR FREE	13	12	2011	Alveolar Ridge	Left	YES	30	0	#N/A	YES	Modified Radical Neck Dissection		Negative	#N/A					G1			3	1961
476	TCGA-IQ-A61E	#N/A	Head and Neck	Head & Neck Squamous Cell Carcinoma	YES	NO	FEMALE	Alive	-20417	#N/A	#N/A	588	WHITE	IQ	A61E	D3F786A6-5D72-4D6E-85FD-0C6ADE9F6E95	No	YES	C02.9	8070/3	C02.9	0	55	2011	NOT HISPANIC OR LATINO	TUMOR FREE	22	7	2013	Oral Tongue	Right	YES	44	0	#N/A	YES	Functional (Limited) Neck Dissection	Functional (Limited) Neck Dissection	Close	#N/A			NO	YES	G2			2	1983
477	TCGA-IQ-A61G	#N/A	Head and Neck	Head & Neck Squamous Cell Carcinoma	YES	NO	MALE	Alive	-21066	#N/A	#N/A	360	WHITE	IQ	A61G	C512BA69-7B90-4334-92EB-48AB91AA05F2	No	YES	C04.9	8071/3	C04.9	0	57	2012	HISPANIC OR LATINO	WITH TUMOR	1	8	2013	Floor of mouth	Midline	YES	39	5	#N/A	YES	Modified Radical Neck Dissection	Modified Radical Neck Dissection	Negative	#N/A		Gross Extension	NO	YES	G2			4	1982
478	TCGA-IQ-A61H	#N/A	Head and Neck	Head & Neck Squamous Cell Carcinoma	YES	NO	MALE	Alive	-27990	#N/A	#N/A	412	WHITE	IQ	A61H	90D21B9B-DBB8-43A6-9817-67ED69FABDC0	No	YES	C02.9	8071/3	C02.9	0	76	2012	HISPANIC OR LATINO	TUMOR FREE	22	7	2013	Oral Tongue	Left	YES	53	0	#N/A	YES	Radical Neck Dissection	Modified Radical Neck Dissection	Negative	#N/A			NO	NO	G2			4	#N/A
479	TCGA-IQ-A61I	#N/A	Head and Neck	Head & Neck Squamous Cell Carcinoma	YES	NO	MALE	Dead	-23035	#N/A	2	#N/A	BLACK OR AFRICAN AMERICAN	IQ	A61I	B9AAC2A5-5CA9-4F57-BA02-B53904256467	No	YES	C09.9	8072/3	C09.9	0	63	2012	NOT HISPANIC OR LATINO	TUMOR FREE	26	7	2013	Oropharynx	Left	YES	41	3	#N/A	YES	Modified Radical Neck Dissection		Negative	#N/A		No Extranodal Extension	YES	NO	G3			1	#N/A
480	TCGA-IQ-A61J	#N/A	Head and Neck	Head & Neck Squamous Cell Carcinoma	YES	NO	MALE	Alive	-19913	#N/A	#N/A	440	WHITE	IQ	A61J	D69E29CA-24BE-4F35-A581-F82E624B8E8B	No	YES	C02.9	8071/3	C02.9	0	54	2012	NOT HISPANIC OR LATINO	TUMOR FREE	26	7	2013	Oral Tongue	Left	YES	73	2	#N/A	YES	Modified Radical Neck Dissection		Negative	#N/A		No Extranodal Extension	NO	YES	G1			1	#N/A
481	TCGA-IQ-A61K	#N/A	Head and Neck	Head & Neck Squamous Cell Carcinoma	YES	NO	FEMALE	Dead	-25697	#N/A	161	#N/A	WHITE	IQ	A61K	2C96D3C4-323E-4A2A-9132-40E860B701A5	No	YES	C02.9	8071/3	C02.9	0	70	2012	NOT HISPANIC OR LATINO	TUMOR FREE	29	7	2013	Oral Tongue	Right	YES	48	4	#N/A	YES		Functional (Limited) Neck Dissection	Negative	#N/A		Gross Extension	NO	YES	G2			2	#N/A
482	TCGA-IQ-A61L	#N/A	Head and Neck	Head & Neck Squamous Cell Carcinoma	YES	NO	FEMALE	Alive	-26506	#N/A	#N/A	351	WHITE	IQ	A61L	818AD88A-131E-49DF-85D8-55BBA0E9EC02	No	YES	C02.9	8071/3	C02.9	0	72	2012	HISPANIC OR LATINO	WITH TUMOR	29	7	2013	Oral Tongue	Right	YES	42	0	#N/A	YES		Functional (Limited) Neck Dissection	Negative	#N/A		No Extranodal Extension	NO	NO	G1	Negative	Negative	1	#N/A
483	TCGA-IQ-A61O	#N/A	Head and Neck	Head & Neck Squamous Cell Carcinoma, Spindle Cell Variant	YES	NO	MALE	Alive	-15920	#N/A	#N/A	360	WHITE	IQ	A61O	B835289F-6174-4BF9-AEDF-9EBB9EF4EB62	No	YES	C01.9	8074/3	C01	0	43	2012	HISPANIC OR LATINO	TUMOR FREE	1	8	2013	Oropharynx	Right	YES	38	3	#N/A	YES		Modified Radical Neck Dissection	Negative	#N/A		Gross Extension	NO	YES	GX			1	#N/A
484	TCGA-IQ-A6SG	#N/A	Head and Neck	Head & Neck Squamous Cell Carcinoma			FEMALE	Alive	-22529	#N/A	#N/A	579	WHITE	IQ	A6SG	C2F1B2D5-1302-4E29-8889-37BA34E91DE2	No	YES	C02.9	8071/3	C02.9	0	61	2013	HISPANIC OR LATINO	TUMOR FREE	27	3	2015	Oral Tongue	Left	YES	71	0	0	YES	Functional (Limited) Neck Dissection	Radical Neck Dissection	Negative	#N/A					G2			1	#N/A
485	TCGA-IQ-A6SH	#N/A	Head and Neck	Head & Neck Squamous Cell Carcinoma			MALE	Alive	-20109	#N/A	#N/A	471	BLACK OR AFRICAN AMERICAN	IQ	A6SH	573E3713-781F-447E-9F4D-A7FAAE4A4F03	No	YES	C02.9	8070/3	C02.9	0	55	2013	NOT HISPANIC OR LATINO	TUMOR FREE	27	3	2015	Oral Tongue	Left	YES	49	1	#N/A	YES	Radical Neck Dissection	Radical Neck Dissection	Negative	#N/A		Microscopic Extension	NO	NO	G1			3	1984
486	TCGA-KU-A66S	#N/A	Head and Neck	Head & Neck Squamous Cell Carcinoma Basaloid Type	YES	NO	FEMALE	Alive	-25454	#N/A	#N/A	224	WHITE	KU	A66S	5ED1B22D-99CA-4C21-B5D4-851E4A6217E9	No	YES	C32.9	8083/3	C32.9	0	69	2012	NOT HISPANIC OR LATINO	TUMOR FREE	27	6	2013	Larynx	Midline	YES	7	1	#N/A	YES	Functional (Limited) Neck Dissection		Positive	#N/A		Microscopic Extension	YES	NO	G2			2	1962
487	TCGA-KU-A66T	#N/A	Head and Neck	Head & Neck Squamous Cell Carcinoma	YES	NO	FEMALE	Alive	-19405	#N/A	#N/A	210	WHITE	KU	A66T	27392405-1365-49E6-8AFE-7C18946AB06E	No	YES	C04.9	8071/3	C04.9	0	53	2012	NOT HISPANIC OR LATINO	TUMOR FREE	27	6	2013	Floor of mouth	Right	YES	24	0	#N/A	YES		Modified Radical Neck Dissection	Negative	#N/A		No Extranodal Extension	NO	NO	G2			1	#N/A
488	TCGA-KU-A6H7	#N/A	Head and Neck	Head & Neck Squamous Cell Carcinoma	YES	NO	FEMALE	Alive	-20314	#N/A	#N/A	146	WHITE	KU	A6H7	ABBCC1D8-AB74-4459-BF28-CC627BEF440E	No	YES	C09.9	8070/3	C09.9	0	55	2013	NOT HISPANIC OR LATINO	TUMOR FREE	25	9	2013	Tonsil	Left	YES	23	1	0	YES	Functional (Limited) Neck Dissection		Positive	#N/A		Microscopic Extension	YES	NO	G2	Positive		4	1971
489	TCGA-KU-A6H8	#N/A	Head and Neck	Head & Neck Squamous Cell Carcinoma	YES	NO	MALE	Alive	-15066	#N/A	#N/A	168	WHITE	KU	A6H8	9BF40EEB-9A87-44A2-A782-197AB954C937	No	YES	C02.9	8070/3	C02.9	0	41	2013	NOT HISPANIC OR LATINO	WITH TUMOR	25	9	2013	Oral Tongue	Right	YES	16	2	#N/A	YES		Functional (Limited) Neck Dissection	Negative	#N/A		Microscopic Extension	YES	YES	G3			2	1988
490	TCGA-MT-A51W	#N/A	Head and Neck	Head & Neck Squamous Cell Carcinoma	YES	NO	FEMALE	Alive	-19098	#N/A	#N/A	14	WHITE	MT	A51W	6EA380AD-D73D-41B2-B448-2D224DEEC01B	No	YES	C02.9	8070/3	C02.9	0	52	2012	NOT HISPANIC OR LATINO	TUMOR FREE	28	9	2012	Tonsil	Left	NO	#N/A	#N/A	#N/A	NO			Negative	#N/A		No Extranodal Extension	NO	NO	G2	Negative	Negative	2	1992
491	TCGA-MT-A51X	#N/A	Head and Neck	Head & Neck Squamous Cell Carcinoma	YES	NO	MALE	Alive	-10976	#N/A	#N/A	34	WHITE	MT	A51X	375E4B96-49DA-4F65-9878-29F56FDA9C2E	No	YES	C02.9	8071/3	C02.9	0	30	2012	NOT HISPANIC OR LATINO		28	9	2012	Oral Tongue	Right	YES	35	2	#N/A	YES	Modified Radical Neck Dissection	Modified Radical Neck Dissection	Negative	#N/A		Microscopic Extension	YES		G1			2	1992
492	TCGA-MT-A67A	#N/A	Head and Neck	Head & Neck Squamous Cell Carcinoma	NO	YES	FEMALE	Alive	-31161	#N/A	#N/A	392	WHITE	MT	A67A	EDA7DF86-A344-4790-88AC-E1391F07F66D	No	YES	C02.9	8070/3	C02.9	0	85	2011	NOT HISPANIC OR LATINO	TUMOR FREE	21	5	2013	Oral Tongue	Right	YES	20	0	#N/A	YES		Functional (Limited) Neck Dissection	Positive	#N/A		No Extranodal Extension	NO	NO	G2			1	#N/A
493	TCGA-MT-A67D	#N/A	Head and Neck	Head & Neck Squamous Cell Carcinoma	YES	NO	MALE	Alive	-20386	#N/A	#N/A	56	WHITE	MT	A67D	11C944FC-9A49-4C00-AB8C-DA5DFD595244	No	YES	C04.0	8071/3	C04.0	0	55	2012	NOT HISPANIC OR LATINO		21	5	2013	Floor of mouth	Right	YES	23	0	#N/A	YES		Functional (Limited) Neck Dissection	Negative	#N/A		No Extranodal Extension	NO	NO	G2			2	1971
494	TCGA-MT-A67F	#N/A	Head and Neck	Head & Neck Squamous Cell Carcinoma	YES	NO	FEMALE	Alive	-22057	#N/A	#N/A	111	WHITE	MT	A67F	50EE088A-5F74-466A-B9E7-7247F0A8D3E8	No	YES	C06.9	8071/3	C06.9	0	60	2012	NOT HISPANIC OR LATINO	TUMOR FREE	21	5	2013	Oral Cavity	Right	YES	64	0	#N/A	YES		Functional (Limited) Neck Dissection	Negative	#N/A		No Extranodal Extension	NO	NO	G2			1	#N/A
495	TCGA-MT-A67G	#N/A	Head and Neck	Head & Neck Squamous Cell Carcinoma	YES	NO	FEMALE	Alive	-19394	#N/A	#N/A	189	WHITE	MT	A67G	7BFEF2DD-5F82-4521-9369-0329E41FAF1B	No	YES	C09.9	8070/3	C09.9	0	53	2013	NOT HISPANIC OR LATINO		21	5	2013	Tonsil	Right	YES	48	5	#N/A	YES		Functional (Limited) Neck Dissection	Positive	#N/A		No Extranodal Extension	NO	NO	G2			1	#N/A
496	TCGA-MT-A7BN	#N/A	Head and Neck	Head & Neck Squamous Cell Carcinoma	YES	NO	MALE	Alive	-27162	#N/A	#N/A	51	WHITE	MT	A7BN	C060BDAB-DCE7-46B9-801C-48DFAB4FAD92	No	YES	C04.9	8070/3	C04.9	0	74	2013		WITH TUMOR	24	7	2013	Floor of mouth	Midline	YES	19	#N/A	#N/A	YES	Radical Neck Dissection	Radical Neck Dissection	Negative	#N/A		No Extranodal Extension	YES	NO	G3			1	#N/A
497	TCGA-MZ-A5BI	#N/A	Head and Neck	Head & Neck Squamous Cell Carcinoma	NO	YES	MALE	Dead	-19500	#N/A	217	#N/A	WHITE	MZ	A5BI	FD7E2226-8086-4A56-867B-6457B87A7FED	No	YES	C09.9	8070/3	C09.9	0	53	2008	HISPANIC OR LATINO		28	1	2014	Tonsil	Left	NO	#N/A	#N/A	#N/A	NO				#N/A						Positive		#N/A	#N/A
498	TCGA-MZ-A6I9	#N/A	Head and Neck	Head & Neck Squamous Cell Carcinoma	YES	NO	MALE	Alive	-24939	#N/A	#N/A	254	WHITE	MZ	A6I9	AAD9A83A-AB62-47B0-990C-527CCDB58D63	No	YES	C10.9	8070/3	C10.9	0	68	2012	NOT HISPANIC OR LATINO	WITH TUMOR	12	9	2013	Base of tongue	Right	NO	#N/A	#N/A	#N/A	NO				#N/A					G2	Positive		3	1962
499	TCGA-MZ-A7D7	#N/A	Head and Neck	Head & Neck Squamous Cell Carcinoma	YES	NO	MALE	Alive	-18974	#N/A	#N/A	240	WHITE	MZ	A7D7	06580CBC-D0D8-4B97-87EF-EBC17CDAE81C	No	YES	C01.9	8070/3	C01	0	51	2013	NOT HISPANIC OR LATINO	TUMOR FREE	30	1	2014	Base of tongue	Right	YES	72	2	0	YES	Functional (Limited) Neck Dissection	Functional (Limited) Neck Dissection	Close	#N/A		Microscopic Extension		NO		Negative		2	1973
500	TCGA-P3-A5Q5	#N/A	Head and Neck	Head & Neck Squamous Cell Carcinoma Basaloid Type	NO	YES	MALE	Alive	-19728	#N/A	#N/A	910	WHITE	P3	A5Q5	3A867DF4-D548-4408-A90B-441DED53B7B6	No	YES	C09.9	8083/3	C09.9	0	54	2004	NOT HISPANIC OR LATINO	TUMOR FREE	4	6	2013	Tonsil	Right	YES	#N/A	#N/A	#N/A	YES		Modified Radical Neck Dissection	Positive	#N/A		Gross Extension			G3			4	#N/A
501	TCGA-P3-A5Q6	#N/A	Head and Neck	Head & Neck Squamous Cell Carcinoma	NO	YES	MALE	Dead	-17917	#N/A	480	#N/A	WHITE	P3	A5Q6	451E4916-80EE-45F8-AD70-84340868A5A9	No	YES	C09.9	8070/3	C09.9	0	49	2005	NOT HISPANIC OR LATINO	WITH TUMOR	4	6	2013	Tonsil	Left	YES	35	4	#N/A	YES	Modified Radical Neck Dissection	Functional (Limited) Neck Dissection	Positive	#N/A		Gross Extension		NO	G3			4	#N/A
502	TCGA-P3-A5QA	#N/A	Head and Neck	Head & Neck Squamous Cell Carcinoma	NO	YES	MALE	Alive	-15125	#N/A	#N/A	1652		P3	A5QA	80D51546-C046-4AF4-B3B3-B6BF5B1EAB02	No	YES	C02.9	8070/3	C02.9	0	41	2008		TUMOR FREE	4	6	2013	Oral Tongue	Right		#N/A	#N/A	#N/A	NO			Negative	#N/A			NO		G3			1	#N/A
503	TCGA-P3-A5QE	#N/A	Head and Neck	Head & Neck Squamous Cell Carcinoma Basaloid Type	NO	YES	MALE	Alive	-18002	#N/A	#N/A	721	WHITE	P3	A5QE	387DB1DF-EBAA-41C2-B036-F46AD61E313A	No	YES	C01.9	8083/3	C01	0	49	2009	NOT HISPANIC OR LATINO	TUMOR FREE	4	6	2013	Base of tongue	Right	YES	17	1	#N/A	YES		Functional (Limited) Neck Dissection	Close	#N/A		No Extranodal Extension		NO	G2			1	#N/A
504	TCGA-P3-A5QF	#N/A	Head and Neck	Head & Neck Squamous Cell Carcinoma	NO	YES	MALE	Dead	-18035	#N/A	330	#N/A	WHITE	P3	A5QF	4587AE9F-71FB-4582-82FF-FB407FEE6445	No	YES	C03.0	8070/3	C03.0	0	49	2009	NOT HISPANIC OR LATINO	WITH TUMOR	4	6	2013	Alveolar Ridge	Right	YES	41	4	#N/A	YES		Functional (Limited) Neck Dissection	Positive	#N/A		Microscopic Extension	YES	NO	G2			1	#N/A
505	TCGA-P3-A6SW	#N/A	Head and Neck	Head & Neck Squamous Cell Carcinoma Basaloid Type	NO	YES	MALE	Alive	-18536	#N/A	#N/A	1120	WHITE	P3	A6SW	3A2FE6DA-5F3C-4AD8-B735-23ADFFE3FD6B	No	YES	C09.9	8070/3	C09.9	0	50	2005	NOT HISPANIC OR LATINO	TUMOR FREE	21	10	2013	Tonsil	Left	YES	#N/A	#N/A	#N/A	YES	Modified Radical Neck Dissection	Functional (Limited) Neck Dissection	Close	#N/A		Gross Extension		NO	G3			2	#N/A
506	TCGA-P3-A6SX	#N/A	Head and Neck	Head & Neck Squamous Cell Carcinoma	NO	YES	MALE	Dead	-24715	#N/A	1430	#N/A	WHITE	P3	A6SX	220D75AE-C94B-473A-A988-AC40C15FA219	No	YES	C09.9	8070/3	C09.9	0	67	2005	NOT HISPANIC OR LATINO	TUMOR FREE	21	10	2013	Tonsil	Left	YES	30	1	#N/A	YES	Functional (Limited) Neck Dissection		Close	#N/A		No Extranodal Extension	YES	YES	G2			4	1954
507	TCGA-P3-A6T0	#N/A	Head and Neck	Head & Neck Squamous Cell Carcinoma	NO	YES	FEMALE	Alive	-17259	#N/A	#N/A	578	WHITE	P3	A6T0	E3121DDE-EEE2-4975-A135-BDB89434A7E2	No	YES	C04.9	8070/3	C04.9	0	47	2007	NOT HISPANIC OR LATINO	TUMOR FREE	21	10	2013	Floor of mouth	Right	YES	18	0	#N/A	YES	Functional (Limited) Neck Dissection	Functional (Limited) Neck Dissection	Negative	#N/A		No Extranodal Extension			G2			4	1976
508	TCGA-P3-A6T2	#N/A	Head and Neck	Head & Neck Squamous Cell Carcinoma	NO	YES	MALE	Alive	-16588	#N/A	#N/A	1917	WHITE	P3	A6T2	A563109D-0990-4BDC-8BD7-6766D1EADBDC	No	YES	C06.0	8070/3	C06.0	0	45	2008	NOT HISPANIC OR LATINO	TUMOR FREE	21	10	2013	Buccal Mucosa	Left	YES	42	2	#N/A	YES	Functional (Limited) Neck Dissection		Positive	#N/A		No Extranodal Extension		YES	G2			1	#N/A
509	TCGA-P3-A6T3	#N/A	Head and Neck	Head & Neck Squamous Cell Carcinoma	NO	YES	MALE	Dead	-18143	#N/A	577	#N/A	WHITE	P3	A6T3	13E936FF-81F0-49B9-BC2E-2EA43921F450	No	YES	C06.9	8071/3	C06.9	0	49	2008	NOT HISPANIC OR LATINO	WITH TUMOR	21	10	2013	Oral Cavity	Right	YES	30	2	#N/A	YES		Functional (Limited) Neck Dissection	Positive	#N/A			NO		G2			1	#N/A
510	TCGA-P3-A6T4	#N/A	Head and Neck	Head & Neck Squamous Cell Carcinoma	NO	YES	MALE	Dead	-20027	#N/A	62	#N/A	WHITE	P3	A6T4	C7885E34-D5DC-4256-A4AD-944A27DFCFC2	No	YES	C04.9	8071/3	C04.9	0	54	2008	NOT HISPANIC OR LATINO	WITH TUMOR	21	10	2013	Floor of mouth	Left	YES	14	1	#N/A	YES	Functional (Limited) Neck Dissection	Functional (Limited) Neck Dissection	Positive	#N/A			YES	YES	G2			2	1968
511	TCGA-P3-A6T5	#N/A	Head and Neck	Head & Neck Squamous Cell Carcinoma	NO	YES	FEMALE	Dead	-28977	#N/A	882	#N/A	WHITE	P3	A6T5	46625EBD-5BF3-4FE7-BF3F-19CC5A210555	No	YES	C03.1	8070/3	C03.1	0	79	2009	NOT HISPANIC OR LATINO	WITH TUMOR	21	10	2013	Alveolar Ridge	Left	YES	29	0	#N/A	YES	Functional (Limited) Neck Dissection		Close	#N/A		No Extranodal Extension		YES	G2			3	#N/A
512	TCGA-P3-A6T6	#N/A	Head and Neck	Head & Neck Squamous Cell Carcinoma	NO	YES	MALE	Dead	-19694	#N/A	395	#N/A	WHITE	P3	A6T6	91D44093-D8D9-442C-92ED-E659C45B4E0A	No	YES	C03.1	8070/3	C03.1	0	53	2009	NOT HISPANIC OR LATINO	WITH TUMOR	21	10	2013	Alveolar Ridge	Right	NO	#N/A	#N/A	#N/A	NO			Positive	#N/A			YES	YES	G3			1	#N/A
513	TCGA-P3-A6T7	#N/A	Head and Neck	Head & Neck Squamous Cell Carcinoma	NO	YES	MALE	Dead	-20301	#N/A	487	#N/A	WHITE	P3	A6T7	7CB42865-AF55-487D-B604-FAACE62BBA51	No	YES	C04.9	8070/3	C04.9	0	55	2010	NOT HISPANIC OR LATINO		21	10	2013	Floor of mouth	Right	YES	47	2	#N/A	YES		Functional (Limited) Neck Dissection	Close	#N/A		Microscopic Extension	YES	YES	G2			2	#N/A
514	TCGA-P3-A6T8	#N/A	Head and Neck	Head & Neck Squamous Cell Carcinoma	NO	YES	MALE	Alive	-19754	#N/A	#N/A	400	WHITE	P3	A6T8	8F1B904E-39A7-4870-B0F4-EFA1D43E50A8	No	YES	C04.9	8070/3	C04.9	0	54	2010	NOT HISPANIC OR LATINO	TUMOR FREE	21	10	2013	Floor of mouth	Midline	YES	34	2	#N/A	YES	Functional (Limited) Neck Dissection	Functional (Limited) Neck Dissection	Positive	#N/A		No Extranodal Extension	YES	YES	G3			2	1980
515	TCGA-QK-A64Z	#N/A	Head and Neck	Head & Neck Squamous Cell Carcinoma	NO	YES	FEMALE	Alive	-29037	#N/A	#N/A	553	WHITE	QK	A64Z	2915B26B-8C18-48E4-9715-A7E207F0A0E6	No	YES	C04.9	8070/3	C04.9	0	79	2011	NOT HISPANIC OR LATINO	TUMOR FREE	4	9	2013	Hard Palate	Right	NO	#N/A	#N/A	#N/A	NO			Close	#N/A			NO	NO	G1			1	#N/A
516	TCGA-QK-A652	#N/A	Head and Neck	Head & Neck Squamous Cell Carcinoma	YES	NO	MALE	Alive	-22023	#N/A	#N/A	259	WHITE	QK	A652	49EB77F3-F7D8-4E98-9F91-547543028877	No	YES	C02.9	8070/3	C02.9	0	60	2013	NOT HISPANIC OR LATINO	TUMOR FREE	4	9	2013	Oral Tongue	Left	YES	39	1	0	YES	Functional (Limited) Neck Dissection		Negative	#N/A		No Extranodal Extension	YES	YES	G2			1	#N/A
517	TCGA-QK-A6IF	#N/A	Head and Neck	Head & Neck Squamous Cell Carcinoma	YES	NO	MALE	Alive	-22463	#N/A	#N/A	245	WHITE	QK	A6IF	22AE99B4-52CF-4D20-A068-7457E16919B6	No	YES	C09.9	8072/3	C09.9	0	61	2013	NOT HISPANIC OR LATINO	TUMOR FREE	24	9	2013	Tonsil	Right		#N/A	#N/A	#N/A	NO				#N/A					GX	Positive	Positive	1	#N/A
518	TCGA-QK-A6IG	#N/A	Head and Neck	Head & Neck Squamous Cell Carcinoma	YES	NO	MALE	Alive	-25334	#N/A	#N/A	218	WHITE	QK	A6IG	3203D0AE-5FE9-4FF2-BE0A-1D97F7684819	No	YES	C06.0	8070/3	C06.0	0	69	2013	NOT HISPANIC OR LATINO	WITH TUMOR	24	9	2013	Buccal Mucosa	Right	YES	22	1	0	YES	Modified Radical Neck Dissection	Modified Radical Neck Dissection	Negative	#N/A		Microscopic Extension	YES	YES	G2			4	1973
519	TCGA-QK-A6IH	#N/A	Head and Neck	Head & Neck Squamous Cell Carcinoma	YES	NO	FEMALE	Alive	-23936	#N/A	#N/A	228	WHITE	QK	A6IH	C1F286F6-D4A1-494A-88C8-FF8E2A3DF2CE	No	YES	C03.9	8070/3	C03.9	0	65	2013	NOT HISPANIC OR LATINO	WITH TUMOR	24	9	2013	Alveolar Ridge	Left	YES	32	3	0	YES	Modified Radical Neck Dissection		Close	#N/A		Microscopic Extension	YES	YES	G2			1	#N/A
520	TCGA-QK-A6II	#N/A	Head and Neck	Head & Neck Squamous Cell Carcinoma	YES	NO	MALE	Alive	-19113	#N/A	#N/A	225	WHITE	QK	A6II	3AEA4CF5-ADE6-4747-B1D1-C431564F5FA6	No	YES	C04.9	8070/3	C04.9	0	52	2013	NOT HISPANIC OR LATINO	WITH TUMOR	25	9	2013	Floor of mouth	Left	YES	58	4	0	YES	Modified Radical Neck Dissection	Functional (Limited) Neck Dissection	Negative	#N/A		Microscopic Extension	NO	YES	G2			2	1983
521	TCGA-QK-A6IJ	#N/A	Head and Neck	Head & Neck Squamous Cell Carcinoma	YES	NO	MALE	Alive	-25966	#N/A	#N/A	64	WHITE	QK	A6IJ	BDC0A7F5-D0F9-4008-BF4C-51E570CA1EBC	No	YES	C04.9	8070/3	C04.9	0	71	2013	NOT HISPANIC OR LATINO	TUMOR FREE	25	9	2013	Floor of mouth	Left	YES	40	1	0	YES	Modified Radical Neck Dissection		Negative	#N/A		No Extranodal Extension	NO	NO	G3		Negative	4	1963
522	TCGA-QK-A6V9	#N/A	Head and Neck	Head & Neck Squamous Cell Carcinoma	NO	YES	MALE	Alive	-20461	#N/A	#N/A	567	WHITE	QK	A6V9	DCB27E14-14EF-42B2-B9A6-7E26C5AFA869	No	YES	C10.9	8070/3	C10.9	0	56	2012	NOT HISPANIC OR LATINO	TUMOR FREE	6	12	2013	Tonsil	Right	NO	#N/A	#N/A	#N/A	NO			Negative	#N/A		No Extranodal Extension	NO	NO	G2	Positive	Positive	1	#N/A
523	TCGA-QK-A6VB	#N/A	Head and Neck	Head & Neck Squamous Cell Carcinoma	YES	NO	MALE	Alive	-24144	#N/A	#N/A	156	WHITE	QK	A6VB	63D646E2-60AA-4BD5-B2ED-6254C9C51BE4	No	YES	C04.9	8070/3	C04.9	0	66	2013	NOT HISPANIC OR LATINO	TUMOR FREE	6	12	2013	Floor of mouth	Left	YES	40	0	0	YES	Functional (Limited) Neck Dissection		Negative	#N/A		No Extranodal Extension	NO	NO	G2			4	#N/A
524	TCGA-QK-A6VC	#N/A	Head and Neck	Head & Neck Squamous Cell Carcinoma	YES	NO	FEMALE	Alive	-22865	#N/A	#N/A	106	BLACK OR AFRICAN AMERICAN	QK	A6VC	3E49A2B8-9B2C-4D15-9773-24DF8B4AB2FD	No	YES	C13.9	8070/3	C13.9	0	62	2013	NOT HISPANIC OR LATINO	TUMOR FREE	6	12	2013	Hypopharynx	Right	YES	67	1	0	YES	Functional (Limited) Neck Dissection	Modified Radical Neck Dissection	Close	#N/A		No Extranodal Extension	NO	YES	G2		Negative	4	#N/A
525	TCGA-QK-A8Z7	#N/A	Head and Neck	Head & Neck Squamous Cell Carcinoma Basaloid Type	YES	NO	MALE	Alive	-21711	#N/A	#N/A	23	BLACK OR AFRICAN AMERICAN	QK	A8Z7	2C878227-77A1-4988-A46C-885DB9E400F7	No	YES	C04.9	8083/3	C04.9	0	59	2013	NOT HISPANIC OR LATINO		14	4	2014	Floor of mouth	Left	YES	96	5	0	YES	Modified Radical Neck Dissection	Modified Radical Neck Dissection	Close	#N/A		No Extranodal Extension	NO	NO				2	1973
526	TCGA-QK-A8Z8	#N/A	Head and Neck	Head & Neck Squamous Cell Carcinoma	YES	NO	FEMALE	Dead	-22107	#N/A	171	#N/A	BLACK OR AFRICAN AMERICAN	QK	A8Z8	AC511727-185B-4AC0-B6C0-DC3A79657BE6	No	YES	C32.9	8070/3	C32.9	0	60	2013	NOT HISPANIC OR LATINO	WITH TUMOR	14	4	2014	Larynx	Left	NO	#N/A	#N/A	#N/A	NO				#N/A					G2			2	#N/A
527	TCGA-QK-A8Z9	#N/A	Head and Neck	Head & Neck Squamous Cell Carcinoma	YES	NO	MALE	Alive	-20471	#N/A	#N/A	149	BLACK OR AFRICAN AMERICAN	QK	A8Z9	8980FB06-E38D-459F-A777-52048D492DEF	No	YES	C04.9	8070/3	C04.9	0	56	2013	NOT HISPANIC OR LATINO	TUMOR FREE	14	4	2014	Floor of mouth	Right	YES	82	2	0	YES	Modified Radical Neck Dissection	Modified Radical Neck Dissection	Negative	#N/A		Microscopic Extension	YES	YES	G2			2	#N/A
528	TCGA-QK-A8ZA	#N/A	Head and Neck	Head & Neck Squamous Cell Carcinoma	YES	NO	MALE	Alive	-21979	#N/A	#N/A	135	BLACK OR AFRICAN AMERICAN	QK	A8ZA	86A5C819-49E9-4B06-B43D-0F0C06A935FD	No	YES	C10.9	8070/3	C10.9	0	60	2013	NOT HISPANIC OR LATINO		14	4	2014	Oropharynx	Right		#N/A	#N/A	#N/A	NO				#N/A					G2	Positive		2	1983
529	TCGA-QK-A8ZB	#N/A	Head and Neck	Head & Neck Squamous Cell Carcinoma	YES	NO	MALE	Alive	-25192	#N/A	#N/A	135	BLACK OR AFRICAN AMERICAN	QK	A8ZB	3D2FF6C0-8C03-440D-8EC1-231862BD6713	No	YES	C32.9	8070/3	C32.9	0	68	2013	NOT HISPANIC OR LATINO	TUMOR FREE	14	4	2014	Larynx	Left	YES	81	0	0	YES	Modified Radical Neck Dissection	Modified Radical Neck Dissection	Negative	#N/A		No Extranodal Extension	NO	NO	G2			3	#N/A
530	TCGA-QK-AA3J	#N/A	Head and Neck	Head & Neck Squamous Cell Carcinoma Basaloid Type	YES	NO	MALE	Alive	-25469	#N/A	#N/A	157	BLACK OR AFRICAN AMERICAN	QK	AA3J	677C9D22-E518-43AB-9668-A606C35A6EEB	No	YES	C32.9	8083/3	C32.9	0	69	2013	NOT HISPANIC OR LATINO	TUMOR FREE	5	6	2014	Larynx	Right	NO	#N/A	#N/A	#N/A	NO				#N/A					G3			4	#N/A
531	TCGA-QK-AA3K	#N/A	Head and Neck	Head & Neck Squamous Cell Carcinoma	YES	NO	MALE	Alive	-22093	#N/A	#N/A	168	BLACK OR AFRICAN AMERICAN	QK	AA3K	09F6C3AB-B799-404A-B301-22B9CAF33E82	No	YES	C02.9	8070/3	C02.9	0	60	2013	NOT HISPANIC OR LATINO		9	6	2014	Oral Tongue	Right	YES	6	4	#N/A	YES	Functional (Limited) Neck Dissection	Modified Radical Neck Dissection	Positive	#N/A		Gross Extension	NO	YES	G2	Positive		2	#N/A
532	TCGA-RS-A6TO	#N/A	Head and Neck	Head & Neck Squamous Cell Carcinoma	YES	NO	FEMALE	Alive	-30104	#N/A	#N/A	272	WHITE	RS	A6TO	B815FAE9-C595-4C76-ACC6-6D38B9AF9578	No	YES	C06.9	8071/3	C06.9	0	82	2013	NOT HISPANIC OR LATINO	TUMOR FREE	10	3	2014	Oral Cavity	Right	YES	61	4	#N/A	YES	Functional (Limited) Neck Dissection	Modified Radical Neck Dissection	Positive	#N/A		Microscopic Extension	NO	YES	G2	Negative		1	#N/A
533	TCGA-RS-A6TP	#N/A	Head and Neck	Head & Neck Squamous Cell Carcinoma	YES	NO	MALE	Alive	-21393	#N/A	#N/A	236	WHITE	RS	A6TP	5436B002-4E4F-4D0F-9566-C0EF4D2D1854	No	YES	C09.9	8072/3	C09.9	0	58	2013	NOT HISPANIC OR LATINO	TUMOR FREE	10	3	2014	Tonsil	Left	NO	#N/A	#N/A	#N/A	NO			Close	#N/A		Microscopic Extension	NO	NO	G3	Positive		4	1980
534	TCGA-T2-A6WX	#N/A	Head and Neck	Head & Neck Squamous Cell Carcinoma	NO	YES	FEMALE	Dead	-27005	#N/A	209	#N/A	WHITE	T2	A6WX	8B9E81DA-EA22-4F6A-BDB1-281B0EC8A451	No	YES	C04.9	8071/3	C04.9	0	73	2010	NOT HISPANIC OR LATINO	WITH TUMOR	30	10	2013	Oral Tongue	Left	YES	85	1	#N/A	YES	Functional (Limited) Neck Dissection	Functional (Limited) Neck Dissection	Negative	#N/A		No Extranodal Extension	YES	YES	G1			1	#N/A
535	TCGA-T2-A6WZ	#N/A	Head and Neck	Head & Neck Squamous Cell Carcinoma	NO	YES	MALE	Dead	-19397	#N/A	484	#N/A	WHITE	T2	A6WZ	93CBDA0F-8454-4127-A6DA-A19DDA345DEB	No	YES	C01.9	8070/3	C01	0	53	2012	NOT HISPANIC OR LATINO	WITH TUMOR	21	10	2013	Oral Tongue	Left	YES	89	2	#N/A	YES	Functional (Limited) Neck Dissection	Functional (Limited) Neck Dissection	Negative	#N/A		Microscopic Extension	NO	YES	G2		Negative	2	#N/A
536	TCGA-T2-A6X0	#N/A	Head and Neck	Head & Neck Squamous Cell Carcinoma	NO	YES	MALE	Alive	-18114	#N/A	#N/A	216	WHITE	T2	A6X0	FF38628E-8ABE-44D6-8D3B-7CFE46BD2E35	No	YES	C09.9	8070/3	C09.9	0	49	2012	NOT HISPANIC OR LATINO	TUMOR FREE	21	10	2013	Tonsil	Right	YES	31	0	#N/A	YES		Functional (Limited) Neck Dissection	Negative	#N/A		Gross Extension			G2		Positive	4	#N/A
537	TCGA-T2-A6X2	#N/A	Head and Neck	Head & Neck Squamous Cell Carcinoma	NO	YES	MALE	Alive	-30013	#N/A	#N/A	987	WHITE	T2	A6X2	731F6967-5A01-40B7-9F88-64D980214BB2	No	YES	C03.9	8071/3	C03.9	0	82	2011	NOT HISPANIC OR LATINO	TUMOR FREE	22	10	2013	Alveolar Ridge	Left	YES	53	#N/A	#N/A	YES	Functional (Limited) Neck Dissection	Functional (Limited) Neck Dissection	Negative	#N/A		No Extranodal Extension	NO	YES	G1		Negative	3	#N/A
538	TCGA-T3-A92M	#N/A	Head and Neck	Head & Neck Squamous Cell Carcinoma	YES	NO	MALE	Alive	-19247	#N/A	#N/A	0	BLACK OR AFRICAN AMERICAN	T3	A92M	DBDEB4CA-F67C-4D89-AF60-88B425EBE461	No	YES	C32.9	8070/3	C32.9	0	52	2013	NOT HISPANIC OR LATINO		31	12	2014	Larynx	Midline	YES	4	4	0	YES		Radical Neck Dissection	Negative	#N/A		Microscopic Extension			G2			2	#N/A
539	TCGA-T3-A92N	#N/A	Head and Neck	Head & Neck Squamous Cell Carcinoma	YES	NO	MALE	Alive	-28879	#N/A	#N/A	-2	BLACK OR AFRICAN AMERICAN	T3	A92N	DB873DBD-D0C0-4A19-80E5-963DCFAF823E	No	YES	C04.9	8070/3	C04.9	0	79	2013	NOT HISPANIC OR LATINO	WITH TUMOR	27	10	2014	Floor of mouth	Midline	YES	31	6	0	YES	Radical Neck Dissection	Radical Neck Dissection	Positive	#N/A		Microscopic Extension	NO	YES	G3			2	1963
540	TCGA-TN-A7HI	#N/A	Head and Neck	Head & Neck Squamous Cell Carcinoma	YES	NO	MALE	Alive	-20666	#N/A	#N/A	146	WHITE	TN	A7HI	896F5DCC-D076-4E1F-AE7C-52D21109DA7B	No	YES	C09.9	8072/3	C09.9	0	56	2013	NOT HISPANIC OR LATINO	TUMOR FREE	14	1	2014	Tonsil	Right	YES	49	2	#N/A	YES		Modified Radical Neck Dissection	Negative	#N/A		No Extranodal Extension	YES	NO	G3	Positive	Positive	2	1980
541	TCGA-TN-A7HJ	#N/A	Head and Neck	Head & Neck Squamous Cell Carcinoma	YES	NO	MALE	Alive	-18809	#N/A	#N/A	184	WHITE	TN	A7HJ	B3DBF9AD-9602-4E44-BEAC-1CFA5F8BBA5D	No	YES	C32.9	8071/3	C32.9	0	51	2013	NOT HISPANIC OR LATINO	TUMOR FREE	14	1	2014	Larynx	Midline	YES	121	4	#N/A	YES	Modified Radical Neck Dissection	Modified Radical Neck Dissection	Negative	#N/A		Microscopic Extension	YES	YES	G2			1	#N/A
542	TCGA-TN-A7HL	#N/A	Head and Neck	Head & Neck Squamous Cell Carcinoma	YES	NO	MALE	Alive	-21731	#N/A	#N/A	153	WHITE	TN	A7HL	4B50AEA4-4AD1-4BF6-9CF1-984C28A99C84	No	YES	C13.9	8070/3	C13.9	0	59	2013	NOT HISPANIC OR LATINO	TUMOR FREE	13	1	2014	Hypopharynx	Midline	YES	71	3	#N/A	YES	Modified Radical Neck Dissection	Modified Radical Neck Dissection	Negative	#N/A		Microscopic Extension	YES	YES	G2	Positive	Positive	4	1993
543	TCGA-UF-A718	#N/A	Head and Neck	Head & Neck Squamous Cell Carcinoma	NO	YES	MALE	Alive	-22836	#N/A	#N/A	1326	WHITE	UF	A718	2135B007-B714-495B-9B30-92010179EC33	No	YES	C32.9	8070/3	C32.9	0	62	2009		TUMOR FREE	16	12	2013	Larynx	Midline	YES	25	0	#N/A	YES	Functional (Limited) Neck Dissection	Functional (Limited) Neck Dissection	Negative	#N/A		No Extranodal Extension	NO	NO	G2			2	1959
544	TCGA-UF-A719	#N/A	Head and Neck	Head & Neck Squamous Cell Carcinoma	NO	YES	MALE	Alive	-19797	#N/A	#N/A	1337		UF	A719	B295A542-F5B3-4B81-84ED-3704B944A8E3	No	YES	C04.9	8070/3	C04.9	0	54	2009		TUMOR FREE	16	12	2013	Floor of mouth	Right	YES	13	0	#N/A	YES		Functional (Limited) Neck Dissection	Negative	#N/A		No Extranodal Extension	NO	NO	G1			2	#N/A
545	TCGA-UF-A71A	#N/A	Head and Neck	Head & Neck Squamous Cell Carcinoma	NO	YES	MALE	Dead	-24623	#N/A	86	#N/A	WHITE	UF	A71A	2C7F1035-5C8C-4C49-8B9B-2F1233896530	No	YES	C04.9	8070/3	C04.9	0	67	2009		WITH TUMOR	24	11	2013	Floor of mouth	Midline	YES	31	9	#N/A	YES	Modified Radical Neck Dissection	Functional (Limited) Neck Dissection	Positive	#N/A		Gross Extension	YES	NO	G1			3	#N/A
546	TCGA-UF-A71B	#N/A	Head and Neck	Head & Neck Squamous Cell Carcinoma	NO	YES	MALE	Alive	-18404	#N/A	#N/A	1158	WHITE	UF	A71B	A71B425B-CCD3-42F0-8163-3721CB1794EF	No	YES	C03.9	8070/3	C03.9	0	50	2010		TUMOR FREE	5	2	2014	Alveolar Ridge	Right	YES	11	0	#N/A	YES		Functional (Limited) Neck Dissection	Negative	#N/A		No Extranodal Extension	NO	NO	G2			2	1970
547	TCGA-UF-A71D	#N/A	Head and Neck	Head & Neck Squamous Cell Carcinoma	NO	YES	FEMALE	Alive	-19747	#N/A	#N/A	986	WHITE	UF	A71D	32AAC152-322B-4D7F-A78B-448FECDF17BF	No	YES	C32.9	8070/3	C32.9	0	54	2010		TUMOR FREE	5	2	2014	Larynx	Left	YES	42	0	#N/A	YES	Functional (Limited) Neck Dissection	Functional (Limited) Neck Dissection	Negative	#N/A		No Extranodal Extension	NO	NO	G2			2	1967
548	TCGA-UF-A71D	#N/A	Head and Neck	Head & Neck Squamous Cell Carcinoma	NO	YES	FEMALE	Alive	-19747	#N/A	#N/A	986	WHITE	UF	A71D	32AAC152-322B-4D7F-A78B-448FECDF17BF	No	YES	C32.9	8070/3	C32.9	0	54	2010		TUMOR FREE	5	2	2014	Larynx	Left	YES	42	0	#N/A	YES	Functional (Limited) Neck Dissection	Functional (Limited) Neck Dissection	Negative	#N/A		No Extranodal Extension	NO	NO	G2			2	1967
549	TCGA-UF-A71E	#N/A	Head and Neck	Head & Neck Squamous Cell Carcinoma Basaloid Type	NO	YES	MALE	Alive	-23071	#N/A	#N/A	1090	WHITE	UF	A71E	119EA204-792B-49EC-8FD4-EB88C4F91042	No	YES	C04.9	8070/3	C04.9	0	63	2010		TUMOR FREE	5	2	2014	Floor of mouth	Left	YES	48	0	#N/A	YES	Functional (Limited) Neck Dissection	Functional (Limited) Neck Dissection	Negative	#N/A		No Extranodal Extension	YES	NO	G3			1	#N/A
550	TCGA-UF-A7J9	#N/A	Head and Neck	Head & Neck Squamous Cell Carcinoma	NO	YES	MALE	Alive	-27459	#N/A	#N/A	1043	WHITE	UF	A7J9	82C47F60-B863-45F9-82DC-72D89753F4B1	No	YES	C32.9	8070/3	C32.9	0	75	2011		TUMOR FREE	2	2	2014	Larynx	Right	YES	18	0	#N/A	YES	Functional (Limited) Neck Dissection	Functional (Limited) Neck Dissection	Negative	#N/A		No Extranodal Extension	NO	NO	G2			2	1951
551	TCGA-UF-A7JA	#N/A	Head and Neck	Head & Neck Squamous Cell Carcinoma	NO	YES	FEMALE	Alive	-24121	#N/A	#N/A	1894	WHITE	UF	A7JA	97C3C5DC-5540-4713-805E-4D98FD8C03AD	No	YES	C06.0	8070/3	C06.0	0	66	2008		TUMOR FREE	2	2	2014	Buccal Mucosa	Right	YES	14	1	#N/A	YES		Functional (Limited) Neck Dissection	Negative	#N/A		No Extranodal Extension	YES	NO	G2			2	#N/A
552	TCGA-UF-A7JC	#N/A	Head and Neck	Head & Neck Squamous Cell Carcinoma	NO	YES	MALE	Alive	-15452	#N/A	#N/A	484	WHITE	UF	A7JC	545C9F09-DF14-4302-B131-519D141438D1	No	YES	C04.9	8070/3	C04.9	0	42	2012		WITH TUMOR	2	2	2014	Floor of mouth	Left	YES	37	3	#N/A	YES	Functional (Limited) Neck Dissection	Functional (Limited) Neck Dissection	Positive	#N/A		Gross Extension	YES	NO	G1			2	1984
553	TCGA-UF-A7JD	#N/A	Head and Neck	Head & Neck Squamous Cell Carcinoma	NO	YES	MALE	Alive	-26101	#N/A	#N/A	653		UF	A7JD	D947828F-D62F-426B-9710-3C93A7AEF05B	No	YES	C06.0	8070/3	C06.0	0	71	2012		TUMOR FREE	17	3	2014	Buccal Mucosa	Right	YES	25	2	#N/A	YES		Functional (Limited) Neck Dissection	Positive	#N/A		Gross Extension	YES	YES	G3			2	1951
554	TCGA-UF-A7JF	#N/A	Head and Neck	Head & Neck Squamous Cell Carcinoma	NO	YES	MALE	Alive	-29468	#N/A	#N/A	1266	WHITE	UF	A7JF	3BD2FCEE-5B16-49F3-A717-F1E106BBC12F	No	YES	C32.9	8070/3	C32.9	0	80	2010		TUMOR FREE	2	2	2014	Larynx	Left	YES	66	2	#N/A	YES	Functional (Limited) Neck Dissection	Functional (Limited) Neck Dissection	Positive	#N/A		No Extranodal Extension	NO	NO	G2			2	1940
555	TCGA-UF-A7JH	#N/A	Head and Neck	Head & Neck Squamous Cell Carcinoma	NO	YES	MALE	Alive	-21558	#N/A	#N/A	469	BLACK OR AFRICAN AMERICAN	UF	A7JH	0ABE0B8F-FD93-43E8-B78F-48A7C3F96868	No	YES	C32.9	8070/3	C32.9	0	59	2012		TUMOR FREE	2	2	2014	Larynx	Left	YES	24	0	#N/A	YES	Functional (Limited) Neck Dissection	Functional (Limited) Neck Dissection	Negative	#N/A		No Extranodal Extension	NO	NO	G1			4	1960
556	TCGA-UF-A7JJ	#N/A	Head and Neck	Head & Neck Squamous Cell Carcinoma	NO	YES	MALE	Alive	-25201	#N/A	#N/A	214		UF	A7JJ	68F612B7-33B4-4CA4-B012-439BFD598888	No	YES	C32.9	8071/3	C32.9	0	68	2013		TUMOR FREE	2	2	2014	Larynx	Midline	YES	27	0	#N/A	YES	Functional (Limited) Neck Dissection	Functional (Limited) Neck Dissection	Negative	#N/A		No Extranodal Extension	NO	NO	G1			2	1953
557	TCGA-UF-A7JK	#N/A	Head and Neck	Head & Neck Squamous Cell Carcinoma	NO	YES	MALE	Dead	-21696	#N/A	424	#N/A		UF	A7JK	1CA54115-93A3-4C0E-ABF0-915B4BBFF10C	No	YES	C32.9	8071/3	C32.9	0	59	2010		WITH TUMOR	2	2	2014	Larynx	Left	YES	19	3	#N/A	YES	Functional (Limited) Neck Dissection	Functional (Limited) Neck Dissection	Positive	#N/A		Gross Extension	YES	YES	G2			4	#N/A
558	TCGA-UF-A7JO	#N/A	Head and Neck	Head & Neck Squamous Cell Carcinoma	NO	YES	FEMALE	Dead	-28951	#N/A	631	#N/A	WHITE	UF	A7JO	55DEAB98-29C3-45A1-BC13-BCE3F13AD481	No	YES	C04.9	8070/3	C04.9	0	79	2009		WITH TUMOR	2	2	2014	Floor of mouth	Left	YES	27	0	#N/A	YES	Functional (Limited) Neck Dissection		Negative	#N/A		No Extranodal Extension	NO	NO	G2			1	#N/A
559	TCGA-UF-A7JS	#N/A	Head and Neck	Head & Neck Squamous Cell Carcinoma	NO	YES	MALE	Alive	-21676	#N/A	#N/A	413	WHITE	UF	A7JS	1BC03593-5AB6-4082-B157-7EA456845E28	No	YES	C02.9	8070/3	C02.9	0	59	2012		TUMOR FREE	2	2	2014	Oral Tongue	Left	YES	54	4	#N/A	YES	Modified Radical Neck Dissection	Functional (Limited) Neck Dissection	Positive	#N/A		No Extranodal Extension	YES	YES	G2			2	1962
560	TCGA-UF-A7JT	#N/A	Head and Neck	Head & Neck Squamous Cell Carcinoma	NO	YES	FEMALE	Dead	-26375	#N/A	993	#N/A	WHITE	UF	A7JT	12DA9527-CF33-46C6-90CF-65478FF15CF9	No	YES	C04.9	8070/3	C04.9	0	72	2009		WITH TUMOR	2	2	2014	Floor of mouth	Right	YES	13	3	#N/A	YES		Functional (Limited) Neck Dissection	Negative	#N/A		No Extranodal Extension	NO	YES	G3			1	#N/A
561	TCGA-UF-A7JV	#N/A	Head and Neck	Head & Neck Squamous Cell Carcinoma	NO	YES	FEMALE	Dead	-22985	#N/A	90	#N/A	WHITE	UF	A7JV	12D94C6E-323F-450B-B510-F2AB4671E0FA	No	YES	C13.9	8070/3	C13.9	0	62	2011		WITH TUMOR	2	2	2014	Hypopharynx	Right	YES	28	5	#N/A	YES	Functional (Limited) Neck Dissection	Modified Radical Neck Dissection	Close	#N/A		No Extranodal Extension	NO		G2			1	#N/A
562	TCGA-UF-A7JV	#N/A	Head and Neck	Head & Neck Squamous Cell Carcinoma	NO	YES	FEMALE	Dead	-22985	#N/A	90	#N/A	WHITE	UF	A7JV	12D94C6E-323F-450B-B510-F2AB4671E0FA	No	YES	C13.9	8070/3	C13.9	0	62	2011		WITH TUMOR	2	2	2014	Hypopharynx	Right	YES	28	5	#N/A	YES	Functional (Limited) Neck Dissection	Modified Radical Neck Dissection	Close	#N/A		No Extranodal Extension	NO		G2			1	#N/A
563	TCGA-UP-A6WW	#N/A	Head and Neck	Head & Neck Squamous Cell Carcinoma	YES	NO	MALE	Alive	-21427	#N/A	#N/A	457	WHITE	UP	A6WW	F88EC55C-4C1E-4593-9C89-1981F220C0F8	No	YES	C02.9	8070/3	C02.9	0	58	2013	HISPANIC OR LATINO	TUMOR FREE	28	8	2014	Oral Tongue	Right	YES	53	14	#N/A	YES	Functional (Limited) Neck Dissection	Radical Neck Dissection	Negative	#N/A		Microscopic Extension	YES	YES	G2			1	#N/A
564	TCGA-WA-A7GZ	#N/A	Head and Neck	Head & Neck Squamous Cell Carcinoma	YES	NO	MALE	Alive	-21207	#N/A	#N/A	335	WHITE	WA	A7GZ	F9E82D62-FAFC-45B0-97CF-D1A4A3C884A1	No	YES	C04.9	8071/3	C04.9	0	58	2012	NOT HISPANIC OR LATINO	TUMOR FREE	14	1	2014	Floor of mouth		YES	#N/A	#N/A	#N/A	YES	Functional (Limited) Neck Dissection	Functional (Limited) Neck Dissection	Negative	#N/A					G2			2	1984
565	TCGA-WA-A7H4	#N/A	Head and Neck	Head & Neck Squamous Cell Carcinoma	YES	NO	MALE	Alive	-25363	#N/A	#N/A	153	WHITE	WA	A7H4	4199C571-F20F-4873-AFD3-5393F2F8D2DB	No	YES	C02.9	8071/3	C02.9	0	69	2013	NOT HISPANIC OR LATINO	TUMOR FREE	14	1	2014	Oral Tongue	Right	YES	#N/A	#N/A	#N/A	YES	Functional (Limited) Neck Dissection	Functional (Limited) Neck Dissection	Negative	#N/A					G3			2	1963
[truncated: 24 more columns]

## Sheet: clinical_data_filtered
bcr_patient_barcode	gender	race_list	patient_id	bcr_patient_uuid	age_at_initial_pathologic_diagnosis	anatomic_neoplasm_subdivision	hpv_status_by_p16_testing	hpv_status_by_ish_testing	status
TCGA-4P-AA8J	MALE	BLACK OR AFRICAN AMERICAN	AA8J	757C56D0-8A49-464F-866A-AE98816DE60B	66	Oral Tongue	Negative		HPVN
TCGA-BA-A4IF	MALE	WHITE	A4IF	28D2FD8E-ABE9-4EA3-87E4-4F2B61A33C90	59	Oropharynx	Negative	Negative	HPVN
TCGA-BA-A4IH	MALE	WHITE	A4IH	BD75D8EE-916B-4ABC-BF33-BCE6A4217076	57	Tonsil	Positive	Positive	HPVP
TCGA-BA-A6D8	MALE	BLACK OR AFRICAN AMERICAN	A6D8	B39C64BB-122D-44B3-9672-D0DC8468CA93	59	Floor of mouth	Negative	Negative	HPVN
TCGA-BA-A6DA	FEMALE	WHITE	A6DA	17885905-280F-40FA-943E-346ED45403EA	41	Larynx	Positive	Negative	HPVP
TCGA-BA-A6DB	FEMALE	WHITE	A6DB	207C8A26-1A2D-47D9-8DB8-A25A7FD8655A	24	Oral Tongue	Negative	Negative	HPVN
TCGA-BA-A6DD	MALE	BLACK OR AFRICAN AMERICAN	A6DD	C4060CA5-33E0-4C83-B91C-742D75059BDC	44	Floor of mouth	Negative	Negative	HPVN
TCGA-BA-A6DE	FEMALE	WHITE	A6DE	116AD004-929D-4C8D-8EEE-883D132E0FE5	70	Oral Tongue	Negative	Negative	HPVN
TCGA-BA-A6DG	MALE	WHITE	A6DG	B7AC2F06-012A-436E-AFDE-7E4D653C84D9	49	Oral Tongue	Negative	Negative	HPVN
TCGA-BA-A6DI	MALE	BLACK OR AFRICAN AMERICAN	A6DI	CB78EFB3-BC29-4DE7-9128-FDC4F9539B48	62	Larynx	Negative	Negative	HPVN
TCGA-BA-A6DJ	MALE	ASIAN	A6DJ	0DE19185-3517-4E30-925B-7EB1F5079EC2	62	Alveolar Ridge	Negative	Negative	HPVN
TCGA-BA-A6DL	MALE	WHITE	A6DL	C9A36EB5-AC3E-424E-BC2E-303DE7105957	59	Oropharynx	Negative	Negative	HPVN
TCGA-BA-A8YP	MALE	BLACK OR AFRICAN AMERICAN	A8YP	A2D42990-747C-4618-88DD-E2DECE8E566F	50	Oropharynx	Negative	Negative	HPVN
TCGA-BB-4228	MALE	WHITE	4228	cac30b32-03ef-4ecb-88d8-d5577ab6b2a6	50	Base of tongue	Positive		HPVP
TCGA-BB-7861	MALE	WHITE	7861	1ae087ac-63f0-4cf9-b698-f5c13e1f4681	56	Base of tongue	Positive	Positive	HPVP
TCGA-BB-7866	MALE	WHITE	7866	16d52afb-a954-4cb3-b168-c1501208f691	40	Tonsil	Positive	Positive	HPVP
TCGA-BB-7872	MALE	ASIAN	7872	80593c77-4530-413b-bb05-adca5d43bb82	63	Oral Tongue	Positive	Negative	HPVP
TCGA-BB-A6UM	MALE	WHITE	A6UM	03C3AE62-D0AA-412E-BD3C-4577FC9F919C	52	Tonsil	Positive	Positive	HPVP
TCGA-CN-4725	MALE	WHITE	4725	3be2ace5-1c2a-49e9-8da9-ceed6119530b	60	Oral Tongue	Negative	Negative	HPVN
TCGA-CN-4726	MALE	WHITE	4726	5da2dbde-735b-4f05-b6d7-76de54d6d6ac	68	Buccal Mucosa	Negative	Negative	HPVN
TCGA-CN-4727	MALE	WHITE	4727	12d05e8f-8d13-47c1-b713-2250f6abcef9	56	Larynx	Negative	Negative	HPVN
TCGA-CN-4728	MALE	WHITE	4728	7152edc3-0a5b-4aed-b0c6-63f913dff272	56	Oral Cavity	Negative		HPVN
TCGA-CN-4731	FEMALE	WHITE	4731	50e25a4b-2eb2-4770-9a2d-8922a1e0ab56	63	Buccal Mucosa	Negative	Negative	HPVN
TCGA-CN-4733	MALE	WHITE	4733	dedd71b4-8537-4947-839e-90aceddd0893	61	Oral Tongue	Negative	Negative	HPVN
TCGA-CN-4734	MALE	WHITE	4734	b80fdc9a-341d-4277-9664-8e8f770d9ddd	70	Buccal Mucosa	Negative	Negative	HPVN
TCGA-CN-4735	MALE	WHITE	4735	fe844945-3ea9-449e-993c-df392fabcfd0	52	Larynx	Negative	Negative	HPVN
TCGA-CN-4737	MALE	WHITE	4737	1f744ada-6de1-446d-b62c-76a7fc8b40af	19	Oral Tongue	Negative	Negative	HPVN
TCGA-CN-4742	FEMALE	WHITE	4742	444e5bfc-d4e5-4b0d-b96d-88ecea8873e9	48	Oral Tongue	Negative	Negative	HPVN
TCGA-CN-5358	MALE	WHITE	5358	b4e0c62d-f2f6-4243-9e0f-ae2ad4ca4bb8	60	Floor of mouth	Negative	Negative	HPVN
TCGA-CN-5359	MALE	WHITE	5359	bfaa4b3f-3e38-478e-99b3-013f2cda80f5	59	Floor of mouth	Negative	Negative	HPVN
TCGA-CN-5370	MALE	WHITE	5370	54dab158-eb39-4334-8b5a-bf290e6b8bb1	78	Oral Tongue	Negative	Negative	HPVN
TCGA-CN-5373	FEMALE	WHITE	5373	546f01d5-aed5-4fb8-91c0-0fd5e0fde935	55	Floor of mouth	Negative	Negative	HPVN
TCGA-CN-5374	FEMALE	WHITE	5374	d7641ca1-a062-4dd2-9414-447af7311a84	56	Tonsil		Positive	HPVP
TCGA-CN-6010	MALE	WHITE	6010	af31bf2c-8523-4376-bfa8-e2845848d651	53	Larynx	Negative	Negative	HPVN
TCGA-CN-6012	MALE	WHITE	6012	9023c9bf-02a0-4396-8161-304089957b62	66	Larynx	Negative	Negative	HPVN
TCGA-CN-6013	MALE	WHITE	6013	714496c5-d221-4397-9c5a-cd2d22603e6f	56	Alveolar Ridge	Negative	Negative	HPVN
TCGA-CN-6016	MALE	WHITE	6016	ffcf851d-7fa1-4b45-911a-a3fbd74c253a	64	Floor of mouth	Negative	Negative	HPVN
TCGA-CN-6017	MALE	WHITE	6017	23c4e2eb-142b-4fcc-a974-9a248aec3f37	55	Oral Tongue	Negative	Negative	HPVN
TCGA-CN-6019	MALE	WHITE	6019	ee3061ec-273c-4bef-a325-35e9c469bf01	61	Oral Tongue	Negative	Negative	HPVN
TCGA-CN-6020	MALE	BLACK OR AFRICAN AMERICAN	6020	9283709d-d019-4291-a097-611a5c05244b	58	Oral Cavity	Negative	Negative	HPVN
TCGA-CN-6022	MALE	WHITE	6022	339f80f9-a542-4aaa-8bb8-3784493dd5ab	49	Larynx	Negative	Negative	HPVN
TCGA-CN-6023	MALE	WHITE	6023	69efde94-a9f9-49ff-9c82-028c35940eda	73	Larynx	Negative	Negative	HPVN
TCGA-CN-6024	MALE	WHITE	6024	2fc48edb-a428-49c3-9599-d00eb2b448ac	66	Oral Tongue	Negative	Negative	HPVN
TCGA-CN-6988	MALE	WHITE	6988	426a24aa-82c3-42a4-90df-4837871ee286	47	Larynx	Negative	Negative	HPVN
TCGA-CN-6989	MALE	WHITE	6989	f33aa93f-b32d-4c4f-9a71-1e5ab69c6899	64	Larynx	Negative	Negative	HPVN
TCGA-CN-6992	MALE	WHITE	6992	547de7d8-c2f1-41d7-a0b4-cc6f39712301	61	Larynx	Negative	Negative	HPVN
TCGA-CN-6997	MALE	WHITE	6997	171890ae-0391-4d8c-9bd2-090d866a2c5b	66	Larynx	Negative	Negative	HPVN
TCGA-CN-6998	MALE	WHITE	6998	039788ec-1364-40c7-9e9d-13dc305674e9	53	Oral Tongue	Negative	Negative	HPVN
TCGA-CN-A497	MALE		A497	76214B90-C323-4FDC-92F4-1180ABDB1380	63	Larynx	Negative	Negative	HPVN
TCGA-CN-A499	FEMALE	WHITE	A499	A3D89882-6D5B-497A-A9E4-A8B8908C3FF4	60	Tonsil	Positive	Positive	HPVP
TCGA-CN-A49B	MALE	WHITE	A49B	6F02648B-0C48-46EA-874A-407F951F0409	71	Larynx	Negative	Negative	HPVN
TCGA-CN-A49C	MALE	WHITE	A49C	B39D2880-6964-4C5B-B5A9-AB64E5CB31E8	67	Tonsil	Positive	Positive	HPVP
TCGA-CN-A63T	MALE	WHITE	A63T	A3F98E70-7050-46CF-A679-CA7A83F4442F	60	Larynx	Negative		HPVN
TCGA-CN-A63U	MALE	WHITE	A63U	22233A31-023F-412F-9B42-73B58C51DEE8	50	Larynx	Negative		HPVN
TCGA-CN-A63V	MALE	WHITE	A63V	B8307F59-713F-404C-9A82-2450D2AD7507	59	Buccal Mucosa	Negative		HPVN
TCGA-CN-A63W	FEMALE	WHITE	A63W	5D5DEFB3-8572-467D-B383-7358F802B398	48	Larynx	Negative	Negative	HPVN
TCGA-CN-A641	MALE	WHITE	A641	600D5316-B795-4AB2-86FC-52835059386F	47	Larynx	Positive		HPVP
TCGA-CN-A642	MALE	WHITE	A642	A1DED1E8-EB28-49DD-8F3D-1CE8F40EED8F	57	Floor of mouth	Negative		HPVN
TCGA-CN-A6UY	MALE	WHITE	A6UY	602F2512-00B6-44B6-9ED6-F8B010224F8C	57	Base of tongue	Positive	Positive	HPVP
TCGA-CN-A6V1	MALE	WHITE	A6V1	03B57FEE-55C7-4873-B7EF-E29ABD98863A	59	Tonsil	Positive		HPVP
TCGA-CN-A6V6	MALE	WHITE	A6V6	5AC57AEE-4BE1-4A29-A53F-343F5A3D2E86	59	Base of tongue	Positive	Positive	HPVP
TCGA-CN-A6V7	MALE	WHITE	A6V7	67560840-70FB-45FD-8572-648F74811AEC	40	Tonsil	Positive	Positive	HPVP
TCGA-CR-5250	MALE	WHITE	5250	9e178d80-fe90-4998-9dae-726c4beceef7	71	Base of tongue	Positive	Positive	HPVP
TCGA-CR-6477	FEMALE	WHITE	6477	b74519ff-b338-45e9-9307-008223726dac	56	Base of tongue	Negative	Negative	HPVN
TCGA-CR-6480	MALE	WHITE	6480	ba9d4568-71a8-41fc-a2be-0bf784e36d6a	53	Tonsil	Positive	Positive	HPVP
TCGA-CR-6481	MALE	WHITE	6481	9a76bd98-1d2b-4d0f-9772-883520ff6210	47	Tonsil	Positive	Positive	HPVP
TCGA-CR-6482	MALE	BLACK OR AFRICAN AMERICAN	6482	468649e7-1525-4b8a-8ab5-ddb27db5f022	62	Tonsil	Positive		HPVP
TCGA-CR-6484	FEMALE	ASIAN	6484	aa10d6da-ba20-43e8-ab8f-a9b4b58738b4	67	Oral Cavity	Negative	Negative	HPVN
TCGA-CR-6487	MALE	WHITE	6487	9ae5101b-6031-4ab1-bfca-198c41af3184	50	Tonsil	Positive	Positive	HPVP
TCGA-CR-6491	MALE	BLACK OR AFRICAN AMERICAN	6491	5fce954c-11b9-41f4-9471-4b5bdc0efa7f	60	Floor of mouth	Negative	Negative	HPVN
TCGA-CR-6492	MALE	WHITE	6492	a98263a5-cc90-4734-b6f1-f0108bfd5cac	78	Hard Palate	Negative	Negative	HPVN
TCGA-CR-7372	MALE	WHITE	7372	45c3cd39-1c5d-4e26-8afc-5bed3c230088	45	Oral Tongue	Negative	Negative	HPVN
TCGA-CR-7373	MALE	WHITE	7373	242bdece-75dc-45b9-a9b3-3e1bc305a3e3	66	Oral Cavity	Negative	Negative	HPVN
TCGA-CR-7376	MALE	WHITE	7376	b3bed685-e9db-436b-9938-2b8a0a0d5b83	83	Oral Cavity	Negative	Negative	HPVN
TCGA-CR-7379	FEMALE	WHITE	7379	dea53b7f-3e7d-41a3-ae2d-58548fe0b595	78	Oral Cavity	Negative	Negative	HPVN
TCGA-CR-7390	MALE	WHITE	7390	67f2ac9b-b9fb-4ffd-ae60-6ff1114e9290	67	Oral Tongue	Negative	Negative	HPVN
TCGA-CR-7391	FEMALE	WHITE	7391	832316ee-08ab-412b-9e4d-8a57ff84bc11	36	Oral Tongue	Negative	Negative	HPVN
TCGA-CR-7392	FEMALE	WHITE	7392	03aca47b-7653-4938-9178-ed7c37eee6d5	67	Oral Tongue	Negative	Negative	HPVN
TCGA-CR-7393	MALE	WHITE	7393	0f4bb968-6e10-4a86-a03e-37b61d084f31	26	Oral Tongue	Negative	Negative	HPVN
TCGA-CR-7394	MALE	WHITE	7394	d296cdb5-a0f6-40cc-8ce7-73e4ccd176f3	70	Oral Tongue	Negative	Negative	HPVN
TCGA-CR-7395	FEMALE	WHITE	7395	a6622196-897f-469e-a21d-c4a12ed39908	80	Oral Cavity	Negative	Negative	HPVN
TCGA-CR-7404	MALE	WHITE	7404	d189a6c6-210f-4957-b500-457d5ce3f867	53	Tonsil	Positive	Positive	HPVP
TCGA-DQ-5629	MALE	WHITE	5629	e95e9e7d-a1ed-46eb-9cf8-1d355bf0577f	64	Larynx	Negative		HPVN
TCGA-DQ-7588	MALE	WHITE	7588	8a3fdb52-63ef-48d7-95ff-167829825eb9	66	Buccal Mucosa	Negative		HPVN
TCGA-DQ-7589	MALE	WHITE	7589	4648225e-5b68-488a-969a-e8d812190c6f	70	Larynx	Negative		HPVN
TCGA-DQ-7590	MALE	WHITE	7590	a8a391ba-e595-4a91-bd55-02b312e55427	51	Tonsil	Positive		HPVP
TCGA-DQ-7591	MALE	WHITE	7591	3ef779cf-772e-445e-93c8-e1094ea8b878	62	Base of tongue	Positive		HPVP
TCGA-DQ-7592	MALE	AMERICAN INDIAN OR ALASKA NATIVE	7592	d82e6c52-9ea4-4f60-989c-cf95d464fd6f	57	Oral Tongue	Negative		HPVN
TCGA-DQ-7593	MALE	WHITE	7593	67eae8b3-3bd2-4e87-af78-ffe8221f318d	58	Base of tongue	Positive		HPVP
TCGA-DQ-7594	MALE	WHITE	7594	62ca707c-0657-4b7c-863c-99f4ec475972	47	Base of tongue	Positive		HPVP
TCGA-DQ-7595	MALE	WHITE	7595	f6ebe511-a4df-4310-bd59-3a46d43f100b	53	Larynx	Positive		HPVP
TCGA-F7-A61V	MALE	WHITE	A61V	0B67F9BB-E469-4B4C-9CE6-6AF1C7B1AAB2	54	Base of tongue	Negative		HPVN
TCGA-H7-A6C4	FEMALE	WHITE	A6C4	EBFB8C1B-471F-4ACB-A1FE-287E02CADBA7	35	Oral Tongue	Negative		HPVN
TCGA-H7-A76A	MALE	WHITE	A76A	59A7D695-CB0C-47B8-BA9D-CA52CA2CFA7D	57	Tonsil	Positive		HPVP
TCGA-HD-8224	MALE	WHITE	8224	43b99616-d7b4-404e-8912-4275f8d6dc55	63	Base of tongue	Negative		HPVN
TCGA-HD-8314	MALE	WHITE	8314	f1b7b418-80d2-4ddf-94cd-f79abba0a2a4	58	Base of tongue	Positive		HPVP
TCGA-HD-8635	FEMALE	WHITE	8635	b843df7e-db06-4d29-b00d-6a93effd9191	61	Oral Tongue	Negative		HPVN
TCGA-HD-A4C1	FEMALE	BLACK OR AFRICAN AMERICAN	A4C1	765CC306-BDAE-4CAF-AD1E-35B8FE95C220	41	Buccal Mucosa	Negative		HPVN
TCGA-HD-A634	MALE	WHITE	A634	A0B136FB-3A0A-4411-8907-4CA775C7D04E	56	Tonsil	Positive		HPVP
TCGA-HL-7533	MALE	WHITE	7533	9d469689-0413-4898-aa83-c6756cbfe117	65	Oral Cavity		Positive	HPVP
TCGA-KU-A6H7	FEMALE	WHITE	A6H7	ABBCC1D8-AB74-4459-BF28-CC627BEF440E	55	Tonsil	Positive		HPVP
TCGA-MT-A51W	FEMALE	WHITE	A51W	6EA380AD-D73D-41B2-B448-2D224DEEC01B	52	Tonsil	Negative	Negative	HPVN
TCGA-MZ-A5BI	MALE	WHITE	A5BI	FD7E2226-8086-4A56-867B-6457B87A7FED	53	Tonsil	Positive		HPVP
TCGA-MZ-A6I9	MALE	WHITE	A6I9	AAD9A83A-AB62-47B0-990C-527CCDB58D63	68	Base of tongue	Positive		HPVP
TCGA-MZ-A7D7	MALE	WHITE	A7D7	06580CBC-D0D8-4B97-87EF-EBC17CDAE81C	51	Base of tongue	Negative		HPVN
TCGA-QK-A6IF	MALE	WHITE	A6IF	22AE99B4-52CF-4D20-A068-7457E16919B6	61	Tonsil	Positive	Positive	HPVP
TCGA-QK-A6V9	MALE	WHITE	A6V9	DCB27E14-14EF-42B2-B9A6-7E26C5AFA869	56	Tonsil	Positive	Positive	HPVP
TCGA-QK-A8ZA	MALE	BLACK OR AFRICAN AMERICAN	A8ZA	86A5C819-49E9-4B06-B43D-0F0C06A935FD	60	Oropharynx	Positive		HPVP
TCGA-QK-AA3K	MALE	BLACK OR AFRICAN AMERICAN	AA3K	09F6C3AB-B799-404A-B301-22B9CAF33E82	60	Oral Tongue	Positive		HPVP
TCGA-RS-A6TO	FEMALE	WHITE	A6TO	B815FAE9-C595-4C76-ACC6-6D38B9AF9578	82	Oral Cavity	Negative		HPVN
TCGA-RS-A6TP	MALE	WHITE	A6TP	5436B002-4E4F-4D0F-9566-C0EF4D2D1854	58	Tonsil	Positive		HPVP
TCGA-T2-A6X0	MALE	WHITE	A6X0	FF38628E-8ABE-44D6-8D3B-7CFE46BD2E35	49	Tonsil		Positive	HPVP
TCGA-TN-A7HI	MALE	WHITE	A7HI	896F5DCC-D076-4E1F-AE7C-52D21109DA7B	56	Tonsil	Positive	Positive	HPVP
TCGA-TN-A7HL	MALE	WHITE	A7HL	4B50AEA4-4AD1-4BF6-9CF1-984C28A99C84	59	Hypopharynx	Positive	Positive	HPVP
