# Supplementary material for: Gene Expression and DNA Methylation in Human Papillomavirus Positive and Negative Head and Neck Squamous Cell Carcinomas
Source: Int J Mol Sci. 2022 Sep 19;23(18):10967. doi: 10.3390/ijms231810967 (PMC9504918; doi:10.3390/ijms231810967)
Supplement: Supplementary file 1 [file ijms-23-10967-s001.zip › Supplementary Table 1.xlsx]

## Sheet: dataFilt_expression
Gene_ID	TCGA-4P-AA8J-01A-11R-A39I-07	TCGA-BA-A4IF-01A-11R-A266-07	TCGA-BA-A6D8-01A-31R-A31N-07	TCGA-BA-A6DB-01A-11R-A30B-07	TCGA-BA-A6DD-01A-12R-A31N-07	TCGA-BA-A6DE-01A-22R-A31N-07	TCGA-BA-A6DG-01A-21R-A30B-07	TCGA-BA-A6DI-01A-11R-A30B-07	TCGA-BA-A6DJ-01A-11R-A30B-07	TCGA-BA-A6DL-01A-21R-A30B-07	TCGA-BA-A8YP-01A-11R-A39I-07	TCGA-CN-4725-01A-01R-1436-07	TCGA-CN-4726-01A-01R-1436-07	TCGA-CN-4727-01A-01R-1436-07	TCGA-CN-4728-01A-01R-1436-07	TCGA-CN-4731-01A-01R-1436-07	TCGA-CN-4733-01A-02R-1873-07	TCGA-CN-4734-01A-01R-1436-07	TCGA-CN-4735-01A-01R-1436-07	TCGA-CN-4737-01A-01R-1436-07	TCGA-CN-4742-01A-02R-1514-07	TCGA-CN-5358-01A-01R-1514-07	TCGA-CN-5359-01A-01R-1436-07	TCGA-CN-5370-01A-01R-2016-07	TCGA-CN-5373-01A-01R-1436-07	TCGA-CN-6010-01A-11R-1686-07	TCGA-CN-6012-01A-11R-1686-07	TCGA-CN-6013-01A-11R-1686-07	TCGA-CN-6016-01A-11R-1686-07	TCGA-CN-6017-01A-11R-1686-07	TCGA-CN-6019-01A-11R-1686-07	TCGA-CN-6020-01A-11R-1686-07	TCGA-CN-6022-01A-21R-1686-07	TCGA-CN-6023-01A-11R-1686-07	TCGA-CN-6024-01A-11R-1686-07	TCGA-CN-6988-01A-11R-1915-07	TCGA-CN-6989-01A-11R-1915-07	TCGA-CN-6992-01A-11R-1915-07	TCGA-CN-6997-01A-11R-2016-07	TCGA-CN-6998-01A-23R-2016-07	TCGA-CN-A497-01A-11R-A24H-07	TCGA-CN-A49B-01A-31R-A24H-07	TCGA-CN-A63T-01A-11R-A28V-07	TCGA-CN-A63U-01A-11R-A30B-07	TCGA-CN-A63V-01A-11R-A466-07	TCGA-CN-A63W-01A-11R-A30B-07	TCGA-CN-A642-01A-12R-A30B-07	TCGA-CR-6477-01A-11R-1873-07	TCGA-CR-6484-01A-11R-1873-07
155060	310	264	271	138	73	201	283	497	744	291	216	267	180	332	101	40	85	254	74	249	117	98	440	203	118	240	112	464	65	76	74	164	201	338	221	206	200	231	242	164	419	117	358	732	957	175	740	103	171
8225	881	1135	2041	1412	1287	941	1187	1555	528	861	897	685	678	710	1179	1071	1211	961	1215	1490	917	589	614	593	943	987	1311	1332	1188	1723	920	730	1300	1256	1581	1936	724	1283	4880	1137	2758	534	851	1916	855	497	1688	1095	949
A1BG	193	50	776	107	125	55	170	18	166	256	261	27	116	228	287	149	84	113	242	31	81	108	62	36	65	44	128	71	193	56	178	84	107	69	140	34	115	25	28	201	147	43	215	407	832	232	139	490	172
A2BP1	84	29	2	273	0	6	248	1	0	0	29	193	22	0	46	0	42	0	0	169	27	41	9	101	7	1	5	17	702	1067	107	5	149	0	104	2	45	4	0	53	0	0	2	1	106	0	86	47	0
A2LD1	211	72	605	187	185	536	96	159	311	315	179	50	516	173	77	339	139	364	170	183	133	145	143	80	185	133	109	313	206	131	168	156	66	192	230	295	62	168	110	278	86	148	89	257	512	356	386	56	213
A2ML1	6352	16636	297	24790	16942	3460	10067	8382	10471	25140	994	22452	8541	26293	17400	6891	770	39056	249	25140	19133	35774	32785	4806	27928	2963	23901	10776	1319	358	9581	21345	567	310	40762	317795	2498	9639	347	30786	1037	1776	7266	4876	32619	16012	967	9076	10380
A2M	21549	5654	14642	17436	9753	5173	21443	4571	4007	2461	19520	10709	5325	11788	31698	2243	27609	8501	11000	20015	10842	45246	26039	30674	12420	13121	17503	12564	36346	54866	40044	13856	31839	12669	12724	4117	30145	13919	8038	5121	18371	11692	10409	4418	13663	3668	9238	19048	25140
A4GALT	1796	2642	5533	1594	2455	1556	3398	10874	4620	8344	13685	2466	1704	5175	5864	11747	3511	1537	4907	2853	1255	2544	1777	1049	1413	6062	4281	4486	3654	2211	4664	2049	2052	7555	5112	7768	3934	8730	4930	1634	5015	3407	7492	10087	850	3404	1724	1840	1550
AAAS	1514	1493	1038	1266	1136	1316	854	1086	1307	1575	1738	1682	789	1158	921	1860	1240	1807	1898	1531	980	1005	847	1118	952	1297	1649	909	1020	1252	1090	902	1424	1780	1073	1264	879	1563	1585	618	1479	1471	1296	1670	1566	1271	1864	910	771
AACS	2787	4627	1422	2434	3871	2663	1876	2307	2101	3649	1832	4482	3952	8896	1215	3757	1758	4930	3500	3428	2295	1780	1746	2856	3833	3528	2813	2304	2627	1691	1482	3208	1821	666	1975	2738	1661	3092	2881	4427	1118	1920	1862	2088	4734	2977	2337	2518	4560
AADACL2	17	473	0	96	0	105	0	1	4	0	25	1	139	0	44	1	17	0	3	80	67	226	438	12	180	6	222	0	2	0	1781	0	0	2	55	59	30	184	6	0	0	0	15	51	4	1	2	0	0
AADAC	11	96	0	35	4	4	1	728	4	88	26	15	31	1	22	53	0	17	2	0	10	5	75	0	16	20	1396	0	0	1	84	58	0	410	178	8	1147	695	1	0	0	33	511	32	19	5	4	0	0
AADAT	110	211	114	23	98	180	121	80	14	491	83	21	55	68	87	117	24	34	285	62	85	33	48	52	33	139	45	22	75	28	79	96	171	194	87	151	163	208	258	38	14	51	143	518	335	248	18	31	40
AAGAB	3788	2681	6850	3394	3599	3139	2762	3003	3133	5735	2202	3189	4944	6062	1783	4127	1815	3722	2852	4105	3602	2201	1912	1986	2658	2582	1960	1834	2512	2454	2165	3277	2832	2652	1870	4070	2185	2716	2150	2638	3351	3353	3106	4078	3112	3925	3281	2994	4385
AAK1	3234	2114	4268	1908	1340	3609	2685	2041	1783	2103	6139	3581	1604	2210	4294	3009	3168	2617	7843	4027	3507	4193	4472	2779	3309	4651	3534	4465	5317	4107	3098	3743	3660	3540	4285	5839	3223	5902	2734	3558	3741	1814	2622	3191	2309	2246	1063	3347	3348
AAMP	4482	6697	4342	4882	5672	2786	4187	5026	3296	6648	3355	5389	4598	5496	3955	4648	3907	3891	4802	3601	3259	3270	4130	3200	4046	4808	5046	3976	3287	3842	4607	5175	4114	5884	2703	5630	4475	6821	3865	5153	5579	4588	6112	7800	4265	2443	6899	3079	3331
AARS2	704	851	761	601	789	1075	624	799	890	766	1034	503	513	1100	436	788	740	983	646	716	555	543	521	823	940	675	1060	619	546	651	617	810	1070	1449	624	1075	844	872	395	850	755	839	538	983	821	648	1265	730	1341
AARSD1	1908	1290	3584	1606	1335	1131	1034	1022	1089	1633	1132	1245	1320	1051	726	1370	752	1085	923	1199	824	938	834	889	690	714	726	646	1092	1751	986	1147	1213	1018	1017	908	884	1112	1144	1124	547	1270	958	1780	1606	1324	2510	711	744
AARS	7220	8553	10931	5430	5322	6530	4802	5701	4524	5513	12669	7171	5200	9129	9114	5887	9375	5093	12178	7052	3434	6115	7274	6442	7163	9090	8716	4017	4688	6428	4906	6610	7296	9904	9923	7270	12564	15447	15092	5082	4802	12581	4982	2554	3911	7410	5687	4189	4973
AASDHPPT	1913	2891	2056	2914	1973	2958	1502	2400	2287	1671	2522	3106	2702	2105	1241	2478	2765	1974	1111	2426	2731	2009	1538	1618	2045	2408	1507	967	1853	2367	1810	1199	2260	2037	1369	2377	1490	1543	3172	2232	2827	1029	1791	3666	1784	2484	3351	1710	1877
AASDH	714	564	1906	527	891	761	519	852	537	499	706	430	724	1071	510	1087	425	601	225	819	720	511	944	498	679	1032	379	463	406	483	264	723	567	491	477	684	815	953	538	790	356	401	551	756	495	682	1058	456	250
AASS	383	864	952	406	232	155	609	506	770	685	2327	732	319	726	477	483	281	1139	482	279	313	498	242	420	238	561	1398	766	323	417	611	732	918	1220	597	533	1279	838	337	409	164	298	262	1377	822	86	362	285	599
AATF	3401	4631	5513	3796	2792	5649	3584	3161	5359	4831	3995	4302	3036	3655	3749	2649	3507	3788	3487	2927	2772	2889	2845	3680	2304	2563	2938	2577	2155	2962	2163	2551	3125	4944	3675	4143	4556	3365	4193	4576	4105	4680	3791	5623	2939	4339	5011	3450	2281
AATK	60	210	98	43	51	279	91	110	180	241	124	129	217	176	78	206	75	100	54	90	264	130	167	148	98	75	56	120	105	186	90	230	266	192	127	228	78	133	112	329	450	167	214	204	162	282	154	127	146
ABAT	146	3601	144	307	205	710	653	542	141	6945	471	475	313	4783	251	2690	505	283	228	766	899	458	269	581	316	181	392	659	226	287	305	287	607	169	176	10583	197	348	415	375	11046	353	3127	3229	1184	1051	102	558	565
ABCA10	31	1	25	42	133	44	50	41	55	18	3	46	16	29	17	125	74	24	43	57	5	22	7	10	5	34	24	21	17	49	27	105	37	22	2	403	8	58	60	16	0	40	17	19	50	340	59	9	4
ABCA11P	119	220	160	109	191	430	127	194	109	179	255	100	81	339	98	221	190	102	35	190	96	51	104	89	130	86	100	161	67	114	86	118	92	176	71	372	66	147	104	103	178	122	153	304	198	498	358	130	144
ABCA12	1234	6667	564	2125	1811	3180	3008	2702	994	2532	599	3560	7731	1367	3465	592	555	4378	130	10132	8284	12194	7674	903	8633	729	4356	2783	2353	518	6579	6011	4083	2125	993	5513	589	1552	133	5932	373	698	2245	1400	3791	628	1036	4280	924
ABCA13	39	744	1166	174	205	58	102	3704	603	1749	2136	114	174	1253	3780	922	126	232	3269	92	74	469	1651	31	197	1974	13322	5887	26	30	2544	1198	75	8968	9598	4925	1610	2080	1754	245	15170	2766	2013	482	100	1625	0	1961	932
ABCA17P	8	3	27	3	0	3	3	250	0	1	1	0	0	9	5	0	0	0	21	5	0	0	3	1	0	13	8	7	29	2	7	7	5	22	13	1	4	4	23	3	14	1	1	0	21	1	6	11	2
ABCA1	1745	875	1244	1893	2520	1812	5872	3419	2598	1107	2840	3597	2924	1631	3623	2048	6139	2644	2680	2088	1866	4481	10965	6304	7742	4189	3817	7296	8946	5682	3915	3140	3307	732	3524	2113	3922	3535	1430	4725	1380	2544	4852	181	1534	3915	1944	3551	8326
ABCA2	1351	1680	1286	907	840	3296	884	962	1815	665	1566	757	645	5696	3791	1589	1818	1182	1677	1042	1482	2353	4563	991	1577	5228	2638	2175	2149	2673	2591	1197	3464	4956	1254	891	2193	2143	1749	482	4182	712	1204	2278	535	1525	1037	935	1346
ABCA3	123	831	465	193	89	58	209	185	51	129	126	241	131	297	1099	105	263	196	10327	255	132	324	184	154	268	2052	458	688	683	1040	370	112	385	654	233	86	415	273	537	275	725	81	239	119	45	196	101	469	92
ABCA4	995	289	100	79	17	12	174	48	101	158	9	32	193	26	13	269	70	44	70	39	390	67	34	31	33	53	39	7	375	61	16	105	42	4395	34	88	16	1	42	26	57	15	31	6	133	8	308	271	12
ABCA5	941	539	740	1015	770	736	568	1495	610	774	342	634	432	374	940	734	235	600	530	1113	441	512	408	309	743	1471	680	801	714	1008	1024	762	566	1471	791	2467	573	1176	854	768	92	673	961	75	782	1705	430	286	254
ABCA6	151	9	200	172	92	29	210	24	28	21	73	46	37	94	326	107	376	69	47	207	142	705	239	260	118	109	113	102	235	511	685	103	321	93	49	56	201	206	87	29	58	80	87	26	110	32	118	348	166
ABCA7	1570	786	1749	1131	759	719	1166	2028	1070	1032	459	1233	1026	3661	420	520	1037	876	664	1110	802	1187	554	560	1672	1219	902	1164	266	770	751	1107	401	3082	453	1400	485	1597	1222	365	1358	1420	600	2415	1547	485	543	657	1989
ABCA8	154	25	440	474	13	71	127	113	4	13	44	59	8	37	112	135	605	32	15	406	91	1104	171	394	61	175	118	87	235	1532	472	67	261	73	40	6	144	607	47	59	30	14	88	75	20	55	27	95	23
ABCA9	49	18	13	133	36	9	141	20	30	32	34	52	33	31	73	26	133	39	19	137	86	422	116	120	82	118	85	26	65	317	112	43	342	49	45	42	92	78	109	24	25	50	96	25	53	11	56	129	34
ABCB10	769	839	451	817	980	1498	501	886	1027	768	1394	1012	842	1255	760	1058	648	1221	1617	540	991	608	719	748	869	1424	1283	1289	558	629	617	896	850	1774	848	1025	929	2089	1890	1044	976	899	580	867	717	916	1260	717	942
ABCB1	50	17	45	102	92	53	36	96	80	60	12	52	23	60	86	333	403	129	89	52	68	252	120	95	55	231	186	214	160	273	261	59	43	310	13	52	106	670	77	42	89	95	62	40	11	18	78	47	126
ABCB4	34	6	41	68	40	16	104	8	7	22	52	55	42	6	114	20	59	44	27	46	79	61	54	68	55	16	11	50	237	178	111	41	37	39	56	4	91	38	20	29	15	26	18	6	71	7	43	59	40
ABCB6	1552	4770	6338	925	1782	1309	964	900	970	1954	1038	4093	2540	1363	1383	1891	1104	380	1340	1180	984	577	4121	820	1876	9622	4334	1111	714	1114	2447	2315	1357	5780	221	1964	1296	4707	1772	437	2809	2280	2046	1724	1578	1259	1062	1744	2048
ABCB7	798	703	1637	911	961	1049	991	1229	899	779	1210	850	1321	627	820	1035	791	1004	867	1030	961	893	1197	936	792	1142	845	1343	941	971	1020	966	802	1053	1096	864	931	1042	646	944	1013	891	1069	716	939	1059	1469	804	720
ABCB8	1947	2017	2071	1792	2298	1217	1389	1103	1802	1063	975	2408	1855	1655	1191	900	1913	2513	734	1614	1553	1095	1039	1259	1716	1383	1078	1913	1234	1404	1250	1695	1265	1392	1394	1142	1172	1500	768	2354	1787	1300	1565	1033	2182	741	1612	1617	2191
ABCB9	281	344	341	107	429	357	383	218	306	595	276	718	220	1176	94	269	186	368	371	299	462	150	115	292	193	451	366	259	150	80	122	259	538	301	235	415	224	388	331	308	673	172	354	405	199	436	211	401	240
ABCC10	1310	919	594	836	861	1848	1163	1520	820	686	961	1007	904	1243	745	792	1499	1299	309	1160	1011	916	886	1168	1169	1384	1393	1578	2264	950	1179	1250	1335	2067	1146	1155	1124	2260	927	872	1386	1433	716	973	1034	693	1006	699	1186
ABCC1	2657	10931	6670	3734	4726	3726	4073	7099	4874	5501	79281	5553	3132	5766	9524	4405	4975	4634	14667	6965	4826	6252	22091	4893	5474	69661	41292	10380	3587	4747	25140	12360	7551	35978	23008	5013	15372	22824	36346	5760	14849	10743	7854	6782	3459	3640	3644	5836	4954
ABCC2	6	80	20	37	24	158	13	17	87	132	10	190	55	110	16	21	63	49	3	25	86	22	113	64	90	251	68	89	20	7	11	128	31	128	96	171	38	12	96	24	340	88	12	26	73	125	35	60	18
ABCC3	557	2295	1597	702	796	868	718	1408	1968	2879	627	509	838	2287	1061	390	1258	397	424	286	634	568	3008	2922	1226	6655	3293	721	462	416	2669	1309	4010	2192	1857	587	1459	1755	2876	654	4749	1247	1920	407	294	602	1387	813	440
ABCC4	370	1370	620	533	552	1378	903	675	1176	677	1308	1013	1046	1480	2104	496	1334	1329	4182	1149	1972	1599	2123	1304	600	1037	817	1133	858	799	1038	953	1024	1753	720	564	1507	1897	559	916	1395	1073	932	2233	899	612	605	683	1304
ABCC5	2651	12652	14601	2815	3721	2817	3395	9253	1990	14708	22216	2033	3368	6231	6071	4346	1390	2188	8239	4373	1557	2763	15170	2286	2893	28963	32007	21029	4032	2230	11169	5932	2795	49589	7260	9114	13901	21907	46305	4378	12452	8495	9463	20437	2866	3886	2636	3654	3538
ABCC9	280	69	111	346	145	131	1206	92	102	70	198	620	328	385	1039	303	994	349	280	1074	664	2239	466	993	513	430	221	168	1296	2722	759	288	998	104	271	131	450	314	228	147	161	91	165	124	489	70	218	1584	474
ABCD1	658	443	606	648	663	1409	1153	396	956	1612	1013	1194	629	903	1330	949	2305	2090	1095	1774	1076	962	971	1129	1778	1441	1787	2362	1923	3177	1096	692	632	1714	586	1319	1105	1808	824	815	1615	1111	1233	1055	390	1418	1721	2233	2042
ABCD2	8	5	12	21	25	7	17	10	34	9	12	7	10	19	17	5	177	135	22	14	21	114	94	24	49	19	42	92	16	165	22	0	18	96	2	6	17	16	4	29	29	29	12	24	3	3	67	51	64
ABCD3	1892	2250	1745	2076	2202	1373	2754	3012	1755	2445	2454	2892	3144	1430	1118	1495	1966	2213	2160	2021	3523	2063	2797	2048	2138	1736	1831	2042	2078	1698	2004	2171	1426	1340	1416	2429	1770	1353	1149	1909	2260	1112	1407	1870	1781	1808	1787	2840	2418
ABCD4	2498	1082	1371	1286	1272	1126	1650	1242	1068	1276	735	709	1161	978	729	627	906	1102	1187	957	730	1210	861	1185	796	720	754	836	935	1122	1158	438	986	666	958	785	799	534	987	654	713	1090	880	1062	1290	1030	1374	1063	1240
ABCE1	4870	5396	3694	3883	5558	9598	3636	3505	5009	5851	3971	3474	4690	7229	3411	5893	3821	5826	4122	3382	4281	5513	4380	5595	3153	4356	3602	2895	2842	4588	2789	5437	5774	4349	5402	4661	4182	3304	3836	3871	3394	4361	5351	3730	6002	5609	8284	3193	2725
ABCF1	5504	5953	8409	4680	4219	6406	5193	5022	5354	4162	5965	4561	3612	6059	3671	3258	6008	4766	2675	4535	5134	4768	4354	5394	4791	3390	4353	3673	3493	5805	4045	7255	6102	7237	4864	4736	6920	5464	3828	5623	4610	5095	3616	4786	5449	4574	5032	4200	4603
ABCF2	3752	3878	4029	3693	3804	3065	2996	2328	4228	3460	3034	5239	3705	6345	2656	1486	4423	4736	1834	3156	3615	2655	2968	4950	3029	3451	2387	2570	2069	3247	2726	4321	4000	5058	5419	2432	5558	3924	2833	3593	3511	3005	4342	3426	6290	2298	5173	3149	3907
ABCF3	2271	3897	3603	2660	3169	2835	2252	3377	2456	3448	4133	2601	3086	2206	2252	3001	2308	3006	2634	2093	2463	2197	3180	2334	3295	3574	4313	3535	2280	2727	2994	3264	2203	7406	2250	3602	3598	3602	5911	3859	3039	2703	3966	3780	2363	3045	2569	3202	2941
ABCG1	1371	584	1012	960	1639	978	1927	2149	663	1267	1164	2489	3915	1490	2042	1181	2282	836	2048	1812	631	2074	2337	2175	4057	2402	3263	2288	4556	2387	2351	1012	739	996	1404	3200	1358	2367	856	3573	2232	1036	1976	1340	745	1056	5421	1107	3126
ABCG2	25	44	277	133	128	12	136	82	115	9	32	431	120	39	101	96	171	203	34	102	212	145	155	244	127	1232	149	34	141	198	199	83	78	3049	132	54	79	122	107	74	67	109	25	40	39	42	45	498	123
ABCG4	5	217	6	119	47	202	126	71	62	17	21	115	809	31	19	7	6	22	5	120	173	81	22	36	287	6	27	0	22	4	45	7	10	0	70	16	16	10	9	175	5	6	61	63	26	44	4	29	9
ABHD10	1494	1977	4852	1017	1762	1246	995	1462	757	1544	2093	834	1174	1016	891	1443	1018	886	792	1130	826	971	836	995	907	923	2004	1306	982	1048	1101	738	1194	1128	1037	1797	1355	1387	1244	1483	2012	1027	1436	1694	1230	572	1476	1254	1079
ABHD11	750	1097	1534	432	575	1070	218	1351	625	1198	996	433	271	778	563	606	498	560	991	189	537	213	565	553	358	1392	2308	604	345	346	674	743	317	1462	2465	1453	651	1945	2639	396	2181	786	1429	1094	740	724	1042	718	465
ABHD12B	2	89	0	21	6	7	8	6	14	78	1	7	35	23	2	9	1	5	1	49	85	4	0	9	3	2	13	0	1	0	0	18	91	0	2	445	2	1	99	36	84	7	110	31	4	41	4	6	953
ABHD12	2621	1705	3776	2484	1850	944	1591	1997	1472	2021	1826	1454	2012	2724	2858	4016	3726	1200	2826	2481	2795	1817	2416	1674	1684	1909	3077	2092	1973	1388	2978	2348	2205	3255	2950	3243	2627	1066	2752	1470	2302	2680	2421	3108	1166	2369	1401	1781	2407
ABHD13	1523	1331	999	1278	1065	1569	1707	1055	1731	1635	1256	968	2775	978	1196	896	911	1075	922	1909	1990	1621	1491	1014	1058	606	685	1329	1204	1136	1290	1000	882	687	977	812	1362	1282	1095	1614	657	1237	971	1142	2024	1440	1033	1109	1464
ABHD14A	235	230	480	212	290	358	226	261	599	212	207	306	329	255	164	336	341	337	115	120	240	172	138	260	131	222	240	104	222	279	259	149	115	228	209	206	186	151	158	180	286	200	163	465	286	407	410	162	223
ABHD14B	820	2233	1987	2337	1216	1684	1149	1891	1658	1002	1558	1188	1469	1490	1355	1762	1608	1075	1805	1486	792	1120	2304	1455	875	1477	1854	1050	1200	1237	2149	861	1276	2588	2446	1783	1446	1587	1902	1163	1641	1571	1469	2905	4383	1268	2667	1530	1923
ABHD15	409	769	288	572	313	795	520	755	383	488	531	1329	444	645	662	743	653	875	760	842	506	556	729	374	783	996	1027	678	698	682	589	282	635	1555	506	1183	772	1110	1030	559	1309	649	481	838	506	556	550	917	517
ABHD2	5103	3631	11067	4453	4457	3048	7250	10562	3737	4730	4208	8764	8764	13048	14016	6383	9285	7546	14357	11457	8820	11318	20692	6596	10853	55793	26458	10799	12547	8849	18103	9017	7224	36499	9982	9704	10853	14874	29901	3625	11580	6078	4659	2254	4510	2115	4420	9083	10124
ABHD3	1562	1161	991	1003	1304	1390	1446	885	1071	1553	3777	1601	1239	1024	936	774	1462	799	1124	750	819	835	864	682	1196	2267	1558	844	740	672	1329	1056	912	3233	3850	2910	1314	1566	3121	812	1234	1211	1930	2023	409	1839	941	853	799
ABHD4	1791	2256	1092	1724	2200	2828	2127	1691	1535	2996	4453	1913	1947	2384	3440	2195	1290	1998	2493	1261	1829	2169	2319	1567	2254	7654	10931	2368	2228	1743	5533	1164	1629	6027	3378	4882	4268	4184	19355	1279	1539	2186	1708	702	1210	1619	662	3786	1207
ABHD5	1167	1923	1882	2560	2588	1404	2107	1824	1755	3164	1620	1213	1834	2715	1392	2147	1222	1714	601	1642	1527	1557	1068	1242	1824	1510	1780	1477	1657	1083	2312	1248	718	1606	2177	4415	1031	1542	979	1690	1761	992	3232	1959	2466	1999	2641	1973	1784
ABHD6	182	773	543	681	504	478	413	426	1191	776	496	595	910	508	440	286	492	1942	214	451	434	402	376	584	797	438	319	644	691	352	379	525	626	811	507	625	565	515	519	795	1455	534	410	1026	186	1053	762	504	477
ABHD8	307	923	1563	332	627	390	1236	380	357	401	1873	551	904	655	649	504	527	155	1095	323	589	668	804	658	533	632	699	328	1170	410	651	309	274	525	692	578	885	879	459	396	414	255	469	759	403	296	343	480	652
ABI1	4310	6050	3871	6579	5391	7895	5344	6062	6523	16282	3484	6033	5093	7843	7859	8251	3604	5481	4415	4605	5833	3286	3966	4477	8187	4554	4492	7503	6268	3084	5416	5260	4888	8326	9876	7131	4812	4740	8426	9802	7584	5879	11306	6818	5114	7420	4136	5493	5368
ABI2	2508	2942	1993	1094	1406	843	2118	993	759	1813	1864	1026	1106	1646	2692	1191	1501	1243	4128	1283	1121	1610	1793	1286	1138	2130	1174	1947	1928	1849	2844	1573	3184	1643	1555	1770	2617	2803	1591	1089	2917	1530	2278	2525	1237	2386	1562	1095	766
ABI3BP	407	50	178	1232	206	49	351	338	65	17	114	137	37	41	1499	249	986	86	660	255	288	2963	611	1324	516	879	279	328	788	2313	2816	172	710	607	206	19	1199	901	531	139	58	63	189	60	374	9	75	216	374
ABI3	646	157	338	1060	746	164	474	255	456	172	286	282	343	175	881	169	2112	882	956	321	555	1214	1065	1869	870	450	622	1284	947	1629	975	678	1141	1287	134	126	892	366	265	437	261	1143	592	128	262	164	621	809	1217
ABL1	2947	2627	1029	2263	3531	3266	4158	3042	4125	1476	5507	3115	2114	2866	6109	3429	5130	4125	2472	3696	4507	5169	7153	4795	4331	5368	3622	2770	5517	6760	5884	4308	5558	4770	5432	3030	5241	4265	4783	3059	3211	3060	2644	1308	4407	2851	4010	5737	4612
ABL2	1815	1266	2350	1326	1682	2487	4528	2991	2752	1583	3278	2956	2912	3742	5383	3308	3580	2724	2592	4242	3279	3611	4783	3514	3969	3052	2490	4068	3486	4579	4089	6290	4634	2886	10920	1207	5058	4663	4244	9269	1475	2255	2100	2142	3560	1996	1685	3133	2421
ABLIM1	5816	42024	5944	16405	11633	11829	4695	12501	10511	37687	4563	19312	38363	33875	12065	17175	12547	16130	6435	20782	18181	21847	12310	9238	23988	14783	17471	21549	13339	10171	14922	40278	3636	11342	7619	46904	9895	20390	8376	20883	18333	11077	18730	8783	7122	11354	2825	12825	9003
ABLIM2	1330	588	249	1486	487	1407	2168	693	632	174	223	1152	613	169	862	987	367	196	488	1380	200	654	246	890	713	216	354	1020	2888	5528	459	1221	1025	132	1224	1142	511	434	766	1449	293	516	683	84	34	815	357	545	328
ABLIM3	1439	200	280	994	709	608	1487	2322	575	395	315	982	1063	455	358	1419	832	1033	161	1228	750	907	491	936	1318	240	223	263	3304	2430	530	457	734	186	326	186	867	261	856	1637	195	546	293	118	654	94	265	410	330
ABO	105	373	11	51	162	94	2	380	0	4	261	371	69	805	119	161	114	1	25	178	31	210	220	5	0	2327	550	0	22	27	99	48	11	233	261	1145	71	348	212	44	631	25	31	171	0	302	0	51	1
ABP1	467	103	854	307	241	36	44	255	102	306	27	107	423	23	332	301	467	520	2193	3402	828	448	418	284	746	98	136	475	673	253	16	146	222	255	11	6	153	68	64	683	55	50	87	16	31	81	54	901	532
ABRA	6	0	0	249	0	1	28	0	0	0	1	224	0	1	8	0	25	1	0	89	0	42	0	52	8	0	0	14	291	1416	6	0	20	0	70	1	25	0	0	21	0	0	0	0	0	1	38	2	1
ABR	3433	4395	1614	4806	4032	2539	3963	5917	3262	2750	4632	3636	4133	4780	8000	4510	5737	7250	4616	5479	2706	5836	5178	4808	8783	5125	5669	4774	4157	5178	5864	2965	8193	6674	2688	2582	7372	4920	2988	6105	6139	2657	2021	5701	3583	2950	2876	6281	3918
ABT1	1520	2415	3682	2128	3172	2947	2075	1932	2712	1808	2143	1678	2615	2077	1270	2044	1860	1833	1099	1842	2060	1789	1224	1536	1814	1324	2608	1892	1399	1840	1394	2704	2304	2196	1819	1753	2127	2073	1192	2335	2006	2562	2070	2947	2633	3077	2829	1661	2070
ABTB1	1443	1396	3050	1506	1818	1715	2335	1416	2432	1728	888	2374	3725	1351	1098	1388	1231	722	968	2376	2441	2137	1285	2067	1314	619	1286	1768	1424	1451	2087	1194	1215	1171	636	1450	1468	1862	805	2287	874	746	1230	807	969	671	1546	1403	1328
ABTB2	205	110	133	784	725	262	1179	729	589	330	751	825	622	110	424	368	440	376	445	971	1416	484	558	526	1395	251	117	661	1382	1007	384	389	340	98	1442	215	693	287	1101	428	245	661	165	68	214	954	210	801	4922
ACAA1	1307	1152	2287	2533	2076	1145	1816	1593	3207	2596	875	2062	2255	1546	1329	1212	1356	2485	975	1213	2033	1405	1042	1338	1767	1171	1323	1022	869	1296	1901	1498	865	1172	1377	1260	1314	936	1160	1670	1092	907	1573	1472	1894	1676	2353	2073	2020
ACAA2	1557	672	2080	1683	1974	1399	1143	232	380	1356	684	797	1103	1965	1605	550	1541	551	1508	1460	1644	1335	867	947	630	350	311	553	1738	2275	1940	441	1262	539	437	121	1220	694	352	409	1155	452	742	897	1325	458	920	3025	1165
ACACA	3540	9992	4625	3296	3673	9472	3105	4629	4294	4498	5999	7645	5212	9904	5112	2650	4131	5566	4664	10789	4971	5896	4886	3794	6136	6115	7305	5244	4425	2315	5165	5339	7762	7309	5461	9895	4655	8389	6701	5103	6941	3784	3609	3685	5442	3421	4285	6290	4420
ACACB	566	420	366	502	146	103	355	205	138	188	413	223	67	94	322	69	341	247	549	557	120	608	286	311	259	396	489	259	606	1730	553	107	362	393	266	216	311	619	283	89	708	231	150	288	169	71	142	194	191
ACAD10	847	1961	1502	1099	749	829	781	1266	833	738	741	1333	655	1058	574	971	864	1491	782	1198	493	681	884	457	775	1054	1001	889	750	816	740	834	1015	847	648	1050	860	1377	1545	1021	1104	817	775	1121	1023	1038	1913	944	916
ACAD11	785	1035	932	509	680	479	837	920	666	1218	746	466	336	618	446	291	167	499	731	729	205	303	371	215	456	284	899	1486	395	306	437	379	295	260	557	930	479	482	1087	560	1114	459	484	833	1001	450	1113	219	502
ACAD8	1040	916	910	1113	743	944	1001	1324	1141	1033	941	741	1224	577	452	1048	614	521	340	850	1708	861	810	603	926	682	628	419	767	825	531	568	870	551	427	1171	435	625	777	614	857	486	910	1049	923	1089	961	331	674
ACAD9	1846	5440	2712	1659	3256	2044	1114	2004	1958	2527	2661	2040	2580	1318	1674	1765	1643	2057	2528	1691	2334	1989	2533	2026	2655	1331	3027	2840	1635	1824	1993	2466	2215	1781	1709	2629	2372	2448	1963	3962	2591	2585	2362	1394	1583	946	2402	2719	2505
ACADL	5	3	129	55	4	3	21	45	0	1	2	43	0	0	3	0	2	0	2	18	2	4	2	17	0	31	19	4	37	120	20	0	11	28	9	2	5	75	1	40	49	0	6	16	10	0	7	2	0
ACADM	1917	3033	225	2206	1731	1989	1884	1290	1554	3589	1390	2034	2121	4005	1067	1294	1769	1436	2138	1012	1261	1544	1012	2572	1054	879	1246	1505	1483	2992	1435	1279	1499	1502	757	1220	1739	866	946	1398	3269	1781	1949	1583	1910	2708	2305	1353	1987
ACADSB	264	2183	1038	884	439	779	242	747	401	2531	1021	389	893	1968	869	652	577	380	1126	315	614	720	527	371	1001	1167	1515	1309	626	1074	939	875	212	2158	887	2234	692	1406	1893	557	2716	298	729	1624	323	1328	460	831	675
ACADS	893	858	2207	986	592	770	440	837	523	1709	527	1349	1262	1380	520	1491	789	805	945	738	724	666	754	981	945	1167	997	1239	1126	1457	953	760	467	1211	559	951	739	1263	1073	982	984	677	861	881	991	677	892	222	1051
ACADVL	13722	7610	6895	9499	10258	5074	10886	11910	12006	7250	10294	4661	12420	7940	8896	6590	4895	8508	9245	6621	6396	7220	6782	8684	6670	9812	6238	9463	5106	10142	8514	7654	8521	20248	9685	5956	7112	10010	16722	8151	8027	10481	7503	15419	10895	6447	18222	6515	5719
ACAN	63	56	253	9	38	46	545	39	393	1	279	92	559	546	712	79	95	673	37	245	65	185	570	283	191	35	82	16	81	55	152	81	55	61	67	93	278	130	87	13	193	235	71	112	466	262	195	67	688
ACAP1	381	165	265	1030	552	209	396	127	374	505	120	107	763	121	390	307	1220	576	374	97	249	1190	643	477	447	266	417	965	316	1221	460	240	220	583	93	79	267	162	160	227	331	523	432	144	194	125	478	659	676
ACAP2	2688	6252	2979	3390	3308	4101	2454	3870	2271	5721	12109	3857	5920	7747	5496	4098	3389	3154	7443	5030	4544	4788	7038	2737	5376	10865	13568	5649	3888	2742	7685	4318	3579	22388	4356	8764	7670	9572	13998	5805	10369	4174	4475	9923	2722	4407	1827	4708	5101
ACAP3	2261	4386	2087	2886	2154	5078	2727	3223	2583	3115	3908	3302	2004	1845	2421	1482	1291	3173	1107	4824	1966	2318	3042	1656	2961	2383	2606	3927	2095	1493	1756	2217	1900	2073	1651	2656	1810	2663	1487	2500	2864	2151	2531	702	2960	4385	3857	1985	2298
ACAT1	2486	1672	5300	2080	1604	1092	1145	1524	1561	878	2056	1439	1024	622	1260	2168	1347	1117	834	1108	1034	1298	1798	980	932	1849	1190	921	1178	2338	1265	861	1076	1460	1324	629	880	1093	1867	1254	1449	619	1821	1183	2814	1055	2456	1352	1179
ACAT2	971	5171	5212	2165	3952	3557	1234	1424	163	2983	4616	2646	3377	1958	1421	2114	1849	323	2535	1370	7021	1418	699	2107	1818	2477	3046	620	1118	789	2061	2492	2613	1698	2743	2030	2127	3323	4808	1354	1218	1957	1736	2236	139	6198	839	267	997
ACBD3	2964	3952	2662	4141	4124	4684	4155	4899	4732	3493	4002	4600	5996	4377	5934	3506	3991	3681	6925	4222	4274	3861	4642	4500	5134	4307	5187	5466	4507	3589	5531	5853	3452	6945	8764	5067	4971	5639	5646	5911	3136	4120	3146	2445	4089	3439	3450	3963	4340
ACBD4	238	303	306	159	198	69	146	154	168	283	121	88	180	130	112	173	118	110	213	120	77	169	160	125	166	156	156	163	162	133	186	75	97	220	90	281	102	171	224	67	443	195	258	270	187	94	264	107	108
ACBD5	1071	1257	548	1005	999	1999	993	1388	1388	1749	1160	1393	1064	1681	1843	1031	1198	1573	2087	1265	1439	1009	1091	1889	2231	1472	1671	2168	1732	1469	1218	1054	930	2932	1438	1109	986	1798	2018	1675	1651	1531	1454	1302	1269	684	1417	1062	1502
ACBD6	1257	1149	2251	673	1095	1387	694	880	1347	876	1733	866	1026	1231	706	876	565	711	1234	666	1069	750	821	699	663	1004	982	992	912	667	794	1059	600	1268	955	793	748	1796	1538	1266	917	1159	671	2514	1447	1031	983	423	1006
ACBD7	130	79	144	10	154	66	19	57	34	46	373	40	10	64	34	21	11	29	216	5	15	8	15	37	7	26	120	53	9	4	9	45	17	128	51	47	40	24	35	13	511	61	73	1292	5	23	16	11	14
ACCN2	135	828	1486	77	155	27	91	273	382	73	63	263	117	47	63	58	42	115	114	119	141	67	240	136	55	231	334	24	103	115	228	215	278	275	215	186	194	213	384	120	542	145	127	895	331	89	371	101	119
ACCS	652	149	417	166	73	170	58	294	215	158	166	90	221	140	54	140	54	135	334	453	249	60	89	190	93	216	105	319	68	53	93	85	255	116	220	365	92	128	842	156	145	111	115	261	329	168	488	81	122
ACD	944	2117	1585	876	1304	1012	760	810	1521	1476	1041	1651	995	1503	1144	1472	1073	1139	2396	789	766	754	1277	1091	704	1198	1040	758	737	817	924	1080	1145	1242	1563	898	1484	1426	1773	1062	613	832	838	847	950	1274	1303	1224	699
ACE2	92	651	54	357	697	1180	19	353	302	580	11	72	84	328	18	653	325	337	50	32	166	90	90	121	881	95	153	642	115	383	36	291	7	85	182	1177	21	25	35	496	253	277	850	774	5	1133	63	63	425
ACER2	35	79	14	17	58	371	125	221	338	111	123	662	450	403	242	112	140	770	96	54	158	88	209	597	160	400	241	281	238	90	192	387	396	999	560	426	99	329	161	300	138	186	94	60	90	39	193	208	135
ACER3	688	1130	2061	711	1096	1679	868	1195	1989	1658	887	2309	1700	1465	1144	1958	1617	1019	1565	1617	2529	1720	1372	2068	1566	1278	671	784	839	1473	930	1915	2737	926	901	961	1004	2247	721	1426	1234	778	863	682	943	1941	988	1082	1395
ACE	268	253	420	307	439	253	911	459	326	240	684	261	268	571	2176	223	1535	943	1173	554	546	2205	1821	2008	1191	1237	828	1565	1227	1585	2619	565	940	755	243	226	2403	986	903	620	557	559	437	225	364	346	582	1308	1732
ACHE	279	85	44	1008	40	256	313	101	47	143	104	755	37	223	286	66	230	44	491	591	98	236	105	467	168	55	385	181	2090	6255	309	129	573	112	655	301	256	27	52	179	173	611	72	45	118	149	179	155	45
ACIN1	5288	7420	3731	5950	5198	5630	6770	6231	6544	8111	9581	4621	1982	4994	4821	3481	4088	5641	4029	5953	2536	5713	5411	6352	4738	5757	9253	5732	3385	5167	4160	4202	5587	6059	5288	7052	7983	7742	17175	4967	7122	6290	6567	7874	7918	7542	7482	6184	4701
ACLY	4778	11021	5130	5262	6130	11775	8351	5009	11244	5813	12163	9720	8307	7773	7579	6396	7624	7610	7157	10191	9956	8708	12280	9392	8351	8842	10020	6465	10481	6454	8933	5944	4867	15197	12094	9965	11457	18023	16216	10201	7131	6234	5309	4574	8535	7043	6376	9785	4695
ACN9	420	261	753	551	613	1560	486	643	605	560	1293	452	626	1078	125	240	202	206	1014	260	200	268	125	258	157	331	296	372	144	131	178	335	193	436	302	819	360	386	576	447	640	420	591	67	763	847	551	336	433
ACO1	1531	808	1689	1437	928	1726	3483	1706	2832	6450	1735	2606	4550	1638	2982	2163	1643	3836	1177	1577	2564	2713	1887	3769	856	4054	2140	1792	3176	2422	2846	2892	2496	4101	3506	2038	2501	1746	1872	1740	1318	467	1135	1077	2714	1211	2723	1624	2174
ACO2	3833	6390	3799	5351	4937	3443	2846	4675	4535	4904	5746	3821	3981	4982	8432	5507	6567	4544	7065	4975	5313	6782	6689	3117	4910	8968	8869	5600	7099	10369	5920	6602	4594	5861	6265	5368	5893	9366	7511	4629	8301	6681	5311	3723	4751	3721	3875	4601	7126
ACOT11	465	1832	371	401	795	847	1240	976	1704	1275	223	1536	3080	869	291	1391	1083	1356	986	1596	2528	979	281	2359	1047	609	390	265	457	701	279	640	603	173	252	924	458	711	270	1602	147	266	1096	249	135	1370	1247	1275	622
ACOT13	1554	1240	2875	1783	1887	1454	1551	1491	1128	997	753	1161	982	1330	880	1282	1604	1470	318	912	571	984	1139	478	1250	1345	1675	1646	909	1142	1937	1619	906	2358	1447	1110	1078	1079	560	1550	1100	1036	826	1385	1507	1469	2578	2178	1477
ACOT1	2645	511	361	374	372	265	322	428	474	566	357	369	298	359	551	418	363	542	314	307	464	193	316	315	225	248	419	156	401	301	391	196	251	214	460	573	481	185	557	173	497	408	352	612	518	397	332	416	284
ACOT2	1352	469	303	370	252	376	335	568	454	477	488	488	322	326	405	383	393	510	214	268	362	243	403	334	197	253	402	180	362	297	366	175	352	319	571	710	561	221	591	200	642	466	369	603	425	312	382	385	296
ACOT4	128	124	110	49	76	112	32	144	117	134	21	132	47	21	67	241	148	237	94	39	65	39	54	99	68	54	25	56	52	29	57	31	41	56	65	224	47	18	82	47	101	133	36	311	52	85	57	45	36
ACOT7	1762	4076	3007	4068	7721	5150	4872	4214	6533	8580	2955	4574	6207	10595	4716	5095	3943	5774	4061	3029	5674	2911	5461	3998	4114	3089	3657	3156	3000	3006	2479	3824	1213	3562	3144	4307	2899	3000	2956	7091	3660	3675	9358	1453	3806	4155	5041	8633	3470
ACOT8	996	1052	2391	730	1071	871	859	563	679	941	514	982	1058	861	684	863	655	532	522	791	887	468	768	515	534	460	515	837	607	703	643	774	683	596	477	1074	395	647	600	924	742	832	1292	940	713	693	1221	929	831
ACOT9	3677	858	4200	1368	2704	1708	2734	2596	2609	1064	1049	1438	1927	1022	1196	2041	1985	1965	978	1449	1396	1593	1328	1686	1033	1116	664	1852	1643	1801	1402	1681	1500	773	912	655	1402	1273	1858	1474	1289	1158	1714	1035	2059	1132	1842	1245	1622
ACOX1	3573	3718	2715	2991	3134	3245	3017	3329	1934	5224	4285	2959	3347	2254	4388	3514	2572	2911	4323	3665	3454	3616	4065	2389	4131	2944	3794	2571	3562	3147	4360	3711	3691	3964	2833	15986	3408	3639	2763	3374	2752	1716	2582	2965	2636	2928	1858	3215	2681
ACOX2	20	39	26	49	41	36	39	44	108	177	22	27	33	19	40	65	50	201	17	35	45	56	25	33	21	26	28	11	68	85	68	62	101	9	46	9	34	23	26	24	138	68	25	41	78	29	244	94	71
ACOX3	685	1464	1225	1206	1747	1504	810	1029	1098	696	602	909	1001	782	558	1177	964	1445	227	646	899	604	800	1155	1737	533	455	2406	921	741	750	1940	690	429	449	1098	393	474	535	1036	461	755	831	670	691	727	1086	916	1111
ACP1	5413	3814	5623	3089	5489	4673	3440	3541	4257	4964	2678	3408	3228	4886	3104	3132	2503	2538	3280	2577	3269	2788	2571	2804	1889	4677	3728	1993	2389	2329	3562	3088	2789	4270	2026	4141	3549	4024	3388	2482	3538	3228	4616	4975	3474	5112	5065	3189	3480
ACP2	2741	888	2004	1394	1983	1705	1710	1706	1660	1366	1521	1394	1285	989	2763	1602	2498	2695	2524	1313	2962	2099	1592	2743	2494	1224	1750	2949	2480	2147	3230	1653	2487	1980	915	702	2276	1133	1022	1361	1364	2597	1471	887	1232	1238	2247	1670	2841
ACP5	4994	3910	28646	8344	6862	1562	4772	2041	5466	1717	3910	1971	6986	2032	12597	1778	7108	7283	6801	2501	4479	5205	4941	3777	8140	2515	3963	9763	14101	4829	13803	3727	3818	3206	683	931	8953	3402	2965	8457	3425	8521	6311	2746	5036	2126	4458	7083	6911
ACP6	235	382	673	140	166	226	229	389	252	133	369	97	136	81	198	292	96	151	925	130	148	87	400	205	81	350	201	287	247	121	107	108	113	473	136	255	186	530	732	115	336	125	159	685	229	170	433	103	350
ACPL2	560	160	1202	274	392	540	503	385	197	1173	1104	78	300	496	863	1298	349	176	8060	386	490	272	595	263	317	1090	808	356	907	249	1205	495	728	1030	813	1355	917	1727	1067	333	1917	233	628	1860	360	1543	292	456	333
ACPP	305	802	303	1395	1099	275	187	559	155	389	163	362	420	222	668	299	105	491	97	373	1688	779	1037	576	1666	209	2916	1438	150	57	1385	559	121	72	333	1174	457	670	101	459	174	355	178	178	729	48	244	463	810
ACSF2	1192	617	839	598	798	405	1301	523	659	466	307	642	739	86	385	928	508	623	569	403	392	255	273	507	573	187	190	338	882	346	410	333	275	366	455	627	358	122	455	651	476	470	153	825	405	501	1609	353	398
ACSF3	877	1301	1235	893	899	704	515	983	932	1025	961	1135	364	661	1057	1219	1026	1155	1478	1098	397	981	1947	747	934	965	1024	1018	807	1083	1110	873	1005	1199	586	1146	1264	1293	1666	1143	573	1025	661	660	639	736	1202	1226	932
ACSL1	2611	3479	3068	4939	4261	8805	8295	3386	3035	3549	6087	3727	8615	2998	5941	4026	3172	6786	3013	6475	8060	5171	4413	5558	10552	6368	8690	4655	6899	7457	5320	5055	2657	4673	3848	7328	5459	9383	5202	3543	2551	1589	3409	2152	4515	3893	2328	3056	2867
ACSL3	4880	8193	5121	6349	7000	2435	6431	5698	3000	4028	4331	5698	4609	3587	4304	4954	5799	3129	4961	4377	3361	3550	3248	3627	4666	6560	4926	4878	4804	4882	4950	3771	5716	3711	2247	3915	5389	12078	4986	4766	4629	6096	5905	7472	4747	2594	4961	3469	7487
ACSL4	3106	2902	1633	4158	2521	4270	5173	3644	6948	1292	4600	6404	4554	3237	5173	5044	8414	2642	4806	6651	5654	5189	3374	5851	3400	4910	3832	3348	4445	6349	4579	3280	2733	3273	5810	3316	6024	3716	4489	2309	9456	5845	4208	3744	1181	3568	5564	4114	2600
ACSL5	2062	953	409	1565	694	1489	319	1084	2551	2024	254	380	440	201	727	1634	2341	4196	2700	334	436	1691	864	2377	2323	578	684	6372	1639	2978	1171	467	356	912	96	1677	730	209	713	951	2932	3278	1663	740	277	1188	3842	544	3358
ACSL6	5	69	2	2	11	10	0	5	9	4	0	2	27	1	20	7	52	11	788	1	5	16	30	11	17	2	19	20	2	32	19	3	7	32	2	4	6	11	0	11	14	28	5	0	3	18	0	31	40
ACSM3	73	46	36	26	74	21	19	71	59	82	15	8	18	17	33	19	44	24	190	5	23	23	18	24	17	26	16	40	26	30	31	8	16	34	15	72	19	9	30	19	277	26	30	425	108	12	81	35	37
ACSS1	1113	3020	4893	1187	650	1818	799	648	856	1745	1303	607	1102	1511	1269	2010	1575	694	3368	857	753	1397	1188	1026	830	1918	4187	1846	1078	1564	1760	769	1010	4899	1727	2542	2627	1813	2029	360	6204	1203	3579	7288	580	2481	1001	687	1379
ACSS2	1102	3083	1717	1826	1541	3583	1859	1292	2052	3343	1732	2622	3003	3738	1836	2367	1497	1340	1318	1575	3926	1541	1158	1226	1359	2038	1983	1841	1670	3329	1426	2655	1247	2448	3622	4618	1251	3654	3525	2197	1928	1701	2026	3347	1187	3299	825	2192	2132
ACSS3	64	8	31	15	38	14	121	47	26	13	43	33	149	81	116	96	59	46	48	41	83	97	18	55	46	50	35	22	140	95	140	28	165	18	19	14	68	77	45	19	19	7	29	9	68	14	23	105	77
ACTA1	5644	1781	17	41512	6	387	7579	3	24	21	1091	54442	1435	11	7237	5	9262	11	4	21549	2079	18730	673	14183	1076	135	3	4312	45246	207066	6571	652	18979	2	13880	96	11994	2	10	1701	2	6	344	41	133	50	5406	531	14
ACTA2	24877	2247	15518	3417	3573	599	19520	708	2995	356	15650	1983	8601	6602	13451	6151	3003	6290	1545	10389	5920	8939	8396	5189	4184	2653	2769	1347	21177	5974	21128	2775	9769	2081	12343	2906	14418	2190	3712	421	3999	3628	1917	2245	24716	2444	7579	2072	5167
ACTB	236172	236172	133159	160283	167594	492747	260620	196480	283126	317795	176235	317795	160283	415970	317795	415970	236172	260620	415970	196480	196480	207066	317795	283126	117712	196480	317795	283126	196480	196480	236172	283126	768518	283126	260620	184904	260620	220303	615531	176235	283126	236172	361994	147699	260620	236172	361994	236172	176235
ACTC1	18103	1800	48	19812	4	891	19754	12	28	16	2765	32007	2068	17	6515	7	9017	7	2	24053	2774	1834	1500	10583	2257	314	8	2238	83127	99846	6345	900	33875	4	12825	454	9556	0	1	5701	0	4	1382	206	538	186	13663	1072	10
ACTG1	260620	260620	283126	133159	184904	260620	196480	260620	260620	260620	260620	160283	121612	492747	236172	361994	184904	207066	492747	147699	153389	125242	207066	184904	99846	220303	220303	176235	147699	133159	220303	317795	415970	415970	184904	207066	283126	361994	492747	196480	361994	283126	160283	615531	283126	283126	415970	117712	114614
ACTG2	1080	394	603	114	103	71	1559	45	141	29	1401	117	822	894	485	131	73	299	10	407	562	543	147	283	99	298	191	46	540	404	958	71	735	95	412	252	1029	100	207	13	180	105	107	1965	992	244	234	31	237
ACTL6A	2925	6318	3048	2957	4620	4102	3905	4522	2334	6265	8199	2810	4772	5171	2640	4738	2524	3525	5603	2683	3484	2337	3853	3031	2505	6386	4544	4546	2509	1941	3334	3319	2669	6846	3236	4738	9769	9399	9629	3427	5566	4423	6728	10842	2660	6217	3630	2810	3013
ACTL8	0	0	6	0	4	12	0	8	30	0	12	0	1	0	0	8	0	3	81	29	0	0	92	61	0	3	14	44	0	0	0	0	17	34	65	4	7	1	43	47	0	9	1	0	3	1	2	57	0
ACTN1	24790	24277	4174	15928	21128	16012	48420	30914	27299	19012	12420	28963	18103	20161	26129	21282	30786	47256	10490	22942	25712	21975	17853	37466	19355	17335	7994	15702	26916	26916	17035	15092	41292	4992	15732	5617	33255	8488	27299	36865	19858	16942	21029	11306	20161	18730	19133	24434	17207
ACTN2	2182	367	137	16604	2	237	3392	0	18	10	1006	14922	284	1	2829	2	4288	5	14	15250	778	7260	203	7517	816	115	0	1652	41292	90795	2578	157	8161	4	6118	80	5968	4	4	1521	2	15	175	35	184	36	2030	280	6
ACTN4	29664	22034	11169	16722	21496	34713	20390	30674	24277	47256	25964	30260	16369	35978	29061	42246	28534	33875	35115	34921	34921	27006	41512	25217	33710	37234	207066	18484	28317	23826	32922	45616	42875	22879	23143	43148	22879	23758	32785	36499	28211	26916	30386	28534	25140	26736	18522	19477	33875
ACTR10	3386	3530	3346	4567	3420	1934	4182	2833	2269	4189	1357	2395	3907	1734	1851	1866	2012	4213	2113	2083	2312	2180	1397	2235	2520	1889	1588	2244	1987	2258	2122	1448	1695	1332	1823	1710	2129	1076	1907	3293	1439	2235	3544	2843	2671	3031	2776	2973	1841
ACTR1A	11046	7047	8060	9923	9383	3770	7551	5178	8169	7346	5707	8535	12133	6130	6648	4208	9238	8066	5981	9024	8716	7346	4188	7000	8011	4182	3515	8426	9213	9982	6168	5685	6667	5726	5968	6068	6124	5099	5528	9009	4944	5737	7477	3042	9499	4827	7099	5063	5396
ACTR1B	2492	2272	2392	2522	2387	2325	1931	2161	2157	2083	5071	1784	2506	2911	2614	3516	1925	2575	3934	8083	1673	1718	2786	2217	1911	2476	3655	2067	2826	2780	2180	2282	2535	3566	2238	6355	2158	2739	2255	1312	1712	1605	1571	1600	2109	1615	3477	2082	3344
ACTR2	14530	20936	12378	14333	15419	22644	17241	16312	16251	19520	27403	24501	22508	21779	19048	22575	24196	25964	20291	20834	27299	21234	24125	25298	17273	18295	19958	18063	16041	18295	19048	17436	22758	19572	13530	31431	23487	35978	23619	20291	17888	12863	14378	23758	16972	17035	17075	23206	20638
ACTR3B	583	336	840	332	294	259	229	253	306	397	486	316	173	568	174	210	134	136	147	172	156	95	181	152	89	351	217	167	178	138	172	434	330	528	564	476	336	385	369	153	602	234	281	996	324	288	448	117	147
ACTR3C	84	59	64	85	54	29	23	65	150	83	97	102	106	92	4	92	57	147	73	48	54	40	55	47	83	10	5	77	27	32	37	63	82	18	3	96	17	55	55	109	78	63	122	140	97	68	226	69	10
ACTR3	18023	17075	22879	16972	18730	19663	14825	17141	15570	18181	27299	20732	21847	22334	16130	18730	19312	20583	12863	15928	21975	17141	21549	17241	15092	27732	22508	17004	14483	16075	20480	17105	19520	30914	13189	16748	28211	14667	18857	19958	10842	14120	17436	10931	15782	16075	12704	21907	25787
ACTR5	373	866	890	491	483	729	586	503	593	961	416	976	774	605	385	621	451	599	418	543	712	323	453	498	359	276	312	480	250	293	221	524	216	334	365	713	336	473	473	609	800	399	749	973	499	869	652	611	501
ACTR6	893	919	2085	1338	1470	1300	1220	962	1418	1312	915	1515	1326	2228	427	1124	840	982	1214	842	1240	667	486	811	770	1034	895	891	626	749	746	1013	1185	1926	598	847	970	1808	1935	1096	1142	1137	1433	1977	943	984	1368	799	969
ACTR8	927	1085	1537	722	814	931	647	913	987	713	838	786	735	681	860	722	807	753	506	682	1001	685	981	925	787	753	810	632	754	734	729	655	754	1161	911	698	825	809	700	752	585	657	644	648	1198	690	1078	667	936
ACVR1B	1467	1976	901	2441	1547	1923	2046	2849	2435	2823	2025	3503	1896	2447	2868	949	1913	2574	3181	2818	4113	1718	1764	2755	3117	2619	4155	3227	3425	1611	2129	2674	3799	2322	1773	4061	2124	2556	3311	2843	2926	2942	2128	2778	1639	2301	2627	1697	2202
ACVR1C	410	190	52	30	233	545	77	214	436	156	358	111	184	122	87	378	128	266	483	106	102	106	246	111	214	273	72	317	414	61	27	534	60	140	356	378	90	146	186	886	8	260	116	12	363	414	74	126	185
ACVR1	2897	1871	1121	2753	2199	2203	3851	2126	2214	1443	3842	2738	2794	3227	3883	2766	2369	2222	2362	2563	3669	2322	3931	2409	3157	2596	2862	2298	5984	2533	4133	2475	3279	1197	5746	1517	4079	3324	3910	3541	2305	2528	1841	1790	2825	2721	1504	4005	1812
ACVR2A	744	740	1448	566	424	806	429	1054	418	1213	1769	382	576	620	1276	1049	399	400	907	548	845	940	1147	501	513	652	1577	548	888	635	908	553	843	331	1119	878	523	1019	493	760	691	592	781	528	976	941	573	700	459
ACVR2B	312	335	606	161	209	441	445	237	396	188	459	480	258	1271	393	434	277	431	805	342	296	226	363	424	183	670	581	265	457	523	343	263	596	755	488	538	399	592	604	267	617	285	416	758	500	408	816	431	254
ACVRL1	864	333	1040	609	615	412	1861	413	396	282	716	730	1191	782	1257	266	1927	1008	494	914	1014	2244	1359	1674	1188	763	961	793	1315	1951	1733	904	993	583	394	415	1275	876	435	564	730	497	712	364	924	302	608	1414	1057
ACY1	787	1407	1073	866	1133	2252	445	1434	2046	1623	675	1639	737	2479	463	3556	777	1214	522	855	2024	566	1012	822	612	962	969	548	583	698	633	1230	1328	1064	664	1185	442	1049	1092	845	627	759	897	863	3643	1884	3646	1216	1291
ACY3	45	3	11	44	147	21	11	25	90	55	2	49	19	1	7	11	53	96	103	2	27	14	0	97	70	35	21	47	22	74	4	93	1	43	8	2	17	14	93	45	6	183	18	13	12	12	223	36	44
ACYP1	336	336	538	427	460	449	351	495	882	196	220	314	245	345	122	185	106	170	508	103	75	81	92	121	100	103	111	227	88	97	104	171	136	142	330	339	115	123	448	276	333	903	629	887	196	384	448	207	192
ACYP2	802	137	655	442	407	531	232	237	241	72	180	241	202	183	128	235	169	181	88	221	115	111	127	180	166	133	93	260	408	675	129	217	132	168	232	606	133	326	100	191	109	210	75	551	217	298	396	181	199
ADAL	267	414	472	387	212	221	222	137	317	401	137	424	273	264	182	377	198	166	378	405	234	339	231	189	215	256	262	296	285	556	279	252	465	186	138	438	227	477	186	315	291	321	227	578	356	236	271	401	511
ADAM10	1599	2423	742	1952	2583	2494	4808	5091	4445	2609	4224	7025	7532	4354	4826	9090	4484	7065	3213	7654	7467	7309	5015	6818	6428	5858	3699	6744	4870	4884	4679	10907	1525	3581	2967	5851	4337	7314	3145	4486	4154	3777	2409	2357	2744	1946	2076	9017	5457
ADAM12	7945	1403	1947	1370	2501	476	11529	590	1086	341	8099	1411	4699	2649	15324	3014	5724	4507	1520	7589	10049	14874	9190	8376	5623	8233	678	1559	20343	5612	16012	4522	4870	5309	6013	684	13998	2464	6207	674	2115	1432	1004	455	10439	837	1455	5754	5884
ADAM15	5158	7266	4067	7202	12945	11057	8968	13510	8982	9499	6540	12484	13472	13246	7457	10124	9213	15495	9564	7241	10511	13358	16312	9340	7665	9956	11815	14754	8011	8006	6468	13048	2998	8151	5380	14245	7029	14227	8066	9658	10942	8615	7060	10595	4396	5996	11011	7443	14357
ADAM17	1488	2741	923	980	1996	2891	3177	2492	2649	2061	2178	4370	3794	3843	4120	2584	2567	4230	2772	2642	5763	3256	6268	3331	2936	10002	5774	2538	3441	1979	3170	4962	7640	5881	2625	4122	6059	3898	5496	3402	2466	1751	1699	1749	1923	2352	1099	4878	4442
ADAM19	2538	626	536	899	1004	385	5696	546	2094	204	1724	491	1156	756	3843	749	3996	1669	6268	2404	1762	3452	3509	3196	2538	1435	1366	2660	5609	3279	2494	2552	6041	1015	2325	238	6290	1114	911	1510	873	1304	764	147	2771	344	1359	1533	1892
ADAM22	15	36	10	7	9	81	38	5	2	0	73	14	3	4	59	54	28	5	456	27	17	18	82	45	13	10	1	4	76	43	248	14	116	19	20	58	35	54	58	0	6	9	5	34	7	69	2	18	8
ADAM23	310	133	1826	410	1209	39	496	327	48	88	720	582	143	26	959	483	273	124	5295	228	157	203	2600	382	2001	14708	2951	757	534	495	3738	664	1555	11469	2736	176	2255	4308	1620	249	4339	212	45	4092	569	433	25	1616	25
ADAM28	193	46	67	195	543	16	65	1026	63	62	104	26	37	13	426	752	546	166	937	67	141	450	330	435	247	601	364	369	155	363	670	522	330	474	43	29	200	135	97	57	39	419	215	101	756	115	302	102	1321
ADAM33	126	65	47	303	150	98	392	61	115	300	254	170	213	274	231	54	520	191	14	213	193	877	237	244	172	120	134	85	255	554	445	180	81	59	70	166	324	103	75	49	200	51	189	143	191	93	78	173	272
ADAM6	176235	9840	44195	62379	196480	20209	2641	87682	16636	78123	65330	316	3117	2245	47256	14505	768518	27299	125242	2717	129243	1023937	73592	17141	17141	1023937	1023937	317795	7386	1023937	167594	67833	6846	317795	705	11580	70605	43148	19168	2897	176235	19613	137833	15296	10249	6400	4173	176235	283126
ADAM8	817	746	565	1095	1231	2037	2857	646	12249	2095	956	1504	3331	4217	3165	3989	2940	2809	8301	719	933	3317	2825	4420	2324	403	864	2057	2439	1734	2564	3624	1966	711	283	1248	2855	826	719	728	1365	4291	2415	697	437	1606	4577	2607	2272
ADAM9	4219	3395	2916	4895	7283	6797	10400	11217	7654	11675	4028	37687	6335	6621	9858	19713	6465	11390	3440	9956	6435	10142	8332	7833	5413	24277	11922	3366	5349	4528	9794	16748	15350	9277	4876	10942	10380	9205	8594	7099	10049	17035	14080	4670	10942	8696	4375	6865	7202
ADAMDEC1	706	33	150	470	360	33	61	32	125	44	480	5	45	71	1152	46	556	407	1279	151	252	481	1254	2092	354	274	1013	1596	1421	451	3424	513	1224	1341	1	74	171	575	252	251	71	1615	317	22	301	2	117	248	3269
ADAMTS10	407	58	97	138	88	27	674	67	63	62	241	94	147	156	434	125	190	134	105	317	168	642	354	257	195	89	163	134	382	216	537	207	153	79	123	98	274	160	131	36	127	105	89	86	359	37	108	187	230
ADAMTS12	106	203	112	37	155	93	1056	49	122	15	1023	481	1251	982	2863	498	875	1379	496	1719	2231	2608	2052	1474	1806	715	268	178	2699	624	2348	834	1259	268	980	207	2725	699	639	147	300	105	147	24	956	64	139	1019	586
ADAMTS13	169	32	259	89	141	14	62	89	282	50	99	125	20	96	112	26	32	65	84	65	27	42	88	25	44	153	65	65	168	96	123	37	47	184	333	21	65	236	279	42	62	114	32	129	60	27	608	35	52
ADAMTS14	905	599	293	384	332	108	1395	130	383	214	608	359	686	273	758	489	420	321	243	1258	782	816	444	1279	979	252	125	324	1942	637	944	340	696	79	613	159	1527	289	518	446	260	264	189	206	574	260	303	647	346
ADAMTS15	159	103	0	68	67	6	82	480	357	16	48	551	231	23	206	40	232	346	108	175	663	172	291	536	458	161	20	170	1044	166	30	350	882	54	376	13	571	44	412	577	10	127	97	0	211	5	71	236	56
ADAMTS16	351	3	0	33	40	0	111	2	2	0	136	0	27	35	415	54	25	1	2	60	127	175	124	40	58	11	12	6	573	64	83	43	87	13	44	9	145	9	97	0	3	25	0	0	198	0	6	14	9
ADAMTS17	39	36	127	81	93	481	97	113	94	286	223	155	225	86	209	434	87	73	155	154	107	156	142	114	95	259	64	55	150	78	127	120	24	43	238	859	33	421	178	121	404	75	182	511	32	462	32	268	86
ADAMTS1	2312	2671	1821	2240	758	2118	2070	5241	4918	505	5084	13856	1064	3012	3726	3357	6154	1769	2478	3802	866	5996	1771	4361	953	2160	1697	1216	1078	10965	6238	2142	1064	1406	8615	2394	2401	2603	3433	2459	1473	2432	1028	346	3229	737	366	1090	1782
ADAMTS2	1433	624	360	574	759	768	3814	270	510	160	2176	577	1323	1228	5481	2183	5430	2456	1338	3200	3781	7406	6865	5169	6217	2117	1466	1051	6065	3789	5654	2060	1985	608	1694	458	6301	1463	1418	601	1133	729	991	112	1797	186	708	2193	3551
ADAMTS3	211	17	167	60	21	51	81	33	62	41	75	62	75	180	116	44	194	98	127	201	189	319	758	119	55	25	56	21	81	62	91	202	545	20	16	8	96	52	17	16	89	68	43	16	184	20	18	150	91
ADAMTS4	1291	510	415	287	270	1580	3457	399	982	212	2246	1166	1114	2133	3489	1146	1808	1432	2569	1173	1544	1941	1210	3125	1519	366	653	1096	1735	7507	4973	1896	1912	270	1094	365	2755	1154	1030	953	1408	1086	595	1316	1369	597	462	1626	2009
ADAMTS5	308	97	310	142	72	87	218	152	94	53	422	352	246	401	1017	404	566	232	243	661	388	820	269	493	471	110	266	121	604	633	1115	359	1068	87	282	193	533	321	136	127	229	131	81	52	722	66	141	728	527
ADAMTS6	294	26	30	24	108	45	288	57	118	29	182	79	78	81	172	129	69	56	43	170	127	149	104	112	74	25	43	81	416	201	214	129	141	44	132	42	437	44	79	59	97	60	72	176	300	69	171	46	78
ADAMTS7	943	180	300	732	399	294	1596	292	230	105	1545	247	689	330	1813	190	683	554	573	912	1343	1125	1433	1053	1783	310	350	457	2844	744	1745	746	1088	336	705	181	1985	741	448	572	309	372	214	81	1466	459	324	1897	727
ADAMTS9	266	171	1016	187	242	379	1006	221	194	129	562	668	444	1391	1406	95	970	458	568	716	522	1669	918	1810	450	1390	761	219	736	2447	1650	1569	1168	296	476	269	1763	568	746	370	980	269	436	271	469	181	260	728	1167
ADAMTSL1	40	23	55	47	88	75	68	22	30	16	214	134	101	181	353	84	278	70	128	239	161	510	154	158	79	173	146	185	139	164	292	137	241	194	78	24	327	184	95	38	145	66	87	38	260	15	18	102	226
ADAMTSL2	378	245	224	155	408	139	1023	224	181	56	376	482	245	244	1666	92	370	351	257	483	426	481	834	700	452	156	297	226	504	244	1297	477	331	107	255	201	616	420	256	311	309	253	124	175	685	100	189	524	300
ADAMTSL3	14	24	137	44	19	18	69	244	7	3	35	15	1	62	197	2524	74	5	151	49	22	94	233	83	43	97	84	79	66	228	150	28	95	79	3	6	53	30	45	16	4	137	89	11	12	13	23	50	36
ADAMTSL4	2489	318	151	2707	1842	1104	4810	4265	2555	3953	495	5884	2189	9812	1896	11760	2606	1522	597	4442	1663	4431	1599	8982	2028	248	718	1802	1863	4063	2098	4257	1676	253	663	9913	2410	936	403	3039	342	2039	3059	232	1363	4086	1374	1831	2793
ADAMTSL5	395	1340	100	284	433	527	344	452	771	1370	875	1015	492	1129	352	906	190	1021	10	1189	654	776	192	313	183	176	221	35	284	280	318	370	355	265	343	1594	579	601	394	785	582	229	281	1310	890	483	467	145	735
ADAP1	890	2250	1662	323	337	2489	79	525	1087	2310	346	439	689	2131	958	2867	712	259	284	415	172	1013	930	286	424	1080	1128	625	141	636	736	531	627	632	170	1730	825	1141	2613	284	2243	1017	1961	468	343	1471	441	409	382
ADAP2	292	466	391	604	944	669	551	252	392	1097	193	971	2696	1365	699	244	717	856	313	556	1797	1229	1080	1193	1220	384	271	825	461	586	873	1039	826	556	150	751	420	628	196	1430	195	550	606	97	1397	363	521	1077	844
ADARB1	1063	945	1191	997	741	1951	1915	948	1003	212	1307	1376	547	338	895	1007	919	644	727	1368	605	1489	975	1500	1048	513	452	420	881	1137	941	848	666	453	1703	671	1118	890	437	1923	1373	470	715	2028	1257	1412	1600	1030	555
ADARB2	1	3	15	11	11	5	0	24	14	0	0	2	10	0	19	0	0	3	296	56	5	13	9	9	0	35	10	13	2	0	4	11	2	58	2	1	4	131	1	8	0	76	5	0	45	0	4	14	6
ADAR	12133	21616	7551	13158	15372	22824	9422	13208	13101	12790	19355	13743	9490	12757	24277	13785	31556	23361	39300	16748	21616	23008	40044	33566	34219	19812	24961	31698	20583	23008	13377	22824	11124	43934	12704	15702	18643	24277	19663	19260	16369	16722	12773	14896	10240	14825	17366	34713	29779
ADAT1	181	964	343	236	307	881	224	803	380	443	628	1136	553	671	864	483	973	847	594	1256	1077	886	1702	548	980	999	821	936	424	746	878	1166	987	1285	523	640	601	752	1241	787	298	464	271	182	503	290	390	674	732
ADAT2	401	519	1128	467	353	562	451	436	661	611	399	530	219	489	191	303	236	366	153	371	238	247	215	244	155	193	328	309	196	123	103	287	354	446	235	487	334	393	694	373	568	484	480	800	700	854	1197	148	406
ADAT3	114	116	465	133	184	243	110	237	203	75	433	240	203	141	126	33	119	259	26	110	114	65	54	69	136	224	117	107	71	70	37	187	158	280	451	304	169	226	333	222	183	225	101	227	487	198	323	96	170
ADA	1428	928	722	544	3121	758	2545	1784	1107	1993	753	1060	1316	1613	433	2926	1107	1233	1121	354	920	651	1083	1002	755	725	1241	1077	2147	909	575	2168	1376	1034	1206	584	453	1686	887	2158	471	1997	1084	101	1359	1212	1592	1262	4092
ADCK1	283	297	819	312	271	444	227	478	259	329	228	240	267	113	161	102	223	541	220	199	221	104	383	309	289	258	285	504	239	255	157	262	93	400	573	309	252	340	630	397	305	450	271	423	326	285	462	278	277
ADCK2	1098	1256	2470	1594	1588	737	854	1032	898	866	783	2490	2321	1507	1943	1095	1411	2110	916	1320	1257	1197	1206	709	1424	1984	3259	1679	938	1070	1406	1104	1240	1750	1859	999	1906	2432	1150	1506	1068	857	1253	1008	2245	631	1745	2169	1828
ADCK4	1560	827	1830	628	922	991	757	918	1135	1902	1061	525	976	1260	882	1001	621	1278	1085	651	745	598	1157	501	1000	1617	900	1235	937	910	1203	811	875	1531	938	920	583	656	672	1095	1332	1080	1278	835	1609	803	1468	730	1107
ADCK5	579	721	2136	612	1088	800	743	994	843	825	874	662	1175	778	243	489	283	1272	357	717	552	411	504	367	617	404	610	927	576	654	306	495	313	413	1275	678	535	681	592	1158	344	536	654	566	772	566	1996	476	350
ADCY1	74	96	402	112	70	60	178	57	166	150	104	132	166	97	184	184	169	103	146	122	75	243	210	145	106	80	74	66	127	855	88	88	927	128	256	82	228	139	110	83	76	149	54	16	175	43	45	974	84
ADCY2	299	226	133	855	4	45	1179	41	18	24	104	404	45	1	435	82	98	11	9	754	125	246	58	195	40	67	15	51	1612	2785	614	49	497	78	385	27	248	87	11	191	4	11	33	77	38	23	194	99	28
ADCY3	1861	2873	1868	1686	1804	3832	2268	1554	2123	2206	2729	4182	2501	4089	3112	1497	2858	2499	3588	2925	3955	4118	4964	2881	3273	8038	5794	2822	2030	3171	2930	2605	3500	5826	3149	4348	5222	9106	4839	1969	4535	2177	3233	2819	1897	1564	2581	4152	3366
ADCY4	247	109	242	349	169	139	229	247	108	153	269	279	120	181	169	65	469	947	45	255	240	577	206	345	297	184	244	224	134	376	356	189	208	114	58	134	206	188	139	130	197	133	203	222	242	64	184	250	255
ADCY5	9	34	26	13	2	70	16	24	0	8	30	2	6	1	74	54	22	20	873	24	35	40	36	30	34	52	91	35	43	55	90	155	51	174	28	785	48	681	20	67	433	136	8	364	18	32	0	16	17
ADCY6	981	381	577	656	676	77	1153	1610	1245	899	1066	252	434	300	1231	383	683	1178	1848	836	331	933	743	868	1347	1010	873	138	1633	916	1368	681	1363	1157	868	758	1099	585	787	215	1357	563	359	510	827	404	988	668	924
ADCY7	2740	4539	501	2304	1933	1750	2740	1360	1188	1590	1493	2083	1876	1713	3533	2075	3130	4399	1586	4028	2693	4529	6406	3509	4868	2378	1394	6556	3080	2894	2458	2934	2835	1172	1096	1516	2693	1680	3135	3900	1124	1558	1655	732	2657	2031	3971	7363	2204
ADCY9	638	1347	432	954	618	1231	1167	1167	1063	917	1245	2364	1463	465	1575	1763	1408	1500	2260	2331	1270	1843	877	1168	2034	2856	1610	2923	1752	2118	1462	1481	2296	2369	2009	1383	1370	1701	2942	2073	2084	1204	1097	126	1132	1137	1107	1714	2074
ADC	362	60	205	135	287	55	471	88	295	59	189	47	254	139	581	135	140	136	667	111	158	229	243	134	229	70	52	175	718	180	510	160	131	62	159	47	332	145	144	156	100	232	58	91	381	118	271	121	131
ADD1	12378	11994	7629	12194	11217	13398	11910	10249	9137	5962	8262	11469	6789	10481	14267	11896	15092	11854	6184	14946	10654	10633	11318	10865	12615	10275	6982	11457	16405	14783	11354	12945	15394	7854	7604	8982	9199	6916	6982	10409	5780	6328	9326	4299	15224	9763	11021	12343	11281
ADD2	619	67	535	31	29	11	3	137	0	10	535	27	13	4	96	70	38	11	1103	20	13	39	1128	75	21	3489	127	20	121	40	75	59	310	1382	273	11	938	1521	438	5	3	20	339	2	9	12	0	1156	1158
ADD3	3186	7747	2470	3485	2727	1256	3399	4705	2465	8284	10977	3792	4640	5547	5026	8370	5000	1752	5315	3048	2559	4950	5380	4707	3797	9145	7784	5349	3942	3321	14530	1767	2273	8244	5749	13548	5861	7527	12581	2523	8671	7546	7511	6450	3500	4261	1915	3076	2848
ADH1B	2	0	0	189	7	0	3	20	0	4	7	7	6	1	10	0	32	5	0	58	6	508	0	425	3	71	25	36	0	967	112	0	55	28	7	0	13	14	16	0	10	0	10	12	0	0	142	2	1
ADH1C	1	17	2	0	52	2	0	1030	2	698	0	0	14	37	16	81	8	9	0	2	1	30	2	19	0	181	5189	4	0	23	34	23	0	43	8	14	1	3	840	0	2242	4	957	368	1	4	38	0	9
ADH5	6697	4396	9448	4620	7768	8909	6038	5260	8514	6556	8812	3823	8099	13085	4296	8946	4766	6099	3940	2982	8307	6341	4460	4872	4772	3877	5202	4234	4794	4539	4550	5893	9480	9516	6763	4833	3574	8278	5633	3758	6017	4572	10258	8351	6739	6978	7017	5084	2572
ADH7	9	3102	4433	2316	3028	291	6	11516	850	1797	3256	441	935	21	4745	3227	125	304	13	263	9	1070	18484	535	798	13510	12133	263	5	40	11205	3257	1	8750	15495	13586	5851	21779	7012	810	2712	449	4565	942	0	64	0	885	7
ADHFE1	167	75	116	175	76	41	39	110	41	125	100	119	33	4	25	42	52	60	65	56	75	55	151	86	55	222	254	35	93	419	135	4	22	250	43	16	45	29	825	113	18	116	23	43	18	27	204	52	86
ADI1	6178	4111	15842	3437	5050	7542	1918	4346	3296	3865	5005	3332	2947	3601	2968	4349	3257	2515	3692	3208	2604	3084	2639	3319	2198	4219	4598	2303	2670	3387	4058	4515	1655	6701	2813	7083	2996	3445	3686	2932	3182	4770	3617	6974	3319	5359	4766	3971	4470
ADIPOR1	5547	4588	4569	11706	7438	6813	6184	8664	10451	4167	5235	15170	12194	8909	7270	8000	9106	8049	10124	7752	8651	7193	7206	8251	9992	8301	6629	11854	8426	6297	8193	10163	5288	9532	7752	7283	5112	6774	6465	8876	5851	10400	4743	8587	4336	5150	7211	6677	9564
ADIPOR2	5923	8175	5696	5148	4800	5019	6171	6294	6311	7978	18257	7070	22942	6767	6468	6017	4797	5713	6386	7522	7731	6181	9152	5685	5816	6304	6838	7396	4168	3381	6789	7206	6571	5533	22942	10267	6133	9720	7025	6157	19086	7074	7091	6165	4757	8633	4203	6090	4174
ADK	1885	2040	2948	2168	2982	1089	1783	1439	2145	3233	1246	1904	2758	1477	1105	1809	1488	2040	1208	930	1839	1038	715	1307	1649	970	730	1164	1088	883	721	1082	1261	866	911	1284	815	1446	1211	1902	1033	3082	2674	675	1133	2467	2666	1594	1532
ADM2	67	40	485	126	280	268	150	285	160	271	577	78	245	1178	538	253	205	96	1996	163	205	330	376	29	221	940	1053	158	159	167	221	377	290	1002	739	348	370	1282	210	417	550	416	387	372	113	690	108	102	597
ADM	2940	3646	2614	1699	6321	7074	5590	6941	7025	2406	10305	2411	7874	9332	1947	17673	1697	6548	1323	2163	4629	1187	1892	6751	4967	6011	3393	2961	3661	1119	1976	4240	4605	1532	13959	5233	3099	1103	14686	7153	8204	9745	4013	4491	2419	13625	2764	1170	1963
ADNP2	756	868	902	956	1140	2366	1537	1497	2453	1895	2255	1829	2140	2475	1998	2492	1604	2807	1526	2018	2641	2212	2396	1726	1746	2339	2056	2627	2284	1400	1484	1800	1631	2464	3764	1960	2056	1520	2480	2270	1516	1829	1332	1161	2206	1966	1514	1716	2127
ADNP	2923	6130	2093	3926	3328	6252	3720	4824	3405	4601	7382	6865	2701	5022	7122	4740	5264	5103	8996	6593	5698	4708	7742	4797	5171	7752	6500	6044	5553	4452	4736	4416	7112	7126	4154	6882	5171	7695	5682	4155	6978	4224	4351	5150	4076	5371	5483	5639	8221
ADORA1	238	90	63	103	43	14	283	18	16	6	79	71	62	100	240	83	155	53	388	80	137	135	105	80	96	58	30	22	366	174	196	99	251	31	53	14	106	17	35	53	47	30	40	6	71	24	38	277	69
ADORA2A	103	22	294	313	228	201	240	77	221	83	164	109	169	264	247	78	936	312	379	69	164	519	567	165	243	163	274	290	115	543	199	243	256	338	230	83	276	121	121	148	369	212	312	101	110	127	162	268	322
ADORA2B	675	1234	154	391	1099	577	707	1190	924	996	436	560	796	1809	568	2023	560	771	738	475	406	371	976	579	493	1091	611	491	261	605	117	618	3608	364	4068	679	802	552	2398	845	1342	1684	903	2099	941	1372	1819	494	689
ADORA3	145	39	101	167	577	26	775	39	229	60	369	40	338	164	281	42	136	179	71	68	231	120	306	630	171	239	117	214	234	140	178	68	101	1030	59	79	175	123	69	117	66	412	297	162	120	68	463	161	215
ADO	1264	1696	2264	1895	1474	877	1979	977	1424	1561	1177	1677	2256	1207	1682	1115	1525	1208	1706	1717	1567	1429	1136	1175	1578	1955	1494	2177	1615	1303	1082	1183	1402	3242	2391	1839	2560	2546	2558	1828	1914	2200	1737	910	1930	1158	2532	1639	1301
ADPGK	2636	1113	2214	2366	2785	1797	2153	1542	2466	2174	2040	1496	1649	1861	2382	3282	2707	2087	2183	1867	1716	2078	2241	2563	1915	2949	1942	2668	1238	1945	2201	2524	2481	2538	1484	2124	2635	2350	2210	1036	2329	3332	2663	3765	1989	2162	3302	2568	2841
ADPRHL1	182	141	162	338	61	97	162	26	97	42	166	777	59	41	57	34	113	126	137	403	45	229	467	118	53	185	73	208	587	2140	74	176	239	141	147	88	111	78	247	184	15	140	36	62	216	27	378	279	89
ADPRHL2	1428	1946	1328	2217	2961	2881	1923	1833	2908	1808	1088	2504	2941	2566	1664	1675	1575	2946	1673	1797	2689	1440	1628	2570	2658	1404	1083	1916	1585	1796	941	2051	2324	980	1116	1578	1235	1638	1004	3711	1138	2250	2335	1766	1561	2251	3703	2703	1804
ADPRH	552	345	689	729	462	298	749	236	260	221	370	413	523	205	962	293	1074	431	921	708	526	871	534	871	736	307	296	978	1007	1572	782	489	676	343	249	146	997	276	264	842	652	399	349	231	589	114	427	660	810
ADRA2A	444	28	92	674	195	5	851	37	24	55	529	37	60	29	2286	144	609	88	436	116	442	1303	418	470	265	317	89	85	977	367	681	348	13	89	105	26	425	527	408	264	76	95	50	59	314	10	29	289	260
ADRA2B	3	1	88	11	19	6	30	7	2	4	107	2	10	85	36	1	2	3	255	15	9	9	18	5	5	69	142	6	3	10	434	6	74	71	84	8	144	678	93	5	114	12	4	75	0	13	6	25	7
ADRA2C	269	46	1476	74	148	171	19	73	30	98	74	59	40	97	518	139	59	13	189	37	22	48	115	26	42	815	248	218	34	70	102	210	82	353	622	31	240	909	53	45	30	179	55	4	261	99	54	113	5
ADRB2	382	44	175	1062	1011	830	677	1888	3192	179	79	1291	1770	69	110	501	1561	1173	1065	897	352	1164	292	330	948	149	219	964	448	870	165	1461	54	68	515	13	239	127	553	2021	26	1284	115	12	1045	940	183	555	1492
ADRBK1	4299	5341	5515	7789	7762	7945	9053	6667	5329	6782	4893	6593	6858	5582	6284	6465	8783	7497	11205	6191	7721	9658	8204	10604	9982	9729	6648	10633	5013	9099	6065	10821	7805	7522	4440	7260	7184	8273	7649	4850	7117	11884	5600	4276	5044	5110	6021	7522	8105
ADRBK2	621	1609	1251	1293	1074	1317	1286	1275	836	779	890	1150	1036	1681	2485	806	2415	1236	2479	1039	1124	1483	1838	1338	1488	1046	1085	1691	1653	1760	1574	616	4041	829	676	1167	1685	2072	609	992	1066	921	1332	2315	1520	790	590	1807	1090
ADRM1	8128	11091	6744	9003	10595	12205	6882	8273	7726	8608	6774	12652	7108	8521	7574	7721	9948	7175	7918	8528	8827	6410	6386	8273	7255	5968	7614	8882	6174	8111	6349	7443	10249	10965	5682	7950	7742	8783	9648	8210	6826	7721	10461	8301	5941	13339	6265	7255	8777
ADSL	2034	3413	5917	2832	3099	1275	2008	2129	1778	4726	3000	2050	2989	1802	1867	2368	3463	2151	2682	2417	2322	2108	1753	1905	1457	2690	3000	1440	2281	3500	1985	1686	2812	2151	2860	1237	3017	3316	3234	1571	2276	2210	3226	2420	2485	1821	3273	1735	2079
ADSSL1	621	566	170	720	213	754	431	330	246	1272	138	418	154	1034	77	637	127	265	67	275	250	80	172	143	552	187	381	494	1267	1254	268	114	343	190	340	288	183	526	435	534	375	322	425	754	241	2201	580	468	297
ADSS	3341	4360	3216	4177	3739	5471	2588	4249	3810	3634	6636	3623	2973	4232	4113	2727	3009	2880	7153	2517	2160	2226	3515	3131	2877	5082	4716	3410	2835	2035	3733	3134	2450	10753	5134	2819	3854	4274	5246	2424	7472	6596	3755	8169	3385	3306	6275	2143	3812
AEBP1	48059	7462	13304	18181	18257	5872	57516	3332	6704	2220	49589	9176	17207	6907	142831	23143	37052	14333	25546	33418	35978	62379	66084	63780	27189	13286	13685	9229	84499	16972	76928	26736	49589	4768	23282	3215	95775	17335	19312	2565	9540	10753	10942	1318	45246	6821	9046	26826	38363
AEBP2	2565	4699	1933	2898	2441	1231	2122	3490	2235	2786	3821	2567	1814	2298	2708	1993	1638	2076	3832	2498	1464	1637	2766	2315	2896	2369	4258	4167	1850	1376	2711	1672	2136	2193	7778	4755	2879	2651	4155	2736	21907	4002	2223	4408	1436	2310	1989	2572	2093
AEN	884	774	2745	974	1617	1232	1176	1081	2309	1379	1015	1820	2221	2086	1790	475	1609	1959	552	1310	1670	1421	1845	1153	1381	1268	868	2195	1013	1753	1016	2117	1084	964	2647	1092	1814	2652	2334	1498	1433	2096	1197	1328	2952	938	1442	1943	2295
AES	11994	5968	23758	11692	11390	5788	9067	11633	9083	6345	12467	8909	8284	7301	10389	5063	8364	8627	6579	8736	7332	8664	6610	4349	9472	11544	10010	30145	8482	10721	10895	6969	7864	14143	9245	10316	12597	13414	10240	9422	18410	15250	7406	25454	15842	9009	14998	7332	9245
AFAP1L1	1217	1238	280	1049	709	389	1137	1024	2802	837	443	2588	1445	673	959	1269	1295	1454	260	1882	1507	2604	2110	1740	1115	201	788	269	1766	2578	1141	934	779	137	610	226	869	801	875	2251	388	702	240	354	1229	340	709	1955	2288
AFAP1L2	2804	5633	245	3522	4634	2506	4609	3056	2916	4068	450	3274	4435	6365	2090	3893	4261	3870	7614	3543	3793	3248	3130	4297	7880	419	539	10294	6770	3988	989	4072	1771	408	1459	3541	2043	446	1047	4315	6685	3762	3495	2459	3744	5378	2199	2919	2512
AFAP1	2282	1468	859	1342	1439	2107	3716	1688	1285	255	2441	1629	1700	2011	4465	2948	4268	1287	4105	3727	2946	3085	2782	3256	2880	1997	2384	2070	5302	2955	4232	2439	6471	1727	2819	3128	3202	2714	3114	1986	2146	2097	1331	1465	2994	2185	2468	2231	2123
AFF1	2591	2785	941	2456	2267	4484	3606	3732	2335	2579	3069	2448	2368	5252	4730	3835	3155	3797	3535	3130	4899	4133	4348	4010	5679	7323	4415	6376	5394	4986	3579	2721	4693	3060	2315	4749	2557	3921	2193	3870	3279	2411	2920	3829	2447	3062	3007	4304	2362
AFF2	79	28	46	10	13	7	15	34	2	8	771	18	3	15	423	39	96	25	674	14	50	51	1003	20	44	635	376	15	48	42	216	365	21	790	1457	4	43	266	210	21	17	15	8	0	80	41	6	158	56
AFF3	24	52	8	75	56	28	40	12	16	12	22	23	139	54	56	16	126	64	677	38	92	141	108	69	69	51	39	48	41	88	94	20	40	89	9	111	41	23	11	3	35	0	28	5	38	4	23	40	64
AFF4	3764	7757	1767	3209	3873	3981	5848	4563	5757	3895	4914	5707	6161	4661	7503	3464	6760	8233	7188	6751	5926	7994	7810	8000	9858	5226	4922	7266	8146	7224	6421	8982	7537	5017	7721	4719	6751	5351	5080	9598	6278	4398	4024	2896	5466	3174	4491	5788	8278
AFG3L1	486	687	607	515	399	629	466	542	775	802	502	419	155	622	477	142	281	479	272	743	238	280	516	569	463	340	440	535	242	318	195	479	673	404	374	732	539	525	739	436	358	734	496	540	487	815	849	142	406
AFG3L2	2788	3091	2388	3996	3532	6262	2209	2429	3500	3988	4155	5416	3241	2937	3118	3402	2819	3035	3853	3062	3850	2891	4467	3632	2778	3057	4448	2247	2992	3981	2748	4261	3244	2206	4299	9024	3418	6777	2627	2622	26548	3118	4233	5794	3830	6507	4501	3039	4334
AFMID	832	848	1590	730	892	1159	1419	878	937	1261	1782	739	986	1999	757	1465	256	553	1052	569	410	431	606	431	511	734	566	504	787	381	535	469	449	920	956	1384	527	976	803	865	1409	874	938	3952	631	2052	1387	876	504
AFTPH	2286	3130	2736	3257	2412	3738	2325	2736	3057	3410	6002	3380	2806	2796	3186	3297	2484	2200	3281	3336	3238	3044	3123	2409	3916	3473	4316	3340	2740	1896	3160	3910	2441	3868	3824	6332	4904	5685	3327	3309	4114	2480	2882	5893	2694	3940	1939	3227	3833
AG2	798	232	2619	440	310	246	5649	313	1132	251	1625	219	622	719	3049	640	885	503	93	385	771	1146	431	1083	365	170	252	435	484	2878	4237	1620	1236	84	1138	124	1936	270	402	310	844	899	794	293	721	204	371	789	972
AGAP11	30	54	63	45	23	92	37	109	81	672	174	124	45	81	26	78	13	73	122	278	29	52	28	8	54	84	16	192	4	12	28	92	38	12	29	333	29	221	69	151	386	41	148	126	22	315	6	78	23
AGAP1	290	1030	572	242	307	789	489	666	354	644	1066	1088	484	413	698	988	396	863	727	797	572	474	678	304	523	1249	763	553	796	512	836	771	732	492	424	985	619	1080	542	890	813	381	553	436	637	462	390	683	469
AGAP2	263	420	91	496	211	123	483	74	476	246	173	150	284	114	416	477	983	1569	181	576	692	1068	846	652	600	166	235	602	463	818	384	203	349	548	126	409	329	162	79	222	129	283	187	191	386	158	496	319	542
AGAP3	5713	3705	4340	4544	5547	3080	5507	3100	6268	3027	4013	5165	4345	3496	5807	2327	3393	6154	3449	4509	5788	3725	3153	5799	4512	4479	2320	5281	3197	2828	5373	5598	6157	3829	3244	4096	6145	6056	3942	4047	4155	3454	5587	4198	8151	2789	7179	2946	5424
AGAP4	375	389	331	327	276	311	359	234	339	607	267	189	45	201	225	92	56	186	429	289	81	126	281	128	141	147	202	498	76	70	158	162	105	202	515	316	192	291	425	190	469	329	259	643	284	412	639	66	146
AGAP5	44	72	35	48	68	80	32	51	109	101	78	72	13	52	56	34	30	62	52	77	15	47	44	51	54	75	77	167	28	37	39	91	48	66	70	171	71	93	100	74	107	87	70	91	32	56	117	27	63
AGAP6	106	143	146	85	164	143	217	132	339	335	166	142	33	150	172	35	35	106	81	183	61	58	215	85	42	80	113	252	49	49	50	82	78	159	183	193	145	167	306	83	181	242	172	359	245	188	494	36	87
AGAP8	29	54	5	23	27	94	48	74	88	131	53	32	16	50	62	0	0	32	36	34	13	16	139	49	7	15	7	51	8	16	3	20	18	39	138	131	34	86	81	32	63	75	39	235	58	43	64	4	37
AGA	1083	840	1183	1480	1126	1277	1863	1497	890	845	932	749	1609	959	1033	1673	1058	955	1452	1132	949	719	1021	1047	1934	1409	1118	2217	1722	531	1016	1356	1053	2013	860	748	1374	639	963	884	655	665	1076	811	962	1159	1622	2622	843
AGBL5	832	1751	1368	421	728	1298	399	916	622	776	839	1359	1240	997	950	1270	715	496	1964	769	1234	396	1644	1026	660	1241	1444	787	609	456	1146	1148	979	1616	1081	1747	1358	2011	1406	1101	1353	867	599	1388	1024	970	591	1185	782
AGER	156	39	202	73	114	79	120	74	143	233	147	53	10	96	34	53	15	74	31	41	40	33	42	25	22	23	35	72	16	26	20	50	58	42	28	79	61	92	43	50	86	154	97	546	101	127	281	22	35
AGFG1	6655	4460	4481	4318	5893	2945	5044	3383	4038	4703	2408	4813	6655	4609	4992	9285	5615	4826	5402	4174	4554	4258	10285	4276	5158	7989	5178	7126	7104	5028	4705	9406	8006	4893	2324	3355	4203	4531	3089	6044	4009	7131	5325	3200	6579	3061	4812	3392	5788
AGFG2	434	631	805	735	611	691	313	693	548	658	700	511	668	767	398	276	604	633	2005	341	424	749	376	555	624	1230	1412	2220	455	549	831	869	280	710	480	3356	570	378	820	505	776	2172	738	577	429	329	526	534	704
AGGF1	2149	2688	1567	1797	1600	1351	1590	1520	1366	1171	1285	1697	1654	1135	1425	1023	1924	1357	1509	1670	1399	1969	1943	1435	1659	1606	1400	1713	1935	1780	1569	1622	2146	1801	1117	1710	2036	1245	1204	1937	1700	1735	1121	1485	1915	1233	1663	1924	2445
AGK	1266	1494	938	1038	1510	979	1126	867	1372	1786	872	1426	963	2135	986	876	1275	1289	577	963	1138	1351	773	1168	1007	1233	2100	1147	725	1323	1287	1059	967	1132	1637	1019	1473	1430	888	1030	1815	825	1776	2387	1507	837	1392	954	1058
AGL	1260	3119	3069	1913	1539	2392	1489	1624	1283	3529	1809	6087	1983	5169	1041	2261	2391	2700	1875	2238	1955	2471	3877	2306	1963	2338	1890	1798	2562	7599	1696	2069	2847	4533	1412	3102	2179	2206	2230	2344	4848	1576	1026	3316	1723	2986	1948	1877	1722
AGMAT	76	129	132	59	188	450	47	123	163	547	39	119	51	491	11	176	82	57	67	31	59	49	164	175	54	116	23	85	24	90	14	101	46	295	29	333	30	18	110	100	188	99	151	192	171	130	221	78	72
AGPAT1	4819	2220	3282	2050	2130	2304	3694	2269	2136	847	3347	2505	2359	1894	2550	2197	3381	2103	2364	2427	2627	2842	2412	2443	2248	2120	2379	2065	2717	3102	3171	3408	3888	3480	2749	1528	3263	3001	1396	2212	2148	2832	1477	1955	3277	2477	2850	2505	1780
AGPAT2	4624	2599	8475	4140	7890	5099	3666	3420	3862	6716	3422	4177	5449	9639	3861	7854	3311	4668	1808	2125	2546	2886	3375	1802	3042	4257	3279	4904	3823	2867	3748	2533	5383	3792	3825	1031	2989	3358	3346	5349	4291	3841	4065	2836	4146	7136	5474	6882	3586
AGPAT3	3851	4797	2694	2370	3647	5628	3012	2496	3139	3129	2824	1848	871	6178	2732	5737	3807	5304	5160	1894	2110	4302	3907	2962	5067	4765	4321	5378	3999	5112	2695	6974	2743	5182	3171	4007	3716	2790	2357	3245	5649	2467	2114	3451	781	3577	4391	3720	3880
AGPAT4	1357	755	1350	578	1097	1108	2567	488	1551	2164	792	1500	2668	640	1518	440	717	467	717	878	1087	1696	651	511	793	351	278	844	1591	617	1060	1850	1531	67	828	117	1965	309	1952	3437	168	573	813	154	2069	2458	861	781	1204
AGPAT5	1318	4063	1194	1283	1090	2137	2062	1233	2119	5590	1501	2215	1414	2807	2106	4594	1462	3069	2833	1992	1251	1245	2344	884	629	2931	1635	496	1499	1847	1210	1175	2806	1981	2311	2556	1874	1045	1839	1524	2517	1347	6255	4835	3406	3596	3500	1424	1718
AGPAT6	2853	1805	2999	2340	3058	3650	4273	2291	3915	2854	2475	2965	1849	2889	4233	2406	2118	5593	2049	3297	2065	3893	3062	3199	1710	5336	3052	1624	2737	2591	2862	2581	4907	1936	2024	2590	3144	2883	1208	2868	2269	2515	4250	2109	6400	4042	4358	3057	2317
AGPAT9	92	47	969	298	134	507	397	138	654	1293	270	323	423	99	531	136	149	476	104	307	1070	339	1545	169	285	2718	1122	130	381	669	724	362	662	606	1380	745	103	420	877	564	119	271	763	232	166	280	170	320	236
AGPHD1	77	17	651	61	60	33	19	28	48	53	64	25	82	31	38	47	38	27	110	36	104	26	52	21	37	89	68	45	52	28	71	41	12	105	44	121	32	130	124	42	48	54	42	91	81	56	25	86	84
AGPS	2708	6133	2809	3300	2691	2825	2832	3099	3350	4753	3122	5724	3991	2136	2710	4577	4193	4334	1705	4141	4415	3390	3878	4455	3564	2946	3123	2189	4073	3883	3427	3162	3488	2684	3132	4430	7126	5262	8708	4082	3744	3364	3134	2804	3317	3287	3162	12006	2855
AGR2	1256	1066	2258	159	700	1524	125	14686	146	454	1090	934	236	6318	443	14667	107	758	22	176	58	375	173	63	44	11802	4872	66	66	293	663	500	53	628	497	10124	44	369	2973	29	2144	4211	3526	2784	165	2228	473	347	547
AGRN	24053	37466	9794	10419	22644	71642	22334	28534	27928	9876	22824	33875	14290	35774	20638	39543	28963	29550	18730	33710	43934	29061	58643	49979	29309	27841	14245	41023	29779	22159	14290	44518	54866	36865	8639	19312	14101	17739	7880	22388	24790	41023	16696	6978	14357	18103	20343	33255	15626
AGTPBP1	707	1312	1427	639	1459	882	914	878	1148	1079	1124	846	2139	3361	1448	1034	923	908	674	651	865	1198	915	1053	603	1205	781	909	666	1202	929	659	499	779	800	704	949	1073	1248	1613	570	1091	1042	555	1430	1093	916	691	1456
AGTRAP	5046	1928	3337	3774	6265	6217	4655	3833	3950	1542	1710	3620	5464	2528	2231	3363	4954	5402	3962	3335	5093	1831	4612	2994	3603	2019	1151	6821	3574	3010	1798	4247	6332	2644	1446	2288	1485	609	1864	5311	1035	4236	3186	1159	4904	2792	8295	3273	2699
AGT	130	349	1303	257	19	29	343	52	16	35	124	164	83	89	94	94	229	17	360	292	160	278	100	287	39	321	77	33	216	1292	1135	71	1005	54	170	24	654	1357	43	77	82	27	215	1163	77	17	93	101	25
AGXT2L2	399	521	376	513	650	424	585	434	644	607	419	492	633	575	212	532	295	511	484	395	260	752	737	527	485	590	405	633	621	755	741	681	546	668	360	517	310	455	366	821	453	790	600	501	814	448	856	443	677
AHCTF1	2248	2639	2058	2382	2162	4065	2462	2598	3189	2175	5974	3169	1672	3760	4584	2998	2625	2488	4440	2526	2164	2839	4975	2926	2479	4425	4037	3216	1887	2164	2287	3547	2644	7794	8278	3157	3486	5205	5396	3169	4285	3988	2899	6777	2940	3247	2703	2057	3389
AHCYL1	3431	5099	3768	4644	4193	2757	5968	4244	3370	4339	7624	6564	8290	6911	4912	2786	4973	4515	9293	4214	6899	4091	6526	6154	5657	5440	4391	5074	5222	4358	5649	8187	6492	7074	5084	5799	7701	4975	4537	4479	6062	4728	3705	4624	4267	3205	4738	4405	5639
AHCYL2	659	1888	299	1636	630	1455	902	1255	1406	789	605	4337	1372	1408	936	953	1807	977	1346	1573	999	687	694	1119	1863	919	1768	971	963	1207	1009	1113	1344	1086	1302	1019	801	1260	805	818	1336	553	1244	1451	945	1228	631	978	1055
AHCY	5189	10799	7706	5698	5612	7822	4904	6507	6736	9629	10471	10116	7429	9137	7634	9067	10285	7391	14465	6556	8278	3878	15143	6904	4306	9439	10163	4824	3212	4219	6400	6891	8690	20530	11802	16075	6311	17815	12065	5780	9090	5929	9876	10419	11169	6431	9629	5504	7429
AHDC1	1661	4912	603	2411	2413	4802	2795	3776	1999	2763	6610	4890	1429	4507	2757	2695	2578	2814	4146	5413	4217	3532	5210	3301	5571	7773	4657	2772	4487	3066	2241	4191	3881	6821	3151	5134	2412	3241	2609	3364	5520	2050	2160	2555	1417	3212	1200	4092	1860
AHI1	632	584	881	301	505	637	567	576	392	393	519	359	368	672	529	381	697	418	834	568	242	496	227	318	337	516	350	449	560	373	369	718	829	631	348	544	477	607	730	442	848	447	450	1089	609	554	714	275	456
AHNAK2	9506	34219	2243	17853	8457	18813	19477	32153	15626	24277	6526	42246	16872	21616	7752	28646	19905	53834	2915	59885	26736	31839	26210	10688	58046	25140	27189	31431	24359	12133	14973	6442	12219	733	24359	21549	19572	9076	26826	38363	21128	9301	14922	4050	25546	64548	11445	50348	12806
AHNAK	42599	104370	25217	85784	38594	76928	54866	129243	68743	72580	49979	129243	62379	80600	160283	184904	95775	99846	97944	220303	111429	133159	137833	81754	176235	176235	176235	153389	167594	114614	142831	196480	111429	33710	94257	137833	121612	85784	260620	114614	137833	60458	73592	35617	68743	81754	48420	160283	89284
AHRR	215	301	132	52	115	1069	61	87	187	324	202	159	184	720	129	527	101	217	50	146	390	223	184	185	182	239	422	250	209	66	61	766	28	496	61	355	179	153	134	161	658	156	587	501	73	584	27	155	73
AHR	8463	5101	4489	6109	2805	29309	6937	8146	5325	13286	4653	7131	3110	10853	7757	34713	12036	5193	8396	12773	4524	11952	14418	9738	9383	12484	9622	9168	8820	8140	9974	11896	9785	17781	12897	14120	6249	5121	21779	4267	24877	7144	7589	3113	14333	9876	4017	10743	26039
AHSA1	6537	6916	9463	7721	6744	5911	7025	6870	4601	7848	4747	4874	3316	4996	3922	5579	3496	5556	5086	4433	3370	2770	3891	4173	3871	5241	4115	3791	3132	5329	3026	2901	4149	5074	9548	6571	5385	4941	7934	5046	6272	6062	10562	14204	5454	8128	8151	7614	3703
AHSA2	652	515	572	386	152	518	845	703	693	630	1708	289	146	227	427	133	52	164	528	674	64	151	392	114	144	402	589	925	71	130	305	200	302	389	298	1102	441	946	1338	170	590	582	354	1976	790	1013	939	110	223
AIDA	4574	2298	3916	3042	3115	2304	2947	2150	2182	1693	2268	3486	3614	2184	2525	2421	2291	1813	3242	1565	1976	1728	1790	2170	1510	2093	1376	2115	2541	1839	2512	1866	2046	2204	2465	1395	2119	1721	1687	2473	2891	3995	2262	4377	1949	2356	2861	2296	1791
AIF1L	600	1648	2367	1330	2185	1826	429	2180	3914	2377	1098	3142	4250	1802	353	2560	394	894	494	1817	1838	1734	1810	800	921	1297	599	132	623	566	694	397	493	1137	574	2746	635	1112	1261	2049	942	1065	1711	883	94	910	141	2132	1059
AIF1	1325	186	2058	1961	1079	212	836	219	708	282	360	270	678	187	1696	324	1515	681	1001	251	640	1411	934	1987	761	361	492	1638	744	2004	2057	512	1162	854	134	150	1103	247	287	410	352	1398	1213	199	606	239	1367	1028	1429
AIFM1	2627	1984	4517	2524	2260	2417	2100	2285	2370	1685	3190	2382	1996	1235	1652	1714	1750	1547	1835	2731	1759	1784	2449	2088	1459	2703	2465	3342	1576	2052	1334	2893	1021	3630	2316	2568	1995	3216	2741	1850	2541	3068	2862	5110	2111	2961	2795	2774	1783
AIFM2	1717	1189	2490	495	831	1005	543	237	900	2390	949	497	621	2477	777	1395	758	330	1939	427	745	498	803	817	606	2041	989	889	641	851	781	743	1636	4003	622	1049	953	1452	1898	339	2728	1149	2767	477	250	959	503	680	431
AIFM3	1518	28	339	25	69	35	25	21	18	77	44	33	46	62	38	36	10	39	62	25	40	11	27	38	16	57	125	137	24	9	53	57	46	128	83	66	17	115	249	13	42	121	17	153	73	18	110	27	27
AIG1	4149	1002	3521	1243	1474	1146	1989	1293	1167	1464	1123	1259	1837	1574	829	2556	1068	1257	571	701	1081	731	600	1027	1061	712	818	1022	2418	954	1176	1157	2274	887	721	1314	769	918	1237	1587	107	1108	1154	100	1970	1677	2122	1114	947
AIM1L	518	1625	274	3113	2629	1405	2194	1387	2427	4826	262	1273	1939	3098	1201	1912	513	4556	118	2320	2218	1646	1701	1054	3324	1045	1334	2939	1749	434	1140	4886	515	96	652	6013	252	649	105	4152	689	1050	1691	1230	2827	2013	868	3942	1632
AIM1	5283	6648	3791	10644	10490	10521	5896	10531	6813	4239	2594	11077	14621	13286	3086	9605	14973	16550	5848	9221	11922	14399	6655	8216	20984	4751	6786	12515	6708	7087	2931	9895	5486	6386	1477	8896	3387	3477	7305	14440	8011	8933	6454	5639	6457	9965	6548	11733	16159
AIM2	1847	920	33	804	3087	4214	521	659	3205	970	30	118	458	699	481	1296	1914	2356	508	176	280	665	89	2101	1686	71	65	3301	1170	1095	28	805	807	1143	230	469	62	20	15	957	95	2318	1856	220	128	1096	2066	583	1625
AIMP1	3672	2596	4215	3769	3514	4108	2243	2687	3662	3228	1788	1749	1823	2838	2541	2789	1824	2179	1410	1694	2619	1987	882	2051	1721	1280	1912	1905	1989	1946	1545	2875	2293	1881	2483	2558	1584	2226	2284	2182	1687	3083	3312	3792	2919	3615	4477	1823	1609
AIMP2	2085	2299	4050	1961	2274	3493	964	1617	1284	2282	1063	1060	1337	1117	1007	983	1437	1449	1105	1721	1084	1405	1012	1501	1184	875	2207	1138	1225	1545	651	1263	1135	2133	1881	1519	918	1240	3070	1268	1679	2247	1557	839	2390	2132	2286	1256	1729
AIP	2436	1223	5125	2212	2427	1473	3115	1795	2433	1229	3559	1698	2802	967	2030	2246	2017	1500	3681	1736	1733	1542	1334	2263	1565	1743	1694	1945	2224	2177	2606	1594	1176	1503	1668	1266	2068	1940	3052	1514	1303	2681	1508	2238	1899	1324	1789	1718	1530
AJAP1	213	19	36	165	79	1031	57	463	62	39	58	688	819	102	316	35	243	56	62	917	2175	773	495	137	16	36	23	199	652	375	9	66	536	38	13	13	62	17	35	19	26	139	31	2	69	45	19	120	39
AK1	2420	1284	3142	3865	2688	1492	2764	1463	1610	2609	1043	2249	2429	3249	1253	2311	1592	1350	605	1642	1913	1542	1263	1294	1886	905	631	911	3165	6846	1362	1007	1176	1112	1243	723	907	635	904	3177	1042	959	2557	441	1407	5628	2117	2674	1320
AK2	7083	6421	8690	7167	8469	9221	6130	5693	7589	6024	4310	5696	5802	7551	4187	4512	5065	5212	10942	4743	5905	3936	4904	6220	5217	3632	2974	4705	4290	4684	3218	5625	4296	3702	3726	4621	3350	5264	2826	6268	4854	8805	5965	7816	6813	6560	10644	6854	5406
AK3L1	646	4415	886	622	1446	845	1622	949	837	3802	1995	2894	2541	2731	591	4306	1228	1801	601	740	1070	768	1128	2118	1587	1183	931	964	1037	605	227	357	3502	162	999	1170	1132	2086	1454	3548	1093	1301	2180	2708	786	2075	2092	5331	1371
AK3	2973	2082	1910	4444	2802	3693	3927	3781	4725	1926	2720	4092	2857	2596	3382	1296	3049	5564	2892	1821	2119	2347	2573	5609	5856	4383	2486	4233	3296	4095	2915	3465	1813	4481	1925	3453	1989	2551	2446	4512	2746	3546	2284	2608	4806	1636	8161	2922	3376
AK5	51	75	700	54	95	11	155	4	26	15	196	65	571	28	222	40	16	154	2	168	71	84	15	77	128	12	5	15	190	17	346	63	12	3	118	42	60	7	5	45	13	20	6	5	203	12	54	65	72
AK7	20	128	60	34	19	50	18	107	28	133	22	186	55	89	18	21	17	7	181	15	49	16	19	9	13	112	123	13	9	13	40	41	12	10	114	382	64	84	213	11	61	15	36	29	5	101	2	20	7
AKAP10	552	1316	46	542	815	702	820	1178	939	1167	478	889	1285	988	1149	1268	1203	1064	1174	1335	835	1356	1142	1271	1348	1138	890	1210	854	1052	1126	1022	1261	1515	1224	708	984	1220	1219	1145	1338	973	371	581	749	760	1076	828	871
AKAP11	2357	2630	1373	1838	1479	2590	1961	2342	2044	1151	2569	2041	3317	3208	2603	3604	3574	3152	4312	6941	3915	3950	4304	3758	3434	3763	2519	5387	3575	3420	3231	2963	2824	2727	1915	2491	3592	3569	4261	2491	2488	2563	1585	2959	3564	1738	2369	2177	4644
AKAP12	1906	201	936	1194	626	186	5110	1298	565	352	2467	624	786	1313	1872	1204	1411	678	1247	1641	1382	3646	1482	1248	1129	1736	730	404	2556	6640	3793	1043	10833	540	1541	256	3182	2303	1497	318	893	619	940	142	1224	286	642	912	689
AKAP13	6281	4220	3696	6450	4539	3906	8742	6297	4539	5595	6596	4444	5288	9340	14505	8708	11529	6041	6614	14143	7773	14161	14973	7794	12501	13398	10572	15044	15650	14973	12327	11192	8326	5729	8351	11604	13067	15170	8161	5416	6834	6338	6372	4952	7532	4249	4790	12133	12094
AKAP1	1722	3656	1964	2255	1735	3727	1921	2749	2419	3067	3880	1898	1391	2575	2017	2396	1507	1711	4239	3109	1403	1697	2587	1910	1315	3085	3926	2052	2131	4160	2394	2272	2452	5869	4306	3331	4068	5266	5457	1634	3713	2968	2785	5394	2517	2891	3855	998	1619
AKAP2	116	232	51	723	837	270	1637	1448	418	45	520	1248	506	1016	2619	509	6716	1123	676	2239	1818	3679	2764	3134	1730	1183	1157	723	1571	4381	2346	1620	5746	821	995	250	2074	1289	871	437	1086	705	635	81	449	123	206	1288	1522
AKAP3	8	143	8	60	26	20	41	17	65	30	23	18	87	74	8	34	58	77	18	28	13	21	77	10	34	14	19	42	43	43	21	12	10	29	57	77	59	5	30	105	161	25	39	52	37	55	214	38	16
AKAP5	120	66	88	78	73	65	53	29	211	80	86	36	27	28	194	79	258	327	116	59	85	199	269	178	181	50	99	410	294	312	242	68	129	384	56	39	142	49	85	156	131	231	103	106	99	104	264	102	230
AKAP6	475	409	454	1314	63	81	1082	193	134	52	106	1967	206	85	644	71	411	330	101	2301	298	1097	137	963	235	292	176	170	4926	12249	569	225	1798	189	1303	68	655	124	212	739	14	98	48	25	154	245	384	428	101
AKAP7	214	293	392	149	308	491	86	77	230	179	141	35	65	74	105	180	180	186	276	40	240	106	93	211	92	138	97	183	148	250	103	142	123	300	42	161	164	251	275	159	277	143	144	1225	221	388	287	131	193
AKAP8L	1924	1764	2203	1826	1448	1890	1949	1861	1961	2123	3002	1371	1366	1081	1546	1527	1135	1371	2862	2151	1187	1268	1443	1160	1322	1253	1887	1382	1966	1128	1403	1039	1295	2147	2255	1599	1753	2305	2456	2183	1693	1577	2139	3553	1925	2534	2169	986	1659
AKAP8	1388	2071	2765	1388	1637	2148	1146	1578	1741	1348	3107	1156	1053	1200	1170	1043	1139	1411	2102	2465	1165	1236	1863	1036	1250	1522	2333	1830	2404	1375	1431	1406	1238	2049	2560	1577	1613	1850	2250	1704	1852	1720	1798	1936	2330	2045	1975	890	2129
AKAP9	2322	2621	1922	3074	2217	7188	2407	3730	1962	1778	5086	2368	778	2991	3284	1442	3200	2601	4247	3044	1400	5074	2585	2957	3877	5669	5571	8812	3851	4520	4052	3218	3454	3358	3283	5729	3385	3926	5361	2211	1846	7789	2710	1369	4063	2560	3191	2762	3841
AKD1	154	174	345	119	96	243	225	310	199	67	74	94	293	159	53	160	121	64	154	134	190	121	91	100	248	107	62	140	86	70	102	123	53	97	53	150	45	83	111	153	167	63	161	279	67	117	273	113	167
AKIRIN1	2906	3110	1858	2607	2534	6556	4239	3371	4242	3620	3510	4108	5110	4598	2063	2132	2719	2553	3995	2355	4677	2947	2771	4312	2701	2090	1951	2534	2270	2226	1778	3387	2721	1985	3102	3617	2429	11390	1868	3854	5101	3009	1978	3020	2949	3152	2963	3304	1801
AKIRIN2	2288	2080	3154	2666	2046	3392	2812	1903	2678	4815	1954	2024	2403	2551	1547	2705	2271	2260	1857	1377	1804	1589	1241	2218	1872	1415	1649	1990	1865	2238	1988	1752	2760	2315	3282	1341	1976	1982	2451	3351	2603	2567	3573	2589	2229	3804	2556	1920	3070
AKNA	622	731	407	1895	1305	1165	1040	697	1316	754	868	883	326	1428	1714	677	5169	2002	2491	930	1082	4127	3280	2206	2116	1744	1639	3251	1319	4425	1438	1578	1170	3895	477	623	1421	1062	846	651	1843	1678	1773	796	654	955	1128	1228	2470
AKR1A1	3184	3095	4122	5315	4682	4818	4232	5445	4372	4967	4810	3213	4996	9293	3506	3845	4572	3926	5496	3705	2659	3296	4056	4042	3274	5411	4563	4726	3711	3044	4331	3697	2652	3762	3598	3212	3436	2285	2813	2178	4149	5202	3163	4663	4462	2845	5237	4598	4137
AKR1B10	4492	36177	40278	13227	18857	3105	1663	11365	15543	5853	9366	8111	14708	1520	2772	634	8204	40044	635	2763	406	7680	56999	4646	12194	97944	70605	24196	1084	2120	39793	15495	181	67833	37687	2445	9506	29162	15296	9067	4691	5288	13785	4831	18	6161	883	25880	8156
AKR1B15	95	346	461	817	807	89	326	125	436	594	17	1368	1958	683	183	210	141	668	4	123	920	73	1267	149	624	830	240	1162	105	484	22	1356	5	189	348	43	157	268	152	1139	157	124	507	1339	96	453	156	1818	341
AKR1B1	4369	5002	14530	3744	3136	1028	7546	1127	2959	3263	2412	4372	2344	1412	3614	1217	3227	2679	1907	2230	3644	2224	8541	4307	1601	10327	3069	1945	3218	5088	4691	4614	2537	9556	4328	1397	8676	8199	4096	1309	5510	1846	4486	8495	1005	2110	1495	9556	1536
AKR1C1	952	14601	1023937	2916	8869	5763	2257	6874	2241	25964	51622	5191	22644	2801	1871	2414	1030	1820	3942	858	1741	918	20834	3325	1152	283126	167594	1569	1322	900	35617	9850	82	85784	69661	2967	17566	97944	68743	2434	28842	2149	13173	15958	234	7511	710	54442	610
AKR1C2	503	47256	260620	901	10285	5341	1457	6952	3441	14080	12863	4884	31556	3818	6428	5432	846	3442	3229	1192	2406	2420	36177	2077	897	67833	68743	3548	1781	716	27403	18142	102	17471	75568	4494	9939	61107	52030	2017	61107	3021	34061	24277	581	7453	1609	56321	1808
AKR1C3	1338	13016	207066	743	3998	2085	1454	2458	2043	13034	4791	3110	14465	950	1612	1909	746	1240	10676	447	2136	1848	24790	3375	424	95775	36346	2621	1141	924	4740	6171	305	42875	13398	2137	14399	39056	41023	937	1162	1073	12881	1533	497	2778	1397	15068	1047
AKR1E2	105	7	350	49	27	127	41	7	62	235	107	147	115	126	20	5	7	11	49	41	73	2	71	5	46	3	0	61	37	5	32	8	17	78	2	104	32	68	257	83	250	230	122	225	145	168	153	38	30
AKR7A2	2069	2308	4057	1816	2060	2927	1677	1450	1652	1737	1009	1837	2529	2399	1561	2799	1450	1649	1566	1729	1758	1422	1403	1097	1306	1512	1236	1151	1559	1356	1514	2068	1780	1254	1482	1431	1248	1559	1136	1463	1736	1183	1315	1892	2071	1730	1494	2320	1229
AKR7A3	8	187	20	15	4	317	11	37	32	316	34	165	70	268	9	248	8	5	20	41	40	5	17	6	4	7	15	11	6	6	6	17	23	12	8	205	6	26	56	40	114	20	187	259	171	141	32	20	86
AKT1S1	6899	2266	3711	2358	2596	3190	1791	2636	2771	1875	5074	1815	2317	2479	1910	1729	2434	2862	1797	2815	2822	2472	1967	2108	2571	2120	1517	2551	2637	2736	2344	3693	2689	3612	2649	2592	1642	1733	1793	3111	2368	2491	2678	2290	4956	1403	2990	2774	3726
AKT1	4984	10439	4661	6471	6154	12914	7956	8916	6548	9448	6797	9948	6560	15842	5785	9982	8351	8849	5041	6245	12501	6882	7895	7386	5999	10709	8077	6304	7355	8089	8876	4286	7034	8587	7773	6379	9832	6035	10583	5625	9183	6102	7241	5354	6865	21847	6530	14227	6191
AKT2	5406	2899	2702	3308	4479	4736	4023	3883	3509	5019	4023	2943	5598	4956	4288	3157	4067	5383	4467	5155	6308	4621	5831	4253	5022	4315	24877	4826	5175	5346	4594	5493	4648	5561	4124	4445	3512	2674	2614	6275	5026	3408	4343	3493	6850	3186	4479	3711	4649
AKT3	1175	1679	478	595	405	570	1874	466	334	194	999	543	792	791	3846	1033	1365	626	9923	1606	922	1760	2187	832	771	1905	1592	820	2013	1112	2576	994	3088	411	1096	237	2712	1903	504	417	640	415	487	138	1019	705	348	937	677
AKTIP	1138	1128	1870	1454	1092	1309	1415	888	1083	1270	710	927	1460	898	979	775	481	857	659	1372	1009	814	586	645	891	440	444	654	1180	787	994	923	577	460	741	1418	727	943	427	964	400	516	888	633	1521	1353	870	1219	738
ALAD	966	1642	758	1774	2021	1298	1874	2118	2049	1821	3500	1651	2630	1806	1875	1635	1794	1312	1828	1837	1848	1989	2059	1738	2472	1906	1644	1830	2103	1672	2573	1170	1207	2103	2293	1406	1179	1743	1462	1375	972	1210	1781	1341	1687	1788	2189	1755	2172
ALAS1	1396	3014	2148	2515	2553	1967	3335	2791	4206	3387	2796	2283	5158	3944	2545	1749	2024	1856	1855	1640	2302	2554	2181	2781	2770	2013	2481	2143	2193	2106	2777	2776	2129	3063	3665	2409	2673	2781	2025	5231	2660	1827	2507	1879	2457	2617	1222	2653	3295
ALB	0	2	0	0	6	0	21	0	2	0	1	1	146	56	77	112	0	106	0	5	27	0	11	7	42	0	3	4	3	0	4	3	3	4	0	0	0	0	3	0	0	2	0	1	0	0	3154	25	0
ALCAM	9431	4479	13085	1917	4831	5281	2387	14101	3260	4574	32619	2477	895	8633	7660	14267	5437	1882	928	6133	2933	5440	3082	4458	1330	10249	40278	2861	3033	1819	19754	3334	3924	10211	4331	669	9704	16905	5479	2003	348	5993	11046	376	2311	2589	2355	2777	8351
ALDH16A1	3119	1120	3661	2063	2864	3524	1018	2403	2567	2062	3705	1662	1849	1459	2109	1333	2268	3066	2192	2273	1987	2441	2350	2941	2601	3560	2844	4075	2253	2636	1980	3179	2128	6224	3050	3163	1838	1457	1575	1785	2806	4961	1966	3174	2252	1102	2366	2207	4925
ALDH18A1	3746	4714	5999	3491	3434	3171	3247	3034	2777	3223	3836	2666	4452	1972	3942	4285	4982	3905	7012	4196	3966	4014	3027	4766	3139	6136	3502	4182	4065	2906	3282	3716	2601	6982	3096	4016	3711	6365	9939	3071	5402	2160	4026	3766	4245	4388	3999	2475	2583
ALDH1A1	392	670	31176	1228	180	248	438	12280	102	16810	8450	174	292	225	7854	219	522	256	15755	248	441	690	508	682	458	21616	23487	805	1203	1342	6685	269	181	81754	9850	5810	4610	29309	7425	105	37466	620	1398	114614	1746	380	300	347	829
ALDH1A2	8	0	22	23	9	4	12	10	2	0	10	66	52	4	96	4	20	5	61	52	23	219	16	90	7	13	5	39	30	77	84	54	79	26	18	0	469	33	25	16	10	15	9	11	35	0	11	342	66
ALDH1A3	2320	418	769	3586	2100	694	2958	5402	8664	6685	104	1428	1097	274	1652	2026	1195	4609	1801	5693	6483	1007	7546	2077	2243	3539	1289	3752	3556	1352	4574	32007	9253	776	401	2522	3049	3981	6442	1377	1400	1847	5987	267	9137	4035	772	2311	5941
ALDH1B1	2932	797	1704	636	783	286	2896	497	1298	647	1019	917	1938	1462	2742	1385	1045	1705	1562	1618	1498	2027	2102	1606	798	2722	1897	483	4174	2975	2147	853	1988	5128	1787	556	1987	1207	1534	654	832	605	902	135	2954	595	2109	716	543
ALDH1L1	101	103	203	30	207	625	10	580	0	3	21	18	11	6	9	39	13	320	1717	42	144	188	19	375	46	555	252	172	61	403	131	216	64	501	119	26	93	108	748	5	2	12	97	77	426	17	21	91	917
ALDH1L2	634	1502	744	402	271	1387	1307	314	142	584	674	1723	887	2432	3025	625	1339	3683	1026	1594	1051	2456	1126	2081	3869	1104	3320	322	4247	769	1813	685	676	4774	1305	198	810	2030	1168	95	685	119	960	412	1731	815	755	512	1172
ALDH2	3086	6204	4992	10067	4179	8750	3935	4512	5297	1989	2085	5222	5306	2422	7202	5349	4358	8295	20437	4661	3872	5459	7537	8199	13139	6301	5760	9431	7614	5103	6937	9009	3232	5110	2099	1631	3053	2700	6544	7589	6492	4766	2834	8888	870	3382	1272	7420	3865
ALDH3A1	2394	49238	12327	3876	6786	9939	26	27403	2367	29061	10965	1318	1947	2668	3915	11244	481	295	2236	712	227	861	35774	138	1184	133159	104370	2137	350	181	18295	3302	82	260620	47660	12249	41292	69661	51179	468	13139	2688	2916	10171	51	7695	102	353	632
ALDH3A2	5065	9589	8973	6846	9076	4045	3762	7467	6417	7768	3877	3200	7318	4804	4540	4014	4528	2873	9463	3088	2905	2691	3603	5055	5805	10676	9666	7800	4616	5136	8290	4612	2362	27928	13227	5309	7288	9822	8827	3861	14333	5235	3763	6920	2718	4114	6081	3602	2673
ALDH3B1	764	422	218	281	380	269	352	710	272	814	226	300	307	1659	945	1954	619	386	469	434	591	571	387	589	356	451	546	648	465	476	1093	371	431	436	113	276	589	253	268	217	679	506	942	265	234	176	886	474	696
ALDH3B2	745	5011	408	8633	3468	2379	6133	4138	3442	5283	80	2477	11306	365	2733	3274	2166	2398	2130	10753	25217	5108	3298	8791	22091	1727	5956	8016	2200	864	4053	8403	1139	754	4193	3237	796	5474	910	11257	368	1454	1876	1099	10842	2497	2505	5093	6760
ALDH4A1	1931	2231	1523	2585	3373	2611	1415	2979	2892	2229	836	5905	4134	1368	988	5167	2296	3747	1594	2273	2652	1351	2089	1602	2656	2834	1159	925	1507	2339	1179	1598	2033	1178	1512	2033	1129	1577	2156	2348	1547	1056	1785	1476	1734	1928	1176	3878	2025
ALDH5A1	600	1962	939	568	672	929	77	659	257	858	447	161	697	41	387	1021	530	327	1080	871	568	516	923	711	864	987	1907	845	412	1082	905	2067	608	1395	1298	2149	1032	2456	1223	379	2092	331	204	887	629	847	849	371	2488
ALDH6A1	96	491	127	152	125	468	142	349	281	808	442	459	241	682	276	743	331	384	633	186	347	297	438	198	317	594	389	362	327	478	376	277	138	439	620	878	283	247	721	360	436	362	180	408	110	158	295	368	194
ALDH7A1	4670	3789	2888	2909	4902	2578	1212	938	3705	3570	1979	2152	3169	3383	631	2710	1369	3302	3887	1325	1856	1604	2197	2503	2313	429	194	192	1807	994	1170	3060	3453	183	854	3903	1054	1937	1877	1503	2603	2758	2367	10327	2577	1652	3543	1634	5416
ALDH8A1	28	5	8	9	18	5	18	10	32	37	29	2	1	9	8	40	3	15	5	5	1	5	7	10	9	2	0	20	15	5	11	14	19	35	10	18	10	4818	9	19	23	14	19	339	53	20	14	6	17
ALDH9A1	2823	4632	2893	7778	5069	3232	2888	4442	3479	4765	3866	4680	7043	3359	3402	2950	4003	5078	7305	2374	5760	5442	3805	4794	7685	3921	4288	6171	2816	4378	4296	4342	2623	4537	3580	1907	3306	3773	4202	7108	4453	3072	2571	5666	2652	3484	2925	2937	4699
ALDOA	53403	184904	49979	63780	80600	72580	59885	76928	66872	75568	92477	106721	71642	108693	71642	117712	84499	111429	207066	56999	54442	54866	117712	102031	66084	106721	142831	111429	55793	87682	63780	99846	196480	129243	92477	92477	87682	207066	207066	97944	129243	111429	68743	80600	58046	97944	84499	102031	67833
ALDOC	1115	6821	2700	789	973	2265	1080	601	1138	3522	1668	1064	2704	2073	1606	6071	795	2316	4177	641	1165	390	130	1321	1218	2236	2250	671	548	210	1787	1069	2318	1831	3439	2270	1664	3005	5471	976	2312	956	1069	1257	2278	8278	259	250	583
ALG10B	401	491	591	276	343	481	250	452	336	516	1043	829	219	587	294	563	370	632	606	760	332	303	340	337	434	459	827	662	352	305	342	458	533	378	305	762	475	659	688	572	471	584	571	34	447	361	631	386	479
ALG10	258	250	453	190	272	302	117	500	282	413	645	436	107	498	150	409	306	474	257	293	336	168	468	198	205	329	599	256	154	196	174	264	392	456	1129	554	219	366	425	352	281	402	405	210	240	231	323	244	312
ALG11	68	43	54	19	43	107	20	38	82	29	75	53	69	87	31	62	29	114	53	97	122	27	82	78	33	17	35	128	44	41	27	65	43	31	40	50	19	18	19	149	15	102	27	26	31	35	38	36	56
ALG12	840	1288	1174	1271	1096	836	1064	1422	960	1410	1214	1116	1458	1330	1183	1336	1992	905	1815	1569	2100	1195	1134	846	1472	1974	2022	1145	1448	1027	1207	898	1226	1030	1589	1455	1115	1443	1481	1063	1025	1098	1220	813	1055	1217	1044	1226	1304
ALG13	949	352	1131	999	679	863	940	1087	840	581	688	960	779	547	420	700	564	581	495	1262	695	500	512	668	491	712	688	924	492	627	773	693	551	857	922	964	699	967	566	603	959	876	874	952	791	1081	886	900	518
ALG14	557	312	957	426	834	400	376	448	473	337	328	594	601	505	122	268	425	562	177	218	790	326	191	240	273	246	285	411	301	386	245	362	355	257	199	293	244	137	194	753	333	396	370	344	460	371	558	461	395
ALG1L	85	294	2130	52	609	501	124	360	296	520	232	742	1542	129	116	426	135	615	214	155	240	211	256	191	483	253	1288	605	235	33	808	210	11	385	432	383	193	864	177	1049	485	724	882	452	575	198	370	496	501
ALG1	1294	1357	920	762	1345	805	880	1153	1078	1134	1100	1621	1493	1084	733	1121	1412	1686	488	1413	1450	1292	1218	1356	999	1047	1182	1138	730	1068	833	1429	1446	984	731	942	907	933	989	1147	1331	1163	946	730	1178	748	1312	1118	1245
ALG2	2415	1458	2139	1767	3045	2124	3413	2375	2585	1545	1323	1940	2429	2687	1723	2284	2757	1603	1251	1755	1379	2030	2330	1429	1334	1697	1784	1308	1579	1854	1237	1855	1746	1822	1983	2215	1666	1898	1521	1622	1779	1690	3177	1276	1834	2705	3100	1710	1904
ALG3	2991	2920	4134	1834	2633	2963	2650	2921	2092	2601	3080	2626	2369	3475	1872	3534	2205	2913	2264	2453	2721	2302	4000	2476	1950	5427	4385	3245	1905	1715	2911	4037	1868	7401	2489	3646	3281	3231	5636	2894	3189	3739	4211	6338	2373	2415	2868	2197	3080
ALG5	2778	1292	2761	1404	1312	1025	1097	1238	1992	1044	1119	729	2131	1047	747	1226	1656	1277	943	1167	1771	1562	1030	1260	695	927	770	1054	1067	1265	1111	1103	1014	722	800	837	1047	903	860	900	535	1584	1267	1710	2400	1198	2021	646	2017
ALG6	843	712	2137	912	753	884	709	576	658	937	585	806	769	825	288	601	705	812	538	300	857	542	449	569	514	800	592	716	385	407	351	662	570	649	553	970	712	462	422	813	1233	1428	918	1105	570	998	983	781	596
ALG8	1323	1415	2012	1330	1042	1573	1225	1491	991	1531	2697	1483	875	749	730	1389	1406	1307	416	833	1640	1264	705	2316	1012	1911	939	501	741	1006	997	1198	1690	1046	1316	1411	831	2271	860	948	2006	802	1439	4824	1232	1441	1845	618	943
ALG9	1502	1125	1290	811	859	946	729	1021	1018	548	1137	1318	1567	665	688	1474	1043	1696	396	816	1388	877	603	880	1127	948	841	543	1123	965	653	683	875	909	628	751	738	561	1154	1085	1205	488	797	1209	1096	1268	1377	723	842
ALKBH1	542	885	635	631	583	654	666	767	613	1093	396	604	605	641	451	622	440	673	654	436	483	465	421	516	465	431	391	426	436	526	267	403	545	465	663	630	566	357	678	818	536	654	792	890	414	766	728	776	488
ALKBH2	687	469	1611	606	464	752	401	539	810	1081	542	723	779	854	291	632	308	371	671	562	441	289	284	310	232	414	488	270	344	317	338	356	138	523	435	611	377	282	475	393	911	371	724	1868	1008	643	588	186	500
ALKBH3	867	892	3955	1028	937	1161	535	802	914	843	783	1025	811	918	357	865	708	770	483	963	3374	661	517	628	624	654	683	768	578	695	840	649	573	482	790	462	508	393	747	919	606	212	474	564	873	1081	1414	578	1941
ALKBH4	578	396	992	476	452	864	384	381	523	473	604	503	589	577	269	193	396	364	1405	265	538	401	216	352	408	481	669	616	462	282	257	405	378	525	593	752	546	508	616	443	345	914	477	653	707	362	546	460	446
ALKBH5	3673	6560	1439	3442	3500	2141	5413	3943	2882	3150	3495	6450	4730	4144	5851	6368	4401	3453	3597	4618	3166	4054	3588	6013	3947	6211	5052	3630	4280	7522	3836	4170	5237	9456	5198	2900	6724	7117	8216	5200	5368	3978	2891	10124	3318	6027	3930	5698	3688
ALKBH6	709	262	803	262	592	591	216	399	470	634	409	464	271	431	190	378	226	279	232	210	282	186	326	229	235	261	291	439	157	149	264	338	163	402	407	506	191	247	454	394	322	529	601	592	439	305	406	219	271
ALKBH7	962	1431	4249	1309	1504	874	814	1089	964	803	1428	775	2233	1201	1236	689	1088	682	983	793	840	990	654	607	887	1356	1267	1331	937	954	1689	936	742	1978	1535	1065	1098	1872	1008	941	1644	1207	653	2062	2508	858	1149	746	1187
ALKBH8	454	571	549	498	349	431	293	474	444	222	499	627	554	359	430	427	549	746	185	687	673	429	338	395	581	421	237	227	542	471	426	338	617	326	275	452	470	261	581	511	503	253	385	393	609	535	679	198	371
ALMS1	881	1386	1150	498	783	1974	682	873	709	570	2502	919	376	504	1295	949	1021	948	2869	1183	1331	962	1800	1364	1012	2280	1917	1110	1089	1058	1170	1379	1091	2034	1296	2002	1553	3565	1743	807	1718	708	1086	2503	653	826	768	869	1051
ALOX12B	70	7029	8	399	1226	934	579	851	2871	1467	19	1896	2633	52	551	183	45	1948	72	3294	993	4880	3454	793	2854	422	1159	116	7	10	1707	1051	73	42	1331	462	826	724	72	3339	14	69	915	310	70	589	12	1738	913
ALOX12	557	145	88	671	300	44	8	104	233	581	72	272	96	1561	252	451	20	195	4	86	42	898	456	99	109	198	292	188	5	9	480	169	171	123	1180	1465	699	1960	218	191	87	110	175	3627	202	90	45	35	556
ALOX15B	16	1229	22	365	549	89	828	227	928	476	79	1773	1494	113	466	1805	104	165	235	222	63	74	52	1448	603	118	154	206	126	34	250	263	553	644	421	1431	70	4360	93	521	40	104	80	27	162	650	321	97	4982
ALOX15	1	19	8	6	3	119	0	3538	11	130	4444	0	14	15	125	41	5	7	0	16	7	64	5	21	9	716	997	222	7	1	8	9	1	4042	327	126	8	1	8151	3	1681	2662	25	1757	8	11	21	3	50
ALOX5AP	715	135	806	1162	1485	204	2943	246	887	415	277	211	1475	728	1734	598	1372	1152	2709	304	822	1230	1487	932	676	385	391	1392	1466	1601	1510	878	1561	489	169	174	1999	314	258	724	276	752	595	154	560	369	692	1730	1587
ALOX5	454	106	77	586	381	80	785	318	244	150	362	166	405	167	2020	778	920	511	1284	755	373	1714	1002	1029	687	437	746	1357	875	895	2192	395	851	515	134	88	2323	379	323	207	243	260	265	114	349	106	449	1120	2297
ALOXE3	60	2764	23	212	695	865	476	489	1474	1393	32	792	1601	192	225	208	23	1703	19	1370	1337	1214	1252	387	1174	161	295	301	50	53	230	898	127	85	423	109	354	178	76	2550	67	195	1280	345	307	384	54	762	562
ALPK1	1082	546	363	785	825	1447	907	1003	1049	804	1387	466	570	1713	1462	697	826	967	989	674	858	706	868	886	1247	629	831	2778	1151	1673	683	1268	1245	917	435	1585	448	735	657	939	755	1018	672	2002	952	862	1080	522	680
ALPK2	452	349	297	315	264	51	587	24	262	83	109	198	476	306	562	130	133	353	942	747	932	475	417	666	613	113	47	111	859	1118	180	471	121	54	335	102	281	23	75	122	242	168	80	41	490	84	176	310	318
ALPK3	443	341	81	1379	117	130	1413	175	151	482	472	1975	241	225	1319	330	789	355	111	2482	478	1557	939	1268	579	121	186	580	6278	12049	1003	536	1364	128	999	812	1429	358	233	508	156	170	128	1297	351	503	342	520	646
ALPL	683	376	1992	256	649	376	1450	467	332	559	430	311	583	771	686	945	746	378	1451	293	725	1749	1168	789	506	618	1794	310	745	715	781	1234	390	460	228	746	780	226	1480	157	2286	1212	477	339	761	101	327	605	1966
ALS2CL	2330	1210	429	2675	1920	2200	959	4431	4437	2214	264	2414	954	794	216	883	591	3454	296	3312	1851	1731	1514	907	2430	661	828	2964	743	455	928	1562	624	532	386	3009	230	983	1337	2320	604	780	932	103	3350	2469	2548	1917	1806
ALS2CR4	2911	2536	1251	2283	3371	3063	1386	2419	1278	2274	1559	1972	1207	1150	1416	1615	1593	1773	1788	2066	1441	1746	1221	1076	1705	1377	1109	1664	1787	1530	1067	2035	1187	883	2139	1445	1336	1916	817	2269	958	1446	1577	1888	1297	1922	2360	787	1370
ALS2CR8	173	117	151	147	140	75	115	270	152	229	124	151	120	122	179	249	144	194	347	226	82	104	157	72	157	229	179	459	152	141	182	118	104	240	200	351	112	128	227	135	299	167	108	182	148	272	406	116	138
ALS2	1092	1438	1193	937	947	1778	1691	973	811	1716	1552	1707	1285	1131	1920	1250	1162	1268	1589	1539	1115	1126	1658	783	1596	1536	987	999	1580	1629	1340	1251	1220	1154	1635	1399	1518	1996	1212	1496	1324	829	1138	1388	1015	1407	1015	793	856
ALX3	25	78	12	16	43	103	46	40	144	53	67	230	88	153	29	62	38	82	173	39	65	77	88	47	74	15	39	94	49	38	19	93	71	58	44	104	73	39	319	170	39	71	27	63	72	146	44	88	87
AMACR	1468	1783	717	1006	780	999	694	1796	534	456	254	911	908	688	529	1096	743	637	334	2544	584	432	758	556	974	389	500	259	1716	504	666	413	324	610	1115	1238	482	876	1120	777	381	275	517	1193	1278	2500	410	2254	388
AMBRA1	1044	1245	819	1024	843	1828	1080	1147	1530	1285	1920	1721	1298	1353	1697	1542	1656	1845	2104	1807	4286	1868	1588	1856	2440	1436	1444	1764	1646	1537	1371	1746	1666	1241	1840	1299	1718	1090	1851	1662	1260	1344	775	888	1190	1336	1453	1541	1904
AMD1	5464	6786	5633	6838	7008	5609	6349	7701	6830	8805	2990	6259	5424	6005	3469	4380	4948	8996	4539	4558	4763	6102	4625	5091	5009	4146	4531	4718	3070	4045	4164	4929	4723	5315	5481	4846	4930	5233	4098	7619	7854	5474	9176	7645	8953	8180	7087	6920	7301
AMDHD1	17	4	15	17	36	6	9	2	26	6	7	51	6	0	8	12	17	5	2	4	1	20	47	37	86	4	203	4	24	0	6	20	531	94	0	13	10	262	9	16	4	41	0	6	1716	0	18	40	24
AMDHD2	388	880	493	774	644	200	410	470	464	716	619	854	1497	514	521	270	656	411	365	547	666	643	712	892	1104	357	514	1348	703	556	837	599	536	466	493	446	450	602	476	704	411	641	420	286	624	261	888	397	774
AMFR	3969	5719	5713	5084	5044	4155	3968	4753	3063	6511	6599	6383	9114	7157	8805	5093	4728	5424	5368	9777	6496	4625	8077	3295	6739	5556	4761	9383	8676	4912	6008	5593	5691	3960	5872	5143	7034	6315	6515	7410	2742	2916	3365	3370	3350	5539	4323	6586	3925
AMH	6	10	8	0	0	6	5	2	244	13	72	2	1	0	9	0	1	74	1	10	3	4	0	3	0	19	14	15	1	11	1	0	3	15	151	60	11	52	5	3	14	12	3	637	1	8	158	0	25
AMICA1	868	108	1314	1772	1153	160	751	205	349	447	131	203	462	151	908	146	1116	722	432	271	364	1604	655	665	439	335	334	796	366	1669	1327	315	662	855	60	62	541	261	123	346	330	546	504	159	402	133	431	819	905
AMIGO1	37	26	137	11	40	10	8	54	34	136	95	89	35	41	35	6	72	50	96	45	222	60	158	70	70	86	130	75	87	77	92	113	32	236	94	302	205	197	66	19	125	23	55	52	56	22	76	67	72
AMIGO2	2195	1959	701	1660	1200	2414	1868	2401	7255	3062	288	5442	1324	1991	977	2764	2857	839	200	4860	2936	2559	1909	3987	945	1024	255	361	2241	1143	756	1396	5831	1342	1927	84	1704	156	409	1405	4390	1689	1927	87	3057	2746	3348	1319	307
AMIGO3	88	249	140	86	113	153	124	124	408	259	307	137	52	248	87	104	138	336	92	123	174	77	106	134	126	193	199	116	141	149	80	142	187	182	164	296	102	173	235	173	116	88	229	262	88	367	147	171	176
AMMECR1L	1941	2185	1967	1756	1418	3130	2087	1841	2162	2236	3869	2816	2370	3275	2000	1851	1864	2096	1903	2702	1918	1906	2446	1806	1972	2054	2012	2007	2062	1745	1742	2179	2067	1537	2329	2297	1870	2513	2529	3348	2647	1582	2155	1982	2585	3169	2262	2223	1550
AMMECR1	751	2030	1285	1935	1643	2852	1958	2634	1450	2450	1429	6496	5378	3311	1171	1972	1393	2712	1567	4603	4151	3028	2084	1616	3103	3117	2177	4872	1874	1035	1507	2876	1014	1490	2320	5663	1537	1835	1478	4089	1357	2624	2335	1553	1311	1915	992	5777	1471
AMN1	275	406	671	234	276	362	914	439	373	564	301	252	864	1036	193	522	180	304	214	284	210	115	269	139	368	189	166	224	224	220	369	431	289	168	2203	448	252	320	423	552	333	385	304	724	526	947	340	179	109
AMN	47	256	587	40	71	346	9	192	60	436	171	74	21	223	2	595	11	41	0	27	37	11	55	12	55	93	291	15	50	13	37	19	58	11	121	289	66	129	348	85	143	127	195	268	242	221	129	85	442
AMOTL1	5311	12790	2916	6404	3765	13246	5587	9923	8501	10461	10895	18857	11169	12219	6121	16748	10020	8856	5300	18643	20638	13398	5039	8128	12983	4653	6304	2875	14204	22758	9318	7757	12178	3102	6533	17532	6978	5498	2462	9431	10732	2744	5434	5005	8658	9090	4772	8077	6338
AMOTL2	1436	3976	758	2135	2204	3077	2277	3296	3560	3151	1001	3568	3299	2681	2773	4240	3443	1497	1036	4868	4198	5707	3110	4088	4800	1714	2194	3422	2591	5257	3452	7574	4245	921	1965	9190	4020	2460	2714	4882	2263	2588	2347	2319	2750	3075	1990	2070	6362
AMOT	242	213	1277	723	108	44	166	895	14	119	977	1161	85	57	574	147	365	70	816	1249	162	1201	133	480	199	630	944	391	2402	10428	684	40	1183	598	874	65	693	680	48	211	22	48	233	49	377	62	269	143	94
AMPD1	68	0	0	550	32	2	8	5	0	4	17	213	0	1	32	0	365	3	2	186	14	596	0	155	9	83	5	94	567	3484	34	6	286	19	189	9	71	0	0	111	8	4	19	9	3	0	115	7	33
AMPD2	1805	1824	1898	1133	1605	1482	2534	1178	1738	1162	3077	1873	2072	2655	2697	930	1959	1721	3384	1498	2127	1885	2460	2868	1904	1901	1882	1579	2566	1797	2601	2565	2873	2016	2014	1408	3994	2091	1985	1378	1617	1556	1315	1488	1859	1283	2319	2522	1874
AMPD3	1103	652	203	1308	742	1487	1388	1354	1921	1976	228	2409	2257	2356	1164	2229	1357	1978	754	2144	2181	2270	1008	1419	2919	656	427	1351	1586	2284	1077	2208	895	534	796	3718	1093	524	1504	2260	2571	1325	1582	752	656	2105	591	1720	1489
AMPH	173	106	19	146	58	30	330	4	51	19	210	96	206	62	206	44	198	124	46	173	165	147	114	197	171	9	18	31	564	210	349	49	289	14	97	27	176	131	42	36	32	51	24	8	184	18	83	347	77
AMTN	3868	6	0	779	14	1	4	314	12669	3	6	14	169	188	1715	11	3712	3	1453	1953	510	70	883	405	215	364	252	39	2536	47	315	82	196	0	1075	6	177	11	36	2480	4	292	44	0	1	2	0	923	40
AMT	93	131	56	83	36	176	92	145	159	310	49	39	42	156	48	407	9	65	37	79	14	15	27	32	43	64	54	93	24	21	45	105	66	47	60	104	44	57	171	38	69	100	83	697	118	197	246	24	63
AMY1A	7	2	11	0	0	0	0	7	7	26	1	0	0	23	1	33	1	1	2	0	15	2	0	13	1	17	4	19	3	1	0	8	1	2	8	183	6	3	0	0	2	0	11	9	876	9	7	1	10
AMY2B	134	41	77	198	63	63	166	147	127	178	39	14	10	283	72	38	12	27	20	46	10	36	54	13	5	41	43	215	34	44	41	20	38	96	23	226	45	52	47	34	324	90	137	472	206	71	203	2	78
AMZ2P1	229	101	862	181	128	187	153	289	141	188	177	202	71	504	168	166	88	191	193	80	298	75	119	117	108	350	194	129	205	185	216	84	143	208	224	190	110	198	304	59	388	105	91	618	197	271	187	69	77
AMZ2	3449	4401	5285	3975	3483	4850	2728	3721	2242	4076	3003	4544	3061	3018	2453	3430	2961	2049	2525	3084	3257	2347	2816	1300	1992	3391	3138	2527	2938	2620	2912	2324	2177	4603	3310	5121	2104	3564	3788	3086	4035	2481	2666	5103	3011	5128	3219	2635	2217
ANAPC10	491	170	303	296	507	643	282	233	520	470	283	236	419	474	257	525	152	313	272	114	252	154	111	228	197	134	134	280	188	217	211	294	150	208	322	272	163	165	253	361	173	345	306	327	266	411	521	294	158
ANAPC11	3268	2564	11099	3878	3591	2742	3173	2995	2582	3030	4342	2587	4164	3720	2245	3848	2284	2361	2594	2443	2543	1821	2167	1545	1803	2417	2458	1883	2222	2195	2528	2386	2758	4027	2918	3197	2038	3680	2538	2908	2344	3019	3785	8175	2627	4391	3411	3517	1963
ANAPC13	2747	3636	4447	3675	3788	3364	2293	3974	2708	2880	2723	2627	2742	5239	1873	2835	2084	1888	2621	2573	1832	2453	2659	1600	2523	2674	2650	3043	1543	2761	2981	3022	2044	1632	1828	2865	1553	2261	3201	3109	4638	3947	2519	3007	2074	5965	4270	2151	2510
ANAPC16	6736	4193	8066	5652	3733	2205	3179	3196	3120	4447	2557	2536	3025	2220	2153	4743	3043	1230	5254	2614	2512	2515	1565	2067	1898	4016	3749	3875	3444	3007	3091	2247	2348	4115	4582	3641	2084	3496	4360	1961	5110	3883	4318	3602	3403	3788	5553	2164	2445
ANAPC1	703	3193	1184	1017	1283	2400	741	1367	1342	1572	3639	2405	1518	3713	1382	2321	1922	2213	1650	1951	2510	2041	3083	2087	1947	3340	3036	1299	1046	1866	1323	2082	2296	5009	1465	2237	3497	4014	2932	1669	2211	1435	1337	1361	1554	1403	1681	1259	2352
ANAPC2	1275	1495	1918	1577	2415	1992	1265	1808	2152	1751	1242	1631	1504	1569	1204	1550	1787	1380	589	1886	1149	1381	1484	1120	1623	1469	1600	1832	1192	1555	1449	1450	1305	1967	825	1662	1260	1621	1503	1347	1254	1485	2067	1178	1196	2150	1942	2210	1576
ANAPC4	1667	1580	2475	1626	1580	1784	1149	1229	1362	936	721	1019	732	926	923	964	1291	1043	460	1198	921	1726	818	1003	917	752	879	1122	981	803	741	974	1123	796	743	918	669	775	823	1075	644	993	1311	1288	1504	1476	1739	992	1373
ANAPC5	7260	6945	6406	7472	6681	8791	4868	5866	5331	8239	4925	8645	5816	8054	4370	5993	6450	7527	7034	8960	6793	6255	4831	5235	5065	7560	6870	6417	6084	6372	6127	5666	5121	7052	4253	4783	5329	6965	7800	5158	6763	6677	7453	7994	6941	6701	6075	4278	6874
ANAPC7	4049	3940	6755	4000	4195	2978	2023	3316	3079	3696	2879	3861	3136	4710	1892	2206	2681	3087	2807	3144	1343	2461	1922	2110	2577	3172	3929	2747	1853	2295	2475	2881	2968	5791	1780	3360	3095	4738	4195	3378	3490	3273	4000	5189	2628	3796	3521	1990	3390
ANGEL1	515	1353	1048	482	531	1518	1165	1510	718	1320	682	1040	1243	1141	1285	754	1072	1445	1075	1104	1115	803	1359	805	920	1478	1083	810	764	973	803	801	1114	1357	1618	1223	1423	775	1789	843	908	841	855	690	842	841	1047	1440	1399
ANGEL2	919	1099	1270	888	828	923	697	737	808	689	663	922	683	1359	971	647	885	626	908	928	616	827	941	704	705	1294	1160	1183	683	757	726	899	585	1953	1192	1046	911	1409	1066	623	1181	1171	706	1560	978	754	1125	828	996
ANGPT1	323	13	196	71	140	340	28	23	75	45	113	46	197	175	170	19	294	147	305	69	218	220	345	252	204	93	112	180	54	257	127	82	240	554	81	76	131	99	59	21	148	57	59	48	535	343	76	135	436
ANGPT2	600	401	1050	554	959	560	5421	481	988	381	943	1234	1792	2377	1400	380	813	1387	868	919	1021	1138	1189	2689	1135	573	625	509	1647	1029	779	1319	634	204	708	899	1247	1054	531	1264	1555	757	735	805	491	1535	2385	2315	641
ANGPTL1	44	6	33	419	31	3	49	5	22	5	28	156	6	9	64	44	515	15	38	95	79	443	63	303	65	45	14	53	282	1602	90	32	62	30	44	4	56	20	33	77	0	17	28	8	32	3	148	89	57
ANGPTL2	6782	2025	1460	6789	2532	3298	15898	969	1444	3788	5437	3386	2532	3306	15495	3113	13304	2955	1866	4930	6632	14825	6978	7167	5553	1798	2170	1930	19754	7144	14708	5034	2407	534	4339	1629	7773	1627	1302	1595	3540	1628	4110	1512	5561	6238	2681	5959	4134
ANGPTL4	2517	2226	660	853	4237	731	5571	3366	4912	1393	353	1439	2075	10572	1069	1657	614	2707	449	557	1172	471	497	1295	2248	657	966	1230	3936	871	578	1843	6854	275	2795	1697	2226	234	1910	2625	549	7270	2080	2519	2231	3818	2921	650	3529
ANG	314	81	111	77	212	53	438	270	213	46	176	58	374	85	263	177	137	416	141	69	191	92	78	106	71	254	358	111	278	122	235	66	94	99	87	23	124	129	151	442	27	106	155	118	936	93	364	215	111
ANK1	91	2501	47	609	92	241	265	448	60	39	78	1989	300	89	257	1088	532	349	1658	763	128	776	308	362	190	107	152	181	341	2400	85	178	372	65	89	1004	265	112	67	155	279	1979	426	38	132	1279	236	426	272
ANK2	211	297	153	760	95	249	253	46	18	62	121	359	51	69	669	57	802	94	191	330	178	967	409	359	307	178	178	167	1470	3131	928	352	470	184	296	34	437	295	173	139	60	102	121	361	401	35	92	182	118
ANK3	611	4088	644	2608	1611	637	1478	3083	1080	1832	1239	1900	3399	1931	2539	1397	1474	1641	1623	5408	1589	2190	2095	975	6886	4117	3120	5222	4872	3733	4224	1073	854	2947	3654	2140	1729	2385	3744	3768	4457	1274	1528	1400	1295	1950	625	4078	1547
ANKAR	57	22	33	28	34	28	19	39	69	53	104	32	38	33	30	72	21	36	62	30	21	22	49	23	24	45	39	40	36	24	37	30	31	31	38	102	19	35	30	51	30	27	30	100	46	55	78	17	45
ANKDD1A	188	273	408	150	67	304	348	83	257	404	113	103	211	208	153	286	68	82	322	118	255	72	103	145	123	71	94	166	455	132	119	88	202	102	144	143	210	86	102	111	235	135	154	325	136	147	239	213	115
ANKFY1	4320	6818	1699	3343	3985	3083	4340	4293	3640	3573	5371	3615	4433	4176	4946	3837	5984	7043	2452	5965	3599	5682	5813	8093	8805	4037	5387	5937	3259	5917	4333	3485	4649	6760	2609	3338	4236	5088	5483	6008	3305	4151	2469	5609	4083	2578	4603	5726	3899
ANKHD1-EIF4EBP3	845	2935	223	1380	1454	765	1517	2515	2106	1995	1808	1129	2263	1838	2530	1223	2721	3447	1162	3528	895	1983	4136	2161	4278	1829	2509	3080	1314	1964	1354	3187	3356	2663	1183	2324	1133	1913	885	3803	3344	2442	1765	1138	3176	1079	2259	2673	3278
ANKHD1	2442	7555	2570	2780	2284	3564	2538	3114	4042	5427	2784	2416	2660	2740	3378	1955	3784	1820	7083	2009	2622	5691	2869	4245	3908	3439	4666	6544	4407	2947	3227	3509	2752	4642	4691	4065	5698	5026	5269	3561	6560	4215	4726	3936	2393	3218	2295	2382	6457
ANKH	19133	6324	3613	5078	2367	2573	4128	3575	1897	1152	3421	4577	4162	3614	8820	12484	4588	1785	18103	6701	5799	4462	6275	3098	3604	2944	2548	1775	6355	4181	7614	4440	5427	1399	1661	2486	7507	2810	2742	2123	1252	2349	1543	930	2899	4514	3390	3995	3270
ANKIB1	2501	2916	1377	2246	2022	6801	2891	2831	2109	2435	4772	3432	3124	3976	2566	2205	3405	2580	3362	2942	2849	3620	2795	4068	4075	3665	3603	6978	3586	2635	3683	3468	3656	3511	3085	5022	3305	3842	3994	2875	4127	5749	3046	2300	3245	3193	2002	2575	2956
ANKK1	22	8	78	92	62	88	16	131	28	5	34	42	155	167	9	112	34	49	1	116	164	9	8	43	147	10	18	5	6	6	7	130	14	17	16	283	11	78	45	100	95	9	12	403	525	177	76	64	178
ANKLE1	23	118	18	34	23	91	21	26	84	94	235	50	11	391	24	81	64	17	22	12	62	16	13	45	9	47	115	11	12	15	12	0	22	40	177	33	27	24	26	32	102	30	78	1183	74	83	93	20	20
ANKLE2	6017	4006	3054	4576	4380	5061	6145	5158	6450	5032	3139	6523	3187	2466	4765	3634	4577	7056	6297	7934	4447	3849	3399	6047	5749	2240	3335	6596	5110	4023	2627	5579	5953	4171	5205	6496	6693	4396	6133	6782	4765	5028	4644	4795	6862	7355	6748	3320	4512
ANKMY1	193	418	295	280	246	289	126	331	271	356	193	600	154	361	191	380	153	330	275	229	118	188	297	118	228	386	277	507	202	172	304	230	210	312	112	516	180	287	337	364	480	308	212	263	258	168	449	159	202
ANKMY2	894	809	1406	540	634	1186	603	695	495	1294	1284	573	654	854	520	730	465	544	933	743	587	610	587	610	554	659	715	1042	1258	623	501	523	558	959	1144	614	461	587	1718	428	1536	817	587	546	960	584	589	1136	1220
ANKRA2	507	680	327	586	511	407	426	644	591	557	520	455	438	519	461	364	453	424	397	362	355	322	326	244	515	520	487	603	521	322	455	573	276	758	640	588	498	432	581	503	1711	636	692	867	496	401	519	329	671
ANKRD10	3930	1652	2195	3316	2209	2371	6332	2113	3903	1514	4843	1557	1994	3263	5571	1008	1298	915	4819	3451	1553	1953	3759	1642	865	1991	1818	3024	4509	4407	3359	1564	3556	2121	1916	1205	3623	2627	5150	1311	3131	4854	1849	4897	4102	1712	3238	1760	2060
ANKRD11	3507	7043	2786	3503	2920	5780	4063	5763	4343	4458	10874	3854	1429	5911	5457	3686	3459	4373	4475	6870	3853	6318	10058	5541	5297	8077	6739	6027	3824	4482	5585	7060	9414	5513	4813	10142	7978	8862	8620	4176	4195	4412	3586	3320	4958	5489	4198	4242	4418
ANKRD12	1284	1415	488	2906	1643	3176	2477	2153	1908	2023	1802	2848	1042	1001	2464	1451	2327	1998	2012	2721	1592	2932	2368	2305	3275	1902	3182	3704	3117	2746	2828	2421	2892	1508	2398	4381	2041	2765	2001	2401	19812	1724	2664	3119	2070	4537	2212	1614	3189
ANKRD13A	3054	4039	2828	3242	3014	3773	3371	3082	2911	5026	1527	7060	5630	3939	2024	3246	2825	3219	1602	3340	4895	5063	2158	2179	3465	2070	2737	2741	3087	2460	3163	2670	2061	2674	1235	4138	2846	2159	3029	3165	3292	2482	4058	2081	2417	4856	1918	1724	4627
ANKRD13B	267	1042	587	406	176	461	701	410	462	327	964	519	232	775	864	196	472	267	2990	445	155	250	481	455	186	891	1164	348	721	274	565	254	407	1722	1130	667	1586	2114	1909	264	2152	377	797	2746	360	475	860	358	160
ANKRD13C	1075	1133	1310	1173	1356	626	1677	988	1577	1289	1409	1871	1760	1601	1337	1187	1405	1301	1184	1210	1805	1880	1308	1428	1647	1085	890	1115	1541	1663	1209	1983	1433	1362	1316	1586	1627	798	754	1705	1320	1459	1167	1335	1261	1353	1144	1769	1507
ANKRD13D	1880	1184	2346	1875	2252	1328	4410	1295	2035	2380	1357	1067	2041	1575	929	894	719	1024	1525	1380	1348	982	850	1854	2265	1755	833	1854	774	910	1680	1592	1280	763	952	1464	1138	1671	1650	1234	1668	2472	1612	2071	1792	1794	2345	1225	1069
ANKRD16	155	205	631	145	235	421	106	179	304	314	230	289	385	413	114	172	84	183	209	81	169	107	122	132	163	286	209	220	184	97	106	158	87	351	368	230	128	431	678	174	393	197	324	820	181	249	346	203	146
ANKRD17	2802	3987	1901	3210	3362	7005	3880	7695	4663	4682	12436	4440	3887	8414	6081	5491	4804	6685	2819	7762	9003	7359	11994	6201	8973	13016	5454	6523	5408	6184	3464	7211	6154	6515	4517	6599	4912	8573	5175	6435	3426	3298	3881	5237	4944	3913	4904	5615	3542
ANKRD19	265	180	1854	217	289	225	238	184	342	389	237	127	268	353	114	105	89	184	56	92	106	42	55	88	65	81	153	186	103	96	98	164	82	101	157	200	132	135	197	518	566	231	298	1098	295	322	568	143	182
ANKRD1	3898	352	30	3066	0	163	7895	25	30	6	554	6874	1098	26	339	75	1087	19	0	1809	569	10	121	2773	235	28	1	216	15394	19436	663	172	3758	0	2811	105	1045	2	4	973	10	17	151	51	24	75	1882	205	2
ANKRD22	608	1245	1616	3449	2033	555	1410	1546	2994	5235	69	934	5231	2124	2046	224	918	2449	2963	1196	4152	2905	1145	1217	3442	630	1011	2522	614	698	1146	3543	951	707	878	2425	338	933	62	3258	56	1336	1677	26	561	1018	878	1370	1421
ANKRD23	477	161	47	4520	31	156	233	47	140	55	550	2237	33	17	324	15	733	60	87	10116	89	1121	61	1618	210	74	113	525	5914	14308	388	46	1721	150	1438	168	1001	107	75	370	87	27	93	95	65	51	782	72	37
ANKRD26	373	507	284	267	254	427	337	379	250	600	377	517	118	249	228	307	224	363	535	323	129	248	276	369	397	557	488	490	327	521	177	211	471	1328	507	534	311	648	841	518	478	323	461	444	453	449	473	454	220
ANKRD27	2256	1980	1574	1053	2174	2218	2390	1875	2429	1951	2655	1977	3021	3142	1924	2026	1606	1801	2013	1818	1671	1753	3809	2240	2125	2620	2101	2600	1739	1694	1668	2601	2037	2688	2389	6201	1496	1581	1577	2494	2556	2578	2963	2435	2677	1603	1964	1209	2270
ANKRD28	1554	2037	1162	1575	1516	1531	2456	1630	2477	1315	1988	1535	1465	3895	3217	1262	1920	1712	1635	1860	1879	1839	2477	1820	1373	2330	2324	1521	2467	2196	2053	2385	1744	2010	1389	4605	2766	1245	2220	1333	1823	1631	1487	1642	1587	1224	2081	1808	2220
ANKRD29	44	603	60	657	325	119	347	306	463	1198	23	533	1207	83	150	366	527	934	2107	470	175	146	223	157	1972	225	178	1309	236	143	101	361	57	81	2231	336	216	439	375	779	123	350	274	390	52	1361	274	584	295
ANKRD2	35	87	58	117	47	7	19	18	11	170	14	992	19	19	6	61	65	27	0	62	31	36	12	388	23	93	32	89	351	949	17	24	133	59	75	171	213	12	33	16	32	17	38	239	10	92	25	9	4
ANKRD32	242	627	361	219	483	263	185	299	394	423	612	297	204	386	243	212	411	400	626	210	224	345	348	340	269	492	327	283	176	359	140	410	469	559	368	383	432	358	442	489	692	752	331	780	421	254	456	258	516
ANKRD35	71	3175	146	790	1022	271	189	843	458	943	100	162	591	37	789	270	136	167	94	1621	237	519	261	500	1569	183	869	161	615	133	510	880	60	23	509	2106	105	312	25	293	1209	118	474	2870	175	218	57	82	777
ANKRD36BP1	10	188	12	10	36	410	76	245	173	194	211	745	303	596	460	388	399	455	424	405	612	411	826	354	452	598	467	594	251	305	250	528	348	610	411	539	286	536	628	579	198	111	124	87	102	93	65	411	455
ANKRD36	509	356	251	161	147	275	203	218	384	267	692	227	55	193	202	113	40	124	310	5813	164	118	128	52	67	177	240	242	81	71	118	75	153	126	215	394	95	215	302	156	340	211	212	443	338	383	450	51	123
ANKRD37	355	217	354	551	2071	628	533	922	1840	223	372	166	554	2510	327	581	160	1467	336	170	120	107	73	300	830	261	201	357	284	210	352	265	684	85	1247	661	317	177	270	1026	273	725	398	695	1530	765	866	189	98
ANKRD39	262	315	1032	225	384	355	175	188	456	198	864	346	633	514	188	196	257	378	522	20936	392	163	133	221	246	323	347	295	253	236	284	244	209	479	303	547	204	515	302	442	262	296	293	481	324	359	383	313	204
ANKRD40	2437	3300	2277	2165	2496	3999	2578	2539	2601	1916	4096	4211	2152	3302	3000	2142	2477	2228	2951	3519	3111	2823	3768	3251	2669	2980	2715	2850	3284	4458	3669	3031	4200	3410	2757	2349	3985	3348	3651	3453	3083	2646	2306	2927	2164	2630	2327	2694	2307
ANKRD42	405	290	620	397	228	583	438	461	428	417	301	529	355	232	220	539	384	253	231	633	417	328	157	341	464	310	250	170	315	386	401	334	213	375	413	731	245	224	380	393	592	251	218	569	367	520	352	178	288
ANKRD44	47	13	100	50	61	38	84	52	62	21	730	35	121	45	399	21	642	280	248	165	153	580	397	203	362	162	196	587	224	461	231	154	212	239	50	23	185	208	149	139	60	113	28	13	61	7	74	196	236
ANKRD46	520	550	792	1207	677	1552	1158	798	821	848	1054	929	2400	692	594	986	611	1523	1376	1554	578	594	582	1088	1270	385	952	703	584	738	631	617	237	554	1122	1068	675	1011	844	1314	1166	517	588	1450	540	1548	1651	996	702
ANKRD49	895	688	1357	990	559	734	518	824	669	1080	1174	707	606	452	330	766	537	388	241	992	714	543	370	405	543	576	545	414	527	495	387	470	377	561	543	864	404	463	520	453	783	525	709	1282	595	894	883	251	509
ANKRD50	2272	1461	1107	819	1431	2639	1749	2160	1973	1877	2306	1454	3134	4910	4618	2774	1714	2660	2486	2222	3079	2646	2406	2163	4308	3022	2530	3222	3637	2229	2650	3390	2494	2286	6606	1158	2620	3605	4435	3228	828	1762	1336	888	4249	2278	1449	3803	1118
ANKRD52	2388	2777	1672	1732	1620	4813	3019	2682	2866	1841	3437	5496	1214	6548	4531	1213	3240	4299	2958	6982	2678	3592	4014	3836	3887	5523	4160	2696	2686	3133	2224	3836	2809	8256	4141	3823	4833	5063	4870	4144	3008	2492	2143	1378	2809	2309	1939	4418	3305
ANKRD54	673	953	1245	781	1029	612	824	815	787	1670	738	690	1001	1046	1103	806	629	661	1269	814	816	712	742	635	755	880	874	1190	911	484	479	1129	627	759	1060	1026	856	842	934	947	1498	937	1130	1066	970	1943	1153	801	808
ANKRD56	9	65	86	239	236	492	58	1042	223	735	215	66	344	615	278	954	73	224	80	231	268	119	276	162	345	530	398	260	79	57	96	477	25	388	121	2220	34	893	277	418	153	267	297	255	146	115	12	86	186
ANKRD57	2811	5317	3267	6755	8278	8227	4367	6655	12964	6826	4187	9832	10419	6368	2052	6952	4121	10002	2273	5396	5774	4937	4780	5416	10799	7346	5595	6368	4537	3317	4276	8175	4318	7945	4088	8332	5810	4222	4539	18371	3748	5445	8093	712	3991	4492	3734	6846	7551
ANKRD58	11	5	15	25	19	56	19	6	24	24	18	11	1	11	36	27	64	46	20	23	28	28	41	47	41	18	48	56	34	38	25	12	22	90	15	18	31	33	24	5	91	50	46	80	22	23	71	45	127
ANKRD5	340	661	400	1027	233	561	329	875	523	477	547	1559	966	1098	144	1036	1359	838	308	1566	1814	302	1583	355	1195	706	979	1141	296	573	303	848	125	1116	294	1392	190	318	645	782	538	488	355	338	380	428	287	775	1240
ANKRD6	206	556	336	399	464	264	247	535	32	761	134	153	104	98	451	270	155	74	876	96	238	157	183	92	149	308	651	213	390	117	651	136	289	757	347	158	407	350	728	151	1817	227	219	1428	219	748	76	126	152
ANKRD9	311	439	388	272	280	297	563	509	937	652	245	655	511	496	91	242	139	499	87	212	330	112	110	193	317	225	270	539	232	248	316	377	252	174	332	487	233	314	357	464	332	577	572	237	604	634	1410	346	857
ANKS1A	1107	3913	1216	2151	2210	3528	2141	2143	2392	1419	3586	2858	3296	4688	1525	2024	2771	3584	1497	2774	2098	2353	2140	2400	4507	2079	2295	3487	1727	1722	2128	4086	3351	3006	2381	2885	2668	3243	2126	4550	2696	2764	1340	2128	3191	2106	2335	1937	3495
ANKS3	788	409	711	312	341	228	421	335	381	355	733	173	110	445	311	155	156	210	223	353	182	193	259	326	178	233	317	370	297	135	470	296	351	257	348	453	321	477	633	221	614	401	313	912	711	388	619	166	224
ANKS6	901	1286	2034	547	837	2120	1333	1008	960	1398	1124	1481	1379	3554	1180	2466	998	882	1370	1505	1325	970	1846	1333	706	1758	960	502	727	681	731	1373	674	1990	1745	2367	1149	1694	2937	610	2330	793	1228	1329	1993	1825	2126	1078	1765
ANKZF1	2250	2031	2534	1778	1548	679	2305	1456	843	1356	825	1931	1652	915	607	1285	729	793	1624	1130	291	901	861	863	1373	917	1159	1577	1141	809	664	894	993	1249	644	1234	853	1651	1733	1894	1565	1595	1186	2072	2192	1224	3478	907	825
ANLN	2468	5944	1419	1675	4328	4448	1838	6038	3037	3868	5547	6674	1946	3836	2624	9060	5334	5175	3771	4950	4395	5354	5219	4039	2950	5615	6062	3812	732	3218	831	6118	5879	4794	6974	4813	2565	3275	9277	2772	4812	4552	4054	3013	4964	5187	2469	9463	6846
ANO10	1573	1642	1586	1356	1451	1300	1927	1458	1563	1224	1459	1203	3291	2214	1175	1024	832	1606	825	1513	2968	1159	982	1353	1232	1005	833	1145	1412	849	1727	1141	886	587	1271	1277	1039	874	774	1497	874	572	1425	1085	2458	1459	906	1766	1314
ANO1	5069	4916	1446	2213	21779	6349	12404	9666	2622	2930	2109	10821	7859	919	64548	4378	3045	2629	62379	8805	63116	6075	12078	3315	7983	3636	39300	81754	6147	4320	3529	45246	6386	651	4598	2992	59253	5609	13646	7752	6136	27841	2935	408	1079	6154	1301	73592	1331
ANO4	45	7	0	6	245	2	14	4	11	4	14	836	11	0	6	34	15	49	125	8	9	12	1	14	50	5	4	0	98	4	7	7	17	0	19	2	22	4	0	42	9	43	1	0	18	86	6	4	0
ANO5	97	164	25	227	4	7	148	52	11	0	37	337	10	4	118	8	70	5	4	332	32	112	9	139	28	71	5	32	710	2502	75	11	276	5	124	21	91	9	1	93	5	2	29	8	10	6	95	54	24
ANO6	3409	2932	1595	3992	3915	2759	8111	4187	3426	2985	2979	8849	3957	6733	7126	5373	6410	7144	4603	8273	7175	6523	4552	5130	7453	4821	3338	4509	9666	7752	7301	3898	7945	4191	3464	2743	7386	3727	5399	6093	4939	4627	4267	3260	5531	7472	3230	4161	6165
ANO8	150	1045	46	406	277	838	538	1232	1207	600	1185	508	364	486	591	295	340	696	259	720	336	550	483	407	707	534	832	1070	658	437	502	329	151	608	1010	2389	746	757	561	550	624	269	585	600	312	514	491	251	1031
ANO9	1241	1306	884	425	395	811	390	817	1321	802	246	643	1711	1091	173	820	136	618	478	1003	1310	600	648	311	722	389	243	542	366	193	206	150	435	340	388	390	86	283	1204	1090	1274	581	1138	939	1591	787	1515	179	214
ANP32A	8027	5212	16748	5185	5399	3072	6383	3760	5313	6268	5117	3476	3942	5334	3788	3646	3490	4862	3263	3921	3358	4045	3754	5872	2937	4988	4584	3496	4624	4624	5039	2761	7237	4677	3774	3388	5071	5452	2704	3042	5899	5486	8021	13101	6640	3949	10220	5884	4636
ANP32B	11269	9399	23143	11057	13856	10874	7711	9939	16187	14483	12897	8077	4539	11021	8251	11618	7472	7716	8244	4143	7323	5669	9675	10419	3925	9876	8251	5763	5103	6567	8615	6321	9332	10931	10294	7017	9572	10029	12530	7503	6355	12652	25623	7827	13743	19395	25049	7025	9067
ANP32E	4929	4184	5002	3269	4099	7497	3243	4378	4157	4023	7674	4213	2578	7144	3147	3619	3217	3273	6770	2615	3303	2937	4208	5239	2421	4007	4907	2699	2324	3100	2399	3732	3576	6941	4029	3454	3825	5015	5491	2953	3293	4872	4415	8882	3389	5078	4542	8338	3451
ANPEP	1047	632	3247	888	755	606	3323	481	1185	532	1281	651	1776	1296	6886	566	1685	2162	328	1444	898	3268	2360	3121	1466	872	1170	1598	1380	974	7099	2236	743	477	600	398	4800	718	603	738	1695	764	1869	537	1185	919	529	4208	2790
ANTXR1	13978	2382	3732	6610	4772	4778	16369	2783	3237	1711	18181	4032	5331	3768	41512	8338	10369	4941	9548	12484	16075	15419	18935	10821	11445	7940	5603	3105	27299	6674	35978	8639	12436	3000	8783	6625	21549	9785	4349	2062	9753	3182	5454	8105	10583	5732	2947	10481	8099
ANTXR2	3581	212	1221	1628	1525	1162	5130	5271	2470	153	1776	1534	3039	630	3688	1225	3675	2204	1370	1967	5523	4636	2552	1733	2139	528	924	1656	3676	4600	3049	1837	2782	540	623	229	2469	474	620	1730	720	1245	776	157	2068	1958	2951	2836	1852
ANUBL1	177	203	141	178	180	470	137	195	127	310	269	49	122	195	129	156	230	193	338	209	237	177	301	177	199	196	245	374	180	210	157	105	99	425	206	278	162	317	265	198	494	206	153	290	149	204	204	96	198
ANXA11	10688	9448	6154	7805	9099	5564	7654	8071	9685	15702	4227	8006	6005	6154	8038	14874	7492	6670	5391	7193	7864	8043	6033	5726	5313	8321	7680	7805	7989	11169	9076	14754	8262	8869	6982	23556	7757	8338	12194	5646	11675	13568	8508	5929	7047	5956	3978	3596	6937
ANXA1	83127	26916	41512	220303	283126	75568	89284	147699	207066	176235	19395	220303	89284	768518	63116	64548	49238	160283	9392	24576	43670	59253	75568	36865	48825	46600	56321	27841	19260	27609	153389	160283	29779	45616	80600	492747	48420	56321	17990	207066	102031	102031	184904	117712	63780	99846	52030	97944	52030
ANXA2P2	43934	25454	24877	42246	54442	19905	46600	46904	49238	81754	17739	29779	43148	81754	36346	71642	24359	59885	20984	44874	34563	34921	20390	33255	37052	37052	23282	50793	21234	24125	29901	51622	39300	26210	28753	39793	32310	21847	29162	33066	32785	61715	45616	56321	53834	46904	66872	51179	49589
ANXA2	121612	40278	87682	71642	92477	37052	80600	65330	84499	125242	29162	52470	52955	121612	56999	102031	37234	83127	33066	66084	56999	51179	31556	45616	46305	57516	39543	66084	35278	35774	47660	76928	67833	38147	49238	61107	46904	33066	39300	53834	55327	117712	104370	137833	99846	78123	125242	83127	68743
ANXA3	6335	382	552	2039	5363	278	3255	5466	4994	1878	161	2893	4738	3392	1090	2611	581	6571	362	1478	3798	817	411	2152	2143	825	173	1507	1426	1673	1026	2250	2772	211	339	1112	692	3041	513	2688	1380	898	3279	3243	4780	2272	2382	2597	407
ANXA4	7551	4747	3540	6736	5615	6712	6556	4826	5278	8066	5669	5440	8946	3670	5564	11720	5165	4629	6854	4697	5007	4146	5483	4884	8123	4620	4445	9904	7645	5185	5158	3231	1769	3952	5086	7918	4053	7391	6424	4526	11281	6960	7448	20583	7551	9358	5721	5953	3985
ANXA5	20583	8210	5046	12743	18562	10833	25454	10285	16550	11135	12078	10920	19436	16844	28112	11829	12205	18063	18902	11896	26458	17990	12452	15092	11648	16405	5872	10886	15447	15118	18023	12863	18857	8376	9350	3184	16524	9309	9293	13377	9205	11244	14037	9564	17604	11648	16972	19312	10400
ANXA6	10096	1391	4695	5769	3462	655	8627	610	1670	589	5293	1832	4912	2507	6801	1965	7406	3720	6846	4253	4405	9605	5394	5048	3935	2328	2335	2603	10842	16844	7911	2377	7443	2507	3256	1164	7000	2061	1622	839	2447	2165	2383	605	6755	1074	2588	2864	4465
ANXA7	8180	11854	4705	11544	9176	6651	4535	7929	7065	11829	5959	11091	9285	7163	7220	7923	9965	9383	11179	5899	7665	6372	3615	5984	9221	6485	7973	9480	7690	8117	6027	4800	6304	10776	10419	8199	6813	10116	11896	6332	8376	9639	9067	3540	3994	9832	4610	6841	5039
ANXA8L2	9024	3754	124	5737	8193	4211	3467	6485	6744	6712	712	4929	9658	3806	1594	8083	4214	12019	3781	10249	6029	3988	13978	10267	15732	2927	3722	25049	6716	1655	908	3956	7619	2298	5349	6986	2379	5165	7690	7184	779	5587	3918	224	4815	11230	4895	3773	3636
ANXA8	33418	10029	1387	18902	20161	10799	9974	17888	15170	16099	1705	6178	10895	14418	10380	17781	15118	16905	6850	12436	13625	6689	41762	15543	18181	6139	6390	38363	9685	6044	2515	11922	11980	7789	6895	21392	6332	12234	13000	18023	1633	21029	13398	2076	15495	26293	17926	12452	14686
ANXA9	44	1635	26	133	71	763	18	99	335	646	25	136	430	193	38	962	16	87	31	237	352	290	84	229	233	26	95	47	56	39	144	208	22	27	73	6033	17	206	23	72	157	23	470	400	47	138	48	40	182
AOAH	189	21	351	698	325	89	280	42	206	59	153	100	271	63	425	81	1120	505	300	208	326	1285	695	1258	719	145	378	979	228	1479	1278	228	539	831	246	210	611	229	136	184	183	781	305	27	176	54	446	473	713
AOC3	320	128	83	265	88	161	1132	43	134	63	501	421	457	574	1047	194	741	548	193	585	615	1637	594	1049	289	191	145	240	772	1394	991	352	232	260	285	221	470	118	291	205	88	97	145	234	575	160	303	605	315
AOX1	86	43	46	636	70	108	88	156	57	111	48	207	169	254	216	108	1400	136	254	566	290	1778	116	416	494	402	185	79	56	942	370	125	181	83	27	71	293	131	88	47	65	30	178	84	86	77	74	42	136
AP1AR	767	825	491	967	1400	1900	1130	1026	1487	1734	4730	1027	1118	2762	1319	1299	648	972	513	822	1377	670	1259	1104	1153	685	1229	1204	1124	678	813	2199	922	1168	1358	2265	898	1437	864	1037	1056	1360	1334	3131	1318	1163	1878	647	893
AP1B1	3721	10230	3825	7332	8396	4827	4684	7711	5086	12121	6632	6461	9176	9589	9540	7136	12652	11815	7794	10776	14290	11091	10439	6789	10490	10347	11469	10833	9490	8421	11099	11937	9666	7961	7292	8812	8791	12094	6969	8414	6362	5752	7188	3943	6096	4986	6191	11205	11760
AP1G1	4770	9456	4307	4515	4386	7574	4301	6530	4699	6895	5162	7973	6663	6417	7685	7083	6301	6767	4634	9802	6618	7565	8344	5481	6911	6400	5363	6770	5574	5262	4482	9794	8696	6075	6689	7800	7052	6062	6404	8043	2835	3916	4770	2467	5576	6005	4929	8553	5336
AP1G2	2568	3407	1049	2016	2651	2781	1879	3770	1605	4353	3052	1460	1029	1924	1109	2107	1435	6065	1130	2280	1747	1691	2637	2385	2043	2277	6681	4089	2086	1513	1587	1195	2049	2484	1476	2835	1544	2222	3157	2438	1116	2855	2514	2225	4255	2477	3824	1910	957
AP1M1	3150	2757	2104	2382	2285	2079	2501	1361	1352	1439	2439	3196	4052	1780	2792	2601	2937	3121	2698	2296	2490	2766	2833	2002	2421	2010	2510	2545	3902	2688	2330	1792	3373	2376	1855	1137	3348	2085	2690	3696	1306	2215	2373	1470	3858	2349	2285	2430	2581
AP1M2	2764	2984	3636	2464	2685	2690	1204	2580	3100	3247	2225	2025	2441	1618	660	2060	1102	3558	1248	1805	1284	1456	973	880	1591	1626	1609	1841	2487	638	1635	1604	723	1443	1684	3399	1963	3517	2443	2583	1790	2682	2694	3031	3534	2575	3271	923	2812
AP1S1	3109	1710	3231	2091	1937	3169	2068	2395	3430	1065	2910	3604	3012	2567	713	1128	1125	2681	6786	1077	1942	1327	981	1891	1487	2248	2067	5026	1212	729	1379	1271	1524	2017	1692	906	1323	1112	1686	1256	2028	5226	1547	2409	4160	1971	3220	1150	1099
AP1S2	480	230	1272	1203	506	498	1118	302	430	213	733	808	1010	340	1010	418	794	446	995	782	518	799	398	743	411	433	350	706	1372	2416	1283	303	807	367	647	219	886	577	558	398	495	479	411	368	506	335	472	1227	761
AP1S3	624	798	451	569	631	415	238	809	319	2614	635	704	353	1442	411	1222	689	894	144	659	319	506	338	170	530	1462	441	235	81	174	646	842	365	854	438	973	343	649	613	1036	1487	770	1665	1158	468	551	2926	237	810
AP2A1	7144	5022	2103	4340	6207	8495	6523	6059	6297	6818	8021	6841	7065	5691	6767	6991	8645	7377	9850	8758	8862	9168	9605	9293	8708	5848	4846	8123	9037	7994	6763	9053	7065	7140	6071	8344	6383	5148	5290	6886	6013	6084	5274	3267	8469	5044	4600	9695	7532
AP2A2	3147	2571	2063	2045	1804	2656	2608	2309	2183	1959	2050	2232	2743	2653	2780	2906	2913	3246	1620	3237	2390	3218	2044	2849	2679	2593	2162	2271	3021	2711	2806	1705	2993	2771	2541	1588	2658	1888	2739	2773	4227	1994	2037	1617	3290	2415	2739	1940	2176
AP2B1	18979	12724	17141	7136	7757	13824	8043	8175	11217	5515	10572	17503	6925	8105	12360	12049	14998	9506	17703	9965	10428	10419	9229	9589	7021	10811	6544	4649	10428	10201	9480	5990	7911	22334	9301	5002	11854	13048	12845	5366	9238	11033	4971	10220	7482	9589	8996	11568	3848
AP2M1	26210	37910	33710	16159	34713	22508	19812	20530	15250	21721	26548	21282	21234	38811	19520	28022	16434	28211	36346	21847	24277	18562	26129	16748	20248	31556	27928	36676	29309	17207	20390	28317	28963	35617	11257	22091	23826	28211	44874	24877	22824	26647	31176	26736	16636	25964	20936	30023	27006
AP2S1	8089	2355	10988	4171	6383	3326	5603	3437	5442	6483	6145	2846	7967	4517	3480	4440	2928	6383	3154	3376	5628	3516	2902	4122	3979	2889	1767	4054	3250	2806	4049	4460	3650	4010	3467	2640	2580	2120	2213	6184	3110	3915	5440	5269	7794	2579	6770	5297	3888
AP3B1	4039	4494	1264	2550	3853	2700	3110	3174	3601	2818	2971	2705	4718	2734	3344	2619	4533	4160	2564	2727	3574	4888	4576	3418	3770	3337	2732	3204	4233	2870	3765	3557	4017	3283	2450	2831	3312	2048	2102	4507	2727	4081	2768	2485	5248	1966	3004	2895	5175
AP3B2	64	70	101	11	126	15	70	43	0	10	3	18	5	31	36	21	12	0	5746	1	15	6	45	182	47	17	10	2	16	16	32	17	8	217	283	88	47	29	24	3	802	81	0	1403	111	12	14	50	54
AP3D1	3805	7570	5080	5923	6801	10886	6362	7654	6217	6421	8594	10191	5713	10977	7091	5246	8180	10327	4563	9106	7654	9712	9122	6234	8244	10572	8180	5134	6118	8514	8475	7355	6606	11922	8953	7978	10240	13173	11675	11747	7355	3966	4326	7099	10853	7885	7274	7140	8856
AP3M1	3452	3627	2671	2869	2552	1710	2096	2238	2054	2459	2183	2726	3278	2525	2161	2792	3547	2419	3475	3343	2381	2847	1826	1922	2665	3080	2189	4046	2239	2437	2107	2203	2158	4011	2449	3427	2524	3675	1542	2195	4003	2862	2953	941	2658	2037	2017	1708	2079
AP3M2	1139	895	982	718	748	970	1045	422	677	915	882	710	435	649	1279	1003	385	745	1224	766	419	626	1016	782	354	2350	1655	432	713	466	646	502	1175	928	685	1366	1382	1261	1266	672	1815	1373	1169	1088	1216	1521	1079	657	536
AP3S1	5474	4791	1576	3708	4291	6428	4056	2609	3723	5479	2517	2106	4831	3335	2228	2805	2571	2915	2325	4010	2414	3651	1765	2756	1992	1418	1422	2560	3451	1680	2534	2259	3612	1155	2277	2116	2326	1052	947	6417	3353	4182	3488	2496	7206	3416	4975	1963	3938
AP3S2	4200	1601	2994	2967	2730	1000	2187	1503	2530	2554	1923	1880	3122	2444	2846	2058	1890	2630	2867	2137	2214	2033	1999	2803	3141	2355	2222	3765	2861	2778	1995	2231	1691	2753	2200	2053	1742	6194	2992	1702	2008	2068	1791	2762	2098	1504	2048	3815	3810
AP4B1	1448	763	1940	731	814	417	730	646	865	984	958	911	875	697	508	350	713	751	665	263	918	542	513	625	554	524	440	719	539	302	332	591	297	585	491	695	802	402	420	498	695	606	678	702	811	824	909	603	638
AP4E1	1048	1016	1383	1284	1433	1055	1034	687	1456	927	557	1951	2454	1481	1030	1361	1121	1994	819	2430	2267	1199	1006	1247	2481	1232	1002	2125	1258	1806	1206	1454	1885	963	732	1198	1162	1672	887	1439	856	1361	1021	796	1140	813	1260	2187	2256
AP4M1	706	453	1106	735	652	1096	578	553	484	545	962	786	1186	617	518	456	640	703	2199	494	579	414	289	418	765	848	495	1282	690	407	524	486	485	671	715	675	454	513	425	980	469	1052	439	457	1693	646	1233	513	653
AP4S1	132	436	261	133	214	287	293	212	220	846	193	203	178	136	97	167	97	269	50	70	212	87	120	168	134	82	326	118	172	135	169	79	133	88	189	175	164	70	292	194	170	215	349	163	123	255	181	259	54
APAF1	771	991	506	641	641	894	1133	835	891	817	890	1634	665	1439	774	1120	1138	2152	771	1057	729	1239	992	1387	928	815	1124	1360	962	983	782	801	1501	1166	418	712	829	961	1357	778	889	770	735	995	1360	923	831	1305	944
APBA1	211	159	105	187	326	120	187	193	176	72	163	197	213	107	276	238	197	249	56	185	303	161	348	149	610	816	408	240	460	192	326	190	181	373	141	274	269	1577	274	72	59	273	86	77	335	164	133	308	135
APBA2	1001	306	532	236	276	126	779	75	203	119	980	151	566	271	522	311	604	317	560	297	542	618	544	323	394	824	331	105	661	232	526	372	691	888	208	479	817	1951	974	111	246	128	278	55	429	317	208	503	352
APBA3	526	323	677	684	785	807	814	509	635	629	677	625	1050	536	765	402	766	810	673	684	492	809	726	580	952	610	626	2329	607	807	745	736	704	1027	1230	1001	1048	683	823	942	771	999	475	825	1680	530	648	624	853
APBB1IP	576	52	375	799	409	75	434	60	289	102	234	86	205	180	793	124	1114	427	482	257	216	1248	713	680	533	254	449	917	619	1235	644	273	502	782	46	62	713	183	180	186	251	371	327	51	258	71	433	702	1534
APBB1	414	435	1130	629	316	103	738	165	128	101	408	327	440	220	876	286	697	294	668	396	466	801	498	426	338	381	232	215	1255	1367	1134	402	998	256	369	118	811	803	390	134	381	255	314	128	347	116	230	395	342
APBB2	2576	2681	1287	1109	2288	3651	3850	2100	2591	710	2340	1622	1873	2798	2886	2900	2603	1976	1103	5322	3606	3077	3345	3753	2759	1336	916	1148	3474	3000	3499	2641	4964	958	1574	1494	1866	1444	1005	2039	998	990	1699	1722	3263	1967	2218	2546	2260
APBB3	499	454	158	398	217	147	444	415	549	499	239	162	205	139	163	101	138	319	183	302	101	149	244	301	279	131	155	569	134	174	258	147	114	180	176	293	152	249	233	238	443	559	358	807	403	257	786	193	463
APC2	12	1235	20	8	13	819	30	250	60	101	44	58	60	954	33	62	12	66	2	26	75	18	22	14	14	22	21	4	32	23	17	23	89	5	78	311	37	23	59	32	61	15	69	153	353	276	125	36	61
APCDD1L	73	152	18	143	776	131	99	219	113	62	130	323	131	303	800	214	251	100	253	440	1742	185	328	186	144	30	11	163	301	45	175	188	2028	2	128	72	491	18	192	1306	343	163	99	9	58	55	19	1279	113
APCDD1	1377	4710	1071	4027	3252	2053	3127	1667	2736	1036	1421	13121	7978	929	1280	909	3235	3281	639	10020	3260	4629	1836	5254	4612	2022	1433	2670	2136	2251	3251	1848	884	228	2073	1122	1745	1349	825	3813	1572	750	1270	616	582	1514	1076	6352	4113
APC	1139	4684	927	1253	1075	1717	1279	1410	1011	4237	3183	1797	1163	1572	2210	1770	1941	1872	2834	2157	1718	3023	3049	1857	2722	1866	2174	2759	2518	2459	1780	2735	2366	1633	3794	5796	2170	1459	1764	2881	4380	1496	2580	1198	1973	1361	1089	1660	3434
APEH	2415	4302	3484	3698	3207	4496	2600	4039	5769	4082	2548	3886	4576	4784	2757	4144	3590	7695	1972	2891	3760	2457	5476	4708	2671	3174	2996	2874	2367	3614	2624	4078	3589	4460	2778	3564	2722	3209	2517	3216	3044	3087	2954	1871	5861	2758	7246	5189	4544
APEX1	4257	9129	4222	6178	6365	6704	7511	6410	5341	10409	9414	4761	5039	4699	4339	4721	5086	6850	3703	3934	4334	4171	4973	5513	3443	6002	11747	3679	4158	4249	6500	2850	6969	7095	5884	4812	8990	6925	18902	3908	6084	6214	8856	5914	9614	8043	12404	4569	3660
APEX2	1184	1164	1835	1875	1444	1782	1549	1942	2472	1282	1707	2543	1464	1787	1975	1643	1392	1928	919	1916	1347	1376	1189	1755	1395	1634	1364	2846	1046	1241	746	2100	1072	2424	3672	2650	1238	3394	1655	1974	1550	1149	2541	2080	2198	1571	2199	2041	1360
APH1A	9564	8723	7429	8268	10040	8862	7104	9318	8827	7778	12121	9161	11318	11419	9564	12343	9168	9777	16339	6332	8849	7017	11802	7768	7266	10076	10211	10931	8968	7153	8791	11481	6428	13398	8432	9472	8495	11469	9506	7934	10211	10357	9152	8758	8783	8888	10337	17004	9176
APH1B	533	371	969	352	347	282	635	224	446	553	323	531	607	811	354	328	569	629	553	390	597	628	474	571	457	529	373	642	459	538	622	269	605	377	204	237	352	315	155	381	686	431	573	553	551	256	542	1415	623
API5	6632	5990	10428	6689	4576	7117	5036	5246	5402	5402	6249	6813	5404	6689	5086	5526	6854	5810	5644	7202	15958	5993	3823	5106	4788	6830	8105	4980	4755	5269	5999	5513	5322	5696	6268	4465	6278	4492	6736	4125	6948	5564	3973	4569	5424	6500	7346	3697	11557
APIP	475	500	1774	559	1589	582	552	1282	554	920	954	414	690	471	495	592	604	331	349	337	359	332	162	530	394	424	364	314	478	424	508	302	275	604	576	365	521	639	577	405	999	563	1240	665	323	614	835	341	2989
APITD1	842	758	1162	343	811	727	268	538	366	572	633	471	277	809	340	502	418	333	628	309	487	257	462	288	254	649	445	309	243	234	175	372	406	981	328	682	365	267	555	293	630	765	376	654	384	627	477	480	385
APLF	194	151	175	360	361	309	214	109	306	73	282	197	301	257	132	46	116	285	62	108	250	82	189	135	349	23	80	332	286	132	126	172	109	118	312	201	120	278	118	398	25	179	62	179	415	193	331	597	161
APLNR	1225	261	1558	605	294	224	1437	154	69	174	954	693	402	641	1336	153	1761	371	194	1117	811	4336	1273	1431	657	217	859	282	542	1379	1339	447	1143	301	217	177	1122	685	542	81	854	148	237	275	1436	80	69	1013	1835
APLN	363	267	721	135	376	326	3020	669	845	208	141	1704	3476	872	435	209	381	1112	99	467	597	327	1195	700	789	81	89	141	528	347	246	1187	683	33	419	571	631	746	250	870	503	736	101	340	323	1271	1699	524	421
APLP1	314	319	327	40	120	259	224	53	153	53	85	50	147	81	288	125	53	44	1636	75	294	56	202	62	86	91	33	65	150	83	133	114	44	23	140	27	141	32	48	45	34	191	71	12	286	142	47	102	180
APLP2	23901	14874	14308	23008	13978	20583	21029	38147	21847	8083	42246	21496	25546	17175	22575	37910	31431	18257	16872	18295	30914	22644	32007	24790	19572	35617	16099	10743	22272	12615	22824	15170	38363	36177	19012	14621	22452	17566	59253	10305	34563	11675	19260	43670	20732	30145	24877	17739	18935
APOA1BP	3326	2686	6234	2791	3408	4185	2331	2705	2569	2944	4503	4155	4910	3771	2496	2606	2600	2874	5696	1596	2514	1391	2985	2723	1927	5052	3872	2432	1723	1872	1952	2788	1673	6005	4060	2546	2104	6760	4064	2655	4016	2263	2194	3812	3468	2284	4209	6479	3521
APOB48R	698	502	541	1513	436	1156	592	208	707	883	382	330	266	310	1982	2783	1605	873	1089	600	508	1523	1742	1775	1109	329	796	1388	1208	2306	1802	652	1406	601	197	373	2157	430	439	540	3505	973	599	1431	298	1013	565	1670	1760
APOBEC2	269	36	10	1554	0	30	493	4	2	0	49	945	36	6	190	0	182	1	0	685	88	279	19	392	47	3	1	113	2461	5553	241	30	437	3	497	2	257	0	0	176	4	1	14	11	14	6	298	33	5
APOBEC3A	589	44	180	1823	2488	728	1024	1155	18522	9992	173	844	1335	148	1316	712	540	8326	184	79	3022	767	1338	1551	4679	262	706	3677	1267	2061	770	6468	50	88	1262	12687	1017	149	87	2801	386	6461	7337	153	82	3076	47	715	4800
APOBEC3B	524	803	1403	435	2231	722	218	637	2205	2626	600	819	507	1501	2617	1704	1092	1169	2752	113	1202	362	2622	677	1044	2023	1388	2082	1323	413	463	1937	689	842	880	2707	2416	1055	905	1175	439	4819	2021	129	599	2491	152	2339	711
APOBEC3C	611	731	558	710	1000	469	279	1096	1598	1071	688	680	501	479	1086	1471	1933	1790	2690	685	979	1163	1391	730	1403	1776	1117	2552	1729	1400	1171	1305	1214	1031	1028	1159	1193	1001	1212	903	418	1666	707	93	1628	980	879	1321	1242
APOBEC3D	321	98	117	214	549	130	104	108	459	231	219	33	109	89	187	123	401	512	874	29	58	314	238	242	343	249	177	417	364	377	123	94	116	176	13	286	117	91	439	215	123	683	183	34	65	72	302	230	188
APOBEC3F	387	166	1052	332	935	235	157	347	403	318	664	132	90	172	355	278	906	515	1811	69	133	390	618	309	446	608	530	590	906	603	331	348	579	746	218	286	598	302	650	364	172	768	223	43	127	207	494	604	305
APOBEC3G	882	278	541	1736	2358	236	280	437	1314	473	321	158	299	89	742	629	3406	1344	5879	91	209	1289	729	865	1353	597	604	1598	1556	2059	725	551	537	545	36	135	557	134	662	510	267	1484	464	72	160	292	1309	710	712
APOBEC3H	17	8	14	60	36	19	23	1	87	56	2	0	10	19	13	21	60	53	52	1	4	25	33	24	25	7	32	79	10	63	23	9	4	55	0	37	5	16	10	21	22	82	36	5	10	43	97	17	39
APOC1	1488	91	912	1477	575	82	762	38	185	125	2358	66	257	106	6352	293	959	347	1454	879	301	1081	1505	1007	429	209	1797	2076	5371	1140	12249	705	718	1257	208	102	4045	455	633	257	193	746	1241	121	1157	131	2024	1711	4343
APOC2	38	6	122	303	65	6	232	19	120	33	153	18	57	4	106	54	57	113	245	34	40	145	170	84	50	51	180	132	472	195	2286	81	101	362	24	13	306	201	184	78	35	894	36	32	174	5	154	569	353
APOD	2064	651	23682	3477	688	112	995	475	81	127	323	173	170	281	2391	1134	1542	114	3157	1763	1005	2192	1851	2709	352	1657	1030	235	1625	5644	12581	787	3033	802	1272	584	939	5805	443	182	406	366	914	2499	233	207	342	524	223
APOE	20110	4416	4948	8495	3190	860	7074	628	639	691	18447	481	2896	544	31839	1925	9309	2346	12094	4776	3431	9753	11692	21392	5002	1542	14227	17335	28022	9350	41512	4572	9285	15813	1665	516	25217	3802	3872	2394	2132	6515	5884	1005	18181	1940	8049	10010	45616
APOL1	16972	22388	1797	11432	27928	8676	6899	45616	24196	23619	2576	2963	1755	3454	7742	41023	43427	19905	7021	2219	3474	5641	11580	19086	18813	8370	22216	30914	19355	30786	2786	18410	3956	8146	3459	23206	7229	7978	3559	14465	11342	31556	21443	38594	5603	22644	16041	4232	61107
APOL2	4057	5114	1396	3842	6201	2043	2217	5743	4806	4988	1382	1324	1353	1485	2115	4588	10811	5215	1707	1484	1345	2808	2618	4412	4219	2406	3913	5224	4620	7895	2417	2003	2297	2174	1224	3814	2197	2917	1118	2686	2136	4273	3870	5486	1809	3697	7260	1545	6862
APOL3	2558	1420	686	5679	4398	1249	776	1307	4474	1974	371	744	876	481	1520	1433	7171	5526	4391	358	763	3538	2036	2499	4631	757	1291	8541	5376	6878	1038	1161	656	1363	139	1037	1095	697	437	1886	1271	4372	2801	1078	340	1757	7859	1666	6681
APOL4	1287	450	187	1710	946	499	247	1259	1775	1341	224	310	421	119	818	1616	2043	2484	1536	135	605	1844	875	267	2387	300	1375	6262	1108	3561	1363	802	406	763	101	907	632	1295	258	759	581	3483	1438	1030	324	1151	3519	651	1861
APOL6	3922	2316	814	7260	7978	2846	2004	4751	6651	2841	977	1705	2269	2155	7246	3748	24877	11230	6231	2073	7095	9129	8925	7546	13978	4843	8514	17207	8000	18023	2662	5810	2451	5048	1067	2813	4111	1741	2309	8227	3079	7560	6161	946	1016	4902	7843	4677	17503
APOLD1	857	568	1893	469	987	572	928	729	544	206	970	715	1059	1304	701	328	1627	1240	499	1062	854	2110	671	1679	832	810	662	1014	681	1991	2380	774	557	475	612	656	907	575	637	273	1283	603	400	481	697	252	513	1006	1671
APOM	24	81	205	75	83	122	10	54	115	73	50	39	64	122	15	38	40	44	62	21	51	20	46	39	31	23	88	97	26	43	50	42	16	23	74	55	36	20	66	124	125	137	70	246	63	51	136	63	32
APOOL	131	159	185	85	192	486	162	320	358	214	563	568	163	335	348	709	454	426	215	716	699	285	820	187	598	716	480	810	352	395	333	706	303	663	342	646	335	490	357	406	263	267	285	27	178	281	184	705	292
APOO	468	359	1292	421	1076	804	740	641	614	420	310	267	588	524	284	490	552	286	341	315	327	218	204	482	302	478	477	594	286	306	309	803	161	632	470	360	228	493	555	442	749	478	606	886	451	472	603	433	641
APPBP2	2005	2517	2042	1551	1718	2432	2132	1667	1327	2076	1978	2089	2740	1770	2075	1718	1949	1771	2278	2172	1559	1932	2453	1750	2106	2096	2199	1750	2258	1881	2470	1313	2332	3378	1966	2720	2641	2926	2228	2264	2205	1714	1630	2416	1769	1763	1431	2325	1208
APPL1	1333	2152	2076	2708	2050	1533	2289	1990	2138	1258	2394	2150	1794	1746	3196	1396	2149	3136	2930	2422	2767	2332	2149	2795	1960	3250	3487	1960	2656	3063	2922	1992	2502	3224	2318	1950	2833	3167	2482	2301	1891	1646	1622	2675	3689	1155	3485	2649	3020
APPL2	1144	2113	2511	3273	1661	2678	2203	2649	2557	2260	1469	4405	2415	1386	1716	1629	1962	1863	1753	1846	1901	2117	1403	1589	2275	2900	2888	2573	1839	832	3505	1495	1415	3956	1728	1657	2532	4632	2244	2017	1551	1864	1689	1734	1222	2759	2294	1645	1782
APP	72580	59253	13472	32310	38147	90795	104370	97944	59253	38594	37466	60458	53834	78123	39543	94257	59253	29779	46600	95775	59885	48420	54866	66872	63116	40278	31698	35455	70605	44874	46600	55327	68743	29550	31279	43670	49979	45246	42246	50348	52955	27928	30517	45958	49589	75568	38811	55793	30145
APRT	5908	6308	9850	8307	5215	6736	3746	6483	5080	8314	3019	5114	12264	6133	5331	9431	5620	7079	5226	5276	4858	5547	13646	5783	3491	5566	4469	4565	3641	3701	4500	6596	6475	4703	4790	8903	4918	8049	4624	4819	2519	4187	5112	3768	4886	7967	9614	7579	3793
APTX	1280	1498	2646	2361	1646	1602	1832	2011	2979	4712	1260	2042	2601	1927	1206	1037	2977	2688	538	897	1269	1043	1378	3147	911	2835	2453	1231	818	1189	1273	1347	1614	3650	4390	1658	1190	1385	1568	1427	932	2630	2474	3452	1949	1960	3575	907	1010
AQP1	3444	1255	1750	7328	2832	2011	1089	2381	1147	1337	2916	3151	3512	1403	11365	1345	12790	3283	2494	6024	4550	15842	3702	6492	4373	6882	5459	3485	5454	15250	9332	3406	3821	2593	1406	1756	6870	2854	2542	960	2775	2144	3126	2260	2370	917	707	5517	3564
AQP3	5052	31839	1004	61107	42246	18371	56999	160283	20732	58643	3797	18371	167594	824	5032	14378	23901	66084	2953	8105	19355	65330	20015	43427	27732	9840	25454	26293	18257	26736	6249	34713	3148	309	4079	3139	867	3591	7171	48825	8521	73592	23901	48825	477	4255	43934	20480	56321
AQP5	4	375	25	29	136	297	0	6161	0	48	0	144	113	17	5	16	3	9	28	303	26	490	7	95	954	4837	157	1	4	1	262	679	6	0	4	212	3	107	64	83	497	23	1764	736	4	373	0	3	0
AQP9	76	12	363	103	57	188	1029	14	132	166	251	122	1684	489	2007	82	84	211	86	485	609	1165	1783	472	150	40	206	580	271	166	1314	1518	890	89	98	164	2473	102	201	188	186	192	410	143	335	60	50	1292	1060
AQPEP	5	0	0	12	2	2087	12	1	18	213	11	10	16	43	14	32	19	1	9	86	7	47	33	34	6	16	3	27	24	104	25	15	25	4	1	2	13	9	0	74	2	36	9	4	129	649	0	12	13
AQR	1272	2072	1086	2048	2034	3246	1762	1939	2133	2539	1654	2599	3128	2595	1956	3830	2176	2757	2260	3721	3198	3757	2339	2582	2882	2262	2456	2781	1370	2396	2148	3199	2953	1743	2217	3569	2034	4038	1570	1989	2632	2001	2190	4294	2100	1815	2430	4612	2377
ARAF	3089	1840	5836	3248	3850	3060	2364	3032	1882	1345	2644	1451	2071	1091	2402	2534	3283	2293	3167	3634	1964	2892	2082	2814	2559	2664	2401	4736	4164	4699	3061	2844	2192	4271	2930	1516	2298	2078	3183	2674	2906	2410	2780	3075	2324	1803	2786	2579	2140
ARAP1	6142	6272	3984	4560	2835	8210	4179	3459	4780	4719	4996	5341	6121	5121	4902	8233	5735	5541	3079	7211	5752	8580	6670	6468	6858	4285	4763	6259	7211	7527	7665	11557	6858	3979	3140	5533	6204	9556	2674	3244	3832	2542	3614	3358	7434	5239	4138	6096	6556
ARAP2	958	2557	776	3346	2208	2225	1266	2948	2229	1724	1042	1513	2005	1915	2123	1558	3216	2578	765	4624	2456	1935	3261	2377	7923	1436	1660	6365	2648	2013	2421	4053	958	1956	2393	4790	1300	1483	792	4529	159	1932	2036	82	2683	2913	2439	2295	5067
ARAP3	1213	578	391	201	600	483	1085	553	798	787	585	449	476	567	1067	445	622	2078	1139	837	776	1236	988	689	662	1007	1141	1479	1329	607	788	792	1672	968	253	907	1319	926	870	414	2125	499	753	998	1171	497	1530	961	787
ARCN1	10664	9572	8664	9332	5677	16844	9293	12065	9309	5726	13605	12420	11192	7448	11057	15518	14483	10490	7309	13490	10721	13530	8409	8730	9548	11230	6421	5344	12530	10076	13841	7973	11244	6724	9213	10220	8835	6904	11244	9168	9003	4690	8702	8396	10700	11747	9456	8161	9318
ARC	62	153	27	126	124	408	62	45	63	197	235	58	686	349	142	90	32	111	102	167	160	157	19	48	63	10	19	48	24	34	59	43	224	4	423	34	115	11	24	57	78	76	88	88	88	50	11	22	19
AREG	3223	1047	2002	2238	6704	2346	7565	16369	11329	4326	832	1622	3048	5359	633	5309	1387	2696	32	1865	3619	3838	1533	1682	1218	315	86	1916	628	3513	367	2150	12790	83	911	1587	329	483	86	2546	110	1580	1982	3439	9777	3460	9886	773	190
ARF1	15471	22272	9913	17400	19355	28753	16872	18691	19012	16748	25382	21907	24644	36346	24359	31279	23826	19958	27189	21234	22824	19520	24434	21907	18410	25623	25787	27299	16604	18857	24434	26548	19613	35455	26039	20782	18562	24716	23075	21668	18023	26826	20782	25712	17035	20638	22216	20883	23282
ARF3	12094	14399	6659	10285	10029	10753	8896	10428	12264	14061	9589	19905	8716	20692	14998	12724	13998	22508	13919	11604	14555	11557	14483	13304	14080	10049	10920	17673	10765	12264	10106	13841	14601	18643	6899	15928	11896	12806	13322	14308	11099	16972	17207	11884	7923	10624	12391	14579	11205
ARF4	12564	7382	5486	10347	9794	9948	15394	10700	13000	6899	8925	6447	8827	8702	11720	7008	10040	9524	5011	11529	7838	8671	7179	13978	5466	5999	6590	5217	11342	6895	14101	7038	8463	5361	10369	7000	9685	4757	5117	7895	5517	6907	9122	5908	13358	6439	11815	6720	8000
ARF5	9017	5464	13189	8953	8916	3982	5501	4542	5076	6281	7167	5036	6424	7359	5325	4596	4784	5476	3421	3819	5962	2606	3093	4358	5325	4886	7701	5746	4002	3969	5766	4589	5419	4910	7565	3800	5380	8133	3616	4958	6157	4818	9009	10953	11952	4228	7929	5831	3999
ARF6	6321	11217	5974	13941	12036	10389	11815	13322	11124	21779	5024	13189	13998	11896	8580	10500	9122	14642	4558	11217	9589	10572	7716	8573	13000	8117	11158	12178	8038	9913	6933	8708	7599	7153	9931	14803	10753	5274	9301	14579	7206	10874	12615	7117	11329	11033	9812	16604	11733
ARFGAP1	5471	4918	4872	3797	4629	4457	6965	4166	3936	4313	4089	6142	5088	3264	5802	3862	4460	3914	2835	6708	4470	4584	3963	4886	3474	2622	3159	4146	5430	3709	4127	3627	4950	3595	2777	3810	4984	3652	3802	4263	2342	3041	4603	4594	4648	6960	4403	3308	4631
ARFGAP2	3916	3390	4743	4596	2756	5334	2655	3519	3197	3862	2567	3943	3895	2333	2136	3800	3637	4285	3903	4680	6400	2909	2143	3477	4514	2275	3803	2914	2788	3039	3216	3145	3568	2300	3386	2684	2656	1587	3337	3326	2271	3320	2396	1596	3479	3763	4307	2849	4563
ARFGAP3	2403	2034	2663	2973	2683	2136	4081	4815	2913	4475	3166	1910	3599	4107	3643	4498	4734	2246	3593	2818	2918	1425	1866	2123	1956	2986	3676	2534	5411	2603	3364	2638	2315	2374	3984	2973	3044	2586	3660	2381	3526	2493	3458	3010	2458	3590	2219	2180	2847
ARFGEF1	3556	3437	3150	3270	3730	3447	3496	5884	2883	2896	4906	4360	4230	2226	5281	4340	3900	5260	2741	7503	4258	4057	6786	5017	6424	6161	8933	6041	5696	4152	4918	5173	5380	4408	8528	6854	4002	4860	4283	6396	4232	3722	4367	2777	4653	4529	4725	3255	4435
ARFGEF2	1865	5080	1238	2286	1975	4354	2450	3792	2135	3603	3286	5735	2921	3171	5445	4950	4839	3556	5022	6704	5361	4815	6362	3804	4753	3988	4776	6755	3214	3862	4320	4035	5252	5334	2000	6925	3115	5561	4020	3747	3721	2340	3248	2060	2001	2702	2432	3615	5879
ARFIP1	1687	1493	965	1456	1944	2598	1715	1891	1823	1788	1476	1180	3189	3082	1370	2740	1264	1993	2219	1374	1457	1691	1152	1915	2031	1289	1249	1827	2100	1431	1585	2137	1704	1306	1408	1505	1283	1099	1423	1985	1256	1771	1710	1213	2360	1724	2519	1706	1094
ARFIP2	3110	3112	2479	2734	2562	2682	2472	2441	3614	2190	1930	2537	3387	3288	1537	1990	2536	2390	1084	1980	3329	1879	1604	1834	1674	1960	1301	1772	2220	1461	1537	1943	3289	1581	2710	1389	1437	1056	2583	2456	2245	2357	3574	1426	2042	2816	2691	1480	1912
ARFRP1	2807	2241	2769	3496	2543	1704	3139	2422	1769	2337	1054	2168	2886	1881	2497	2075	1833	2991	1631	1944	3075	1727	1595	2204	2128	1474	1237	2992	2052	2199	1848	1996	2694	1375	1191	2313	1738	1707	964	2950	1626	2430	3436	682	2609	4023	3910	2695	2928
ARG1	8	717	0	159	2	281	51	0	7	53	2	4	1010	54	99	22	0	0	2	23	1057	2612	323	71	2003	9	172	0	0	0	209	9	158	0	71	6	1	205	0	8	0	0	1269	299	316	99	14	4	0
ARG2	260	878	1050	668	751	934	3086	1441	2212	2466	671	3058	8049	4458	604	1347	400	2034	1057	660	481	788	359	452	581	493	373	260	1806	551	431	1342	833	326	2028	1059	678	387	637	1062	1124	791	746	2297	285	2118	1704	1460	743
ARGLU1	3862	3671	2888	3858	1960	2519	4930	4250	3580	3538	3117	1293	1246	1760	2279	1097	1004	1392	3489	5449	1734	2179	2347	1610	1302	1838	2661	4258	1080	1579	1034	1997	2242	1797	1480	2806	2706	3617	4651	1214	2805	3671	2632	7372	5235	4334	4385	1077	2757
ARHGAP10	1413	615	1477	1331	1390	1985	1716	697	1013	1002	899	821	1335	2484	1293	2214	670	928	403	907	1323	1167	655	753	1013	804	223	841	1744	1503	1284	884	1550	693	906	1416	1268	703	529	875	825	1309	1329	1160	891	1939	1062	904	627
ARHGAP11A	975	1901	1390	727	1612	2556	560	1179	1454	1471	2179	2052	930	1779	1064	1821	939	2222	2339	1985	1988	1671	1578	2076	1213	1833	2046	1295	261	1319	364	2848	3711	1693	1597	1870	2008	1876	1467	987	1271	1981	1822	2780	1526	910	1102	2204	3443
ARHGAP11B	7	65	14	20	74	231	25	75	166	97	139	163	55	234	66	117	58	217	132	126	184	99	93	145	109	148	141	145	12	70	21	205	231	135	146	139	113	139	154	80	129	165	94	77	62	85	101	143	240
ARHGAP12	1167	1221	740	754	821	1992	1500	1283	1418	1228	1135	1463	1550	2945	1188	1809	916	1218	1052	908	1698	933	2305	1381	1080	1528	1223	1619	1689	930	1344	855	1815	2997	1256	1177	895	2157	1565	1161	2325	1346	1625	1185	1396	1069	1505	943	720
ARHGAP15	142	11	175	414	210	21	153	22	141	73	70	46	116	35	179	20	459	197	67	50	94	260	202	178	158	69	83	285	124	358	176	107	108	196	5	26	85	40	43	56	79	187	121	41	117	41	137	160	251
ARHGAP17	2416	2106	1837	2412	2312	1232	2666	1877	2185	2188	2872	2177	1796	1980	2559	1505	2571	2432	2358	3304	2791	3040	2168	2062	3746	1563	1783	3159	3030	3268	2470	2777	3521	1748	1890	2117	2545	1949	2231	4369	2572	1532	1419	1741	3088	1806	1920	3497	3561
ARHGAP18	705	482	573	914	851	393	1394	930	729	339	710	603	1212	310	2268	867	1659	989	1347	920	1023	2035	1268	1925	1135	1051	714	1591	1256	1654	2036	754	1714	854	341	146	1657	525	1433	702	402	1123	859	163	1258	222	1086	1423	1644
ARHGAP19	484	1319	2013	546	666	552	435	591	623	1007	1122	527	1041	719	850	792	839	900	1363	628	953	993	764	752	680	1649	927	1280	401	804	609	1027	1112	1186	1348	857	996	1178	1264	480	1000	1025	657	586	1420	598	790	922	715
ARHGAP1	6952	5327	2233	6112	4265	7391	6165	5262	6640	4391	5766	10267	4574	6211	8730	5876	7250	8982	5212	11592	17503	8876	8514	7864	10305	5623	5479	6911	14686	6008	10709	6636	8439	3505	6262	6071	7193	3785	6065	9293	3639	4581	2854	1532	9913	4431	6151	6564	6818
ARHGAP20	33	31	10	212	58	10	123	105	189	40	28	29	71	49	184	66	254	151	95	47	114	123	88	88	221	203	48	48	290	162	99	84	128	42	67	16	120	116	102	49	14	167	27	11	22	12	25	112	50
ARHGAP21	4336	2505	2447	1998	3469	4237	4649	3927	5763	2375	3779	5760	1190	2606	3996	3107	2743	4089	4034	4195	5791	3871	5876	5132	5139	7337	3126	7079	6632	3485	3725	4747	4591	5724	6996	2203	4166	3908	8169	8033	3085	4994	5763	1814	5864	3559	4666	4982	5442
ARHGAP22	437	283	202	553	392	210	356	311	399	364	243	691	203	245	396	393	437	281	367	654	314	352	591	284	657	91	83	271	334	199	276	198	849	141	104	483	1007	163	375	103	82	344	228	32	250	257	180	295	283
ARHGAP23	4390	7532	761	6770	5063	10201	6396	10481	4939	7241	3396	9269	3058	3893	9262	6228	6556	9262	6674	10240	11057	11169	12825	10552	6774	7065	11529	14998	6424	5968	6105	15197	7025	5143	5067	16012	7482	9221	8730	9965	6712	11529	6945	4205	4837	7283	4930	9285	15898
ARHGAP24	426	183	297	377	386	1096	977	530	267	165	2335	254	403	888	1523	1681	484	297	150	350	491	513	466	367	325	614	669	338	1102	672	1120	341	337	935	795	1840	678	2296	679	236	834	174	223	142	473	204	344	494	348
ARHGAP25	557	214	146	1023	636	209	527	340	506	200	337	560	862	253	870	102	1765	728	648	236	743	1586	1240	1004	1360	393	524	1038	813	1592	545	586	498	834	192	93	616	499	214	806	295	886	401	147	366	402	556	1092	1192
ARHGAP26	263	592	889	515	546	147	880	1159	540	260	1191	397	677	325	1800	185	1048	655	4453	855	434	1121	1014	1095	1171	1625	1748	1164	632	1078	1502	827	509	2324	505	592	1480	1826	1201	634	1029	2229	1058	1126	292	395	433	711	1706
ARHGAP27	1174	3480	505	3373	2352	2125	1323	2716	2437	9309	1743	3693	1753	2694	2180	2576	1945	2904	1620	3121	1783	3131	3524	3681	4110	2242	2559	2250	1308	1540	3207	2486	2168	2041	1723	14483	1932	6421	1722	2451	2440	1767	3228	3495	2639	2920	1361	1897	2063
ARHGAP28	405	99	83	190	178	22	364	25	239	104	143	227	293	78	539	135	591	269	1330	503	518	720	691	421	650	651	830	255	1354	596	1285	136	413	739	203	24	246	402	48	80	89	22	56	16	1376	17	54	331	466
ARHGAP29	2411	276	372	725	1647	398	3192	1109	885	284	495	718	1170	697	1385	500	3935	687	1229	1092	3323	2466	1274	1577	1692	1753	955	392	1379	2850	1060	609	936	304	391	350	1148	575	503	465	625	560	469	348	1172	307	1313	1446	759
ARHGAP30	712	257	468	2195	695	472	792	476	1017	586	614	425	533	378	2200	275	3773	1643	1367	797	710	3744	2808	2069	1869	742	1257	2771	1024	3214	1674	992	1101	1799	279	431	2419	1009	581	705	661	1238	869	438	839	425	982	1817	2293
ARHGAP31	799	447	872	758	552	321	832	307	446	98	1206	644	730	677	3383	855	3100	1223	3024	2151	1961	3379	2450	2149	2280	788	1187	2201	2309	2872	2807	1060	1696	749	636	261	3413	1067	1839	666	640	512	374	179	821	139	382	1507	1497
ARHGAP32	1741	3098	731	3105	1761	3526	1505	6102	2811	3780	2499	5633	3838	2999	2223	11217	2737	6969	1203	8111	4897	4707	5754	1951	9923	3069	3408	3167	5368	1889	3559	4413	3018	1916	2427	14579	1442	361	4718	4753	2438	1490	2564	2465	5363	3121	3269	2161	4423
ARHGAP33	271	285	301	115	228	237	139	203	287	170	433	164	132	339	298	46	108	147	565	147	194	189	133	161	150	242	280	543	65	105	361	161	165	229	379	190	97	130	231	198	170	237	310	386	504	216	239	83	248
ARHGAP39	741	900	585	191	549	1058	615	768	653	487	864	578	341	829	671	452	329	194	451	344	404	268	714	773	397	533	2549	661	330	342	190	878	356	829	970	1071	938	987	1104	1190	1484	517	728	1254	500	619	1341	404	375
ARHGAP42	340	38	319	93	165	43	387	270	177	119	246	375	413	388	360	1058	616	361	447	544	716	704	290	537	570	438	128	71	552	722	432	503	263	351	287	82	148	135	115	151	472	50	172	20	402	116	47	289	304
ARHGAP4	1179	2497	1200	1870	969	2750	824	360	601	5861	465	358	411	732	1404	2463	1853	813	3814	660	469	2560	1665	1811	961	643	885	2347	786	2402	1772	609	2380	1555	236	3115	1257	1999	1995	358	1721	1213	3952	1593	2791	2470	944	868	1680
ARHGAP5	2532	6115	1743	4053	3260	4581	5254	6008	5479	5682	5732	9262	6062	4558	4591	5067	4281	7905	4133	6417	4253	4517	4596	6090	6431	6081	14120	5884	5180	4185	4651	3599	4610	3601	9253	5320	5132	4542	7685	8903	6335	5582	3956	3921	4105	4893	2726	9622	4200
ARHGAP6	24	10	30	79	41	9	202	25	26	12	68	96	47	66	106	13	125	73	44	46	56	124	58	108	58	49	43	37	102	132	128	50	97	59	29	39	96	62	32	56	58	29	42	24	61	19	90	80	88
ARHGAP8	199	440	1656	222	613	247	569	593	566	1346	716	215	825	1109	383	564	167	662	667	131	489	144	279	241	307	863	552	24	238	89	304	605	318	472	656	1229	845	1221	987	473	1723	796	1890	1096	679	793	887	175	193
ARHGAP9	267	68	316	864	360	136	501	159	496	246	111	67	229	110	390	148	923	583	178	117	181	1022	562	458	389	215	308	959	395	999	430	232	306	664	42	74	370	185	144	215	289	556	393	115	243	163	572	347	707
ARHGDIA	20936	16460	15044	21177	17604	27841	18813	19613	23901	19713	30786	28534	17304	20732	24644	24877	28211	30386	18770	24277	24877	21496	23487	22644	16748	21392	15543	19613	16130	19613	19133	24277	34375	35115	20057	26458	25964	34921	20834	22824	13414	16460	25217	18447	22942	29309	25964	21721	19260
ARHGDIB	8849	1151	4745	11648	6151	1493	6475	3240	3863	3442	2075	4624	5114	2522	9939	7104	13322	6238	5504	3254	4759	11378	7167	8758	4663	3634	5055	10010	6242	11952	10490	3924	5349	6297	1043	828	6338	2284	3668	1676	2765	7983	6644	1058	6021	2712	8676	7654	11829
ARHGEF10L	919	813	423	1754	1299	1139	1373	1547	1210	1858	743	804	1709	357	1658	917	860	1902	967	2767	2724	1765	1716	1252	3082	1147	1335	2503	2348	2072	1750	1505	1030	740	758	3305	1359	934	591	2265	3390	1080	1107	313	958	1177	598	1988	1355
ARHGEF10	1224	1280	614	820	685	796	1756	1016	1321	921	1589	1443	896	430	1445	1663	1207	1712	243	1796	963	1467	1682	798	760	1090	566	222	1341	866	1663	1063	2248	413	898	851	1571	651	2794	1349	1545	718	984	3697	2491	1256	1213	1034	862
ARHGEF11	1439	1982	791	1547	1494	3033	1533	1908	1543	1342	2960	2185	869	2160	2679	1380	2104	2084	3676	2947	2479	3304	3616	2352	2847	3308	3286	4396	2543	2781	2849	2671	1755	4868	2264	4460	2566	4463	3459	2157	4699	1809	1370	2089	2404	1649	1411	2292	3647
ARHGEF12	4236	8089	3417	7175	4213	13000	6916	8827	6284	3996	11469	16339	9017	6308	10500	11033	9982	12343	6724	18023	16130	13048	9499	7800	16216	14803	9053	5842	12964	11505	14399	6693	6763	7188	6406	12280	7599	7175	12914	9456	11618	3950	5217	8021	6586	7934	4732	7589	10595
ARHGEF15	228	102	261	257	149	155	397	194	108	99	287	377	194	274	442	61	731	331	82	389	273	1043	389	587	335	226	472	195	316	868	562	404	332	165	108	175	563	391	258	210	229	121	191	220	292	92	264	462	463
ARHGEF16	917	1801	941	644	2022	3825	1420	3093	2112	1984	962	2114	1409	3942	792	2073	791	1108	1125	440	944	899	2142	658	1154	2232	1910	1421	649	457	770	2981	878	1133	430	2024	549	881	847	1623	2862	3252	1619	652	92	2148	468	6511	2480
ARHGEF17	2051	1489	935	871	944	1587	3551	1260	976	657	2141	1368	1114	1448	1675	2088	2292	1437	970	3069	3025	2805	1985	2875	2348	1071	1098	903	3122	2269	2761	2687	2593	408	855	707	2077	1617	1203	578	2541	617	1078	914	1567	1058	1103	2609	1610
ARHGEF18	3806	4484	1742	2120	2499	3494	3375	2427	3455	3409	2288	3825	2190	4268	2666	2084	3205	2671	1415	3652	3708	4042	2598	2337	3210	2662	3014	4211	2208	2155	2974	3439	2210	3298	3913	6929	3447	3163	4157	4603	3324	3103	2802	3418	4091	3124	2040	2420	2975
ARHGEF19	1504	2694	1320	1799	2918	1849	1207	2393	1235	3979	5356	1350	753	2492	2477	3336	511	2134	3473	1144	1569	1238	1957	1931	1224	3233	2791	1159	2737	533	1491	1135	838	1495	1633	3475	1385	2293	1192	689	3655	2273	2718	3162	2477	3744	1715	1619	2514
ARHGEF1	8421	3828	2598	5716	5769	8488	6118	5269	7462	4565	7537	4539	4533	4895	4893	4517	5636	7211	5078	7487	5663	9414	7202	6396	5167	5067	4467	6268	5196	7184	6033	5086	5421	9285	3166	3497	5067	3485	3859	6252	2964	6011	5088	3587	10428	5373	6965	4031	8093
ARHGEF2	1800	1485	1983	1497	980	1299	2916	1299	2439	1695	4952	1635	1764	3221	3447	1835	3107	2152	4653	2268	1589	3830	3532	2857	1874	1748	2539	2257	2875	3097	3102	2795	2936	2156	3651	2208	4407	4239	2129	2627	3069	2247	1732	1956	2839	1207	2339	2582	2499
ARHGEF33	11	112	12	11	9	18	10	5	2	5	4	0	8	26	8	0	5	0	12	5	9	5	8	18	9	6	3	6	16	6	6	6	5	15	8	34	9	8	6	5	55	4	9	81	8	35	16	6	11
ARHGEF35	1597	2044	1063	2525	1724	1683	549	2895	4318	733	694	2289	1263	1222	1261	295	1772	3124	937	1454	3040	813	1742	1982	4390	6564	2220	5959	237	850	1907	3960	2196	8006	2969	2392	1050	3789	3837	4391	1085	3013	3373	3211	4621	1578	2024	2394	3878
ARHGEF37	771	2760	174	1932	1975	1369	1667	1804	1700	1487	207	1321	3286	1273	524	758	1155	3512	353	2913	765	994	3138	1554	5923	775	1009	4164	3064	1436	892	1671	483	276	1486	2402	390	492	452	3251	606	2448	1372	947	3129	1150	1085	2470	4217
ARHGEF3	1022	2601	592	1632	1515	1568	999	2083	2075	2858	879	1664	1759	3528	1357	2339	2255	1853	1352	1185	1874	1976	1634	1936	1758	1562	1310	1892	1308	1602	1345	1589	1386	1173	858	3290	959	925	2088	2426	1642	1467	1722	2543	2220	1687	1107	1705	2492
ARHGEF4	997	4005	2647	4954	3378	1547	3098	3172	3336	6417	8133	4083	4537	4749	1593	1479	1698	2994	542	5191	4978	2567	5387	1564	9802	566	5421	4967	4648	991	2287	2415	1038	488	2040	3708	2046	4217	4258	6410	196	1967	2791	108	6960	4904	3675	8376	3213
ARHGEF5	1305	2989	2133	1473	2010	1357	837	1587	3898	2108	1630	1878	1428	2488	1283	1096	884	2319	905	837	1263	484	972	1756	2353	4372	1163	5196	792	468	873	3107	1555	7144	3147	1171	2543	2569	2262	2677	1945	1870	2515	4108	3064	1129	1632	1271	2633
ARHGEF6	493	412	248	1078	448	191	1068	237	359	166	304	421	586	269	1346	273	2080	972	1006	626	770	2130	1357	1370	1155	498	505	1258	1884	2716	1295	459	985	838	284	132	954	504	255	406	464	553	558	170	411	163	496	959	1300
ARHGEF7	3098	3331	2090	2243	2103	2996	5233	2166	2233	2911	3201	1705	2817	2671	3366	1994	2378	2578	2242	4933	4176	4228	3183	2854	2402	2601	1942	3540	3827	3377	3050	2779	3145	1938	2103	1672	3475	3183	3211	3800	2121	2701	1969	2620	4448	3272	2758	2312	2986
ARHGEF9	950	565	537	591	393	552	595	621	370	416	616	375	414	203	811	426	556	461	885	453	884	661	434	213	516	339	565	955	837	550	792	589	402	440	803	1180	528	523	550	107	105	196	250	64	688	363	559	216	410
ARID1A	1890	5421	1367	2787	2267	9199	3324	5349	2661	3765	7594	5394	1934	5984	5231	4509	4831	5628	6428	7171	6056	6024	7457	5469	6068	8587	6503	5879	4565	4232	3441	5252	6027	6511	4293	7175	4856	4962	4042	5810	5917	4053	2950	3362	4544	4324	3611	5593	5187
ARID1B	2234	3513	1188	2545	2331	3814	2028	2849	1954	2223	4546	2778	1805	3298	3838	2794	3426	3417	5719	3814	3443	3748	3496	3940	5523	4500	4329	4890	4952	4664	4115	2145	5452	2521	2370	2410	3505	4425	4189	3979	4089	2672	1842	3332	3574	2374	2592	3296	4664
ARID2	1049	1805	1348	1209	1099	1535	1153	1469	1240	2134	2488	2328	703	2756	2744	1589	2110	2957	2006	3026	1753	2193	2260	1311	2319	2921	3613	2334	2219	1679	1528	2051	2414	3658	2175	3080	2438	2966	2585	1914	2709	1923	1787	2939	1826	1554	1609	2220	2140
ARID3A	69	429	259	85	128	232	466	212	278	291	437	484	389	735	195	401	317	256	69	218	317	327	172	194	315	346	516	166	149	178	186	327	205	300	762	403	291	543	393	525	343	241	137	341	493	865	276	450	258
ARID3B	123	192	368	219	183	250	678	184	1137	488	400	450	432	673	281	198	302	504	172	139	385	349	333	306	285	378	425	580	167	333	415	420	126	271	816	576	441	775	342	610	412	428	277	526	152	359	224	713	191
ARID4A	612	1012	330	825	513	693	1023	867	778	1496	260	663	422	587	947	794	919	1245	1157	817	706	1187	1007	1036	814	943	1055	1250	1074	947	1032	587	857	712	1085	1004	913	645	1058	855	983	728	942	1122	862	967	947	977	1083
ARID4B	1731	2236	1743	1531	1349	2295	2097	2034	2014	1655	3900	1794	1085	2227	3164	1795	2180	1603	4982	2079	1322	2424	2682	2353	2454	2974	2734	3538	2222	1980	2809	2639	2445	3730	4447	2767	2256	2365	3191	2115	2295	2615	1862	2612	1659	1795	1840	1800	1797
ARID5A	1364	531	1796	1991	1229	693	2002	744	1637	560	1227	779	1044	874	2267	1060	2678	1026	2430	1170	1352	2392	2213	2328	1342	1091	1344	1579	2056	3926	2286	1310	1526	1548	1839	659	2319	1245	1332	915	986	1530	974	774	670	1465	913	1606	1507
ARID5B	3135	2441	2253	2598	2028	2557	2886	2293	2689	3106	4377	2520	3583	2239	4690	3579	7233	3348	13743	2854	4146	6733	3032	3337	5222	3683	3631	5313	3720	8016	4780	3419	1881	3369	4354	4651	3324	5496	2435	1915	3884	3017	3773	1228	2162	1430	3159	2724	2970
ARIH1	2577	2128	3082	3536	2804	2478	3815	2907	3532	3542	2778	3405	3973	4070	3320	3490	3725	3106	2957	4895	3519	3934	3746	3305	3749	5737	3309	3584	3616	3658	3475	4193	3240	4250	4045	4503	3694	4659	3147	3156	4244	3183	3148	3672	3253	2586	3691	5055	4629
ARIH2	2930	2364	3232	2944	2922	2425	3460	2497	3998	2748	3364	2064	1971	3336	3260	1229	2321	3041	2059	2352	2978	2644	2913	3338	1738	2529	2152	2100	2902	3406	2735	2857	2927	3261	2676	1969	3117	2493	2099	1925	2313	2559	2771	2785	4173	2217	3654	2473	2976
ARL10	23	309	23	9	41	69	61	60	123	66	130	133	107	98	176	87	95	67	69	123	61	67	134	142	121	88	155	64	94	80	90	105	225	25	155	180	191	170	319	153	83	71	75	60	92	36	201	66	92
ARL11	276	412	82	289	180	410	167	32	146	220	378	58	237	249	308	455	185	124	315	368	526	201	165	349	339	113	406	395	591	171	409	160	125	95	126	146	191	207	539	260	79	223	176	381	187	84	191	248	391
ARL13B	524	1668	292	419	663	392	559	907	461	725	1411	885	534	706	994	798	524	334	1489	613	854	523	534	516	568	452	1317	1118	703	428	1133	778	589	458	1796	759	947	755	446	1350	2958	525	465	1106	541	592	334	455	618
ARL14	550	8	0	364	152	42	172	698	84	58	0	141	451	4	9	11	67	497	72	277	904	37	176	34	791	0	0	264	109	132	2	174	5	0	13	26	15	0	21	261	10	45	2	0	468	23	150	91	132
ARL15	284	600	177	578	424	164	647	475	559	96	736	717	1016	220	799	146	714	603	1680	931	630	750	489	603	1370	471	564	1142	1583	622	919	561	493	486	1231	352	646	482	417	1107	602	675	195	728	1319	269	442	681	822
ARL16	1832	1103	2846	1095	1192	1422	980	623	1200	1043	1991	692	731	1319	926	906	325	602	690	527	325	379	464	447	358	666	644	785	658	300	827	336	723	1284	526	1613	668	1025	975	640	926	523	843	2570	826	1695	1356	249	463
ARL17A	75	107	287	90	124	133	125	96	281	194	179	158	176	133	93	201	72	90	195	206	131	64	174	65	78	39	65	116	62	96	54	101	125	101	143	310	40	128	289	125	203	154	131	208	156	174	100	73	77
ARL1	5550	3328	5802	4146	4011	3355	3658	4013	2978	4552	2447	3506	3486	3660	3692	4708	3786	4423	3905	4450	3324	3311	2210	3181	2609	3915	4745	2588	4141	3275	4638	2786	2799	4939	2665	3519	3342	3840	2983	3666	4092	2367	4252	5442	4370	2978	4155	2642	2642
ARL2BP	4174	5217	5413	4002	4492	4056	3087	2812	2667	4280	3644	4353	5193	3616	5024	3467	3543	2613	5905	3199	3628	3168	3676	2787	3493	4211	2881	4050	4149	2914	4267	3467	2359	3619	3219	3333	4664	4257	3853	3927	2024	2911	2985	2466	3655	4398	2844	4705	2650
ARL2	4009	1670	4708	4299	2243	1911	2546	1989	2107	2386	2652	2988	3274	1483	2199	2873	3125	1814	2467	3061	3170	1610	2190	1725	2150	2063	2034	1751	2773	3878	3392	1913	1573	1951	2897	1240	1989	1331	4824	1642	1787	4470	1744	2710	3097	2273	2802	2143	1383
ARL3	2822	1392	4910	1531	1292	667	1991	929	983	1192	1094	1137	1919	1050	1290	1359	992	750	2196	815	1363	772	553	825	613	1290	527	923	1352	488	1017	763	974	1063	790	846	877	821	850	772	1237	837	1206	1090	1320	1024	1076	633	525
ARL4A	1483	613	6127	1759	1576	721	870	1506	559	1082	1252	557	756	157	1018	513	763	672	3169	515	635	769	861	721	861	1685	2735	712	1245	633	916	1030	663	2721	2457	876	596	817	1359	516	100	2104	707	184	1804	569	1770	1383	1339
ARL4C	4740	3900	8156	6540	7233	1486	7274	3679	2652	1897	7074	8364	4385	523	8764	3296	6056	3642	7706	5171	2895	6301	5101	4052	3781	4208	4267	3356	7070	8239	9769	5564	6552	8161	6102	1401	12825	4582	4907	3605	1539	9666	3576	417	3135	3293	2835	3694	2865
ARL4D	1314	3499	4082	4467	5052	1054	3848	3525	3517	5654	710	3346	5479	2568	752	4312	1393	1865	182	1130	1325	1355	973	2337	1467	1334	1116	1785	2177	1914	592	1349	352	926	1297	1864	974	1705	5763	4902	1051	4326	3477	2750	1822	2496	2794	2366	2463
ARL5A	2756	3344	2187	2946	3271	2653	1935	1854	2364	3308	3883	2606	4245	2992	1984	1690	1961	1321	1761	2314	3139	2994	3196	2801	2978	2263	3160	2110	2183	2205	4031	1721	1942	2191	3082	1694	2157	3854	2220	2558	2172	1820	2527	1404	2238	2465	1921	2444	2337
ARL5B	97	768	320	254	528	1674	673	861	1257	2312	1230	1588	2113	2003	1060	1310	885	1203	1359	1234	1239	701	1052	1124	1796	1018	959	1728	583	661	1006	1361	911	660	3363	1404	649	1607	1774	1590	1142	948	2030	820	445	543	379	996	501
ARL6IP1	9099	18602	10595	8389	9982	7305	7929	10106	7800	13743	12564	15372	8382	11295	11269	15296	11244	10451	20692	7614	8996	8016	11662	7822	6161	11592	12019	10471	6252	7279	7800	15898	15518	11192	12687	11896	9886	8968	15447	8123	22644	13414	12632	19858	9145	11158	9982	11505	9129
ARL6IP4	6793	3929	6801	7318	7136	3924	4307	4902	6188	4714	2972	6586	5719	5050	4460	4797	4850	5002	6338	5178	3924	4522	3660	5571	3196	3865	4638	4778	4196	4890	5419	4745	5454	5547	3701	2858	3829	4211	4188	4430	4907	5558	6139	8463	5046	5971	6579	4339	5084
ARL6IP5	7983	2282	6252	9383	5110	2057	9506	5396	4168	2727	3137	3465	3502	3051	8054	4227	7680	6629	5198	4778	4804	5828	3895	5496	4127	4005	4496	4802	9812	10821	6797	2688	9589	3696	2422	2143	5842	2818	1793	2780	2955	4596	5046	1757	5344	3363	8432	4916	6636
ARL6IP6	935	2011	303	1134	1422	1971	1177	1658	1276	1613	3191	1782	1664	1832	681	1319	916	893	2088	1086	1327	643	1178	956	853	1129	1701	1018	814	523	726	780	1983	587	1218	1342	945	1575	2031	1515	1784	1337	1307	1422	895	1491	1747	1419	744
ARL6	159	224	214	82	207	146	122	128	60	129	153	201	155	300	115	58	118	64	65	173	133	108	81	117	169	75	215	257	124	87	116	154	96	95	144	162	96	88	100	384	230	139	137	232	156	89	161	83	150
ARL8A	2098	1104	1932	1652	1898	1606	1840	1653	2103	1527	2274	1309	1661	1820	2160	2117	1327	1602	2574	1178	1688	1232	1773	1422	1846	2333	1642	2750	2322	1610	2740	2543	1905	2445	3077	1143	1889	2016	2862	2907	1932	2045	1752	3069	2078	1191	1927	1627	1425
ARL8B	4448	5893	5654	7640	14061	4954	9285	6697	9414	7805	6507	6318	9168	10644	6755	6118	4487	8820	3858	7945	6854	4548	5327	5842	6050	4918	5396	5241	6744	4334	7890	6582	7670	3873	8805	20530	6029	5329	4494	8021	4579	5271	6118	3869	8332	6982	7551	8239	7047
ARL9	29	22	157	52	78	200	9	135	30	44	3	98	14	43	4	17	18	37	26	32	7	7	2	21	25	2	3	29	14	26	4	3	10	11	8	4	37	12	46	64	2	68	42	75	9	94	40	0	4
ARMC10	2135	1678	3978	1616	1986	3836	1420	1668	1279	1424	2537	1629	2414	3406	1164	1330	1154	1074	3524	986	1041	1294	1058	1313	1093	1723	1546	2693	1074	779	1253	1372	1359	1241	1810	1763	1580	1637	2253	1578	1966	3952	2024	1999	2503	2258	2245	1270	1279
ARMC1	2469	1932	884	1390	2976	2260	2750	2339	1682	2161	2455	2895	3503	1603	1437	2132	2379	2120	1973	3281	2690	1697	3253	2878	2541	1763	2869	2171	2396	2721	1364	2330	2528	1342	3681	2171	1718	2107	3139	2960	1561	2243	2357	973	2529	1992	3036	2079	2477
ARMC2	63	83	108	70	71	93	70	76	80	68	81	77	84	35	48	98	66	66	58	44	47	23	50	48	26	63	66	85	48	35	98	39	42	90	66	34	56	120	97	124	108	59	47	179	129	89	93	60	87
ARMC5	1263	1171	2868	1426	986	1236	683	1120	827	821	901	1158	691	612	695	652	1056	1094	878	1730	983	1078	893	919	1454	1012	1152	1069	1030	1540	661	993	1076	1146	977	1126	697	1153	585	911	1143	684	704	859	1219	945	820	1104	988
ARMC6	882	2372	2672	1581	1834	2975	813	1800	1614	1118	3024	1550	1557	1706	962	2013	1643	1570	2096	1832	1303	1803	2482	1195	1525	1451	1909	1119	1382	1547	1234	1141	1194	2597	2185	1561	1377	1024	2040	1788	1947	1682	2139	1359	3174	2162	2255	825	1780
ARMC7	593	874	1478	706	684	792	491	591	675	996	1903	812	624	1138	737	668	507	521	613	782	711	453	728	422	559	821	687	515	558	485	602	701	659	1459	481	1920	817	1126	660	641	1094	837	827	2521	396	980	589	638	620
ARMC8	1521	3517	2578	1823	2888	2283	1352	2096	1772	2319	2110	2239	3103	2748	2229	2501	1799	1643	2853	1809	2206	1921	2080	2032	2694	2056	3132	3091	2056	2093	1996	2603	2017	2967	1558	2690	2413	2313	2068	2781	2691	2553	1907	1347	1257	3210	1685	2063	1917
ARMC9	814	603	572	191	308	157	1047	178	219	224	531	468	391	295	698	159	272	258	573	520	428	536	361	342	411	288	182	173	772	378	488	435	537	329	233	362	730	341	380	377	626	290	221	499	342	199	382	204	147
ARMCX1	1225	282	707	689	688	451	697	260	117	435	407	242	406	184	575	295	381	185	1408	715	669	591	242	1134	257	155	141	221	1322	1207	914	237	496	110	656	186	398	188	174	181	488	394	546	935	416	293	256	1143	294
ARMCX2	766	554	349	491	326	82	1509	418	106	261	549	172	438	487	743	251	344	235	1636	591	389	867	400	1305	326	388	303	245	1274	614	1658	360	1728	140	1695	448	637	427	226	93	350	355	477	415	601	365	212	374	253
ARMCX3	3122	1431	2773	1549	1409	1728	3703	2222	290	1075	3426	591	916	1762	2667	2549	1845	472	2092	2196	1077	2032	2079	1837	1261	2201	1645	1078	3621	3440	4043	1984	1993	2532	3994	3345	2198	3462	2531	968	1730	1092	2092	1990	3025	2264	556	1398	831
ARMCX5	484	414	451	507	425	959	316	603	393	494	668	527	491	317	399	741	299	579	824	585	758	533	800	509	434	534	551	581	466	330	520	428	234	785	539	881	490	686	610	379	330	517	448	628	589	558	413	340	272
ARMCX6	330	162	257	130	305	223	307	285	45	250	490	93	125	293	265	352	132	58	235	160	192	139	262	172	224	434	224	194	357	141	311	270	205	595	497	547	274	537	398	261	230	271	285	353	274	288	80	267	69
ARNT2	343	711	487	146	78	116	476	95	138	499	402	190	323	608	763	643	141	134	7537	302	250	429	429	107	165	1274	216	378	1047	263	512	290	708	393	130	449	813	3174	480	45	235	196	163	235	229	422	586	265	408
ARNTL2	1380	1342	637	865	2030	1122	1308	1780	2537	2914	1869	3556	4182	3583	3568	3547	1581	6198	1751	1322	2887	1332	4435	1583	2582	2940	1524	2622	781	1097	2075	4019	1253	1380	3579	4423	3843	2079	2354	3553	822	3052	2061	672	2052	1980	773	2374	1516
ARNTL	347	1167	537	335	457	923	1110	465	722	567	710	1492	1005	1187	737	795	595	405	463	739	873	702	655	397	530	361	444	643	734	450	548	986	661	265	1337	562	962	2417	742	853	786	1172	923	163	401	700	1051	422	894
ARNT	2044	1929	1238	1936	1720	2661	3042	2645	2204	2084	3337	3725	3855	3441	3696	2876	3146	3082	4986	3051	2870	4011	3415	3468	2819	2522	2917	3196	4215	3296	3043	3420	2383	2397	2504	2583	2666	3552	2729	3353	1927	1984	1505	1295	2888	2075	2168	4815	3204
ARPC1A	7391	6621	13433	9358	8960	9923	9129	9053	6952	9564	8953	10151	11135	8758	3650	2911	5440	10010	10380	3943	7260	7497	4544	5693	6041	7950	7978	16369	9785	3840	5036	10931	7175	5754	8946	8463	6789	5300	6920	7800	5872	20110	9794	5155	11113	8089	6805	8066	4794
ARPC1B	18295	5911	9262	11000	11648	17739	10842	8946	8580	4315	11205	17035	6895	14399	8587	4203	14016	16872	20583	7570	11077	13510	6400	12019	9358	9406	8021	32922	14621	10181	10171	9658	13016	7742	3716	3824	11145	11046	15372	7323	6290	30786	9532	5539	15296	7522	10521	15495	8939
ARPC2	27841	30023	22508	30674	29439	15626	21177	26916	14378	26210	15898	32922	33710	17955	18643	22824	22644	24125	19436	22452	17955	22508	16872	14245	21721	16041	13246	22388	22942	17471	19395	25382	21668	11937	7911	24790	19312	23206	10029	28435	18181	25454	24434	17638	26458	15273	24277	15419	18103
ARPC3	15874	6311	24501	13048	13764	6090	10521	10049	11046	11922	5065	8457	7945	9145	5908	9769	7206	11505	5974	6084	7584	7274	3978	6846	4634	6428	6960	7721	6644	6005	8651	6376	7017	6712	3891	6259	6228	5507	5315	8332	7074	8953	11580	12249	10132	11994	11675	6736	10171
ARPC4	7274	5271	7885	8169	11592	4561	6805	6929	7784	6272	5387	7108	8273	9745	6632	5226	7083	10267	5013	5354	8006	6442	5260	7305	4730	5196	4260	5454	5293	6287	7843	6068	9472	6358	4407	12121	6533	4998	5002	5947	3395	5080	6716	5437	9340	4990	9572	8835	6454
ARPC5L	5674	2296	6005	3910	6712	4431	3098	3414	5371	3809	2486	3379	2881	4933	2129	3106	2241	2618	714	1863	3070	1549	2978	2238	2724	2199	1543	3368	1673	1926	1411	3295	2557	2681	2449	2708	1890	2591	2501	4105	2305	4821	7382	2250	2789	5132	6024	3506	3696
ARPC5	15495	7104	16781	12391	13605	9168	9777	11618	11390	9802	8730	11192	11580	9695	11179	9229	10624	11544	14183	9190	8382	10116	9524	9729	7848	7674	7706	14245	8664	8071	12378	12928	8798	9564	6249	8730	8973	14245	7551	10732	9516	14686	7923	16405	11505	7890	13016	9540	11091
ARPM1	155	128	336	73	215	286	178	177	14	117	172	212	226	215	114	82	65	158	274	83	125	54	81	135	156	141	121	188	124	76	62	192	22	225	946	120	156	86	140	186	79	400	49	154	238	150	168	130	89
ARPP19	7056	5707	8083	10151	8038	5746	8450	5864	10732	6878	6492	10163	12825	13322	7929	11067	6693	11295	12530	13227	9099	8314	6693	6579	9152	14061	8573	8960	8671	9939	10542	11011	15224	7905	9199	7989	9785	10633	7266	6770	12219	10461	9439	10409	10531	10258	8982	12964	13286
ARPP21	342	155	0	766	0	29	696	0	0	3	75	645	106	0	125	0	104	0	0	770	148	260	60	252	34	0	0	81	2877	4725	94	28	758	0	412	21	114	0	0	140	0	0	16	2	4	5	214	60	0
ARRB1	516	105	491	492	420	155	388	247	196	137	304	224	928	210	619	135	761	308	473	616	1143	978	526	581	963	269	383	316	465	640	614	815	461	233	154	109	516	262	140	489	147	237	261	84	311	74	293	540	494
ARRB2	1006	1196	923	1586	1066	728	2339	874	1559	1359	1816	1029	2215	1762	2834	807	2236	1387	1298	827	1162	2549	2322	2345	1183	972	1245	1887	1197	2048	3062	1267	1520	2200	715	796	2459	1149	2200	903	1432	2453	1551	3196	956	660	1079	1739	2035
ARRDC1	2038	2309	2531	2892	3374	1865	1994	2701	4361	4512	2532	4334	2372	5351	1933	3883	2318	3211	770	1768	1851	1304	2536	1851	2205	2467	2327	3153	1265	1494	1819	1754	1150	2247	1860	3861	1488	3014	3099	2214	3316	3376	4837	1647	2165	3159	6062	3073	2331
ARRDC2	1510	798	866	1861	1852	1088	3533	1039	1596	1114	2124	1006	957	1333	2696	1217	1385	1100	3981	870	1236	1587	2201	1572	853	1317	1663	1527	2016	2134	1836	1274	1381	2212	906	1653	1994	1390	1375	954	1193	2190	1935	2632	1439	1365	1633	968	1661
ARRDC3	3373	4363	1411	4455	4435	4188	3009	5080	1859	2984	2490	1698	6907	8244	9629	7175	5254	3300	9277	2875	4732	4864	5344	6618	8535	3640	5587	4537	6379	7619	6858	3443	5091	3150	1967	3709	4745	1797	4500	3810	4082	9685	3303	714	2987	3506	3776	7359	7589
ARRDC4	1031	376	945	3117	1304	2022	7503	2416	3851	1295	544	4136	9532	325	1514	814	3273	4783	854	4011	2875	2589	3126	1492	5125	1636	1094	2251	4818	1127	1159	1147	518	1191	1198	1337	1116	1115	1177	3449	2574	663	1409	1502	1561	1771	1288	5677	4391
ARSA	1732	1400	1617	2759	3000	1170	2922	2441	1929	2655	2458	2361	1990	1587	2127	1971	5932	3253	1792	2060	2552	3324	619	2189	3085	2754	3672	3799	2818	4191	1843	2364	2007	1921	2505	1939	2014	2094	1651	2974	1964	2438	2317	1258	2429	2312	2746	900	2033
ARSB	1029	426	642	518	591	272	749	262	443	81	1059	428	602	486	2307	457	1173	1293	1325	950	1119	1457	1469	1668	887	1047	732	870	1696	1347	1768	1047	1436	664	636	323	2253	542	886	435	368	1003	417	84	1001	280	515	1220	1633
ARSD	2199	493	1916	2591	921	2201	915	2038	697	445	499	1084	964	1344	1136	2329	1752	1120	2812	1938	1243	952	1185	1666	2160	2222	1144	4085	1854	1059	1802	1978	694	1829	982	713	1035	1344	1351	940	2088	741	495	2750	1191	897	2152	2371	3569
ARSE	326	7	222	42	65	277	87	5	48	13	56	17	145	26	189	114	104	19	70	84	63	88	59	65	146	14	25	13	337	34	156	21	38	4	22	30	97	12	24	0	115	47	8	128	105	6	25	83	65
ARSG	65	385	58	182	113	442	91	138	59	298	47	75	82	356	167	318	200	180	169	58	85	95	84	108	107	128	193	71	96	168	133	147	52	155	142	497	167	144	149	111	276	210	81	259	56	276	52	53	132
ARSI	2723	654	852	1281	2441	136	3641	61	1773	191	720	970	2995	342	1679	638	2929	4435	768	1986	3668	1675	719	2444	2954	113	126	1477	7328	1321	1145	3037	5654	56	641	58	2257	427	469	4122	268	2075	557	57	1068	139	298	2955	1483
ARSJ	544	840	144	149	1110	2042	624	705	2222	1203	1442	797	933	3465	1032	4263	813	1237	1207	894	1177	1019	1027	877	975	956	157	817	839	866	590	1022	1131	1088	2837	1909	962	187	1922	2614	154	1265	1548	49	1135	1630	945	827	328
ARSK	486	525	243	184	471	230	655	279	372	256	328	251	419	334	213	333	212	245	545	205	144	165	390	255	268	158	136	236	455	172	187	249	359	257	295	203	214	176	259	564	530	436	175	569	303	271	364	414	341
ART3	10	0	0	140	74	1657	45	12	118	1	1	14	0	6	9	2	40	29	11	18	15	28	3	29	19	0	0	14	109	242	12	2	33	0	11	1	10	0	0	16	0	17	9	1	0	9	764	1	2
ARTN	55	383	1380	171	917	651	902	577	827	932	1179	561	376	3493	277	307	102	459	58	326	560	287	585	331	365	2481	723	422	261	59	120	1492	74	2137	463	999	749	1190	706	933	816	584	1525	1877	729	906	74	894	59
ARV1	871	1757	1068	1135	686	907	679	1395	778	748	716	876	868	806	348	460	512	617	1148	528	636	548	535	412	589	674	924	752	489	425	603	839	478	1104	816	741	387	649	585	773	1026	1165	882	2747	750	867	796	385	1249
ARVCF	597	885	626	689	629	1535	476	987	1405	1008	1474	578	514	1672	470	468	928	366	401	397	383	255	444	221	307	643	438	519	850	403	623	413	1091	461	721	521	394	1091	946	259	1754	762	559	793	241	1690	437	865	136
AS3MT	629	364	2598	244	281	237	170	61	16	551	89	49	42	9	61	652	24	39	214	29	18	52	19	37	55	119	106	8	60	139	102	122	100	34	238	289	52	69	634	47	469	19	322	64	49	791	107	51	26
ASAH1	3161	3747	2043	5498	4450	2300	5474	6184	3908	5039	3970	2531	4128	2967	7911	6341	4035	5419	5334	4098	3093	5839	6249	4620	3118	4673	3899	3854	5224	4788	10258	3604	3359	5235	2454	7934	5143	3247	2786	3305	3971	3907	5571	5828	5264	3824	3462	4170	8553
ASAM	305	49	92	308	290	579	997	2109	963	64	440	1539	1262	479	1441	878	2229	1284	169	1080	2955	1446	1221	1317	804	284	130	152	1045	1371	1421	793	3006	110	247	100	1421	292	212	1339	291	113	225	24	454	740	715	840	273
ASAP1	1977	2406	2183	1752	2945	4179	4014	2492	2671	1511	6121	2675	2049	5055	5693	1916	3640	3325	3584	5295	3744	4304	7487	4821	4407	4939	4133	2889	4049	4013	5208	3422	4482	3742	3548	2719	5026	1766	3632	5058	3432	2659	2555	2005	3007	1908	3221	4452	3308
ASAP2	2473	1542	1317	918	1938	2270	2827	3039	2375	1923	1953	4263	1920	2549	2429	2420	2052	2350	2404	2778	4195	2704	2827	2902	2366	5281	2943	1869	2393	1444	2354	2385	2798	3117	1790	4113	3021	4644	4994	2228	3422	1801	2117	3023	1859	2524	1656	3001	1010
ASAP3	933	2507	539	1774	562	3111	2334	1390	365	1708	773	1631	2106	759	1844	1333	1496	269	2059	1840	1425	1787	1330	1297	1703	1282	1087	1181	2087	1962	1577	306	735	498	1122	1082	688	1252	623	643	2564	1020	2505	2544	614	1979	319	836	965
ASB13	884	842	2203	674	822	1351	821	527	574	1586	492	547	1079	1939	1026	765	675	502	720	682	1514	781	1853	1200	804	1260	838	1188	1058	557	733	989	599	1312	887	746	834	1127	1723	478	1087	1132	1690	1440	672	1085	1211	838	581
ASB16	7	19	6	53	7	22	20	22	39	16	30	97	1	31	26	2	29	34	5	73	14	40	16	41	18	22	17	31	134	761	19	11	77	67	50	60	39	20	45	36	34	9	7	45	14	9	35	21	27
ASB1	1063	941	1669	584	720	659	1082	1037	543	988	862	1163	1374	756	1263	1151	884	903	892	1447	778	1425	700	563	538	989	1058	878	1692	1956	1552	1103	2028	662	765	807	1451	993	884	1388	852	605	949	496	1000	434	906	914	773
ASB2	302	904	39	420	570	122	428	491	99	223	56	624	189	608	136	121	626	136	139	470	209	258	479	243	667	123	397	315	1013	1263	65	174	1710	610	359	140	204	102	662	1074	110	786	75	8	548	170	353	1305	165
ASB3	647	698	447	399	639	711	653	621	612	631	1147	621	887	578	532	844	455	533	771	466	660	482	564	574	527	656	631	610	600	375	604	453	598	730	638	1047	579	1099	739	590	527	605	509	707	695	522	863	579	440
ASB5	745	67	0	1313	3	46	1987	0	0	0	146	2987	213	0	455	0	481	0	0	1493	213	273	46	1010	104	10	0	124	5266	10664	345	56	1652	0	1522	19	518	0	0	648	0	0	66	16	28	4	1191	85	0
ASB6	1444	1142	2060	1414	2075	1701	1660	1542	2362	1412	1472	1624	1377	2247	1941	1808	1391	1275	906	1660	1719	1305	1733	1323	1428	1677	1448	1327	1130	1165	1248	1646	1574	1694	1637	1234	1614	1593	1933	1981	1216	1717	2169	915	1265	1821	1843	1721	1935
ASB7	1004	562	1196	785	826	769	930	688	1268	791	1069	1602	1265	1141	1193	1240	1135	1103	1135	1348	1242	1012	1438	847	1212	1249	894	1562	1331	919	890	1418	1242	777	820	1203	844	2429	962	761	1015	1079	831	943	735	720	967	1559	1552
ASB8	1404	1110	1172	2010	1266	954	947	1145	890	1666	1004	1490	963	1088	1239	1198	1220	1396	1549	1633	1380	1654	746	942	1415	1015	1520	1367	1985	2197	1083	1245	1050	1724	752	1589	1047	1050	999	1706	821	1163	1189	709	1151	944	1210	1179	1699
ASB9	26	67	64	26	54	94	52	49	37	66	51	20	54	94	36	47	46	120	292	12	29	30	34	68	26	40	50	66	18	37	42	79	19	85	57	149	27	29	60	13	321	59	281	631	70	77	80	40	20
ASCC1	1986	2771	1324	1221	1659	1228	1110	1005	1097	2410	1165	1874	1760	1430	793	2217	1348	849	2336	1203	1210	905	778	1023	1311	1285	1002	1309	1282	918	700	937	1509	1405	1826	1493	921	1506	1699	1411	1301	1322	1430	1071	1187	1325	1177	1010	860
ASCC2	2223	3410	3197	4469	3922	2153	3643	4605	3396	5215	3497	3353	3114	4146	2819	3228	3670	3233	2740	5486	5041	3106	3050	2180	3872	3356	3857	3298	4057	2787	3430	3586	3806	2655	3741	4168	3693	3851	3863	5293	2925	3261	3282	2990	3888	3445	2888	2707	3908
ASCC3	3055	5143	1120	2644	3524	5766	2419	4333	2846	2905	2300	4168	3453	4388	3454	5262	6774	6171	3871	5617	6194	6475	5771	6485	6818	3296	3067	4363	2524	5173	3713	4655	10181	3515	2266	3116	3318	4391	3821	5990	3001	3919	3751	1851	5153	3054	4042	5180	5701
ASCL2	533	152	309	124	176	544	32	341	295	28	505	959	304	4	73	107	200	104	47	234	268	103	96	84	165	416	331	257	129	104	81	112	38	250	70	60	61	382	70	245	4	446	43	0	19	64	637	298	111
ASF1A	1186	1273	2281	1461	1249	1455	1012	965	1195	1248	1803	917	1419	1107	730	1254	1446	1664	1495	1098	828	902	953	1015	1312	1635	1451	803	1348	915	1373	465	1451	3187	1273	503	940	1468	1614	795	1164	1256	1258	2569	680	1500	1168	1135	1035
ASF1B	868	1744	1559	804	1821	1540	267	789	1258	950	1980	2199	678	2132	726	1293	1143	1551	2967	1570	972	665	672	783	702	1673	1775	866	530	490	189	819	957	2023	1389	1377	1422	963	1988	707	1422	2321	1964	2456	621	1321	991	1058	2675
ASH1L	1995	3060	1014	1980	1512	4600	2530	3771	2117	1912	4829	4230	1611	2836	5097	2721	3607	3079	7624	5327	3140	5660	6907	3396	4244	6479	5424	6728	4472	4138	3887	5447	3694	5977	3620	5171	3910	6659	5780	3485	4342	2473	1993	1498	2438	2492	2110	3652	5103
ASH2L	1597	3020	2269	2283	2866	3293	1458	1950	2075	2962	1749	1667	1922	1527	2350	3474	1828	4297	3353	2330	1923	2944	2125	2769	1711	3939	4122	1383	1854	1937	2267	4007	2719	1994	1517	1875	1826	5297	1864	2927	1869	2531	2501	2011	2910	3260	2616	2039	2377
ASL	1368	1109	1719	648	1726	2236	956	1244	1270	1461	790	1643	1577	3627	704	1403	1076	1720	420	902	1690	1029	767	955	797	627	1248	1379	906	798	1096	1905	858	1150	682	2012	811	493	796	1197	889	1306	1364	536	2000	1423	898	904	1229
ASMTL	730	911	1201	1398	1441	558	1406	1054	1104	1196	701	564	755	1653	1750	1179	1436	964	2724	785	740	1231	1053	1849	1245	1161	1019	1415	1808	1523	1287	685	731	587	2597	1961	1039	1373	1242	1175	2609	548	959	4035	929	508	1198	853	793
ASNA1	2928	3660	3338	4343	3686	2849	2135	2609	3024	2320	2597	2779	4930	3212	2301	2401	3111	3430	4189	2636	2175	2492	1856	2059	3343	2238	1913	2724	3818	2382	2754	2457	1850	3087	3167	2261	3174	3031	2689	3163	2645	3786	2680	3769	3170	2808	2704	2561	3368
ASNSD1	2238	1795	4261	2552	2424	1467	2024	1581	2079	2440	2802	2375	2611	1276	1694	1618	1977	1616	1443	1472	1641	1985	1889	1639	1136	1751	1567	1263	1857	2282	2055	1689	1452	1252	2405	1448	1714	1698	1705	2234	1074	1412	2077	787	2644	2138	1995	1205	1261
ASNS	1077	1504	15447	1152	1691	4427	1091	1344	1443	2915	4393	1183	2818	11169	1220	958	870	1289	3658	1000	1028	1457	944	618	794	3086	3554	1642	356	941	661	2427	589	3259	2502	1489	4155	3359	3057	1179	3013	7467	3396	1813	1253	3094	757	470	2057
ASPG	23	2024	222	269	327	338	22	263	373	2916	26	223	1292	529	24	573	36	172	18	168	181	85	58	127	232	18	228	187	16	6	114	16	41	14	84	1272	22	38	3	341	59	159	1490	106	857	344	68	348	1278
ASPHD1	309	103	616	35	137	54	179	258	279	111	181	75	85	211	145	530	29	41	2718	42	92	72	189	110	23	16	46	20	154	11	228	195	73	31	82	99	196	9	96	24	85	270	107	523	417	314	72	106	53
ASPHD2	196	414	455	341	699	529	650	245	781	279	161	292	550	223	510	208	619	679	798	495	489	354	279	224	277	275	187	397	728	388	204	265	652	434	318	346	592	278	350	689	302	370	491	229	120	396	261	639	335
ASPH	10285	5125	7457	6075	7131	7047	11747	14733	5819	7752	8805	5430	8996	6728	8953	8268	8982	8133	5861	7665	8812	7604	36346	14308	6986	45958	29162	9720	9532	9392	13880	9564	18813	18857	25298	6878	8475	9422	6704	9238	5869	10624	9293	487	10644	11618	11099	14803	7391
ASPM	924	2878	1700	554	2305	3797	462	2019	1085	1214	2768	2667	742	2229	2114	1999	1514	2638	3110	1381	1401	2384	3379	1658	1615	5630	3218	2927	403	1542	336	2905	3286	5836	2300	2117	2134	2681	3407	1437	1860	3392	1899	2300	1559	1987	1304	2221	2430
ASPN	11077	126	3385	8566	2868	239	8933	71	327	486	10765	246	449	936	27100	3355	9399	844	937	1583	3094	8175	11192	4056	1967	376	614	1119	33255	7940	33255	4819	3560	526	3686	534	10409	997	1036	344	1614	1093	597	271	16667	282	1456	2795	5373
ASPRV1	74	4477	50	5252	115	19012	1809	741	329	20984	63	3073	16972	284	240	1813	66	49	68	6056	9083	5114	3837	1285	22575	108	163	186	513	94	265	273	149	57	145	42875	129	2344	84	355	1488	101	13101	2602	186	10542	50	440	123
ASPSCR1	902	1785	3662	1325	1188	1924	640	1383	988	966	2089	1728	1337	800	1146	916	1195	725	1124	1501	518	918	769	695	813	1038	1923	922	719	870	1297	714	670	2609	1536	1962	1308	2486	1296	1080	1596	1100	949	2113	601	1883	760	942	734
ASRGL1	52	135	784	87	46	32	56	528	41	438	61	57	40	65	93	107	89	51	246	36	32	75	55	75	44	451	420	86	77	147	132	72	96	611	31	30	146	188	121	36	2199	122	161	119	45	61	52	91	96
ASS1	2143	5802	10552	1478	16781	8742	5351	9499	28753	3932	1972	5641	6596	6204	3406	9614	8389	6191	5929	3825	3821	3655	9886	5119	3940	7117	6112	2387	1983	5454	2150	4535	4425	1523	1129	6102	2076	22644	5416	6142	2093	14973	4747	1248	356	1425	2856	934	5297
ASTE1	403	872	343	359	519	454	207	543	355	542	335	561	273	434	270	311	464	324	888	326	347	337	323	274	317	241	793	561	436	265	275	570	348	326	368	746	506	430	427	674	498	385	485	410	322	235	226	601	435
ASTN2	61	703	350	92	48	937	64	50	45	867	133	57	496	1191	522	224	74	169	1067	369	82	42	367	144	1001	3444	548	1009	258	125	131	495	66	74	728	1584	269	788	631	40	12	980	603	8	407	914	329	68	37
ASXL1	3202	4028	2159	1934	1970	3476	2467	2271	2492	1981	5351	3254	1590	2616	4107	3382	4399	2475	2898	3160	2544	3343	4239	3288	2403	2523	2601	3064	2854	2930	1835	2681	4721	3577	4111	2749	3489	2618	3425	2009	2543	1953	2879	2174	2906	2702	3569	2445	3008
ASXL2	123	2078	72	315	454	2181	666	1758	1050	1160	1269	3721	1564	2465	2955	2034	3020	3147	3123	3377	2878	3529	3721	2566	3507	3621	4081	2641	1572	2556	2409	2456	2548	3163	1975	3683	2822	3999	3154	2411	1820	823	843	368	824	813	591	2124	2702
ATAD1	3005	2810	3113	3067	2854	3218	2254	2372	2120	4007	1902	1459	2548	1981	2563	4205	2781	2411	3137	2298	2010	1803	1969	2171	2260	2574	2508	3558	2709	2901	1890	3219	2547	3306	2346	2968	2380	3943	3458	2818	3732	3606	3289	2293	2127	2874	3244	1573	1944
ATAD2B	466	1011	451	598	619	1412	540	793	657	1038	791	937	778	877	955	523	584	892	1015	1147	882	961	1186	842	1196	1322	1444	1449	665	615	798	1130	888	1320	936	2026	1139	1524	1351	1030	874	696	822	1282	721	1148	594	1048	1175
ATAD2	1839	4232	3422	1296	3589	4556	1137	2996	3406	2205	8535	3422	1499	3793	3350	2191	3421	3487	2558	2592	2279	2296	4035	4020	2255	3372	5442	2896	964	2624	715	3491	4407	3335	5315	3140	4738	2642	4636	2247	2944	3938	3957	3325	1889	2346	3513	3241	4505
ATAD3A	2057	4391	3536	2313	3270	7649	2125	2718	2980	2546	3698	4778	2875	2695	2311	2692	3056	3214	3414	3333	4213	3174	3551	3902	1865	2822	2078	1493	1656	2754	1664	4075	2878	4433	1813	2635	2603	2313	2813	3368	2614	4405	3102	1037	2031	2760	4691	2350	2668
ATAD3B	342	1163	1984	1057	1204	1645	1675	973	1449	986	1281	1250	1080	814	546	972	691	120	500	1644	1439	1258	1015	1521	531	747	485	778	317	708	471	914	746	782	492	799	504	507	995	1054	1112	1646	1834	479	1048	1487	3762	1024	542
ATAD3C	54	120	44	20	80	169	79	39	241	157	137	111	51	288	22	490	45	7	76	61	110	56	23	32	34	28	43	20	72	36	32	33	18	38	8	148	15	24	76	91	429	56	110	31	55	149	116	108	47
ATAD5	162	757	281	138	274	529	90	312	439	445	929	600	87	395	292	197	372	468	458	213	462	409	588	460	219	887	856	379	72	199	142	529	516	910	472	592	627	741	1031	404	405	544	264	422	227	313	275	386	460
ATE1	63	805	79	217	277	542	215	445	501	579	480	739	1494	1038	692	715	830	831	627	767	709	754	575	737	752	645	558	861	529	813	572	1089	459	947	551	790	573	703	1080	671	709	590	304	194	265	335	325	504	675
ATF1	1034	1017	788	1564	1330	1094	1310	1127	1610	1321	1304	1920	884	1660	1279	1636	1173	1265	1675	1408	1181	959	762	1119	1012	974	1171	965	1237	1154	949	837	1103	1772	805	1595	1439	1688	1664	1484	1400	1994	1230	1323	891	1152	1960	1550	1709
ATF2	499	1211	265	361	421	883	660	849	688	616	2652	1395	1148	2828	1862	1852	1429	1095	1864	1189	1296	1378	1643	1211	1016	1545	1611	1160	1293	1197	1416	1183	2050	1091	2231	1032	1134	1270	1776	1166	914	629	629	298	956	700	568	4261	779
ATF3	1239	2179	1234	2842	2122	11922	597	23556	9221	681	7079	942	845	4143	4413	2567	11494	5237	13000	2978	397	3953	583	4736	3514	1238	1964	19713	698	2558	11077	3683	742	1368	11033	1466	2315	1411	6224	2374	2933	13941	1048	2622	701	889	629	624	3182
ATF4	12704	9564	26293	14686	15068	7401	15021	10977	20834	15350	16550	7017	6720	16781	18222	6390	9840	6874	12881	8089	5735	9614	11306	7153	7551	12133	14101	6786	9802	9106	14143	14101	11295	14973	19395	9506	17175	16667	10191	8528	13901	19663	20530	21975	14267	17926	16722	4964	14642
ATF5	3660	740	1644	1686	1233	2231	1523	1623	2179	1771	3187	1537	1061	1268	8140	1624	1746	2342	5231	1160	1756	1703	1970	2435	2151	1529	3266	2149	2336	3138	1993	1506	1889	2214	1856	927	2071	1457	1403	2683	819	1848	1543	3675	1980	1201	1979	4535	3026
ATF6B	4688	6281	1370	4479	3930	4052	5082	6540	3884	2890	3582	3458	4386	3117	2426	4092	4730	3694	2635	4158	4420	4721	3819	5646	6383	2774	3773	6677	2937	3855	4634	5881	4405	4707	2379	4450	4890	4475	2802	4294	5278	5024	3111	6475	4447	3519	4952	3089	3146
ATF6	3170	1689	2652	2222	2889	3533	2440	2951	2510	2235	3809	2843	2849	3415	4365	4401	4039	3534	4158	3090	3717	3886	3370	3006	3455	3269	3217	4428	3956	3371	3318	3696	3411	4544	2153	2320	3660	4072	3739	3524	2355	3134	2427	2350	2082	2124	2538	3019	3768
ATF7IP2	341	243	401	251	250	238	167	89	190	444	98	180	88	15	57	257	170	49	252	106	10	105	101	43	136	76	207	191	137	167	43	264	143	164	266	298	69	338	244	113	55	212	157	773	582	364	307	87	211
ATF7IP	2320	3689	1950	1399	1398	2727	2562	3257	1575	2324	3526	6439	2286	1675	3014	5162	4427	3524	3369	5285	1984	4010	4695	4926	6489	5971	3331	6328	4143	3092	1851	2567	3671	3567	4128	3035	2183	5757	3127	3035	1535	1559	3464	971	2860	1610	1710	3118	3549
ATF7	2228	2822	1015	2202	1411	2035	2151	2295	1887	2077	4398	4271	1333	4383	4550	3293	3071	4072	4620	4600	2562	3539	2443	3145	3682	4278	3720	3399	3837	3660	4539	2246	3262	3775	2382	3286	3296	3385	3642	3501	2797	3365	2525	1409	2571	2087	2479	3789	3426
ATG10	548	155	284	162	213	176	215	149	329	231	141	162	166	262	90	295	230	281	139	52	158	77	157	142	282	133	139	347	221	139	125	143	162	153	164	140	107	149	277	356	220	220	112	365	367	220	355	297	152
ATG12	2854	1465	2438	1156	2096	2508	1643	1126	1764	1477	1365	1002	1622	1465	1330	1243	1371	1212	1399	1886	1198	1435	1167	1179	1172	977	714	1273	1651	1026	1281	1277	1952	863	1157	772	1197	798	874	2223	1420	2106	1294	1246	1863	1147	1668	1104	1744
ATG16L1	1118	1773	910	1409	1629	1507	1318	1601	1081	1732	1745	1637	2347	973	1401	1017	1115	1442	975	1491	848	1165	1152	863	1561	1593	1216	1511	1105	1129	1317	1695	1325	1549	764	1351	1508	1441	1520	3417	1871	2038	2176	1178	1048	991	1710	761	792
ATG16L2	459	532	339	631	254	813	907	810	567	954	487	430	621	476	261	429	119	309	201	894	213	329	368	243	588	142	265	478	151	205	465	425	150	114	196	1489	249	824	212	323	1001	242	568	1498	674	1653	776	161	330
ATG2A	1688	1422	1237	1567	2211	2471	1212	2340	3460	1830	1314	3723	2335	3544	1783	1735	3379	2353	2429	3055	5536	3480	4920	2828	4291	2213	2184	2898	2484	3008	1672	4621	2227	2409	1820	2616	2581	1600	2495	2151	1961	3421	1178	923	1138	791	1839	2569	2331
ATG2B	1335	2393	1251	1700	1267	2399	2380	2443	1470	1990	1037	2698	2060	1714	2188	1615	2339	2533	2069	2746	2780	2626	2413	1800	2542	1942	1779	2160	2462	2597	1917	1512	1808	1307	1748	1448	2061	1287	1915	1598	1237	1005	1265	400	1298	2166	1312	3493	2130
ATG3	4345	3605	6763	3800	4244	3126	2087	3051	2832	3198	2423	2349	2236	2340	2334	2068	3000	1883	1137	1943	2727	2728	1994	2355	2434	1467	3769	4460	2921	2779	3105	2575	2433	2088	2227	3312	2469	2475	2346	3607	3805	5327	3575	2453	2322	1605	2340	2967	3675
ATG4A	956	383	1054	977	1306	998	853	954	815	605	722	682	1091	428	628	514	722	926	412	1133	930	821	506	551	816	531	470	1450	833	888	720	969	362	775	643	1167	500	437	388	1018	642	968	761	521	685	620	624	696	671
ATG4B	2367	3194	3946	2112	2124	1465	2343	2153	1773	2246	1746	2687	3040	1565	1906	1708	1624	1317	1973	2109	1189	1283	1428	819	1847	1902	1608	2113	1820	1497	1815	1846	1617	1429	798	2192	1747	2601	1637	2819	2288	1815	2297	4082	1641	1669	1998	956	1689
ATG4C	429	278	455	1095	514	328	538	251	457	335	518	533	536	466	356	450	565	466	326	222	465	483	323	457	314	375	266	349	295	411	322	309	501	322	214	507	411	242	202	614	348	542	247	432	462	395	538	578	466
ATG4D	1026	1808	2282	1985	1773	1575	948	1637	1242	1564	1706	1328	1945	2126	1826	784	1006	1342	1981	976	835	1215	1025	645	1569	2513	1948	2176	2573	1157	1618	1906	917	4607	2209	1613	1567	2764	1379	1958	1750	2389	2841	4161	2156	1800	1013	1250	3087
ATG5	3602	1770	2644	2294	3027	2826	3001	2355	2271	1938	2155	2171	2421	2598	1559	2978	2546	1941	2274	1742	1995	1533	1090	1877	1637	1305	1633	1941	1344	1593	1959	1866	2355	2250	1814	1430	2131	3090	2286	2353	1831	2534	2480	2534	1914	3389	2361	2060	2359
ATG7	1627	1178	2800	1635	3407	839	1372	1200	2095	1176	948	1188	1946	2305	1597	765	1515	2303	835	1307	1309	1444	1282	1839	1324	912	1381	1402	1440	1467	1701	1207	2832	1007	749	2727	1303	724	903	1567	977	1535	1289	636	2305	937	2431	1820	1798
ATG9A	4460	3934	3566	3998	3520	2601	4354	4060	1810	3230	2853	7250	5069	3495	3964	4329	4098	5359	4899	5510	4141	4819	4102	2911	4571	4860	2733	4653	6272	4886	3797	5856	4899	4348	1990	3324	4522	5058	2622	5359	2839	3432	3154	2438	3442	1828	5099	4240	3781
ATG9B	142	227	124	375	260	158	256	134	828	1987	46	601	194	125	51	66	13	122	53	742	139	195	108	55	525	42	58	402	22	19	231	93	43	11	224	3206	37	155	77	294	76	64	588	159	304	355	52	96	333
ATHL1	5749	1132	1388	919	592	1360	1113	1223	1491	2124	742	226	469	1614	692	1265	385	884	951	1093	595	908	1039	687	593	835	667	2240	285	482	974	560	1165	901	778	881	422	1229	2355	473	6503	1163	2467	1041	1447	1943	1435	387	597
ATIC	4265	5471	5698	3320	3785	2909	2497	2809	1990	4281	2977	4361	3703	3384	2062	3065	3088	4261	4914	3013	2201	3015	4115	2585	2843	4181	2629	2379	2438	3358	2482	3057	4768	4086	1338	2826	3491	4705	3644	3855	3804	3587	3908	5625	4946	2299	8314	1970	2585
ATL1	651	881	135	239	274	120	191	183	203	265	155	318	173	119	341	200	235	178	319	153	375	263	203	272	149	137	151	411	635	181	567	177	133	274	154	291	304	75	128	93	708	202	207	417	759	104	287	956	346
ATL2	2998	4398	2284	3215	4589	2332	4283	4572	3130	3084	2374	3364	5071	2265	3595	4356	3091	3368	6468	3331	4705	3771	4034	4318	5399	4675	4670	5603	3189	2809	3704	3558	2712	4723	4108	5893	3236	5771	4326	4410	4967	4003	5205	4023	2986	3235	4144	4052	3297
ATL3	1370	1869	1181	1524	1825	2319	624	4296	1674	2136	1652	4554	5361	1207	1519	3737	2936	3242	1378	3512	3973	1957	1778	2955	3705	2667	650	1834	1792	1699	1216	2261	2166	967	1198	1502	1594	697	1450	2652	844	2570	1544	510	1512	1362	1209	1759	1944
ATMIN	3880	3321	5858	4591	3768	4452	4000	2970	3588	5278	3728	4535	4941	3732	4496	3083	4173	4337	3748	5461	6311	4712	6075	3741	4996	4455	2958	3296	4227	3516	4563	4663	4386	3467	4170	4512	4423	3792	3185	4474	2464	2770	3995	2575	3437	4634	3305	5719	3191
ATM	1959	1866	1134	1859	934	1373	1549	1517	1092	866	2217	2179	885	964	2053	2393	3528	1674	1301	3360	1714	4477	2705	1597	1641	3749	2702	1497	1742	3095	3221	796	2617	2421	1168	1504	1444	2228	2777	681	2927	694	1197	2831	2059	1732	1970	1366	1843
ATN1	6596	8439	3293	4470	3713	4437	5754	7197	6211	4620	16460	6124	2130	5349	8426	5189	5822	7934	15650	6447	6224	6986	11557	9017	6625	10977	8193	13568	7511	6112	9340	8284	10481	12547	16369	9448	10267	10500	11966	6809	18602	7973	5241	7229	5274	4884	5430	7918	6355
ATOH8	118	164	61	207	176	69	269	39	30	39	70	156	21	69	114	77	102	44	131	172	65	71	29	70	130	258	31	56	377	497	78	98	72	103	104	52	70	39	33	118	29	68	61	69	38	10	116	58	53
ATOX1	2298	1112	3675	1872	2222	804	2010	1203	2410	1962	1031	862	1932	1022	1355	1017	1162	2266	1598	841	1412	1313	1509	1797	1902	603	724	1455	1833	1234	1710	1266	1156	1008	934	889	924	695	682	1789	704	1433	2813	1369	2206	836	2298	1516	1376
ATP10A	591	111	189	352	271	44	839	228	148	26	619	81	223	142	1456	388	301	308	818	288	379	485	1070	480	514	425	172	200	1183	348	1391	450	685	221	317	53	1772	166	459	102	122	329	233	101	630	85	213	270	343
ATP10B	125	2384	19	651	755	260	96	2913	607	1713	32	218	2436	1	205	961	282	342	24	1294	176	1291	1638	812	4242	825	2232	1398	152	489	1004	590	154	73	219	1930	23	545	0	1260	15	699	558	29	222	299	11	984	1991
ATP10D	2065	3799	276	3061	3530	3241	2990	6797	2050	1429	2168	4140	3206	4395	2274	2962	4096	6916	1056	4380	4099	3339	4293	2369	7292	1992	1895	4029	4588	2928	2859	4475	4373	1037	3067	5366	1923	1380	712	3722	721	1393	1738	490	3320	2205	1933	5121	2942
ATP11A	818	1845	412	1041	772	2421	2893	1646	2231	1691	1609	2056	1456	3291	3427	2977	2331	1565	2387	6406	4614	3293	2850	3262	2274	2878	2278	3465	2031	2284	2743	3222	4601	2005	1373	2970	2227	2994	2173	2447	1326	679	1554	506	3110	1827	2031	2453	3587
ATP11B	2601	9763	3959	4691	6400	6907	5609	6674	4749	11192	6916	7167	14803	8573	7614	10058	4271	7880	6207	6255	9383	11580	10249	4060	10275	17955	13856	12036	7805	3661	12928	10087	6198	17503	4824	16339	12378	11966	11994	13625	8514	5009	7396	8409	5150	7184	4167	11244	6621
ATP11C	846	665	1151	745	792	1605	887	787	1015	1674	1399	953	556	994	912	865	1280	1173	2030	796	1046	1295	1769	1245	633	1705	865	1848	817	1179	1127	1035	1531	2194	1199	1326	1171	1212	1262	670	1304	1187	1222	1825	1230	857	1245	964	794
ATP12A	76	59	18	406	43	81	916	4800	4	257	1	40	277	0	3557	165	5	9	66	1998	3616	756	3979	8	922	495	1914	243	450	1	10076	63	983	341	4209	1304	972	1786	66	51	6	151	120	17	6500	16	2	12	2
ATP13A1	2102	5231	2711	3478	3294	4133	3130	3333	3038	2697	5169	3650	2743	3633	3869	2488	5309	5121	3979	3872	2888	5763	8169	4258	4199	4699	5644	4148	4166	4034	4242	3303	3334	7260	4526	3375	5869	6674	4343	3769	3336	4076	3812	5593	4763	3144	4524	2837	6850
ATP13A2	2331	5000	2425	2774	2819	5479	4958	4973	4339	4509	3601	7406	5339	3443	4950	2323	5101	6468	2350	6386	6136	3929	6191	5729	5095	5677	3781	7184	4860	3915	2504	3307	6024	4753	2784	5317	3547	2995	2671	6368	4444	4198	3846	1991	3334	4718	2547	5237	2860
ATP13A3	4151	7800	4113	3711	6050	8514	8403	8117	6904	9053	9605	7246	8457	12280	8535	10400	6850	8290	6663	6674	10865	7800	16282	7332	5726	15324	11544	15874	9083	7083	6556	16405	13451	19133	5590	9017	15021	9974	16282	8896	12343	8842	13358	12121	5269	9137	5679	6937	12914
ATP13A4	31	2404	12	538	613	486	2	954	119	4329	134	20	646	15	230	622	57	31	7	371	123	769	342	10	218	96	1243	56	1	7	581	340	9	7	267	4278	93	1008	17	64	1014	136	578	181	7	398	0	2	1260
ATP13A5	0	1534	248	13	10	648	0	237	0	7122	97	0	0	24	5	412	3	1	2	6	0	2	164	0	0	81	32	12	0	0	13	0	0	0	43	113	57	93	36	0	5481	22	6533	87	0	1494	0	0	5
ATP1A1	17926	54866	14708	28435	32153	34219	46904	52470	41512	36346	58046	64548	51179	61107	44195	37234	58046	37687	95775	13246	42246	34563	42875	56321	43670	59253	87682	80600	50348	33875	28534	69661	15471	59253	51179	33418	57516	59885	38363	27732	83127	97944	78123	133159	41023	58643	59885	34921	54442
ATP1A2	367	836	1	3000	6	41	1312	15	0	4	186	989	59	0	613	0	352	11	15	2243	145	1637	68	745	125	52	40	359	4470	16578	352	52	2107	26	1017	46	854	27	12	362	14	1	40	19	20	2	719	129	6
ATP1A3	50	407	4	34	48	22	18	27	43	68	15	10	45	24	14	8	121	118	3777	3	18	54	91	23	31	15	38	55	16	113	32	9	17	187	57	33	23	13	8	5	99	45	27	40	28	33	19	19	68
ATP1B1	21496	9605	10789	13490	14465	3604	12881	19012	8968	12881	5856	5794	3509	6663	13901	10644	5013	1938	37687	5222	7890	5466	14080	5123	9414	40762	16722	20530	18902	9685	11922	14708	7309	12094	22216	20732	15650	29439	30674	7773	41762	16872	28211	121612	4742	18562	1483	16942	10853
ATP1B2	33	872	30	29	27	21	91	7	0	36	48	26	6	85	48	2	59	21	13	22	32	82	26	49	20	34	32	19	31	89	35	44	50	19	96	53	16	29	28	11	32	22	21	140	52	111	0	81	85
ATP1B3	18602	49979	45616	22159	20057	31839	11733	48420	17815	37052	29901	25049	26210	11733	27006	38147	14465	15471	27928	45246	11046	23988	25217	11365	22701	22701	34563	46600	28753	11775	19663	28112	9439	23556	22701	25623	24877	28646	26129	27403	28112	34713	49979	28022	11306	55327	19048	19812	41023
ATP1B4	44	7	0	90	0	15	156	0	0	0	52	444	74	0	79	0	184	0	0	239	39	50	29	115	50	1	0	56	1823	2252	45	21	223	0	112	0	82	0	0	153	0	0	3	0	5	2	104	23	0
ATP2A1	148	44	28	7487	7	32	170	13	26	33	103	2061	24	33	71	6	768	72	13	3452	25	2784	62	522	80	36	17	1302	2048	31176	90	27	3299	18	708	60	1391	48	67	127	34	47	68	125	24	31	396	19	7
ATP2A2	21029	24125	6178	22091	21443	40044	23619	34921	26548	29309	20343	55793	20343	54866	21128	21177	32476	43934	22216	38594	29901	30914	26736	35278	28317	49979	47660	37052	37052	76928	24644	40762	46305	53403	26916	49589	32153	44195	33566	37234	31698	22508	30674	15224	20291	20530	20161	27928	34061
ATP2A3	1301	1142	520	2051	1768	1174	2295	2542	651	1160	1069	497	597	531	1918	1950	7967	1651	1731	695	1004	6454	2654	1537	1869	5380	3850	1991	1130	6161	2419	918	2087	3267	487	268	1412	882	842	615	10076	917	2157	2694	655	1022	706	1762	2678
ATP2B1	1701	2935	6414	2525	1791	2465	3547	3382	3497	3984	9982	4249	1382	3992	4778	2394	2610	3262	1714	2489	4273	3502	4514	4407	2074	16942	12652	2044	2283	3755	7762	2711	5805	13208	6724	2490	12249	16434	7279	4544	5459	2922	3558	5274	2134	3422	3189	6127	2409
ATP2B2	3	165	8	24	9	0	1	12	18	0	0	25	3	4	117	0	7	9	1069	28	4	16	9	7	9	0	5	16	27	192	28	20	23	0	10	0	48	3	3	11	2	9	1	0	8	2	9	7	6
ATP2B4	10316	7117	4620	7726	7108	10096	11481	8716	5413	5807	5735	18643	17926	19754	18142	11937	11192	8723	24196	10163	15986	12806	10833	7420	14922	11021	9850	15250	14308	8862	7012	10419	7270	12564	7978	9598	18333	9753	12790	15197	10305	8541	8716	19168	6858	10511	3861	14267	8083
ATP2C1	8601	12484	5288	5383	8501	9145	6211	8903	6038	9832	7250	7737	6830	8469	8882	6492	7355	5652	16041	6362	7778	6168	8426	6533	11457	7410	12163	16312	8140	6907	8444	7434	9392	6047	9639	12467	10531	7337	7099	8764	27509	8849	8439	12983	8000	5391	5977	8123	6579
ATP2C2	663	1652	137	329	196	357	1860	3785	218	1110	213	473	1936	78	248	1605	193	543	725	1197	783	119	579	384	1964	742	2692	183	1312	115	34	722	4134	630	631	1638	31	661	3198	387	488	134	564	1313	818	3006	689	804	853
ATP5A1	12632	25880	21443	20248	17815	13764	11419	15118	18643	17105	29061	10604	12484	12501	11257	17207	14267	16099	12467	10676	13377	22452	31279	14825	11692	17304	30517	15898	15021	22334	14621	25049	16012	22644	11342	12360	17207	121612	26916	15372	14016	21779	18691	16282	25382	11557	27509	18484	21392
ATP5B	25712	59885	33875	33566	33875	32922	19260	26039	29162	48825	33418	42875	16905	48420	42875	29061	27928	35978	41512	31036	20732	31176	28022	26826	23423	32476	53403	22701	22824	37466	22034	37687	26736	80600	32619	47256	35978	90795	40762	24277	41512	74471	42599	40044	29061	26916	32785	22824	52470
ATP5C1	11217	8842	17471	9318	11980	8457	6701	6515	8239	11067	5260	5483	9904	9309	5363	6614	4396	5274	6174	3399	5612	4113	4421	5735	4646	5743	5704	6736	5856	6204	5510	5302	6560	5041	7640	4037	4358	8982	6728	5617	6105	11169	18023	18562	7789	7584	12530	6606	6406
ATP5D	2898	2796	11365	4031	4301	3012	2783	2734	3628	3294	2497	3381	4768	3071	2899	2472	2892	3247	2269	2441	2623	2660	1883	1648	2455	2996	2772	1640	1951	3581	2452	2996	2566	4848	3533	2692	3023	4862	3035	3312	3416	4743	2841	10920	6744	3058	2954	2137	3762
ATP5E	21779	9060	48420	15170	13016	7721	11354	8351	9106	12597	8169	7429	7229	5413	8216	9253	6318	6858	5200	5869	7406	5848	4560	5520	3657	4666	5346	6564	7967	7351	9285	5119	7091	7983	4636	6782	5929	7434	5260	6428	6640	7283	17566	18522	12964	11091	14783	8093	9090
ATP5F1	7716	12019	12194	8791	10020	5084	6207	6618	7153	11618	6663	8566	11158	9277	4481	4800	7065	7410	6858	4023	8038	5180	4728	6685	4824	4646	4410	5311	5139	6109	5550	8233	7000	5026	4346	5842	6974	5091	3526	5032	6920	11230	9245	5785	9009	8812	9769	5309	6891
ATP5G1	2241	4447	5771	2992	2319	2591	1400	2491	2487	2954	1475	2105	2226	2082	1225	2305	1099	1150	2117	1625	1765	1787	2667	1780	919	1710	2334	1339	836	1514	1633	2031	1611	2556	1910	2238	1299	2557	2349	1820	2031	2625	3630	6670	1983	3033	3026	1267	2262
ATP5G2	8382	5704	8888	10220	6461	5926	5363	6982	5582	8528	6537	6284	3813	7153	6689	9675	4507	6211	7410	5598	4138	5869	4140	4574	3688	7206	7551	4567	5510	5934	7640	4337	5498	13000	7874	8566	4624	8054	6941	5669	6801	8820	9581	14037	13586	8882	8541	5483	5905
ATP5G3	17471	17888	28435	13085	17436	11592	9639	8033	14101	18023	21907	8771	7762	37910	9326	9648	7665	9199	8639	6027	10542	10409	17241	7250	5219	12743	15118	7034	8514	10305	7511	13173	11217	793	14120	9456	8580	20984	9152	10688	10615	10389	19436	11192	7680	15650	17105	47256	10676
ATP5H	7532	7507	15597	8990	8671	4659	6315	5822	6805	8690	6011	5701	8111	4512	4479	4489	4420	4463	3549	3186	3956	3785	4589	3196	2978	3007	4304	2847	3733	3898	5162	4910	4024	6376	4594	9037	4299	5944	4339	5585	5351	7211	9037	17207	5831	7296	9648	4130	4469
ATP5I	4509	1999	5816	4800	3366	1972	2858	4070	3786	1791	1661	1692	1583	1988	1571	2328	1613	1897	981	1714	1178	922	1849	1530	1180	2051	1536	1358	1242	1365	1555	2753	1774	2406	1644	2152	1105	2435	1150	2360	987	1645	4164	5971	4009	3239	5411	2061	2284
ATP5J2	6945	2755	9238	5636	5074	6996	3697	3639	4307	2882	4944	3768	3788	4554	2479	2344	2679	3988	6793	1664	2745	3327	1906	3561	1900	3450	3102	6029	2449	2323	2723	4930	2508	2985	3718	3699	2873	3833	3444	2787	2612	10267	6579	7410	7359	5304	6461	3755	3547
ATP5J	2963	4378	2399	4509	3687	2835	2912	3720	3510	4818	2443	3061	3569	4000	1606	2944	1815	2850	2267	1738	2049	2359	2233	2245	1752	1620	1737	1432	1728	2438	1851	3354	1577	2197	1617	2034	1876	4831	1518	2734	2429	2072	2756	6068	2655	1974	4255	1977	2864
ATP5L	11580	5187	24053	10977	6797	5483	4890	6011	6368	4032	6586	5461	5881	3950	4416	6428	5595	4935	3298	4127	5046	5032	2813	3253	2858	4701	4127	3199	5017	5264	6655	3942	4728	5099	3927	4675	3354	3873	4640	3542	5908	4227	8409	15543	8199	6414	7215	3964	5836
ATP5O	7211	9099	18522	7800	9032	5791	5052	6468	6621	9648	5517	4403	7619	7034	3294	6127	3561	4843	5628	3006	3189	5493	4826	3633	3205	3079	3341	3505	3812	5086	4529	5879	3074	4329	4682	3988	3662	4205	2608	4199	7305	5119	4954	14733	6929	5974	7193	3099	4906
ATP5SL	2684	1558	2411	1272	2276	2511	1827	1435	2098	2398	2060	1431	3083	2624	1813	2696	1633	2279	1777	1534	2057	1761	1757	1612	1498	1569	993	972	1681	2026	2158	2081	2311	1237	1827	1344	1215	892	947	2776	1618	1751	2486	1204	2977	2127	2486	1125	1681
ATP5S	58	430	211	143	266	339	101	332	351	839	161	281	344	319	73	248	204	444	60	95	252	90	179	147	193	202	182	193	142	190	150	113	122	247	164	243	148	79	245	355	304	314	264	208	190	232	315	142	294
ATP6AP1L	97	17	55	51	48	18	45	49	144	19	11	10	14	69	22	39	44	80	2	6	27	33	12	10	47	40	35	87	69	39	10	11	28	19	39	39	13	18	12	80	80	51	11	184	68	14	212	16	34
ATP6AP1	6379	3241	6533	6033	4916	6916	8736	6115	4691	7690	6689	4632	6021	2402	10258	6439	6165	4693	6593	8099	6659	5926	7122	6712	6610	7517	6483	7716	6139	4540	9675	6809	4174	8896	5620	8827	7640	6767	6136	5119	5590	6471	7131	7270	4257	6368	4460	9332	4726
ATP6AP2	13246	4297	13743	11354	7346	9213	13451	9802	6801	4548	4452	4435	7396	2556	10688	8547	7270	6278	8982	8444	5845	7570	5752	7211	6294	5408	6130	10132	9832	5523	10753	6982	5724	9439	6365	4232	8016	8180	6770	4548	7645	4880	8601	10481	8601	5987	6556	11179	7229
ATP6V0A1	3404	5155	5445	3919	3053	3614	4668	3559	3699	2734	2062	4520	5346	2546	3829	1995	2766	2365	4043	5996	4232	4763	3316	2765	4375	3580	4439	4914	5498	3830	5173	4937	3522	3070	3899	4277	3187	3258	2737	3804	4107	2760	3806	2630	2907	3955	1695	2943	2578
ATP6V0A2	1089	825	1136	1190	1275	1034	1120	941	1232	1635	1025	1399	1275	1797	1351	479	1751	1298	1094	1394	1161	1620	1151	1252	1034	1453	1185	1394	1511	1488	1145	1388	953	1918	957	1301	1735	1497	1575	910	1504	1154	1254	1320	528	1246	1239	914	1431
ATP6V0A4	75	30	20	737	155	2	340	186	14	566	2	1	46	11	28	160	55	1	0	624	232	7	25	320	193	112	45	25	173	29	141	33	100	32	183	79	5	51	13	40	133	0	353	64	98	40	42	1	169
ATP6V0B	5696	3141	11457	4961	7052	6442	7854	6632	5013	3616	4514	4255	8011	10116	4954	3475	4273	3934	4302	4638	6974	4130	3262	5009	3910	3541	2328	4222	3815	3294	3946	7000	4104	3579	3121	3045	4725	3055	2072	4395	3812	5839	5950	5704	3865	6188	6053	4664	4572
ATP6V0C	7000	11378	5228	8469	7629	5065	7685	8849	8475	10811	11217	9046	9729	7391	11217	10811	7706	12581	6084	8151	9858	8736	7768	10743	8528	9309	9524	12310	6500	5507	9199	13101	11720	9046	7589	9939	9145	12530	8758	11868	16748	7314	8414	7619	6345	8716	7827	8528	12019
ATP6V0D1	3992	7083	5752	5740	5212	5941	5099	5128	4964	6341	3258	6548	9269	5106	4588	3583	5182	7309	3310	5879	6362	5334	4929	4961	6511	2882	3494	5953	5556	4663	5311	6341	4576	3129	3755	3450	5162	4191	3803	7629	1513	4073	3947	1277	4640	4219	4804	6519	3996
ATP6V0D2	23	7	569	101	33	12	67	9	55	14	102	25	90	24	1058	44	36	19	61	127	179	89	49	54	110	30	51	93	234	38	879	189	106	7	88	2	645	58	102	126	6	132	23	1	60	29	2	332	207
ATP6V0E1	15118	6178	16251	10116	12420	4948	12530	7574	9913	8227	7654	4988	13919	7737	8651	6184	7854	6533	5987	5019	6272	6242	6920	7079	7614	6008	6065	7448	8933	6400	9763	7368	5466	10267	6777	4370	7017	4971	4421	9137	8403	8535	12163	8812	10389	6029	9524	6335	6978
ATP6V0E2	1307	1254	1982	377	377	99	192	209	173	785	813	137	178	98	945	136	511	292	602	133	235	410	519	424	211	1233	482	604	370	683	871	372	236	2286	424	327	1202	1354	409	200	1504	266	1012	242	117	89	284	426	296
ATP6V1A	4427	10240	6204	4439	6659	8105	4022	6259	4395	6290	6341	5911	7270	5950	7816	5802	5313	6655	4457	6519	7250	8973	6801	5034	9431	3854	9245	11733	7420	4776	9540	8620	5826	6629	4579	8000	5421	4886	7328	11067	6096	5646	4657	1970	3481	3019	3893	7047	8990
ATP6V1B1	38	39	374	0	42	69	34	19	4	138	14	13	1	1	22	59	13	11	23	166	58	2	6	81	8	143	30	2	24	21	17	27	8	57	43	126	27	57	473	5	111	8	206	452	43	63	11	2	29
ATP6V1B2	4766	6154	5977	7363	6008	3049	9704	4463	7721	9406	4408	4070	10965	4318	11077	6278	6062	14357	8089	6648	5427	7794	8716	5569	6308	4571	3950	6341	7260	6033	9229	6593	8723	4253	4450	5442	9099	3047	2683	11354	2648	4786	7890	2505	9168	5185	5953	7810	8175
ATP6V1C1	4179	3774	5271	2888	4862	4405	4946	4057	3603	2494	5297	3907	4481	2217	4383	2821	3861	3317	3090	4161	3216	3675	4655	4188	3329	2781	3648	4444	4154	4043	3568	4494	3927	3862	4944	3249	4886	3143	4239	4491	3042	3319	4258	3197	3651	4283	4061	3703	3987
ATP6V1C2	521	1360	594	541	414	2425	415	409	459	1791	235	567	641	391	804	814	243	396	961	1356	2183	2519	781	445	728	439	634	245	159	146	776	410	648	248	379	2733	366	678	481	375	7880	263	2600	9777	732	2252	436	377	336
ATP6V1D	5058	4437	3877	6479	6220	4375	5831	4095	4790	8054	1868	5466	6540	3122	2698	3668	2879	8193	2081	3371	3503	3067	1935	2867	4304	1962	1527	2806	3855	3314	3051	2992	3009	1581	2667	2691	2844	1215	2215	6537	1619	4263	5644	1908	3405	4526	3664	5162	3248
ATP6V1E1	10572	5550	17604	10451	8409	7112	6540	7202	7229	8146	5143	5336	7323	5297	3918	5965	7163	4448	3085	4821	7246	4736	4075	3157	6996	4026	5582	6496	8239	5320	7874	6294	6245	4577	3979	5048	5561	3592	6801	5743	4778	7706	7685	5547	4556	6178	5735	4482	5721
ATP6V1E2	101	91	310	336	150	270	87	178	178	106	184	276	92	215	76	77	104	162	61	117	132	50	313	45	80	405	197	94	142	52	57	174	60	307	179	427	216	449	153	148	133	165	80	453	205	236	377	321	82
ATP6V1F	4930	2688	4916	6059	4007	1896	4086	2806	5489	4136	2737	3824	6084	3947	4546	2489	2978	3516	2235	2528	3233	2176	1867	3510	3751	3542	4897	3250	2657	2411	5845	3773	2727	3688	4948	2701	4447	4092	2532	4182	3139	2972	6078	6878	4137	1829	4596	3584	3319
ATP6V1G1	4759	4895	9037	10753	15197	9053	8307	6593	10010	9114	5198	5212	7827	10776	6667	12163	6207	3791	7382	5411	4920	3784	4388	5430	8702	4326	4973	7070	8501	5153	6850	5842	3666	5464	6121	6142	4420	6178	5879	7008	5923	7989	13856	6139	5084	10369	8916	5373	5652
ATP6V1H	4095	2130	6024	3470	3741	3704	3845	3820	2814	2691	2641	1804	4886	1724	2375	3071	2330	4020	1948	3655	3557	2415	2562	3278	3744	1904	4458	4897	3046	2939	2951	3779	2443	1886	3810	1794	2078	2223	1716	4653	1831	3243	3478	1487	3769	1900	7989	2733	3119
ATP7A	605	571	567	669	445	1044	1154	1149	463	480	1440	672	1649	521	1446	963	928	1041	738	2658	2067	1643	2718	998	1864	3631	2799	1527	1478	902	1728	951	898	2249	2577	1771	938	1026	1249	868	1134	524	886	765	781	641	517	1248	692
ATP7B	137	110	144	51	86	59	177	942	150	71	108	58	380	136	135	154	91	244	91	255	92	189	298	190	122	306	432	248	162	108	138	68	138	400	119	165	212	193	332	91	46	59	81	253	126	92	102	83	167
ATP8A1	224	263	133	566	339	95	344	161	141	101	120	214	71	43	306	87	745	261	187	566	250	597	560	371	280	1255	259	582	968	1859	395	146	495	2569	129	31	208	227	113	179	100	167	193	52	106	62	211	190	385
ATP8B1	959	2017	2580	948	1546	1171	1392	4258	2328	2735	2139	1516	1818	3676	4458	4088	1208	3005	1981	1603	3377	2173	3241	1541	2364	4986	5150	4952	2255	966	3272	1985	2458	3241	2959	4848	4772	4491	6882	1844	3383	4677	2141	1858	3113	1284	2759	1963	3872
ATP8B2	1485	1437	499	910	1074	1062	2460	560	864	861	2791	1364	1067	1285	3644	886	2774	1852	3004	1384	1492	4114	2979	1604	1669	1631	1737	834	3817	3147	3140	998	1741	1093	1928	719	2990	1494	1953	284	2505	1176	791	745	876	1118	384	2004	1289
ATP8B3	189	60	101	36	141	183	98	101	238	134	215	61	194	284	106	465	66	209	40	26	51	108	116	55	85	615	167	121	98	35	143	40	99	120	756	231	74	59	300	160	223	112	79	131	506	343	258	146	96
ATP8B4	160	37	38	121	140	22	62	46	170	52	56	93	137	35	206	33	307	220	212	99	120	419	219	311	168	107	64	299	158	240	145	142	258	199	23	26	204	116	61	85	52	203	107	93	92	51	157	165	182
ATP8B5P	84	27	766	113	175	96	107	65	155	160	58	57	152	115	13	58	34	36	59	44	69	29	27	28	57	22	9	81	74	27	35	63	32	62	55	118	27	75	34	122	55	102	112	167	46	118	158	75	71
ATP9A	3029	3483	1861	3171	1908	2135	2078	4897	1509	999	2550	5117	4136	4121	5080	3575	2862	5306	4753	6530	9046	2213	7017	3540	5845	5346	5368	14120	6830	7167	3597	4824	8716	4410	2936	3027	2921	3947	6294	5783	157	2688	999	1453	3788	1396	1327	7789	5796
ATP9B	517	573	439	697	578	580	453	637	805	765	462	915	551	744	950	585	643	1068	320	691	558	1556	527	451	723	734	743	1321	1080	674	1047	406	624	596	631	819	909	575	1075	1499	662	493	509	573	1131	704	654	1171	917
ATPAF1	1872	2676	3302	2337	2169	2327	1196	1871	1673	2408	2189	2171	1033	2396	1424	2770	1523	1487	1952	1813	1338	1549	2026	1998	1563	2223	1860	1679	1622	2429	1584	1609	1264	1705	1228	1530	1997	1617	1476	1976	2143	1935	2174	2330	990	1868	2166	2980	1310
ATPAF2	734	1064	843	417	1014	284	637	570	743	706	427	503	973	890	610	815	508	609	285	517	460	422	291	574	517	433	454	475	367	705	496	549	533	701	608	542	419	562	900	968	662	415	451	1435	558	623	755	555	504
ATPBD4	229	188	1220	324	323	304	129	287	320	437	143	284	336	367	135	559	187	339	193	319	308	142	123	151	182	232	304	282	100	168	194	237	510	266	311	388	214	409	297	308	329	491	509	535	458	374	519	210	200
ATPIF1	6739	4312	9383	7179	7726	5934	4812	5617	5065	2548	3077	3399	5019	4199	2134	2820	2512	2322	4395	4108	2889	2344	2031	3217	3952	2252	2082	2602	3611	4594	2339	2863	3165	2620	3174	2750	1424	2003	1674	3838	3481	4265	4714	10753	5311	5579	8244	3299	2071
ATRIP	288	390	725	435	477	480	283	357	567	588	408	558	409	501	330	465	356	712	258	234	318	299	326	347	240	392	370	212	217	238	207	410	346	723	339	410	302	307	557	570	261	409	397	391	535	481	673	631	591
ATRNL1	25	25	13	31	9	6	57	8	2	7	6	46	8	15	112	0	28	0	8	23	6	6	6	10	19	47	50	40	41	53	34	6	18	35	149	16	37	45	0	24	124	12	9	393	10	13	0	4	1
ATRN	3818	3369	3427	2747	2203	3009	5432	6599	3666	2663	5513	5173	3637	2864	5654	6586	7229	3984	4290	6044	6139	5283	14555	5351	4440	17105	7711	7869	5539	3511	7848	5007	6793	12163	7087	6255	6579	3270	7584	3748	5842	3281	3366	3393	3475	4584	2734	4670	4679
ATRX	2002	2069	2389	2290	1631	2620	2867	2881	1912	1100	4185	2855	1582	1608	4013	2795	3634	2661	3254	6933	2708	4607	6224	3596	3738	5504	4331	5561	4219	4469	3736	3012	2906	5566	5119	4257	3774	4056	4205	2268	4215	2065	2528	2962	2560	2166	2460	4666	2727
ATR	1248	3294	2287	1216	2348	1474	871	2298	1248	2500	1838	2048	1398	2630	2083	1148	1118	1835	2037	2240	1686	2582	2942	1751	2065	3721	3891	3863	1556	1788	1856	3007	1883	4239	1513	2986	2136	2634	3217	2125	2965	2513	2598	1585	1227	1616	2077	1392	2125
ATXN10	4600	5796	9456	5128	5449	3517	3035	5011	4312	8457	6044	2425	3741	3617	4176	5531	4354	4016	6393	3346	4930	2517	4682	2453	3241	5866	5962	3842	6191	4148	4956	3393	5701	3794	5990	3757	5290	6640	7153	3611	5235	5175	5239	8457	4345	4353	6540	3843	3539
ATXN1L	1255	4029	767	1629	1484	2938	2047	2821	2235	2530	2558	5013	2983	3774	4708	3099	3225	2864	4067	4431	3130	3534	5469	3240	3534	3415	2896	3564	3415	2613	3586	5498	3346	2839	4110	3643	4413	3497	4000	3208	1301	1992	1808	1093	1777	2414	1573	4651	2521
ATXN1	2169	2243	1276	2169	1507	1874	4736	2444	1549	1553	2313	3686	3757	4450	4061	1489	3440	2492	1500	3698	3991	3712	3131	2457	3857	2461	3249	2763	4975	2668	4747	2367	3205	2484	1980	399	8239	3574	1990	3365	3592	2004	1328	2288	2695	1608	1245	5729	1998
ATXN2L	3976	6789	2003	4014	3597	5968	4117	5760	5603	4380	10865	6760	2491	4213	6697	4786	5788	5777	11747	7060	4929	5078	6854	7074	5569	8128	8791	6632	4802	4952	6013	7945	7961	7768	7255	8389	8066	9992	11516	6982	11000	6201	3862	6904	5056	4533	5646	8140	5235
ATXN2	1334	1154	896	856	981	1064	1373	1255	1112	1127	1392	1388	669	1561	979	918	987	1784	1432	1401	828	1045	1276	1432	1305	1529	1540	1603	1596	1117	1132	1315	1718	1094	1161	1272	1606	1712	2472	2293	2024	1045	1070	1374	1304	1032	1564	956	1405
ATXN3	1622	1483	1828	1360	1062	1238	1450	1262	1118	1842	578	995	1184	1096	1095	1139	861	1209	2092	1168	1163	1115	802	1320	1028	817	1183	888	1261	757	925	623	1178	676	1323	1074	1080	697	889	1024	965	1143	1481	1673	1646	1196	1538	1374	1014
ATXN7L1	194	337	316	335	296	731	187	379	362	402	319	357	214	424	299	197	553	465	1321	269	370	527	321	459	550	474	576	980	389	386	369	255	293	358	292	366	335	287	602	299	691	1320	380	383	420	413	377	279	502
ATXN7L2	142	164	187	133	161	217	157	141	331	263	311	202	105	181	79	67	150	204	181	142	190	116	86	199	106	110	157	121	89	136	55	149	81	226	162	346	211	129	176	184	318	172	133	394	187	277	323	153	189
ATXN7L3B	4239	4569	3334	4723	3451	4528	4591	4770	4225	6548	7337	5459	4203	6544	3512	4041	4170	9046	5447	6038	5526	4331	4492	4492	5250	6171	5237	5136	4886	4958	5304	5099	5585	11516	4164	5757	4884	5652	3159	4277	3862	3216	6011	2687	4772	4714	6809	6548	3698
ATXN7L3	3082	2994	1940	3324	2854	4522	3654	4014	3943	2673	3987	4526	4558	4164	3256	3041	2941	5320	3179	4520	4477	3557	5630	3250	4640	3797	3589	4342	2880	2625	3431	4481	4348	6457	3747	4624	3370	3739	3347	3583	3524	3877	2832	4236	3450	4512	4239	4151	2743
ATXN7	431	911	346	881	658	1082	746	1184	1310	821	1197	1025	678	1339	1450	710	1251	1795	1177	971	1056	1279	1477	1530	1358	1040	1220	1753	800	1299	1088	1362	1127	1270	1050	1468	1003	889	1197	1238	1134	1041	690	857	1049	793	1392	872	1699
AUH	358	287	562	395	578	272	370	411	578	237	307	333	635	514	273	353	329	224	238	249	277	176	303	315	402	354	220	356	442	274	315	267	149	336	305	272	201	377	449	407	362	531	268	527	442	318	1048	391	389
AUP1	7104	5685	6081	4465	7179	5876	6782	5389	5853	8475	10552	5950	8587	4173	5257	7859	4329	5660	4544	5281	7197	5406	5528	5387	4293	5911	5262	4791	4369	4614	5361	7148	5974	5590	5483	7838	6697	7522	6047	5295	4556	5777	6109	14101	6677	8990	9913	5351	5799
AURKAIP1	4016	4320	8314	4378	4710	6024	3587	3680	4009	3992	2921	4498	4412	3927	3262	4290	3635	2825	2526	3441	4068	3035	3675	3414	2619	3357	2836	2452	2324	3505	2182	3542	3224	5623	2573	3385	2480	2622	2000	3576	3615	5674	4874	2077	3955	4079	4361	2926	3110
AURKAPS1	69	54	98	18	67	109	18	61	69	42	165	88	43	114	45	62	46	69	104	27	60	31	51	49	26	46	42	35	14	18	14	107	59	69	57	56	33	50	82	130	61	125	81	163	34	45	47	64	48
AURKA	1451	4053	1776	813	2444	2263	660	1837	1042	1880	1950	3780	1113	1944	1706	2369	1479	1641	1209	1050	2038	1326	2313	2489	988	1802	1328	1352	267	1271	226	2288	2212	2287	704	1585	1611	1517	1934	1223	1105	2303	3662	2666	1297	1837	1232	2803	2446
AURKB	1639	2404	2077	338	2753	972	558	1162	1099	1613	1505	1167	768	2001	1040	1406	861	1114	856	484	619	501	825	1776	518	1379	1452	1068	130	833	150	1257	1658	2775	1512	718	1412	1575	2816	1031	941	2534	1612	3893	1365	952	1325	969	1036
AURKC	38	2	33	17	101	49	22	4	39	85	23	14	21	52	11	15	8	27	4	4	22	7	12	21	30	7	3	57	12	10	17	21	15	23	13	26	13	9	8	61	19	73	25	1892	51	20	92	25	36
AUTS2	1129	3246	740	1471	1066	2111	1405	2868	1521	1471	5474	2070	934	2736	1391	1390	2271	1781	5515	1486	1446	1827	1621	2842	2529	3225	3814	1944	2272	2078	1571	1573	2194	902	3180	2212	2144	3651	5893	1406	2148	1634	1903	1459	611	2232	492	1345	1691
AVEN	1231	365	1716	712	895	1051	489	467	737	686	650	805	1338	751	413	1372	321	954	240	505	539	562	284	631	799	386	433	845	578	620	583	717	444	341	846	694	728	771	381	821	541	1021	521	1143	980	752	1058	843	879
AVIL	33	75	26	73	33	38	209	80	75	142	121	71	46	31	242	37	34	44	17	135	33	56	60	31	52	34	71	214	57	22	54	40	52	53	29	181	51	70	76	105	258	351	267	394	62	136	87	54	24
AVL9	664	777	1181	484	737	994	705	1129	1179	1733	1107	1557	1411	1005	1013	1718	1161	1659	837	1216	1338	1173	1975	1037	1090	1534	1012	1528	870	978	1185	2052	1571	2002	2011	1643	662	869	1875	1013	797	1219	867	300	1244	923	708	1576	1405
AVPI1	1142	602	898	1559	1028	315	868	826	4118	1193	777	815	1572	437	1145	1480	982	1114	2685	1446	1706	1065	429	1380	2075	1026	510	2049	1618	762	1078	1451	713	1320	2404	955	534	1852	2089	808	1668	1947	1090	1791	1146	1222	5600	326	994
AVPR1A	0	10	0	2	13	39	110	5	34	20	25	185	203	296	47	15	169	344	3	135	129	216	75	185	247	51	25	70	24	119	33	100	10	46	16	88	31	32	37	51	55	3	38	14	27	31	18	289	102
AXIN1	1527	2835	874	2308	2301	2050	1921	2229	3355	2636	4365	3799	2188	2564	2381	2169	1835	2415	2899	2608	2853	1992	2892	3000	2320	2922	3139	3686	2505	1932	2127	4010	4360	2656	3126	2724	2909	3038	5061	3011	4336	2611	2620	3727	2278	2417	2813	2966	1806
AXIN2	251	248	127	313	358	253	956	348	127	94	293	278	484	106	496	200	260	339	142	467	568	514	484	484	449	580	324	107	583	223	392	376	418	118	311	171	246	469	250	173	97	99	135	131	174	100	199	638	335
AXL	8239	647	1115	1443	2116	882	5235	839	1953	1067	2475	1351	2961	1869	7005	5609	6142	2330	3554	5061	5606	6105	5235	7215	2865	1465	1580	1921	4914	4385	5246	2613	9003	1637	1207	621	6560	1252	1436	704	1733	1925	1364	272	1467	781	1992	2026	3168
AZGP1	15	1406	0	346	3157	495	72	5993	82	112	23	43	812	81	34	10	14	64	3	716	914	2385	231	259	1652	9326	178	124	32	24	2168	15	107	121	173	463	0	103	202	53	1166	88	4386	5363	156	702	74	23	20
AZI1	678	1327	1738	675	619	1083	760	685	958	945	2250	1384	858	1081	631	730	741	656	1533	1150	589	629	1151	669	572	764	988	752	633	600	621	651	973	1342	821	1765	946	1415	1294	863	1355	641	760	1550	439	1478	626	1278	577
AZI2	1997	1459	1700	1754	1936	1254	2371	1292	2302	1422	1366	1017	1500	2203	1926	1342	1904	2019	977	1210	1964	1698	1504	2060	1610	1444	1278	855	1815	1625	2076	1210	2569	1618	1531	1020	1577	1402	865	2018	670	1004	1198	966	3502	1401	2379	2027	1874
AZIN1	10583	10220	6986	8396	7193	8849	8615	6447	8903	5746	10201	9472	10500	9974	13433	13803	11815	8156	13339	13856	9439	7025	7288	8658	6454	9099	11179	8326	9524	11841	7570	7305	8060	13266	31431	8027	13189	10389	19395	6308	9738	8973	7517	8658	12515	17436	11922	4577	14037
B2M	220303	95775	48825	260620	236172	142831	121612	125242	317795	117712	69661	54866	106721	97944	220303	236172	207066	153389	615531	83127	99846	142831	147699	220303	153389	87682	184904	415970	111429	220303	121612	142831	142831	184904	27732	36177	99846	92477	63116	92477	111429	492747	492747	236172	43148	153389	142831	133159	207066
B3GALNT1	825	918	1714	366	895	1209	229	539	171	796	381	438	340	1321	400	1274	534	493	1041	417	389	485	646	887	468	1004	408	307	385	495	419	312	335	1059	98	629	989	806	1369	473	952	306	724	1828	698	811	501	188	592
B3GALNT2	2511	1990	4398	1954	2335	2778	1978	2263	2653	1944	3976	4078	2724	4636	2952	1499	2346	3428	2622	2554	2290	2204	1892	1645	1800	3766	2495	2019	1562	1847	2571	2783	2068	4085	4383	3369	2348	3153	2926	1803	3457	2950	1634	2533	1739	2638	2098	1825	1836
B3GALT4	688	369	828	618	563	771	248	778	132	97	462	760	1224	495	700	1448	876	527	347	662	901	649	781	426	1248	574	1040	1579	648	408	1289	1161	527	651	93	1234	511	559	361	825	309	888	384	420	590	401	221	944	836
B3GALT5	0	4	7	0	10	0	0	73	0	219	40	0	11	4	8	106	10	0	35	6	5	0	9	4	0	7	5	4	3	4	56	0	0	0	1	0	30	72	0	0	564	8	1	0	0	3	0	0	52
B3GALT6	1914	793	2746	1533	1005	2600	2110	1856	1120	881	1331	1657	911	974	1308	1133	1105	1416	1026	1222	1157	957	1713	1011	866	1389	1252	785	1339	1139	838	1255	2317	1975	1123	1518	1223	655	715	1095	1543	1254	1388	605	1982	2003	2442	1493	1409
B3GALTL	642	456	934	573	504	535	567	741	825	171	858	756	1480	207	871	366	465	867	633	779	1453	611	530	827	747	706	648	1149	1095	412	766	871	466	654	536	313	1055	426	800	1045	402	1133	412	922	746	978	367	2109	696
B3GAT3	2626	1438	5112	2425	1493	1066	2630	1283	1958	712	1358	1359	2232	902	1483	711	1708	864	3076	1611	2638	1129	1326	1924	2368	1852	1337	1934	1552	1420	1905	2438	3301	1601	1933	946	1900	1157	2786	1423	1437	1926	1598	3655	1731	1649	2007	1438	780
B3GNT1	431	929	554	556	735	304	1151	370	530	410	440	772	962	361	449	341	500	463	710	499	907	458	629	539	692	615	402	296	604	675	363	555	259	469	270	380	677	403	663	474	581	566	308	688	323	435	609	976	368
B3GNT2	1165	1371	1792	2071	1800	2234	3652	2140	1993	2109	9556	2534	3620	1438	1688	1936	1777	1963	1421	1668	2259	1638	1869	1667	2483	1694	2278	1988	2060	1168	1483	1732	1697	1850	3399	1871	2809	2030	2194	4111	3197	1440	2133	4188	2288	1949	972	3603	1867
B3GNT3	536	560	127	153	724	2494	145	3182	1847	4812	241	2769	740	2712	264	5058	775	1838	1047	1043	1362	1147	668	450	194	1556	2798	633	205	177	216	697	190	642	352	6002	143	645	344	2032	2081	880	2763	376	36	2684	218	110	1101
B3GNT4	102	151	118	77	168	256	162	179	268	254	21	225	348	316	11	526	143	322	32	121	81	15	15	83	174	61	66	108	101	14	3	39	675	26	104	120	20	97	124	375	88	74	151	301	406	497	278	211	192
B3GNT5	1782	4986	3814	3827	8140	3884	6629	7497	7978	13785	5984	5304	10240	19858	4491	7757	3092	10907	3039	3628	5693	3079	4961	3919	6315	7869	8708	13101	4819	2439	5558	6632	5103	5269	4487	7880	5531	5513	17532	14973	4539	5011	6115	7843	3639	6471	4994	14161	5754
B3GNT6	0	9	0	4	9	0	0	666	0	558	0	0	0	11	0	96	0	1	0	0	0	17	5	0	0	408	66	0	0	16	0	75	8	0	4	850	1	13	11	14	0	3	68	5	0	13	0	0	116
B3GNT7	378	208	569	158	384	187	368	1679	156	447	317	135	265	100	712	283	623	230	246	462	310	275	595	806	243	870	1255	354	285	287	463	970	649	414	212	937	788	491	1348	259	1842	782	549	417	454	311	249	336	625
B3GNT8	583	224	373	684	1068	305	391	816	495	2172	139	486	1670	702	234	1265	196	469	159	264	1695	317	659	398	1611	282	222	882	723	87	373	2442	361	93	411	1858	189	269	157	2299	237	586	820	98	1054	673	321	570	370
B3GNT9	1870	1347	410	935	928	1452	1085	2061	783	614	1035	1665	1066	720	1836	1454	1352	1415	1203	1400	1479	1216	1805	1268	1832	1399	1061	818	1621	882	1543	1105	1366	871	949	666	1320	800	845	903	470	708	696	492	1280	947	696	1256	838
B3GNTL1	186	148	327	83	74	158	116	70	176	104	162	76	72	303	103	158	53	120	115	88	47	54	97	46	59	96	153	90	71	69	71	78	70	130	126	339	121	88	239	91	210	116	93	397	149	126	210	90	56
B4GALNT1	2274	269	796	85	253	570	323	131	762	239	1120	450	415	431	713	307	100	239	743	163	886	179	655	277	498	2654	199	481	537	539	381	221	2488	3211	1155	281	764	740	3112	433	55	757	395	19	399	345	263	468	125
B4GALNT2	250	0	122	18	86	4	132	144	0	0	4	23	8	0	27	78	53	0	133	284	14	4	10	3	35	10	70	0	22	0	0	11	33	51	64	3621	2	358	62	11	2	48	0	76	1	64	6	0	0
B4GALNT3	200	5544	609	775	845	1658	619	1450	2103	6027	9221	1546	2616	3074	1514	1838	599	1754	501	2167	2316	855	5013	229	3858	2645	3686	1376	826	312	3699	1222	882	1503	8798	4888	2795	4810	2081	2258	588	1008	2851	2450	349	3112	450	3290	634
B4GALNT4	194	480	2157	21	91	710	136	321	2	235	817	35	67	277	360	225	42	29	46	41	25	54	654	89	59	1284	543	152	181	59	388	55	1214	1105	2223	289	911	1175	627	11	800	294	733	1241	142	890	100	154	8
B4GALT1	8326	3862	6621	10471	7448	3379	18770	13414	24576	9293	7386	12825	20291	7934	16075	8169	26039	28435	8043	9245	11952	12652	12724	28022	8856	22942	13803	13824	18142	15044	13451	9114	13173	15958	16905	6786	10604	6937	8221	17273	5828	11405	9923	18333	5920	5457	31279	9168	12652
B4GALT2	4494	3363	3720	4247	4491	5093	3633	5926	4104	2701	4024	6154	4076	10240	4002	5654	4783	6332	2358	4598	6929	3046	5022	4962	3351	4302	3430	4910	4882	3199	2906	5457	6147	3440	2575	3743	4481	3281	3186	4075	2690	3433	3229	2590	6767	4569	6358	5315	2761
B4GALT3	2083	814	4524	1199	1993	1810	2111	1665	1844	1104	3037	1385	2532	2385	1930	1514	1837	1666	2426	740	1565	1276	1989	2040	1753	1792	1018	2315	1131	1525	1443	2342	2298	2705	2257	1348	1690	2696	2247	2204	1225	2070	1688	1890	1694	1447	2323	3981	1163
B4GALT4	1967	1831	6184	861	1766	1721	1042	3542	1565	2044	4567	2053	1271	1595	3211	7283	891	1061	1459	2169	1398	1241	1681	903	1637	1482	5968	2349	1876	1053	13548	2478	929	4867	6349	10049	3208	2521	7517	2057	2188	2935	2168	2713	1907	845	896	1206	908
B4GALT5	3881	10552	3670	3062	3369	6078	5389	10552	5576	12757	4841	5069	3018	12983	9309	8827	4661	3321	5517	6008	5222	4367	6751	7726	3556	5134	6362	7140	5354	8457	5612	5235	17888	6530	3782	8939	4452	7589	6181	3689	15732	7923	8615	3953	3807	5646	3810	3534	5389
B4GALT6	224	315	316	114	103	239	98	183	133	26	99	115	107	33	86	385	166	66	360	127	197	82	225	140	169	379	265	87	171	193	134	193	300	480	110	356	247	910	737	93	536	84	54	545	157	240	172	176	119
B4GALT7	1668	1199	1265	1039	1702	713	1625	1265	1073	1638	854	1075	1699	1188	1182	1027	1370	1594	1200	857	1286	941	1311	1720	1185	1243	1363	1237	1463	1170	1124	1036	1341	2060	991	737	976	705	666	1200	1073	1253	1502	1103	1372	841	1481	1198	1377
B9D1	240	810	378	79	406	159	110	606	250	402	133	176	504	395	105	298	212	208	621	116	127	117	122	160	132	266	309	89	137	193	147	104	198	487	496	280	163	202	369	326	438	124	149	538	157	279	332	160	104
B9D2	258	78	484	99	294	169	95	183	218	151	137	136	262	206	106	226	155	199	163	110	135	106	78	101	134	125	117	206	150	124	112	233	117	341	133	203	95	78	115	237	250	339	159	354	222	184	205	136	178
BAALC	1975	1155	1874	573	32	24	142	258	18	19	73	33	241	13	558	106	85	27	100	572	64	54	142	55	120	242	1309	75	1478	52	529	23	88	226	341	1	664	299	1105	65	281	53	25	4181	340	81	48	845	39
BACE1	2933	1974	2739	1964	1589	1468	2681	2374	1170	1207	5295	2557	1441	877	3642	1991	2532	1548	1447	3596	2515	3126	2414	2229	3271	3878	1373	1483	3828	2209	3781	1975	2915	1694	3148	1602	3061	1570	5231	985	1266	1433	3256	929	2502	1052	2180	2115	2131
BACE2	2850	1715	1001	869	2220	2764	3511	4016	3049	2664	1776	2290	1881	2731	1638	3577	1733	4442	1683	1051	2407	1812	1849	2318	1473	1786	2439	1992	2490	1311	2327	2401	2625	1216	2927	1722	2404	1494	1745	2377	1186	1892	1105	1530	3628	3560	3633	1056	2069
BACH1	2422	2606	965	2296	2828	4345	3897	4596	5923	3098	2291	6029	10087	3969	3598	11158	4198	3085	3131	6400	7296	5606	3969	5698	7950	2678	3032	3918	5063	5013	3350	4712	2514	3360	3257	3926	3670	2410	2405	6338	2718	1782	1520	1558	4632	2293	5971	3448	5896
BACH2	475	50	399	195	204	905	419	140	436	17	1000	208	206	55	743	111	501	110	403	244	756	345	552	413	217	550	464	133	1164	436	855	279	867	289	372	31	819	599	780	366	33	251	75	31	203	74	558	365	98
BAD	3496	1309	4854	1705	3546	2106	1539	2159	2291	2717	2114	2178	4693	1755	2715	3584	1804	1406	3893	1926	3313	1694	1464	1337	2180	2060	1624	2206	2287	1866	1923	2445	1415	2417	2121	2156	2450	1596	3468	1609	1595	3709	1714	3510	1589	1624	1101	1811	1327
BAG1	3231	1828	8633	6640	3538	2479	2423	5058	6728	4354	2716	2277	3739	1971	2810	1660	3671	3606	902	1821	1600	2515	1483	3969	1399	4920	4895	1493	2470	3141	3952	2640	1461	6368	6056	1932	2103	2503	1741	2129	1498	4154	3246	5899	2994	2462	17175	1312	4933
BAG2	977	1031	451	287	775	1033	703	458	333	562	2230	1644	383	1172	325	1461	477	460	719	351	289	408	469	649	287	536	244	94	580	851	429	245	1416	1966	763	194	668	312	836	550	1190	453	634	1530	443	754	190	400	152
BAG3	4601	9114	2524	8123	6188	5080	6606	6414	7193	8396	6854	6978	10106	9383	7956	7994	6874	7029	6969	8262	6571	5999	3569	6728	7117	7827	8043	13472	10789	11557	4712	11829	6483	7301	30145	13158	6503	6748	9003	10776	10481	10220	7229	4937	7721	9032	5569	5479	4806
BAG4	127	478	89	125	293	559	184	310	405	585	481	555	640	714	1149	1402	484	1010	1071	798	649	775	930	711	396	1596	1534	442	355	386	508	2102	890	680	686	793	558	1727	624	871	569	316	379	360	1397	350	372	629	627
BAG5	1757	4556	4425	3301	3168	3766	2712	4528	3755	4024	2243	3975	3800	2799	1859	2578	2896	4086	1608	3158	3947	2635	3405	2364	2829	3257	3497	3323	3065	2781	3577	2818	2184	2394	6145	3190	3602	2049	4144	3891	3370	3381	3825	1786	2647	2939	2411	4014	3239
BAHCC1	421	1421	386	529	397	877	1322	956	549	489	1969	763	359	295	1921	790	1209	690	2922	1646	1821	1677	3117	1031	1926	2322	1713	450	1377	1216	1481	780	1077	3202	1140	442	3357	6013	3368	942	4581	678	541	2874	443	1782	543	2567	1496
BAHD1	909	1348	1165	1275	934	1055	1885	1348	1059	1730	1382	1669	2360	2340	1374	1805	1308	1399	3155	2535	1862	1573	1462	1295	2449	1582	1818	2012	1517	1283	1322	1844	2080	1625	2089	1475	1744	2370	1081	1282	1956	1340	1319	2863	1659	1211	1409	2585	1605
BAI1	643	311	19	40	51	103	86	41	59	39	54	14	34	9	38	32	16	21	453	58	51	102	39	12	18	20	128	24	1810	44	116	39	2862	29	214	24	70	33	9	26	23	93	129	31	1833	67	12	36	30
BAI2	364	451	452	193	152	510	618	92	315	418	442	506	617	126	580	796	307	234	1787	511	683	291	991	211	313	353	206	144	1114	241	474	260	636	214	216	88	594	571	235	87	1064	452	266	326	305	406	40	548	97
BAIAP2L1	3365	2826	4935	2843	3755	7690	3603	3963	3535	4399	4618	3047	2674	4736	2207	2222	1942	2983	5114	1622	2533	1993	1774	2359	2972	3413	4806	7171	5065	1360	3101	6249	3479	1504	5065	3250	2576	2581	5595	3835	3324	9785	4219	1591	9490	6228	3953	2274	2601
BAIAP2L2	450	467	383	252	773	998	86	588	1520	1767	61	1424	555	975	173	1932	557	748	38	316	957	245	353	199	375	6	106	341	338	198	78	590	704	379	204	304	27	113	155	1293	733	709	1002	71	1251	522	632	226	318
BAIAP2	4393	12391	5617	5528	7250	12547	3445	7945	6632	8973	12547	10521	7211	6362	4726	6899	3924	7220	5813	8508	5831	6655	7589	2663	6002	5553	7043	4939	3324	2841	5816	6886	4312	6035	9238	20248	5437	8798	8117	10451	6602	4258	5069	15092	1846	10595	3832	8083	3686
BAIAP3	50	1049	102	46	163	485	135	468	55	825	226	100	355	999	37	1144	73	56	22	137	328	121	100	97	76	229	270	200	62	69	178	265	613	85	110	545	24	180	157	202	435	70	162	286	74	616	167	285	109
BAK1	2915	1812	1278	2620	3394	1851	3077	2317	4544	1938	1318	4427	5354	4808	1555	3854	5322	5513	1039	2106	4117	2252	1400	2888	3631	1148	1306	5336	1663	2995	880	5271	2532	2310	1542	1264	1956	2537	1221	4655	1376	3427	2944	2133	1594	1926	2584	4616	4531
BAMBI	108	108	2439	246	115	214	256	503	2396	325	1282	715	138	59	1290	240	72	575	4038	614	169	50	273	128	437	723	547	73	88	67	249	635	124	7425	2668	44	178	844	247	996	60	1510	295	34	118	81	34	271	181
BANF1	6618	3819	8835	5320	7899	4675	7599	4448	4407	4634	4270	4146	4253	4899	3741	9199	3350	4076	4906	3490	4433	2390	3764	4099	2802	4818	3254	2984	2862	3732	3975	4017	3439	3345	5121	3465	4140	2508	7757	2889	5134	8295	5143	11244	4984	5200	5791	3810	2563
BANK1	77	17	13	190	63	1194	19	128	43	44	17	17	18	262	68	443	378	17	34	17	87	406	119	43	86	204	53	87	43	300	58	36	28	197	32	210	23	30	95	34	27	121	69	32	57	191	42	54	161
BANP	477	489	493	357	361	350	528	374	375	483	848	546	539	644	405	474	337	400	630	528	161	339	392	380	538	472	458	438	319	326	289	386	656	768	660	823	620	768	470	629	540	693	408	670	597	304	547	613	328
BAP1	2239	4318	3387	4093	3749	3274	3131	4200	4745	3622	7989	4089	2783	3946	4331	5290	3560	4888	2547	4522	4361	3927	4802	4294	3812	4856	5257	2616	3350	4024	4804	5663	1115	4486	5117	4962	4514	4333	3351	3853	3539	3114	3883	4701	4294	4457	3918	3680	4049
BARD1	20	380	2	40	104	326	45	238	140	186	207	468	177	433	239	299	299	494	327	198	264	239	240	207	331	427	349	176	103	127	92	336	218	378	131	413	205	324	331	269	297	195	135	151	163	143	113	224	358
BARX1	680	447	4768	167	274	306	100	0	36	281	212	86	345	76	582	2334	190	211	480	128	253	379	463	289	224	806	374	60	814	175	12	320	1273	132	697	0	715	1213	3989	156	25	80	0	4	551	2248	133	974	281
BARX2	1784	623	0	5791	1527	234	543	2618	134	2505	3	1116	1325	2089	214	4075	685	210	628	2405	1512	1208	604	821	1629	292	126	1065	1963	619	669	951	1488	18	440	545	80	51	162	2156	34	993	2245	814	3257	1904	2969	761	817
BASP1	11592	3730	1045	4101	2745	252	12652	2318	5180	433	1236	3981	5103	629	2675	2256	5246	867	2148	2342	4788	4028	2919	5215	2996	2160	967	1361	4682	2896	1854	3043	3405	5266	4054	222	3009	882	880	5005	515	2313	907	322	9067	1388	3042	1202	2785
BAT1	11365	13322	16012	9876	12006	12078	9605	12881	11269	13959	11592	6093	5785	10067	7136	8594	7112	9532	5158	7043	6065	7487	8011	8608	5644	6644	8783	9221	4427	8295	7784	9262	9886	8702	7923	9309	10220	10058	9516	6739	11318	11365	10010	14161	10821	11011	17304	7565	7171
BAT2L1	5136	11580	4285	4067	6358	9245	5615	7457	5598	5620	14227	11205	3321	14601	12280	10439	11217	10211	8645	13208	5574	10285	11854	9802	12515	24196	20984	14080	10521	10380	10615	6911	9712	20834	14016	10275	11952	22942	17566	10676	10132	6044	9868	4980	6252	8849	7241	16339	8639
BAT2L2	5445	6540	5861	6084	5541	10316	7351	11829	9431	7624	13034	13941	3871	8996	13067	6728	11113	13625	18447	11854	9704	13841	21128	14555	15372	19713	17673	18295	9948	11692	12404	20936	12597	24196	14101	17673	12467	23008	23206	13901	11378	8193	7978	14555	8278	7874	9956	9738	15702
BAT2	8273	19086	4906	7929	8508	17207	8284	9392	7584	7237	14998	11662	4240	15986	12964	13998	18857	13548	14555	11922	10419	16604	15898	16810	16187	16460	18562	14204	10409	16216	12743	21496	21721	26826	12881	12564	22644	25049	11192	14803	14290	12249	8514	12773	10709	12897	11365	12178	18522
BAT3	7654	12234	5493	9037	7021	11158	7507	10644	6648	5672	9392	10461	9076	9832	7406	10481	13433	8783	6760	9729	8123	9366	6996	10058	9524	8204	11580	8716	7532	10895	10020	13000	15732	11057	6621	8284	10953	12249	6417	10267	10181	8620	5445	9106	8307	7706	8925	9490	11179
BAT4	836	572	1540	769	690	618	715	722	814	424	752	703	1018	919	350	650	659	490	281	491	556	517	357	447	721	396	618	414	549	521	508	646	974	647	617	541	520	602	319	706	547	699	408	756	749	692	1066	468	654
BAT5	2339	1715	1137	1758	2419	2208	1714	2044	2367	1373	1746	829	1043	1083	1371	1356	2385	1580	1201	1384	1332	2111	1327	1756	1600	1409	1976	2959	1487	2203	2030	1734	1698	2063	1311	1477	1983	2490	833	1358	1924	3201	1462	2716	1588	1633	3536	1425	3361
BATF2	213	131	26	536	735	1316	49	558	3204	577	38	131	110	83	112	119	1597	1455	456	176	562	283	197	939	2134	151	285	2156	57	3880	42	146	63	315	60	299	41	53	125	1737	261	1664	875	93	65	644	1444	140	772
BATF3	140	19	189	136	276	73	142	49	198	50	52	61	118	139	159	54	271	143	33	32	73	107	139	117	98	89	70	128	99	197	89	121	105	190	90	27	171	31	78	85	58	334	181	31	78	28	209	83	117
BATF	319	82	314	379	438	150	216	134	275	505	116	78	101	81	372	252	695	278	239	47	184	419	310	262	288	153	202	832	212	589	339	264	194	297	39	189	421	97	77	186	403	438	927	959	98	100	239	336	725
BAX	3298	1226	5539	1629	2442	1171	2481	1759	2991	2149	3192	1167	1889	1384	1474	721	1554	1772	1550	922	1551	1327	1159	1936	1145	1652	1200	1494	1575	1379	2592	1494	1934	2580	1941	1361	1477	1378	1758	1637	1413	2626	2704	2897	4846	906	3041	1777	1616
BAZ1A	1665	4763	1131	3251	2951	7599	3939	4783	5139	6586	7706	4584	2107	3484	4191	3016	4117	6249	2016	3332	3275	4308	5491	5219	4182	5385	9161	6294	3494	3994	4136	3830	4673	3784	5831	5884	4102	2517	7983	5965	4925	5061	5293	3448	3859	5796	4146	4874	3643
BAZ1B	4610	5864	3947	3988	3747	8077	3906	4864	4882	3432	11733	6044	2342	7565	5315	2123	5872	4982	5520	4788	4061	7153	5984	7148	6157	11457	8332	7584	5187	5351	4423	6556	4517	8960	7967	7246	9589	8601	6372	4390	7372	6021	5740	4712	5498	5430	5128	7822	5831
BAZ2A	3474	6355	1991	3290	3092	5947	5061	5547	5349	6059	7794	8742	2389	8344	10267	4952	6996	9548	8027	8414	6249	8133	6424	6755	8251	6850	8146	10249	6102	6485	5517	6674	6390	9318	7940	9886	6168	8764	8444	7978	5977	7179	5437	3533	4439	4819	6188	6797	9666
BAZ2B	1005	1654	1387	1232	846	1788	1012	2076	1042	2382	2811	1575	500	1206	1189	1326	1395	1620	1676	1507	1457	2303	2263	1416	2061	2182	2413	2350	2144	1333	2245	1587	1178	1559	1315	2881	1199	2023	2225	1401	1817	941	944	1487	1244	1346	1230	1685	1132
BBC3	401	135	424	272	365	434	493	179	822	423	1030	140	260	550	359	394	243	221	206	124	278	193	152	299	246	198	304	322	481	236	668	350	349	217	811	243	205	282	224	298	705	575	287	560	667	225	509	230	344
BBOX1	105	300	60	1493	209	721	175	861	335	153	56	29	552	171	48	61	558	426	53	1389	484	540	37	526	1156	76	34	258	1880	195	1449	47	25	3	653	172	9	20	2	124	113	40	153	166	40	203	27	31	17
BBS10	683	646	305	610	443	600	929	936	423	660	524	974	658	730	377	1431	748	752	1194	1204	363	523	469	483	564	790	781	703	607	512	343	587	694	942	358	872	675	874	1096	688	621	507	613	674	582	706	1032	942	635
BBS12	298	138	200	119	502	121	270	225	220	203	127	183	343	159	187	194	223	261	349	100	290	178	160	160	224	222	94	395	316	191	113	333	224	221	154	201	189	161	179	340	129	237	140	53	339	105	279	161	113
BBS1	676	1038	296	425	1026	856	1064	618	466	678	562	903	419	766	697	1021	520	609	2222	761	691	652	1243	890	844	1085	691	735	834	684	1098	592	639	558	523	1044	532	456	1229	780	1060	889	434	1045	642	622	743	538	450
BBS2	1569	2087	1314	1565	1342	951	1180	1642	1256	1019	1619	1076	1082	560	1524	1051	1002	717	1234	1314	541	809	773	790	1055	1012	711	2418	1196	907	1228	938	1042	1107	1277	1032	1356	1405	977	1133	1085	661	653	712	1726	1121	1826	1137	1024
BBS4	1001	312	565	588	528	511	592	463	609	640	295	737	467	687	445	538	423	442	392	601	723	458	514	417	446	690	336	400	644	480	558	450	685	395	435	503	386	480	366	272	334	535	283	567	653	592	736	747	805
BBS5	306	374	268	158	257	315	236	182	235	545	540	168	78	398	233	123	84	222	308	153	200	97	146	114	115	275	266	162	227	137	152	161	111	291	266	299	286	201	453	364	496	189	141	564	354	211	234	157	131
BBS7	1028	553	921	552	780	712	725	522	877	810	522	513	1023	936	657	785	424	864	715	466	908	547	440	621	567	867	260	621	523	457	463	745	681	496	889	793	472	864	534	735	355	540	539	822	1382	607	814	537	275
BBS9	565	540	533	293	303	270	643	386	450	314	360	446	600	280	584	337	392	405	502	587	496	604	439	376	384	272	361	487	666	425	645	372	381	414	418	482	321	338	413	361	397	335	252	315	692	386	386	810	680
BBX	2293	3556	1463	1770	3046	2802	2154	3021	2028	1569	2881	4011	1104	2861	3318	2769	4450	3220	3339	4060	2495	3641	2738	4542	3734	3567	4937	6515	4320	4268	3670	3228	3540	4439	3025	2607	3012	3509	2763	3818	4631	3324	2028	1624	2062	1183	2395	2229	3944
BCAM	24716	11158	2248	3415	10171	19086	9392	21282	6165	7305	18023	23008	9383	2850	6410	22159	8764	3437	21073	13978	7060	12581	10267	17471	5716	8925	3823	590	2465	7005	10049	8488	17366	1044	6059	8083	4642	3133	6142	5196	9614	4375	14267	13803	926	4930	5185	7283	1460
BCAN	18	10316	48	6	14	16	4	7	84	24	131	4	6	168	2	32	13	29	8117	6	5	2	24	5	10	77	23	9	9	6	10	12	18	632	4	44	18	97	164	11	76	1	10	26	16	9	45	36	25
BCAP29	5442	2006	3940	3792	4043	6618	3770	3483	3092	2685	2295	3027	2970	2970	2140	1967	2910	2556	6442	2339	3597	3112	1979	2668	1938	1644	1954	4482	2845	2652	2087	2382	4098	1576	1436	1494	2561	1806	2233	3144	2073	11618	3241	2222	4039	4227	3128	2225	3030
BCAP31	16942	6078	15224	15224	13158	11365	18447	17035	14686	20883	14922	23901	20390	8376	18410	16524	12845	17673	12743	18410	25964	14621	22508	15372	9876	23758	17004	21616	8696	8521	16251	21029	9622	35774	14803	21128	15296	19572	13785	10953	10743	16748	18484	17004	12501	14733	18902	23361	18979
BCAR1	5515	9229	4312	3431	5173	5890	6774	7270	6659	4510	6548	7029	4403	6586	5777	7351	9738	3671	2377	5533	4776	6290	6519	7448	4776	6024	4935	5143	6586	8054	4800	5981	6712	3598	5941	5123	8111	5965	9695	6805	4600	6667	3485	7401	3679	4672	6217	7368	4370
BCAR3	1075	803	681	478	1440	277	2291	1241	3685	319	1206	2429	1606	865	615	1936	2242	723	1829	794	1776	1170	951	2346	746	640	468	590	995	1330	717	1080	1504	447	699	916	1180	328	1187	1456	1615	1203	728	2005	1441	1045	2172	773	273
BCAS1	379	108	37	181	159	61	340	2439	2	418	27	53	113	13	221	3183	95	7	4	1174	150	56	131	116	277	326	782	261	1176	426	178	306	214	42	127	3633	27	48	9	358	36	345	441	122	135	117	6	32	733
BCAS2	1289	2132	5297	2429	3170	1162	2104	1951	2178	3051	2085	1838	1489	1825	1011	1124	2095	1256	1341	468	1452	845	1106	2059	1506	1292	1406	1072	1522	1478	1239	1344	843	1728	2500	1714	2138	997	1053	1156	1883	2906	2548	3151	1671	2696	2700	1550	1182
BCAS3	1536	946	2613	858	1049	1576	797	902	868	691	2143	614	1431	704	1179	815	989	814	2552	983	716	710	1527	726	1667	1759	1439	1468	1676	1050	1945	922	672	2668	1613	1466	1206	1620	1932	1133	1302	1015	938	845	1383	1188	703	815	858
BCAS4	2026	257	3529	1574	1404	528	2059	1420	1295	810	800	998	945	851	1161	750	847	1036	680	762	804	613	689	968	627	761	797	795	640	510	744	616	405	1125	615	273	869	1377	1494	1012	917	775	1243	2781	2169	493	1678	1199	823
BCAT1	1659	1183	3149	537	998	141	2710	2259	1883	146	2717	2748	2593	635	5359	3722	1487	2094	1787	6379	1727	3687	2638	7487	855	2656	898	1303	2763	1284	6161	1516	4718	1082	7065	3721	5231	18691	1211	935	392	1184	521	162	1809	537	627	2414	1629
BCAT2	1363	1317	3872	748	1403	1944	602	1086	1537	2572	3400	913	1130	5011	966	1755	656	1430	2701	643	1142	1056	1252	905	740	1894	1490	1275	1027	789	1265	1206	1312	2287	1418	950	708	916	825	1461	1322	1656	1646	1351	663	978	1661	1908	1337
BCCIP	3642	4196	7017	4013	4125	1979	2491	2246	3457	4576	2396	2293	3333	2893	2042	2885	2811	1960	2464	1824	2251	2148	1615	2673	1335	2605	1655	1953	1655	2343	1774	2120	2763	4878	2377	2381	2602	2659	3621	2017	3266	4453	5598	5231	2715	4234	4170	1441	1772
BCDIN3D	348	211	649	515	486	363	347	419	344	385	216	490	314	327	215	180	262	579	254	375	289	145	169	104	331	354	293	209	294	212	120	393	170	511	288	425	220	347	274	332	392	243	338	409	349	290	870	388	327
BCHE	15	312	281	3	125	239	53	56	18	142	220	27	34	31	30	322	32	13	50	27	20	83	11	88	41	140	2322	11	49	38	129	94	22	151	312	13	209	34	151	177	0	8	11	4	137	86	24	11	14
BCKDHA	3561	1411	1545	2242	3319	1676	1369	2354	2062	3196	1711	1135	3559	3182	2099	2922	1895	1551	3617	1704	2120	1679	3403	2110	3696	2197	1578	2867	3090	2944	2519	4176	1957	2008	2376	2888	1123	1095	1154	4640	1618	2773	1832	2550	1770	1863	1935	2113	2329
BCKDHB	310	694	470	498	313	565	263	558	429	468	519	354	300	707	214	635	303	202	660	332	411	247	227	316	291	274	266	333	254	267	453	334	234	356	361	381	260	402	937	340	993	303	529	941	481	586	312	172	237
BCKDK	2430	2786	2665	2032	2541	2311	2328	2078	2591	2336	2087	2655	3402	2647	2375	3656	2573	2986	2176	2055	2691	1845	2421	2294	2709	2195	2402	3004	2832	2991	2408	2244	3368	1925	2247	2802	2305	2377	2338	3827	2918	1988	1739	2284	3429	2485	2763	3393	2100
BCL10	2017	1309	1531	1963	2486	1362	2235	2203	2699	3034	1418	2441	2461	4019	1269	1673	1639	1969	1393	1033	2166	1508	831	1321	1267	944	1147	2203	855	1036	1336	2434	1787	726	2212	2072	2038	817	1968	2740	2386	3836	1575	1427	1890	2486	1862	1848	1387
BCL11A	825	651	1201	972	1052	937	132	540	552	600	2373	463	654	320	762	714	553	656	2157	398	715	540	747	1162	1047	1022	1331	1348	565	326	641	512	492	637	634	1556	905	2824	737	682	1757	812	533	7279	659	867	1178	826	1986
BCL11B	691	2379	709	2403	1561	2194	1175	1371	1235	1289	2871	1174	1465	222	1093	841	992	2367	1018	1421	550	1035	1177	855	1829	1478	1768	1828	1012	989	320	884	807	601	1491	485	1197	1542	1705	2512	549	1793	1316	778	1045	1557	1548	3419	994
BCL2A1	303	37	478	355	485	250	3400	102	620	350	179	107	2486	563	1240	169	490	310	1175	178	263	540	748	426	168	59	193	477	139	396	976	588	640	137	81	112	772	79	115	253	211	402	643	229	196	166	195	579	827
BCL2L10	25	77	22	97	34	111	27	80	0	209	10	255	227	308	2	177	20	1	23	84	40	10	0	36	198	1	5	54	61	1	6	21	32	3	0	228	8	29	120	16	74	62	86	26	15	167	31	681	71
BCL2L11	1475	1133	1564	1418	1407	2321	2157	1903	2482	1197	3440	1928	1598	1795	1920	1522	2803	1862	4006	1016	2732	1638	2061	2553	1452	2321	2727	1950	2979	2263	1530	1780	1317	2892	1260	989	2113	1787	1913	1014	1565	2248	1454	918	1103	1436	1580	2214	2871
BCL2L12	1183	643	1587	420	1047	1093	483	643	692	1477	1519	569	608	1168	406	670	303	731	667	444	863	507	612	771	461	730	437	668	439	497	409	1056	1054	960	909	669	384	417	485	689	843	1081	901	1514	1407	736	668	665	1008
BCL2L13	4343	4388	3428	4117	4806	5547	2534	4086	3966	5385	3939	4022	6259	5459	1616	4629	6021	3809	2329	3960	4333	2562	3190	2463	5406	4067	4860	3494	5582	5965	3716	4143	5276	3685	3434	4296	2991	1955	4958	3671	5169	4815	3550	2084	2854	4101	4505	3267	4105
BCL2L14	75	11	19	146	145	36	1	215	122	39	15	10	18	4	21	38	113	164	396	7	7	25	41	53	115	67	56	273	66	120	17	27	6	314	1	14	4	6	134	36	161	344	94	93	2	48	76	24	72
BCL2L1	4360	4634	4250	3365	4572	4829	3940	4790	6818	8651	3699	5269	5701	7701	4980	10886	6188	3531	2802	3809	7355	5162	4184	4484	4625	3925	3952	4657	3569	5093	5189	6406	5304	4365	4984	12881	4988	4331	3643	5876	4281	3302	8469	5148	4158	6151	1842	2957	5704
BCL2L2	1480	4491	739	2197	2493	3011	4579	5556	4410	3672	4428	3389	5541	4644	3733	1756	1293	4944	1562	4331	2487	2682	2491	2167	4916	3271	4876	3668	2833	2304	3353	3262	3476	1873	2477	4763	4113	3481	3107	4469	2749	3279	4291	1131	2698	2905	2161	3198	1978
BCL2	199	126	952	726	337	131	524	238	272	101	756	168	284	611	724	308	882	620	473	423	287	953	622	452	495	553	687	507	671	1090	994	241	374	1064	501	672	646	722	449	177	1044	492	228	650	304	134	300	416	673
BCL3	3413	1399	1537	3086	2489	3888	3817	4797	4954	4589	2698	2057	1770	1800	4651	4286	3493	3021	4385	1710	2881	3931	3763	3976	2814	3591	3260	5713	2685	5196	5376	5313	3186	2934	3387	5615	4334	2125	3796	4307	4837	5763	4206	2246	5839	4301	2714	2740	8444
BCL6B	528	205	317	270	209	393	618	304	182	143	358	542	341	554	576	135	753	292	313	508	321	1249	321	708	430	156	444	165	639	1195	761	449	692	180	233	276	598	401	449	293	257	230	218	534	595	266	301	585	523
BCL6	1151	3490	3436	2849	1461	3607	4747	5019	1743	4843	6712	1514	2538	3343	3992	4586	1880	1784	3363	3324	2158	2117	3452	2735	2872	5944	7527	4609	2759	3326	3449	2797	2992	4520	4093	5693	3207	3307	4673	2612	9548	3851	5009	9956	1813	2453	2052	1937	4802
BCL7A	677	749	819	824	713	1612	912	878	1157	1025	1342	1199	954	1511	688	729	820	1231	1160	1105	1466	495	539	1068	928	2087	1284	561	785	692	899	918	1279	1927	1493	1414	1160	2012	1638	1446	3004	793	1382	1557	753	1818	2117	833	898
BCL7B	2538	1486	2479	2077	2131	2751	1409	1845	2417	1741	2453	2369	2002	2572	1714	1025	1982	2147	1514	1190	2005	1583	1511	1965	1613	2107	1876	1799	1588	1770	1726	2784	1523	1782	2677	1831	2512	1590	1281	2192	977	2098	1983	1260	3292	2026	2393	2087	2002
BCL7C	2572	1735	6805	1705	2214	1374	1289	1627	1836	2225	1911	1664	1718	1566	1608	1392	1301	1629	1937	1176	2374	1035	1312	1465	1032	1412	1636	1741	1431	1104	1661	1765	1704	1675	1579	1702	1352	1820	1668	1089	2100	1762	1681	3242	2479	1258	1901	2067	900
BCL9L	4806	4757	1516	5959	2869	4306	5103	6854	6685	3407	10171	8156	3303	3095	6065	10419	10428	13121	6290	10531	10439	9480	11230	6693	14037	11269	5331	6960	12515	6479	6489	7309	7610	4818	5389	6697	6252	3554	10942	7443	7843	3517	4880	3632	5944	4418	6204	6533	11046
BCL9	518	807	430	534	416	1347	905	1034	744	510	2325	1032	727	2098	1221	1077	759	878	2765	1126	1424	955	1760	1093	1291	1258	866	1183	1287	877	1024	1536	750	502	1465	1008	848	1005	992	785	849	327	489	622	1054	827	503	811	1048
BCLAF1	5805	7973	7472	6500	5644	7918	4677	6677	5908	4978	7008	5657	2700	4914	5679	5687	8187	5981	7716	6065	6503	6870	7047	6586	5224	6697	8547	5926	7762	7131	7136	5093	8117	7377	8535	6294	6606	7070	8664	5276	8284	5941	5331	8128	7784	6659	7961	7029	9152
BCMO1	1	410	4	66	53	100	0	11	11	850	34	17	0	26	15	38	55	426	20	35	0	3	6	3	266	8	31	53	29	8	37	12	0	11	114	302	8	19	11	3	218	34	240	230	0	113	2	2	102
BCO2	725	809	18	82	60	781	52	377	209	81	54	114	43	185	25	465	123	64	37	179	25	16	46	108	134	46	22	50	90	33	8	275	154	51	109	969	17	47	546	103	139	240	63	230	33	348	47	12	48
BCORL1	520	361	565	223	345	632	849	377	530	298	1362	841	508	783	1115	466	575	508	1216	1275	930	752	1033	893	570	1260	1102	754	1349	266	769	864	1203	1221	1377	1017	895	1041	1304	780	640	624	403	623	926	369	823	1444	487
BCOR	662	1408	284	1241	923	1935	1261	1356	1426	623	1812	1554	862	813	1609	1890	2098	1729	2737	2062	1566	1945	1629	1350	2447	2389	1796	1703	2023	2137	1169	1256	1584	2544	1971	907	1712	2218	2368	1559	324	1272	622	77	638	892	1330	1201	1279
BCR	2017	6053	4815	4336	4867	10552	3272	6519	6142	8820	3898	6262	4398	8321	5336	9277	6365	5200	5598	5297	7497	5721	6530	3206	6556	7579	5419	6105	6704	4990	4095	8278	7604	3274	6105	11318	5977	6224	8093	6891	8175	4710	5853	4166	5099	4515	7270	5520	6564
BCS1L	988	1205	1514	931	1060	656	687	717	476	1153	568	948	848	767	490	1667	645	909	734	712	453	711	623	376	477	752	449	558	422	723	445	783	702	579	325	892	406	788	581	1040	662	905	1019	907	888	584	1579	388	644
BDH1	147	3170	2152	1464	1340	1419	697	1681	1505	4395	2973	1077	3814	1567	790	570	246	2796	919	1105	1599	1394	2166	836	2479	1717	3388	1365	196	313	1492	1469	387	3718	1471	2184	1426	2141	2191	3782	1325	595	3189	5101	338	2906	651	4110	446
BDH2	1853	447	1750	770	996	729	773	524	803	1103	642	151	242	270	625	705	343	466	299	286	564	470	350	502	310	278	379	588	712	468	698	424	490	284	436	636	441	511	416	234	306	353	640	1857	1100	965	1337	323	357
BDKRB1	141	269	94	321	425	417	110	385	785	356	38	433	738	427	175	611	183	493	87	236	203	168	111	169	410	38	95	284	291	291	146	459	411	0	772	399	332	37	209	556	37	441	111	6	194	428	48	433	134
BDKRB2	931	2478	1364	2089	2262	2969	1633	3071	3093	2477	378	3590	1723	1904	1020	1777	2107	3201	363	2538	2215	2370	1757	1874	2873	419	1285	1683	2385	2499	1164	1889	3267	105	1309	2846	1693	600	1705	2876	697	1815	1571	204	1418	2627	657	3531	1685
BDNFOS	53	26	92	52	36	63	15	82	57	5	48	13	27	171	37	21	19	27	20	14	20	44	9	22	20	48	16	82	41	18	75	28	10	73	92	58	30	119	33	29	51	91	25	55	16	28	100	13	7
BDNF	88	87	1021	69	24	82	12	50	88	21	997	7	84	172	196	11	20	69	16	60	49	44	33	8	147	135	180	33	35	28	2112	33	93	191	709	787	355	561	84	124	25	76	88	29	84	9	65	25	17
BDP1	747	2786	418	1053	1223	1060	1159	1321	1377	776	1263	1446	658	1381	1911	689	1427	1943	1555	1750	1019	2115	2144	2369	2530	1885	1624	1998	1340	1838	1422	1968	2626	2002	1310	1614	1941	1531	1696	2053	1820	1951	1271	1216	1530	1037	1523	1219	2031
BEAN	67	2	63	80	200	3	37	71	34	19	29	4	21	0	191	96	21	15	26	65	162	28	87	14	92	6	14	69	155	21	157	88	80	6	32	1	146	23	51	118	8	44	4	4	226	24	14	87	20
BECN1	4435	5411	5022	5666	5339	5981	4217	5148	4920	5941	3340	4961	4804	4060	3409	3742	3403	3310	3670	5336	3913	3703	4046	3460	3768	3457	4196	4138	4824	4236	5056	4574	4193	4629	2941	5666	3647	3709	3777	4288	3686	4895	4010	3250	4271	4120	4563	3234	3930
BEGAIN	36	48	61	13	108	90	9	27	134	48	23	43	24	45	63	37	40	15	633	13	68	22	10	42	44	55	22	30	88	62	10	26	429	72	20	23	154	104	40	47	44	81	75	5	14	53	161	129	25
BEND3	196	346	291	138	315	639	222	257	324	263	343	523	327	759	199	242	351	506	188	330	574	255	474	450	258	401	428	269	187	226	127	429	729	610	464	466	377	421	362	625	563	323	282	582	484	399	564	217	291
BEND5	50	54	118	42	29	0	23	43	2	7	35	4	32	17	43	34	36	11	228	12	31	30	18	19	15	39	71	7	49	27	40	7	38	25	54	6	21	9	27	0	10	4	3	9	37	4	14	32	20
BEND6	134	238	320	302	132	289	309	70	101	85	176	767	387	416	245	222	177	284	113	180	305	116	176	414	149	80	113	92	325	85	188	147	253	503	312	110	244	41	248	142	52	212	30	457	236	279	42	757	86
BEND7	358	39	581	99	111	14	132	294	111	16	113	85	16	29	189	21	39	92	322	72	28	77	73	65	35	480	136	87	216	196	215	56	267	368	74	30	199	698	347	47	125	36	83	87	43	158	200	39	43
BEST1	29	16	43	23	19	26	71	40	57	30	34	26	43	78	63	104	78	75	22	46	66	92	79	69	46	18	33	67	30	47	71	36	34	47	33	36	77	47	96	26	74	62	58	95	51	18	45	44	63
BEST2	2	205	7	11	0	2	3	0	2	4	115	0	39	0	5	1	0	5	5	0	33	15	2	114	1	1	6	5	3	0	0	0	0	3	6	24	10	41	2	16	119	4	10	916	12	0	7	3	1
BEST3	183	52	2	545	4	8	239	0	9	0	70	298	13	1	169	0	41	13	9	329	39	107	9	156	29	7	2	33	1053	1485	64	18	319	2	153	11	77	1	2	78	2	11	10	84	6	0	167	18	0
BET1L	3235	2486	1199	2224	1986	3646	3027	2921	3238	2451	1372	2121	1929	3401	2663	4321	2986	2540	1569	4225	3625	3018	2228	3011	2285	3138	2328	2260	2994	2556	2685	2089	2783	2884	3919	2135	2404	2004	3410	1929	2078	2171	3240	1140	3837	2651	3251	2069	2862
BET1	1735	791	1664	1284	1260	1467	1347	1219	801	749	998	665	901	935	459	364	650	555	896	643	610	611	348	651	521	641	957	1235	658	545	665	915	664	609	921	1432	770	623	815	744	740	3119	1001	1022	1804	891	1595	720	805
BEX1	5	323	45	9	8	0	0	2	9	4	5	0	3	4	2	1	0	5	2496	0	0	0	14	5	0	0	30	4	0	8	71	8	11	10	5	2	20	0	5	0	0	17	1	0	0	0	2	0	0
BEX2	240	115	2134	286	369	87	88	208	11	395	103	57	6	92	282	29	54	29	3652	136	49	131	556	109	13	284	1203	367	43	99	678	440	107	1335	387	335	339	1093	515	14	249	1041	81	47	65	197	27	41	26
BEX4	750	575	2359	927	2511	195	1028	1124	178	972	364	108	359	139	578	284	403	191	3395	157	619	429	360	580	263	849	850	254	784	430	1882	391	1618	453	535	392	759	2923	222	179	182	785	360	196	308	162	301	474	312
BEX5	167	219	347	119	79	136	123	95	7	301	24	13	13	33	44	187	130	15	104	52	169	12	15	2	19	7	201	4	1	38	69	47	23	28	35	56	15	15	276	5	0	17	161	16	1	142	9	28	43
BFAR	4232	3796	1875	3118	3139	2121	3333	3392	3311	3218	6220	3607	3341	3707	2909	4695	3391	2293	3532	3644	2812	2926	2576	3182	2107	3119	2560	3129	3134	2685	3590	3338	5941	2735	3577	2056	3103	2123	3890	2983	5193	3431	2867	4118	4164	3531	3377	2696	3000
BFSP1	54	458	197	573	111	353	262	165	127	162	54	256	171	229	185	94	218	304	43	345	112	85	363	202	128	168	171	193	134	32	54	128	127	200	335	244	172	116	142	345	79	127	122	81	821	384	372	442	57
BGLAP	52	31	322	38	68	66	63	49	148	42	92	119	90	58	22	46	29	41	136	38	29	32	28	84	43	25	29	61	55	46	28	100	27	44	56	36	39	34	146	202	48	60	44	114	57	73	171	66	21
BGN	44518	15419	16369	28534	12452	38594	55793	5264	15092	3419	36499	24125	17105	10953	79281	49979	26736	11592	33418	55793	48059	50793	46305	38811	24053	12773	13339	6602	90795	21616	81754	19713	45616	4215	23682	3535	55327	17075	19958	17035	11390	16524	9046	3177	41762	15118	9850	35455	30517
BHLHB9	153	162	364	107	168	296	182	226	82	223	602	324	157	78	217	240	139	154	254	281	179	149	251	89	220	270	571	468	163	154	219	259	138	466	100	738	183	442	350	232	215	135	74	302	101	256	107	230	161
BHLHE22	33	2	16	123	29	8	143	5	4	12	14	4	43	82	57	30	146	34	7	27	51	95	68	42	36	15	30	29	32	95	78	51	17	38	15	19	32	27	24	8	45	38	49	27	90	4	32	96	39
BHLHE40	7457	7726	2695	15874	20732	8671	14922	24053	21616	5947	15676	3813	12452	15732	31556	19086	12163	17566	23361	14101	15570	11910	10700	18643	21907	10010	11966	41512	17075	20530	27928	22388	20480	3712	19133	26210	16075	7410	19858	27928	15842	21443	7721	7355	16844	19613	9285	11829	20834
BHLHE41	2191	353	305	1254	439	309	1303	986	236	94	707	339	206	1677	2491	2809	1318	688	2172	487	1161	1228	1946	1139	594	554	440	1167	2366	861	3127	669	3943	221	808	131	1707	379	1890	238	165	1210	272	106	1443	189	384	1089	753
BICC1	68	55	31	64	77	79	361	30	87	15	302	179	761	272	1505	301	1442	436	383	565	1028	1910	1288	760	569	275	200	144	885	882	1804	492	580	88	251	46	726	612	175	105	163	75	112	9	423	25	38	465	475
BICD1	397	777	118	184	294	552	433	513	673	577	1220	551	274	1936	926	526	601	973	764	1158	606	422	945	437	589	546	330	405	765	413	572	408	1466	796	2175	1008	618	587	788	481	1491	413	391	406	393	746	465	329	191
BICD2	4567	11829	3845	10327	9406	13490	13158	14204	14183	12343	10211	16460	11802	13743	10481	12897	7994	10428	6211	23487	6965	8508	10029	7175	14825	10220	12178	13304	11648	5097	12163	10753	6674	7382	14601	11544	7822	13646	9168	16844	7899	5959	10743	6586	7104	15044	13398	10267	11099
BID	3176	3353	5732	1427	3060	3504	1384	1262	1140	3532	1624	1098	1452	4220	1105	3681	1664	795	1058	1216	2342	1249	2218	823	1090	1502	2043	1651	1179	1186	1929	2190	2804	2024	1450	3803	2216	1248	2393	953	4214	2238	3002	5956	2434	3082	2229	1333	3637
BIK	259	417	1008	218	649	133	161	631	441	1241	568	355	149	1573	273	675	203	749	75	131	94	50	90	51	147	266	288	265	90	73	54	180	167	150	782	583	533	1696	727	167	576	1263	565	2130	279	505	251	235	579
BIN1	3713	1527	3496	7604	3298	1305	4751	627	1861	559	1635	9769	2567	263	2840	924	4340	1545	4774	6782	2572	2959	2024	5600	2388	1554	522	2093	12264	34713	3128	1972	6352	1570	4740	253	3963	536	2473	3532	2343	1381	1913	147	905	1371	3207	3943	1558
BIN2	325	335	221	816	374	138	549	113	297	237	191	79	380	199	840	152	1206	527	322	232	227	1402	891	785	550	291	485	1074	454	1308	867	242	454	700	90	107	430	205	149	232	251	560	437	335	259	102	399	567	850
BIN3	833	891	1211	787	956	761	933	869	1447	1292	467	656	727	980	686	1303	493	946	870	651	892	446	869	417	418	836	414	604	737	688	883	962	911	617	604	1097	778	534	836	1267	509	807	1502	1348	1370	1376	1242	699	509
BIRC2	4181	2544	3002	3458	2998	4274	3332	3837	2637	2963	3670	2841	3943	1954	2746	4043	2655	2248	2970	3521	3206	3025	2159	3268	3265	2892	1504	1823	2909	5571	3019	15350	2877	2836	1972	3259	2555	1659	3793	2334	3687	1912	2238	4548	3120	3914	2832	1674	2384
BIRC3	2215	285	1311	2335	1646	561	1180	691	1521	1435	407	304	811	1964	2816	2652	2349	1132	10821	494	1209	2464	1726	1204	1555	1016	891	1317	467	3470	2007	3286	1076	1439	417	2108	1315	495	892	579	1249	1497	1351	3050	1024	940	802	665	4031
BIRC5	2130	1925	12065	527	2334	1910	384	1045	1015	1881	3946	2690	1277	1803	921	1181	750	1556	1758	891	1383	524	937	817	957	1591	1237	809	194	652	183	1744	2100	2283	984	2043	1151	1601	1676	1181	860	2194	2006	3601	1196	2306	1185	2988	995
BIRC6	2819	4890	1442	3038	2823	5579	3383	4230	3897	4085	3318	5136	3041	4412	5845	3605	5893	5590	4101	6667	5582	7934	10240	6259	7359	9269	9572	6278	5000	6818	6035	6284	5713	7503	3859	9666	7211	8290	6002	4969	5794	2842	4285	4383	3335	4420	4193	5198	5636
BIVM	1117	997	1705	695	679	1288	1130	611	775	923	843	502	760	351	947	791	417	582	1140	1417	1077	1220	771	592	552	709	688	843	990	920	1033	552	666	750	664	765	924	929	1374	573	517	590	451	741	1842	1195	1379	454	1189
BLCAP	8882	10132	6485	9145	6537	12049	8251	10439	6404	8290	3307	11365	5011	4837	5774	11057	5007	5974	3709	7645	7079	3897	6242	6075	4083	4128	4219	7406	4283	8133	3189	7794	7517	3728	3712	10357	3003	3637	6850	5896	7546	9564	11124	10106	5623	10572	9480	4730	5419
BLK	12	352	24	62	46	73	0	8	11	55	9	4	1	0	10	43	93	7	1	2	33	116	47	8	68	82	11	17	0	120	9	2	5	96	4	31	30	5	13	0	10	4	30	313	8	4	6	27	48
BLMH	2765	3389	2633	2577	3062	3697	2158	3774	1901	3202	4693	4346	1915	1144	2493	1275	1310	3102	2578	2518	1734	1998	1708	2130	1707	3991	2653	572	1990	1634	3203	1467	1234	6697	2715	1253	2883	5208	4505	2269	1499	3484	1769	2562	1567	1947	1314	2259	1176
BLM	381	505	1349	308	570	437	158	227	599	508	740	837	291	652	394	576	665	621	526	416	613	570	811	481	265	1439	726	561	106	404	110	597	515	694	615	650	580	1918	974	334	949	799	600	1520	451	491	482	840	1081
BLNK	422	605	41	2034	1979	126	484	773	1040	2453	82	228	1362	41	374	247	871	1163	785	556	1120	865	223	630	2288	209	372	3163	1660	609	319	965	220	261	349	659	151	329	84	1842	1285	549	382	2295	551	1856	330	130	744
BLOC1S1	2264	1011	4824	2512	2242	1166	1275	1680	1650	2247	1342	1316	868	1371	1720	1700	1229	1745	1344	1066	1029	975	766	1044	908	1097	1492	1531	1268	1442	1559	1096	1257	2571	1111	1864	1190	1843	1309	1277	1320	2023	2378	3279	1706	2183	2006	1256	1543
BLOC1S2	4577	2791	4902	5363	3709	1106	2298	1748	3114	4582	1565	1781	3913	1607	1862	1015	1705	2709	2320	1916	1979	1333	1340	2248	3044	1714	1770	3126	2617	1826	1700	1710	2038	2624	1992	1302	1884	2522	2114	2135	4850	2875	3061	1502	3434	3203	5248	2296	1224
BLOC1S3	1080	481	689	716	815	1067	887	702	861	906	1102	1093	720	758	766	1531	664	582	719	1055	1039	655	924	521	982	908	616	631	793	447	847	809	449	986	949	916	705	597	782	1068	883	621	1224	1156	1185	1423	534	1024	941
BLVRA	3569	1635	5257	3500	2923	1054	2174	1985	2502	3516	1586	1600	4351	1457	2115	1960	2449	1781	3484	1030	1058	1880	1561	1578	2071	1647	2805	3576	2920	2079	1969	1252	955	2316	2343	666	1555	2961	3605	2812	2269	3147	3020	1714	1864	2541	2662	4653	2349
BLVRB	4110	1373	2529	3236	4143	2558	2659	3642	4509	5856	5228	2067	5890	4104	2340	4375	1638	4249	5361	1563	3500	2022	7087	1711	2763	5476	33066	3202	1922	2305	3899	3460	1769	8620	5766	2641	1514	1214	4852	3337	1717	2543	2654	2355	3376	1381	1921	3829	1973
BLZF1	1312	956	829	2491	2291	2517	1491	2346	2915	1784	1111	2092	3051	1815	1230	1691	1856	2819	1111	2005	2212	1573	1814	2127	3202	1377	1457	2335	1758	1533	1340	2679	1157	1463	1011	1967	1068	1710	1357	2863	1019	1872	1349	1945	1807	1710	1589	1555	1994
BMF	1151	238	335	679	935	213	2733	523	519	275	772	486	536	406	1564	346	956	627	1133	992	933	1221	952	694	765	726	896	869	2678	961	1231	826	834	781	573	353	979	575	243	346	1863	670	507	1964	619	228	547	1217	1115
BMI1	2737	2169	2347	2077	1891	3029	2326	1626	2032	2566	2444	1797	1920	2884	1969	2588	2560	2007	3952	1630	2852	2102	1977	2740	1793	2739	1893	2737	3052	2520	2489	1300	2937	2483	1494	2433	2288	3257	2792	1783	3468	2685	3584	4672	3098	1907	3028	1846	2260
BMP1	6920	2750	2458	2824	4507	2137	8054	4114	4646	3444	5067	3034	3227	4616	6238	7246	5050	4082	2162	5816	7229	5590	5162	4621	4952	3501	1890	2400	10874	3468	7029	3554	4487	1231	2744	2453	6818	2005	3184	5283	2696	3347	3175	2275	5682	5636	3572	9639	3138
BMP2K	275	448	355	543	584	881	800	1599	1011	674	416	1255	2162	1297	1776	411	1288	2689	1425	1663	4134	2265	2812	1769	4345	631	553	1704	1344	1121	1240	1467	1110	684	764	537	856	997	453	3065	549	422	531	454	824	656	419	2827	995
BMP2	5774	940	1141	1757	560	1811	1531	1890	7546	523	396	1640	1766	367	1864	3364	2881	1097	2872	2804	2574	1400	1902	998	2916	425	399	3597	2140	1586	1231	6224	1411	112	1021	206	1275	441	1048	8560	567	2944	401	120	3759	550	676	1196	3708
BMP3	30	66	16	28	63	0	0	835	2	3	79	0	0	0	13	0	15	5	0	1	0	7	18	1	0	222	414	0	2	10	258	7	7	622	2	16	1	14	588	0	0	56	40	34	0	70	0	10	39
BMP4	190	317	81	307	318	965	473	226	451	126	1228	215	495	219	442	121	152	187	118	438	214	617	326	264	197	485	371	88	190	364	367	203	152	64	661	169	243	343	124	127	120	257	223	140	134	153	228	307	245
BMP6	93	19	50	442	139	65	824	204	48	80	92	89	183	212	221	56	627	99	28	91	137	355	114	87	102	354	241	46	59	390	1210	134	73	105	319	74	230	606	102	120	208	85	91	121	103	72	136	252	130
BMP7	560	5283	4270	1426	1716	3858	213	4380	355	3297	9876	4072	216	3567	2322	2715	758	2619	2444	2322	220	289	2662	108	1896	8742	6991	135	1120	576	5141	2359	2254	3840	3736	5968	2201	7989	8573	988	3815	1643	1666	10811	13	2372	9	1122	759
BMP8A	709	330	656	71	307	81	1758	83	398	90	761	173	252	556	1346	422	455	436	233	305	697	432	1267	382	262	309	247	144	1010	199	1775	394	1205	365	1091	76	2345	603	523	191	724	183	169	81	657	139	335	952	513
BMP8B	15	99	127	24	57	74	479	38	235	103	227	174	150	254	470	1722	165	204	206	83	221	154	647	101	100	337	252	67	174	118	550	277	127	166	263	40	623	2415	390	83	238	71	61	88	66	138	69	342	166
BMPER	33	55	20	15	0	4	2	67	77	1	19	17	19	24	29	5	24	15	111	16	50	83	19	44	20	4	19	13	12	106	15	13	9	5	1	1	42	45	40	5	4	11	3	6	70	1	4	129	25
BMPR1A	766	898	413	751	801	550	945	652	866	983	1128	580	1032	785	964	963	774	888	2102	833	1217	685	832	633	892	1067	708	1157	1013	796	1229	851	1218	1060	674	1107	756	1037	1138	905	555	601	932	882	663	613	839	764	618
BMPR1B	509	387	20	195	184	1070	128	468	827	188	99	421	864	483	428	1641	264	141	98	475	414	255	248	420	132	252	44	108	616	244	162	175	865	15	105	9	321	69	324	14	8	824	47	29	287	924	732	573	115
BMPR2	5959	4673	2990	5210	3815	5368	5780	4072	2123	3179	3725	6629	4679	3179	8244	5625	7241	5579	6697	9122	5091	6586	7052	5041	8547	5716	5136	7685	10552	7193	8805	4137	7266	3215	4340	4802	6457	5254	3302	7112	4455	4240	4081	2650	5309	3524	3113	5769	5196
BMS1P4	10	41	14	21	19	51	39	46	94	67	23	74	5	45	18	20	14	53	46	92	32	18	35	22	24	11	20	106	11	5	8	23	40	57	107	109	18	55	111	42	37	70	38	22	26	54	97	7	21
BMS1	5633	6599	4876	4049	4167	6920	3786	3097	4462	4271	4182	3054	1558	3872	3552	2691	5600	4117	3906	3353	3251	5101	9129	5974	3447	4772	4010	4315	3267	4712	2454	2966	4548	5212	4795	3688	4753	5479	4971	3097	4258	5461	4463	5334	5015	3679	6139	3331	2973
BNC1	3711	5851	531	4728	7778	7532	5260	6492	12501	6475	2344	12845	8000	13530	2140	6489	4926	12845	468	12467	6606	6311	6712	6689	9017	4104	3496	11675	6797	4558	1004	6201	4037	1323	3805	4403	3726	6393	3683	12515	650	7660	4948	7368	5011	8338	6479	12436	11580
BNC2	870	83	234	289	202	54	1039	123	83	37	843	149	374	184	1968	416	1034	317	901	949	1133	1799	1070	891	562	187	119	122	2287	845	2334	435	922	136	438	112	1177	326	256	102	139	190	161	52	920	45	190	598	255
BNIP1	864	605	1017	401	964	329	465	349	622	532	384	349	750	589	427	356	278	640	503	214	294	267	291	462	332	218	235	346	340	321	339	462	407	313	497	266	371	186	353	732	364	783	627	479	646	302	564	266	409
BNIP2	2184	1427	3256	2716	2360	1665	2820	1894	3407	2058	2065	3128	3054	2601	2025	2863	1794	2535	2643	3393	2847	2738	1811	2226	2457	2484	2098	2900	2007	2443	2712	2880	1591	1834	2213	2355	2052	3079	1436	1879	2655	2784	2175	2841	2483	1565	2465	3471	5162
BNIP3L	5178	8364	4651	4791	4026	2997	8482	4503	3621	4661	3520	4283	7008	4174	6862	14061	3780	6328	10907	5416	5304	4520	5244	3357	5411	5672	6171	2464	7318	3237	10419	2734	8389	2361	8093	3398	6041	4486	5349	10010	3360	2771	9366	7237	12632	9974	3946	9720	3452
BNIP3	2039	11896	4918	3283	2809	384	5257	1585	2730	3302	1779	5796	22388	4470	1393	10552	1734	5317	3591	1691	1128	814	896	5019	5807	2943	1542	2272	3063	1867	1088	488	3126	1363	2807	1164	2841	3236	5685	9301	2562	1952	5541	3062	6324	11390	4233	4784	516
BNIPL	358	2222	669	3900	1356	610	565	1868	650	2179	725	1747	4324	1130	792	214	236	1125	133	2970	1849	1030	716	477	3001	187	1210	2156	1383	53	1015	1174	271	56	602	3408	209	2412	46	1992	925	179	835	1257	1251	1019	264	539	470
BOC	614	2267	681	1936	637	1207	693	1209	450	175	624	772	449	329	1209	339	1665	367	1095	1110	677	1464	779	924	1059	531	606	415	2369	1958	2699	557	929	273	727	150	935	1101	440	861	1442	244	374	2262	1209	456	292	458	748
BOD1L	1354	2168	344	2040	1430	2697	2804	3364	2385	1031	1975	2031	690	1715	2734	1904	3733	2325	1928	5128	2033	3220	4761	3583	4011	2627	3200	4006	3774	3540	3501	4239	3857	2610	2341	3596	2556	2674	2059	3082	1587	1620	1826	1256	2369	1460	2462	2935	3245
BOD1	2575	1941	2984	1524	2353	1038	1696	994	1504	1415	2110	1033	2017	985	1639	1041	1057	1221	2712	916	904	1069	1514	1495	1017	1253	1195	946	1408	1298	1427	1275	1483	2230	1925	1044	1792	1278	1970	1573	1941	2176	1629	1782	2004	1126	2826	926	1285
BOK	2792	3365	2831	2705	4121	1485	2369	2554	3356	4393	1258	9399	4388	2134	2448	2453	2250	2429	466	5024	3353	2477	2493	972	2790	2236	1257	2331	2466	1362	3543	2528	4437	1309	793	2903	1430	1546	1143	3265	2934	3400	3123	4043	4481	1653	4567	2010	2545
BOLA1	353	326	1061	464	416	508	259	409	73	231	321	440	209	439	216	326	247	72	474	201	202	111	384	175	201	524	481	470	285	223	141	279	300	446	413	485	173	555	555	433	307	351	239	587	380	397	485	668	372
BOLA2	6029	3187	18484	2296	5920	4007	2956	3681	3647	3273	4064	2552	3845	6450	1829	2037	2758	1371	2351	2533	1976	2208	2340	1981	1211	2192	2400	3304	2447	2465	2933	3821	3233	1908	3448	3476	1746	3640	3086	3302	5760	5208	4020	11257	4005	5411	3310	2239	2849
BOLA3	1190	895	2331	601	953	946	555	567	794	1639	1393	735	544	387	313	1097	478	690	373	245	733	353	440	518	260	799	602	148	323	369	344	539	376	892	669	1002	456	1139	721	612	903	568	1404	3011	609	1158	814	532	618
BOP1	471	3100	4105	770	3675	1927	2280	2081	1573	1106	1020	3021	2320	3698	2088	1315	1241	2724	938	2215	1786	815	1846	1778	2206	1760	2560	1024	1293	3017	359	2578	813	1092	4076	1258	3399	949	2308	3096	1031	951	1477	424	1159	1284	4105	1622	3512
BPGM	5828	874	3124	8645	2700	2973	5150	5649	10709	1559	1213	7594	3655	1937	2409	1997	8835	2046	590	5215	3023	2259	1495	1594	4808	1490	1727	1161	3074	4481	3495	2795	944	801	8221	4161	4455	1167	950	3517	3420	2400	3994	2010	1174	2810	2414	1366	2977
BPHL	263	734	1337	834	644	610	854	860	581	926	947	690	1135	445	234	663	580	633	293	324	430	182	234	330	491	318	519	284	245	352	358	574	195	502	638	483	252	748	706	740	428	444	286	998	621	554	1250	483	261
BPIL1	0	2585	0	0	652	0	0	7301	7	3	0	0	0	0	1	0	0	0	0	0	0	54	0	0	0	26210	0	0	0	4	1273	4	0	0	0	148	0	58	820	0	2	0	4200	2398	0	1603	0	5	0
BPIL2	38	436	0	87	229	286	333	143	75	32	0	294	1439	0	142	2	27	100	1	367	1393	600	205	47	1500	3	5	0	53	2	103	60	48	0	107	118	1	0	0	194	0	4	174	114	76	77	0	213	23
BPNT1	2518	2119	3568	1538	2302	2902	1432	1731	2255	1741	2380	1444	1126	2351	952	1521	1021	1552	1921	1399	1056	1478	1566	1557	1519	1328	1419	3096	1624	855	1439	1961	1647	2178	2206	1841	950	786	1480	1641	1374	2621	1413	1375	1779	1687	1943	1272	1190
BPTF	2220	4268	2094	2580	1864	4465	2454	3722	2322	2829	4680	3418	951	2450	3658	2239	3222	3588	3770	5959	2219	4797	5965	3231	4346	5076	4565	4339	3672	3812	4092	3275	6071	6168	2614	9480	4177	5304	3717	3579	4099	2143	2511	3762	2734	4013	2655	3616	3140
BRAF	204	352	429	208	316	264	250	264	378	506	585	457	597	534	577	348	359	477	515	309	479	395	486	280	563	488	854	547	284	311	652	457	590	365	698	381	526	728	306	647	262	319	474	279	619	260	264	321	368
BRAP	1821	1324	2638	1527	1416	1466	1085	1179	1304	2070	940	1896	1448	1760	932	1528	1244	1487	1571	1628	1407	1232	965	1272	1298	1514	1552	1148	1384	1130	992	1177	1216	1734	1259	1472	1408	1847	1740	1532	1553	1297	1393	1817	1306	1581	1454	1224	1612
BRCA1	810	2124	2132	507	1243	1588	351	1156	1210	778	1115	1851	408	1543	687	970	1203	1413	1281	1321	847	863	1007	795	834	2072	2195	972	344	856	393	1286	872	3042	1268	1609	1500	1549	2163	888	1495	1857	853	1181	841	1253	1083	963	954
BRCA2	77	1232	167	124	356	599	45	271	281	217	313	486	152	907	494	405	447	720	658	276	436	699	1230	540	464	1362	921	950	168	421	140	660	951	986	471	489	870	1374	1753	446	343	799	262	255	548	305	401	950	740
BRCC3	571	875	654	1001	1070	1469	868	1257	895	2766	1647	1268	954	1039	889	1303	971	1073	596	1917	1010	887	1170	1045	904	284	1474	1585	770	859	857	1070	532	1444	858	1810	899	1137	1273	974	1511	1258	1089	1512	779	1192	1289	1982	679
BRD1	792	2165	1319	1808	1579	1925	1582	2298	1808	2424	2752	1405	1645	2334	2571	1681	1718	1613	2325	3039	1991	1900	2149	1082	2503	3643	3633	2866	2600	1482	2073	2392	1693	2092	4011	3418	2684	3439	2768	1673	3402	2443	1792	2024	2186	2994	1976	1569	1691
BRD2	5858	10211	2731	8849	6610	12530	6809	11662	9598	6920	12249	6636	3550	9675	9622	7005	9564	8439	8791	10211	6596	9524	8054	9777	9832	9318	13016	7318	4260	8553	10389	13304	12914	13121	12773	11802	15092	19355	7579	9540	10920	9293	6259	11481	9850	11124	9114	6760	11011
BRD3	993	1847	1349	1191	1639	3681	1584	1343	1499	1165	3568	2286	1381	3193	2962	3386	2358	1335	2439	2123	1409	1757	2930	2259	1906	3124	2225	1914	3060	1831	2406	1436	2385	2747	2741	2016	2610	2733	4569	1525	2885	2194	1503	1622	1467	2296	2624	2211	1305
BRD4	2407	6770	1484	2772	2182	5842	3152	3426	3171	3437	10732	6379	2223	5125	6228	5235	4345	5276	9350	11557	4353	4697	7816	3907	4980	7854	9858	5406	9176	4514	5002	4236	4884	7359	9318	5600	7117	8295	10049	6965	5603	3654	3854	3241	4410	4296	3163	4353	8501
BRD7	2464	3325	5015	3375	2381	2818	1705	2376	2905	3358	4244	2205	1440	1648	2238	2010	1543	1840	1948	1998	1831	1675	2387	1786	1848	2392	1807	2751	1887	1580	2469	2515	2024	1583	1848	2564	3149	2871	2560	2028	1239	2763	2438	2129	2288	3323	2923	1993	1543
BRD8	2658	3042	1418	1771	1935	1613	1268	1677	1764	1715	2189	899	980	892	1634	635	1467	1589	2293	1198	711	2162	1877	2475	1471	1340	1501	1776	1339	1494	1338	1717	2647	1616	1148	1896	1897	1801	1133	1280	2489	2479	2114	2439	2169	1002	2983	1587	2371
BRD9	3825	2846	3218	1911	1263	2458	1324	1624	2003	1900	1487	2001	1178	1710	1106	3302	1302	1555	1764	1675	1793	1269	954	1339	1148	1370	1332	1329	1301	1512	1328	1490	995	1486	1010	1679	1267	1947	2721	1673	1518	1569	1835	1875	2365	3616	2101	1593	1293
BRDT	0	1080	0	0	0	0	0	0	0	459	627	0	0	0	0	0	0	1	1	108	0	0	0	0	0	0	211	0	0	0	0	4	402	0	34	0	0	78	107	0	0	0	1	2197	0	100	0	0	0
BRE	1689	1399	2097	1331	1042	1363	1129	865	970	1235	647	1095	1395	1217	999	1057	1118	1096	932	1095	1175	837	1034	1188	1030	984	1498	1079	1479	1104	1303	967	1248	825	911	1438	853	1154	1245	1415	772	1027	879	1017	1181	980	947	1155	1233
BRF1	1059	2225	1435	1497	1149	1928	1645	1469	1045	2420	1025	1780	1472	1260	824	1352	1317	1327	1043	1345	1769	1400	1530	1586	1132	1569	1454	1078	1214	1537	1126	695	1554	1557	1896	1376	1649	1067	2094	1454	1763	963	1800	1405	1071	2791	1409	2461	1288
BRF2	697	550	748	551	1048	1451	591	443	828	1066	786	565	567	799	684	1441	369	838	991	813	475	379	676	603	384	1484	935	300	576	614	374	627	772	656	739	714	523	1483	514	778	490	440	984	642	716	1130	876	679	551
BRI3BP	174	464	299	90	308	486	136	329	354	366	326	935	307	1216	124	684	383	829	173	374	552	223	309	340	310	765	699	184	77	173	61	494	291	687	222	489	256	737	661	506	439	239	399	573	119	397	239	438	451
BRI3	3548	1291	4061	3687	2048	3820	3649	1734	1794	1826	4519	2954	3467	4045	3263	2158	2088	1662	6567	1646	2425	2221	1588	2404	1531	2089	2405	3411	3251	2499	4308	2923	2636	2305	2322	2019	2799	1930	3253	1711	2592	4217	2246	3180	4078	3582	3160	1585	2215
BRIP1	96	489	105	56	315	470	76	356	365	350	697	536	203	436	148	376	461	876	261	196	486	216	509	360	207	677	635	333	68	173	40	339	521	1133	467	431	349	424	685	371	392	341	196	272	169	233	269	178	273
BRIX1	5011	4433	7665	3543	2759	3337	1765	2683	3428	2888	3468	1752	1290	3061	1524	4980	1906	1553	1559	1430	1903	1567	1893	1843	913	2535	1670	1176	1086	1442	1298	2631	1930	2950	4095	2313	1958	2545	4512	1759	2136	3998	3399	7467	2561	4973	3759	2882	1868
BRMS1L	510	1215	692	603	789	1210	633	552	570	1019	949	565	660	992	555	556	492	752	384	572	643	419	566	845	548	536	2018	510	442	630	474	353	672	518	941	880	523	613	817	551	598	1122	855	654	627	1148	888	1342	398
BRMS1	3077	3720	6579	4445	7206	3932	6878	3389	4111	4249	2503	4433	4862	4263	2215	2622	4328	3205	2096	3307	4998	2312	2700	4867	3543	2720	1938	3068	2101	2875	2511	3568	2147	2010	2253	2575	2484	1483	3818	3899	2567	5244	3470	4797	2512	4539	3676	2590	2712
BRP44L	1037	961	2038	1309	1032	905	732	665	908	871	768	512	840	510	699	590	742	447	1083	554	540	631	279	955	496	505	734	892	968	1423	874	996	561	677	474	454	543	850	699	687	1351	1699	544	1760	681	610	586	596	1333
BRP44	1609	739	3344	1571	2157	1675	1146	1486	1112	1234	2148	1558	1227	1646	1432	822	1321	944	3773	790	1015	639	844	900	899	1721	1749	1554	1477	1399	964	1182	803	2867	1762	958	1154	1834	1559	1105	1674	1605	1282	1591	1079	1003	1065	1581	1975
BRPF1	384	714	346	738	1309	937	825	880	1398	613	990	922	383	1155	989	488	866	1313	791	1078	921	1029	1154	1166	912	992	1029	871	856	779	992	996	1132	1056	1383	2191	1234	858	982	990	655	683	664	628	1152	842	1147	1367	1150
BRPF3	643	1305	540	861	899	1282	1086	1791	1065	627	2888	1173	564	1298	1234	1098	1860	1076	1185	1433	1099	1737	1767	2063	2103	1776	1893	1330	1002	1664	1825	1757	2102	2278	2161	1614	2430	2874	971	1916	1398	1399	643	1203	1121	667	1021	2006	1363
BRSK1	345	52	406	23	82	221	113	42	123	148	899	23	55	63	99	162	69	50	195	41	66	127	129	78	56	135	47	30	111	88	268	123	57	88	461	51	144	60	24	19	48	40	86	145	152	90	60	83	66
BRWD1	2606	3144	1360	2108	1866	4232	3000	3493	2373	3093	3057	2828	2746	4380	2436	3884	2040	1950	3523	4130	2634	3064	3445	3025	3544	2458	2397	2883	3080	3560	2073	2812	2369	2583	2883	3586	2846	2574	2022	2590	4377	1387	1579	5763	2447	3170	3147	2440	2221
BRWD3	260	500	111	295	188	888	810	742	539	538	1271	1212	807	523	822	950	676	1152	747	2536	473	936	2150	722	1078	1564	1843	1471	822	448	871	902	758	1306	1335	2087	699	937	1144	704	707	378	488	470	776	600	329	1154	473
BSCL2	3829	630	4224	2155	1771	1620	1261	1435	579	1058	954	2391	1552	564	2385	1608	2868	506	3564	1549	2121	1469	1860	1665	2363	1349	1845	1839	1182	2042	2621	2482	768	2318	695	1896	1481	1246	4514	560	1980	2731	1044	2428	865	1129	2045	2188	1734
BSDC1	5093	3243	4024	4802	4271	7363	4227	4202	3449	2646	4058	3135	3829	5007	3868	4056	4052	2111	4041	5685	4049	3280	2915	3829	4944	3419	3040	4372	4701	3803	4173	3524	3843	4616	3218	4102	2487	5000	2465	4179	6854	3404	3713	3978	3686	4214	4043	3172	2678
BSG	18691	23361	21616	29162	29550	38811	43934	35978	42024	23143	36177	36865	37466	65330	24501	27403	37910	35455	29779	31556	33255	35115	19713	31839	21779	20291	21128	16872	18691	24877	20437	30517	33066	31036	31036	17926	36499	32153	26736	30517	32476	38594	20480	54866	27841	39300	32007	26210	26373
BSN	12	96	13	7	8	4	13	39	14	58	13	37	0	26	16	10	36	9	1209	21	21	16	25	20	25	17	90	7	34	42	33	15	23	48	49	34	40	32	75	8	75	8	10	21	15	6	14	19	20
BSPRY	9	531	364	1128	893	463	227	1185	9	1095	568	813	563	3820	590	440	104	737	495	520	833	246	847	232	1627	732	437	285	133	31	1217	431	174	382	678	632	156	657	144	972	745	420	1130	478	61	842	204	646	172
BST1	108	21	127	83	78	20	196	75	62	25	133	46	271	142	233	50	117	103	35	74	146	197	136	203	89	41	63	112	139	139	204	144	85	75	60	77	149	39	71	57	32	140	65	67	153	28	121	87	133
BST2	10886	14245	2260	9589	23361	14161	5639	2008	16905	9948	10531	268	5539	3887	4763	4200	8011	12467	21234	3476	7283	2449	8608	11179	26129	721	6081	11952	14440	8620	1813	5266	1173	11306	2423	3223	2242	535	695	16524	6318	15296	20732	18979	553	13377	22758	10029	9939
BTAF1	956	2541	705	1521	1064	1085	1674	1991	1803	2841	1702	2255	1738	1361	2250	1474	2453	2199	2304	2581	1590	2651	1936	1886	2560	2669	2127	3871	1234	1633	1184	2305	2118	2666	2295	2439	2344	3102	3092	1900	3288	1841	1830	993	1771	2093	2002	1431	1928
BTBD10	2979	1920	4096	2278	2600	3390	1981	3042	2567	3108	1973	2575	3785	3568	1383	4439	1958	3305	923	2457	2196	2100	1274	1710	2194	2291	1579	3217	2666	1474	1427	2402	2094	1558	2514	2538	1463	4250	2841	2741	1986	3371	3403	789	2929	3043	2265	1287	1840
BTBD11	787	2144	1639	1761	1774	758	1154	1628	1238	3226	99	988	1689	3486	342	320	535	2826	1291	1292	2786	1905	1053	1273	2293	2927	1063	1294	530	586	727	1782	1291	4167	535	341	797	2417	2661	3760	492	978	2618	322	2586	2963	584	1460	2373
BTBD12	163	732	228	291	310	414	256	641	420	427	708	705	209	618	396	305	526	741	261	741	316	513	437	587	612	707	755	821	331	476	292	764	635	700	458	703	508	669	695	841	763	363	288	774	467	353	339	507	632
BTBD16	34	170	28	40	0	168	1	6	14	323	9	14	29	615	0	747	2	1	4	34	0	2	7	4	3	3	4	7	4	0	0	4	0	2	6	279	2	27	74	11	358	25	38	91	12	1045	12	3	1
BTBD19	50	9	1	11	19	61	112	34	113	30	46	81	14	76	102	30	48	66	24	133	64	98	103	60	63	15	23	50	63	29	84	73	85	14	49	59	109	55	42	34	83	20	12	8	46	19	48	36	45
BTBD1	3221	2898	5743	4381	3138	2672	3648	2763	3572	4250	2844	5024	3184	3709	3243	2070	2818	2657	4167	3840	3658	3196	2562	3191	2136	4098	2361	3287	3557	5363	3744	2877	3327	3065	2498	3944	2680	9812	2029	2278	4695	3504	2908	3963	3192	3001	3829	3617	4944
BTBD2	2805	3924	5872	4679	5093	6050	4405	4445	3523	4191	7443	7507	2503	8140	4670	6090	4500	6234	4017	5547	4408	4591	6479	3925	3753	10552	7406	3627	3944	4648	6818	3250	3770	7420	9053	7382	6805	7532	12467	6188	6693	3047	3207	8111	6618	7462	7377	8521	3709
BTBD3	991	851	946	1341	716	983	1951	1982	1067	742	1198	1119	2358	1553	1475	1677	1926	1886	2702	2428	3969	1626	1672	1460	1420	951	1799	1401	1657	1633	1271	1726	1906	1620	1598	1144	1537	923	1127	1686	2606	902	898	851	874	1109	1132	1414	1757
BTBD6	2336	3002	3551	3884	3017	2597	2919	3580	2001	3899	1262	4034	4334	2650	1689	3991	2304	3109	1567	2753	3038	2088	2382	2201	2113	2427	1705	2170	2552	3432	2327	1210	3763	2006	2086	1918	2447	1700	3203	2961	2708	2653	3737	1887	2748	6724	2961	4283	2361
BTBD7	1585	2175	1247	1517	1086	3095	2896	3150	1848	3381	1722	3569	2688	2752	2246	2934	2533	3489	2400	3566	3513	3157	3013	2102	2431	2866	2708	2164	2555	1947	1875	1874	2736	1903	3215	3351	2295	1216	2475	2810	2404	1389	1977	901	2285	3047	1559	4512	2925
BTBD9	738	636	881	781	743	1116	686	988	730	465	757	609	1213	448	945	734	956	1283	488	1107	1244	1057	767	632	1275	753	708	1917	930	1288	1723	1475	1147	1247	798	2004	993	1548	358	1129	620	785	645	764	1316	707	664	672	507
BTD	466	96	459	455	462	293	480	491	462	213	418	501	631	353	383	539	630	440	206	358	425	415	279	385	415	327	297	321	424	358	500	324	460	606	258	603	297	125	231	281	246	331	224	317	533	306	820	337	425
BTF3L4	2712	2470	3987	3410	3204	2911	2868	2350	2868	2883	1863	2214	2290	3556	1868	2497	2121	1865	2007	1419	2292	1649	1383	2116	1976	1545	1651	1933	2752	1849	1560	1818	1600	1666	1598	2449	1938	1227	1182	1903	3167	2992	3946	3500	1820	3996	2963	3270	1700
BTF3	25787	29550	24196	23619	28317	12234	14874	16492	25454	16312	15447	13722	20984	14922	14579	13510	16075	17175	18602	10481	11091	14290	10953	15350	13824	11192	14161	13901	14849	12863	16905	14227	16636	17004	16339	14825	18142	14708	12983	19086	24125	29061	18902	21392	26210	17207	33566	11868	22388
BTG1	10624	3731	13663	15044	10743	3603	11706	10220	11405	5359	7179	4505	7382	11057	10920	7163	11091	14465	10562	7859	8338	7827	2918	7171	20530	8011	20732	13048	22388	10853	9439	7157	7008	15570	10380	2979	12163	7805	10604	17673	20161	14101	10201	11557	21496	21073	18979	11432	12294
BTG2	3003	3712	1810	7989	4002	1700	4065	13919	2801	2643	2522	3868	10116	625	5391	3613	17273	2884	5413	4890	5691	21549	3257	7827	9067	5710	6862	12581	4081	15813	10327	5851	2222	4294	8916	1746	3277	4774	3776	3095	2265	11113	3193	374	2344	2606	1885	2897	7029
BTG3	1406	2625	2098	2110	2622	5160	1792	3640	3243	2513	2206	3164	4049	2508	1621	2002	1055	2231	3840	2322	1742	1434	880	1748	2778	893	1073	1555	1471	717	3074	2315	1406	1202	3968	1549	1596	2880	1349	2992	2183	1802	1247	3089	1935	2489	1864	1168	1355
BTK	286	98	290	479	287	146	188	62	136	220	182	88	271	39	930	36	906	304	303	230	235	904	422	570	371	204	333	649	359	766	906	182	364	451	54	40	586	123	126	160	166	389	198	269	196	82	275	708	756
BTLA	44	0	83	124	84	3	22	5	51	15	8	4	19	1	34	6	220	73	17	14	21	140	84	35	65	55	48	99	17	111	23	34	18	158	10	0	21	32	21	24	60	47	33	29	6	0	59	77	105
BTN2A1	969	645	809	1181	956	920	1264	1324	1273	761	1413	542	745	677	1186	823	861	582	1044	893	704	882	891	1126	1022	618	732	1373	762	981	1050	1091	1407	1231	1065	835	1352	1023	950	602	902	1270	787	1614	963	1253	1125	524	1032
BTN2A2	482	472	962	682	682	551	899	873	1497	374	782	394	676	448	1035	710	1277	704	2024	354	580	802	705	741	715	482	334	1465	614	1015	829	775	698	946	499	308	770	528	398	690	325	852	505	599	403	534	1004	391	936
BTN2A3	21	32	41	28	47	58	31	52	104	64	73	38	14	26	41	24	21	56	60	33	29	30	32	59	56	27	30	116	46	25	23	66	35	67	58	39	32	45	66	51	36	82	30	84	63	66	76	19	45
BTN3A1	1825	1759	415	2175	2393	1677	1498	1798	3436	907	1573	727	1348	1389	2213	1571	4852	3221	1874	834	882	2620	2633	2557	3652	1373	1178	7401	1628	4346	1704	1950	1497	3196	457	788	1235	897	563	2070	1101	3588	1813	1351	1330	1435	2230	1179	3655
BTN3A2	3164	3398	2110	4933	4609	3385	2962	3251	5682	406	1898	1658	1863	2940	3677	3666	9480	3156	2906	1814	996	4939	3930	3785	5329	2802	3295	8896	3714	7680	3086	3224	2218	5432	757	1163	1803	1101	1634	1498	1148	4843	3361	2907	2097	4274	3576	3796	8651
BTN3A3	1355	1893	399	2333	1851	2096	917	1442	3345	916	602	867	964	891	1280	2003	4721	3794	1548	663	624	2484	1596	955	3312	1017	1056	5595	2096	3572	978	1129	876	1433	211	517	918	990	377	1664	841	2532	1710	1299	837	1354	2000	1384	4043
BTNL9	24	20	262	15	4	35	19	149	216	38	197	25	18	17	84	13	5	125	2605	46	15	45	26	31	10	99	427	439	13	38	15	136	23	316	42	24	110	73	55	16	13	113	31	19	129	58	65	11	44
BTRC	1161	1623	1099	1718	1797	1124	1223	1619	1916	2256	965	1840	2462	921	1681	1864	1711	1353	1059	1681	2400	1627	1284	1444	1909	1049	1365	2559	1672	1486	986	2212	1116	1694	917	2702	1290	1665	2467	2241	2183	1694	1733	1010	1624	1856	1257	1332	1610
BUB1B	779	1389	1185	484	1801	1172	412	863	1100	1262	1928	1144	716	1747	796	1594	781	1503	1516	1037	925	1112	994	1074	787	1831	1654	1006	165	799	251	1604	2827	2008	1110	1260	1479	2083	1313	709	1508	1731	1598	3793	1580	1057	1218	1712	1445
BUB1	1549	3371	1506	475	2109	2888	405	1094	1171	1914	4569	2297	830	2403	1021	1705	1107	2290	2281	968	1668	1596	2296	2018	913	2455	1660	1221	292	1086	307	1889	2395	3265	1054	1719	3213	1850	2076	1299	1390	1639	1836	1587	1528	1678	1177	2681	2327
BUB3	6582	9332	7956	6560	7377	4624	4795	3843	7332	8105	4323	5171	7555	5069	3975	6982	6720	6556	6986	4878	5902	4867	3467	5981	3794	4655	5283	4515	3848	4719	2461	5754	6301	6560	4134	5628	4916	4035	6184	3869	6793	7323	7838	5313	5698	8508	9229	3898	4209
BUD13	1108	983	1848	1205	864	1074	627	909	1099	616	1577	1083	815	649	733	1306	845	871	807	764	1004	820	623	698	834	879	670	604	915	643	722	728	958	866	813	943	785	667	1336	832	902	732	953	1234	1004	1243	1352	619	779
BUD31	5396	2519	14483	4104	4013	5466	2741	2506	2935	3207	4195	2709	2827	5056	2203	1572	2214	2150	5486	1341	2086	2270	1033	2180	1608	2597	2500	4219	2942	1730	2305	3287	2003	2843	3720	2854	2674	2691	3226	2160	2498	8071	4136	5361	4839	3436	3614	1769	2291
BVES	544	287	85	447	237	1125	747	338	542	37	150	1441	165	216	336	508	632	108	1034	1102	155	328	296	598	154	78	50	81	1361	2236	377	319	864	149	260	59	440	120	932	933	128	134	57	29	131	1554	225	432	153
BYSL	1111	1611	2721	1150	1511	2377	1041	1193	1783	1373	1480	1240	1166	2226	761	1136	1405	1415	475	939	955	984	984	1070	917	992	1074	815	820	1101	750	1697	1753	1990	1485	1342	1905	1619	1065	1645	1211	1653	1309	1784	1473	1323	1726	1040	1170
BZRAP1	201	322	263	193	144	215	117	267	219	151	81	40	11	143	146	178	136	129	529	95	33	162	129	87	47	280	161	243	67	170	465	45	57	377	67	126	118	155	861	24	518	141	108	940	82	89	167	44	111
BZW1	12945	12205	10211	13377	16251	13605	15518	14016	9190	15874	7309	18730	23901	8193	8495	8204	11802	10191	7848	9114	15755	11829	8827	17400	11419	8156	9480	6355	9332	10163	10732	11306	11390	6238	10481	10151	12109	8953	12343	21549	10106	11760	13472	8771	9982	16604	10833	10294	10644
BZW2	4967	5334	7229	4474	3854	12704	3488	4569	2943	7911	7967	3976	3734	7983	2869	5498	2832	3339	3009	4486	3222	3781	4835	3728	1944	4200	5106	4398	3785	5579	2814	4377	4196	7885	5769	5574	3159	3420	6454	2532	5048	6294	6281	4110	8521	4058	6109	4567	8011
C10orf105	6	48	6	16	36	42	28	9	39	709	8	4	3	41	9	1150	23	27	44	9	16	26	14	20	25	8	13	14	16	19	17	21	21	14	0	173	17	14	17	5	23	78	164	9	5	141	2	17	38
C10orf10	4910	348	680	2413	3219	380	6191	1519	934	187	1229	654	972	9548	5623	1769	1066	267	3796	808	1244	893	2147	1688	863	2140	1845	1383	2143	5464	4418	926	8444	707	822	519	1567	1275	2411	1113	595	1516	1781	567	2031	437	927	1574	901
C10orf114	267	47	130	29	124	179	143	152	77	178	63	257	242	210	37	75	40	103	26	104	51	50	61	138	108	32	35	121	52	41	32	106	43	29	96	411	49	33	42	127	311	171	103	624	190	70	214	120	58
C10orf116	1208	1406	4819	2536	2017	4013	976	2988	4902	9605	2786	1099	1406	10461	1561	7420	845	6379	1732	3448	2455	2754	409	1423	1908	1799	328	1673	1388	923	1120	2451	1575	147	368	4897	685	5235	597	4522	3886	1168	5334	1362	386	5802	727	1826	279
C10orf118	630	1287	361	677	737	1143	899	1477	1192	1297	1012	1275	2297	1672	1384	1639	1905	1487	1556	2152	1947	1646	1361	1662	2800	1557	1080	2804	1845	1224	1111	1445	1480	1340	1424	1734	830	1290	1264	1842	1124	1006	887	397	939	986	677	880	1388
C10orf119	3342	5799	3115	4043	4747	2888	2809	2896	4618	5231	3894	3647	5663	3999	4385	4455	5185	3883	5262	2575	4990	3758	3656	4712	3335	4220	3424	4491	3471	3376	3085	4391	4026	5660	4225	3681	4705	3827	6447	3333	4829	5302	5101	2676	3543	4721	5879	2764	3884
C10orf11	141	1	143	29	80	9	59	20	18	3	18	7	37	4	68	39	52	25	59	16	35	42	27	50	25	11	16	21	130	19	45	29	41	25	13	99	44	23	16	24	13	159	21	13	56	104	98	39	56
C10orf125	535	403	792	386	521	484	274	381	821	1724	295	128	870	623	333	1238	271	367	280	196	527	314	156	198	408	304	227	242	388	523	471	171	702	357	487	549	310	282	194	111	319	375	875	179	489	505	962	249	386
C10orf12	114	478	107	100	155	341	156	261	334	738	388	520	286	455	390	880	430	865	620	400	688	488	346	898	493	579	573	851	380	317	300	674	475	489	564	861	337	486	495	508	564	494	237	230	371	372	343	336	559
C10orf137	644	811	842	621	693	594	687	694	822	637	854	482	776	712	601	429	685	428	918	844	437	635	537	805	678	960	582	852	474	524	291	607	815	1248	738	787	767	916	1217	493	1006	963	794	741	617	835	776	267	407
C10orf140	37	70	29	32	54	61	29	22	49	106	13	146	47	153	8	19	13	176	43	70	40	22	21	55	34	30	19	16	20	14	5	16	5	38	18	159	17	38	21	29	179	64	27	363	31	29	48	60	5
C10orf18	2160	3433	1425	1780	2767	5899	2838	3084	2826	3109	4333	3570	1803	3598	3289	2461	3190	5048	3184	4154	3670	4437	6850	4890	4052	5069	3277	5947	3398	3771	2808	4227	5071	5281	3087	3471	3950	6211	4688	2915	8664	3245	4114	4308	2775	2562	3551	2485	3734
C10orf25	128	30	85	34	80	215	66	31	91	42	44	35	76	82	49	54	55	80	47	38	42	33	57	41	48	19	31	69	72	60	61	34	116	30	23	33	50	47	19	64	20	48	35	13	84	7	129	81	57
C10orf26	5486	3302	2918	3765	2554	1687	5143	2084	2209	3762	2633	4111	5440	2606	5707	4307	4620	3851	3686	3812	5276	5408	3769	3828	4315	2829	2267	4067	6404	4693	3550	3580	4339	2492	1845	4452	2934	2431	2031	3128	3163	2918	3144	1262	4161	3341	2712	3370	3064
C10orf28	896	1066	1265	1153	1062	956	735	869	1232	1237	682	1129	498	1030	1026	834	702	851	1435	1023	752	767	774	715	1013	1149	920	1463	914	663	699	1228	1246	1489	744	1464	895	1099	1473	1046	922	1688	1150	621	1015	1759	1398	606	836
C10orf2	1019	1137	1117	728	728	855	619	518	1461	1141	695	1291	640	1622	667	1091	875	856	671	1113	776	701	865	1274	523	1183	1022	540	505	828	291	1113	942	2267	1161	1457	1182	1234	1988	857	1382	1048	1005	1064	1420	1220	1459	486	790
C10orf32	1594	701	2223	1918	1229	727	935	778	1298	926	772	600	1120	457	629	1125	755	705	886	902	781	757	537	842	753	565	553	767	1018	911	1290	663	650	799	511	870	680	721	594	635	1422	896	904	613	759	1488	1294	564	886
C10orf35	1075	245	807	83	393	257	179	158	134	532	372	43	235	56	183	455	126	445	928	175	382	40	97	187	223	380	185	295	166	109	87	185	228	698	455	285	180	310	458	130	373	243	454	523	140	304	198	100	140
C10orf46	3722	5065	4037	4046	4882	2353	4345	2449	4354	4182	2947	5091	9516	5464	4636	3458	5547	3762	4661	4858	5260	4342	3671	6318	4848	3796	2488	7220	4634	3711	3205	7695	4962	4007	2806	4293	3479	3123	3768	5856	3244	5067	3898	1592	2452	3755	4234	4174	3940
C10orf47	1453	208	948	144	651	886	591	855	1522	622	645	1738	954	216	481	4124	321	1032	293	257	1337	307	142	2973	359	1708	573	305	179	420	301	1768	858	996	1022	943	619	1886	2379	1144	70	1988	1909	398	737	741	474	83	539
C10orf4	1494	910	3749	1173	911	517	927	518	1333	1043	781	493	368	369	458	388	566	452	591	310	435	417	259	352	261	473	528	474	698	470	399	354	488	804	504	501	490	488	779	699	778	1122	944	871	771	895	1195	475	407
C10orf54	3539	3006	1775	3614	6349	1938	2847	3712	3557	6701	606	2319	4191	2959	2492	10106	6503	3474	4567	3455	4967	5603	3317	3817	5368	2399	2567	7188	3333	5224	2630	5732	3192	2109	1357	9301	2346	3430	1821	3306	1990	5076	6287	391	944	3053	1334	2044	5250
C10orf55	45	22	16	57	189	44	107	102	267	138	29	189	185	103	74	87	87	98	8	86	421	35	124	81	86	8	58	148	77	54	23	145	101	23	94	251	74	29	62	190	47	81	67	6	143	312	111	60	47
C10orf57	1937	1594	2046	2644	2578	907	1107	2015	1329	1782	645	1327	2088	658	1531	1455	895	2211	1670	1251	1955	1224	1209	899	2545	1613	1316	3052	1414	548	1258	2967	888	1270	2492	3086	886	1657	1473	1659	1728	1478	1609	907	1307	1202	1645	1373	1220
C10orf58	4450	12133	10201	8742	5371	3452	3687	5461	7731	15471	7800	10389	11692	3984	4007	8396	4005	10040	5205	3789	8011	5088	2838	3009	7309	6629	6655	9472	3544	2610	3279	8835	2266	6602	7318	3649	4245	7833	5926	6294	4786	9548	8210	3374	1055	13824	2409	4205	3541
C10orf71	32	5	1	270	0	3	53	0	0	0	19	432	7	0	82	0	126	0	0	523	17	162	5	174	33	4	0	49	1593	3382	47	0	228	0	265	1	113	0	0	122	0	0	0	0	3	0	74	6	0
C10orf72	2385	357	1311	1124	587	197	2620	320	333	181	1373	551	1168	731	2059	658	1716	590	3302	1012	1463	1916	1578	886	1286	667	352	428	3853	1771	3250	1042	1922	218	1151	223	4329	1054	721	352	775	578	622	164	973	230	337	1507	676
C10orf76	2138	2306	1849	1890	1926	1681	1811	1331	1988	2195	1155	2077	3815	1513	1484	2257	1649	2973	1999	2317	2523	1817	1022	1898	2969	1535	1298	3259	2082	1660	1728	2151	1694	1546	1307	1818	1537	1669	1149	2599	1405	1891	1740	937	2582	2721	2325	1531	1644
C10orf78	438	1081	652	692	482	504	299	521	692	1595	239	1086	608	520	148	1015	751	551	407	228	237	218	148	152	271	309	238	248	380	319	176	265	300	246	253	351	259	224	526	387	619	575	533	207	415	893	467	187	169
C10orf81	21	265	10	4	79	3	3	2305	18	5	3	2	29	21	25	43	47	9	501	0	2	3	3	22	4	2415	743	169	0	26	951	3	4	639	9	77	0	63	810	3	159	177	729	359	3	107	7	13	43
C10orf84	2447	1655	3680	2028	2310	1177	1159	993	1850	2510	1010	1461	2771	1628	1229	1828	1772	1575	1423	1283	1748	1184	898	1172	1225	1210	909	1531	1757	1713	1386	1776	1357	1509	1074	1021	1152	752	1230	1330	1195	2113	1514	883	1979	2255	1856	926	1204
C10orf88	494	539	882	427	537	438	406	374	497	553	354	493	788	760	295	473	451	496	361	505	472	355	227	390	464	324	324	646	430	300	271	778	376	441	284	538	360	343	486	557	468	407	593	478	646	517	425	320	310
C10orf99	1338	17604	36	7511	8244	793	612	3126	5271	3085	57	4363	17503	744	594	462	2243	12983	215	6081	4463	7197	4405	2138	10500	430	2270	5677	1161	1106	947	4034	53	72	2145	3083	409	1586	36	14333	69	2820	1122	59	1077	734	37	2234	2994
C11orf10	4522	1464	6220	3697	2837	2268	2428	2537	2462	2912	1995	1667	2083	2038	1748	4651	2383	1808	1893	1633	2638	1592	1187	1576	1742	2036	1564	1517	1895	1856	2521	3587	1813	1817	3112	1823	1497	1362	2362	1757	2232	2693	2909	6461	3386	3479	4442	1813	1500
C11orf17	1834	717	1135	1123	1290	1476	933	717	1102	583	1293	670	854	554	471	1004	773	1129	234	783	750	525	295	471	910	694	750	732	1070	1016	663	475	918	921	1047	329	443	354	1029	1182	672	887	703	630	1553	1647	1481	523	1229
C11orf1	777	727	1187	799	407	604	114	436	556	574	382	411	301	309	226	1227	343	330	157	211	325	140	381	120	238	392	438	237	581	197	488	230	238	305	427	794	167	221	682	391	697	377	491	1558	909	1152	1030	285	233
C11orf24	2153	1058	1871	1387	1427	1897	4912	1742	1775	1702	2509	2054	1353	1753	2313	2715	2300	1989	1568	1862	2984	2160	1840	2817	1880	2257	1407	1082	2484	2299	2345	3000	1948	1168	1968	1180	2875	3108	2614	1591	2017	1532	1635	1829	2704	1899	3774	1683	1414
C11orf2	3978	4313	5474	5132	4509	4740	2123	4524	3045	3673	4533	4990	7701	3511	5233	5048	6151	3698	3427	5536	5719	4563	4742	4047	4893	4753	4198	3321	3649	5544	6895	4941	5359	3998	4378	4398	5187	2884	7565	3614	3207	6933	3112	2866	5615	3307	3800	3075	3718
C11orf30	439	918	556	610	330	850	544	811	821	620	1804	1173	442	682	824	960	1150	1014	523	1217	1004	1121	1265	1206	1289	1012	1013	550	973	1037	925	757	1125	842	1432	1149	781	2012	721	902	1343	475	503	865	597	596	573	675	955
C11orf31	3281	626	8960	3199	1942	2061	1703	2826	2272	2615	1927	1763	1201	1146	1052	2971	1569	1359	1701	1446	2035	892	1189	1482	2005	1558	1586	1600	1355	1177	1878	1212	1629	1895	2536	2126	1361	1824	2496	1048	2287	2029	2491	3109	2142	2994	3295	1344	1140
C11orf35	142	57	122	72	52	194	11	75	174	40	83	63	43	45	29	160	36	77	31	72	60	41	92	12	71	105	220	204	57	44	38	45	18	116	215	82	31	82	304	85	51	156	54	100	169	96	165	111	53
C11orf41	711	261	189	311	465	51	2204	383	310	72	619	292	576	160	808	257	275	237	1229	805	1954	136	1676	824	727	12205	214	382	1277	234	3275	296	1484	987	6870	223	2681	577	808	385	180	658	218	13	1205	348	400	546	774
C11orf45	395	697	109	409	185	206	70	291	252	123	285	1305	503	28	170	303	174	274	62	409	215	133	291	106	269	188	188	302	217	103	121	143	260	79	192	288	204	62	363	319	134	137	199	59	238	426	339	140	113
C11orf46	1409	825	4211	1230	802	963	980	715	801	886	750	507	804	649	802	1077	1133	713	499	850	829	958	640	698	696	778	733	632	925	910	1167	512	770	871	890	747	1072	1042	1128	657	1215	758	1082	728	1418	955	1294	678	648
C11orf48	2382	1078	8233	2160	901	1284	1136	1338	1805	2524	1378	1226	1020	1154	845	1500	1163	1224	1207	990	1326	991	817	1348	917	979	775	859	703	945	775	1910	1107	1412	1201	1372	900	867	1940	943	1277	1812	2107	3436	1603	1460	2819	689	814
C11orf49	1196	814	1668	481	512	703	401	554	541	305	678	494	417	847	472	528	401	494	785	549	882	295	377	598	644	497	974	446	510	315	708	547	502	645	560	409	508	391	968	738	882	678	306	985	620	483	643	307	365
C11orf51	1954	1241	5990	2011	1393	871	719	2089	1296	957	1070	1385	2053	849	550	1712	991	734	1644	1051	1645	729	977	1088	789	1226	807	2596	1008	1084	989	3234	860	676	1342	841	1986	2235	611	874	1136	690	1033	2313	1737	1506	1240	1073	846
C11orf53	5	0	0	44	63	48	10	5	0	7	3	2	18	43	31	19	5	3	3	27	37	18	19	3	23	1	2	151	83	10	1	58	3	14	16	13	6	3	16	3	3	4	6	8	7	26	16	1	27
C11orf54	612	913	1146	797	557	1205	538	958	766	593	749	707	1738	560	528	681	769	414	778	907	773	790	493	974	1110	567	651	325	674	896	813	637	535	547	329	686	533	731	545	707	944	512	800	954	504	844	563	435	684
C11orf57	2201	1402	2155	1983	1077	1941	1286	1397	1652	906	2287	1490	1121	1197	1209	1798	1553	1024	932	1594	1672	1523	1026	1091	1188	1445	1184	646	1622	1398	1466	1223	1392	1472	1539	1867	1086	896	1426	1129	1119	953	1286	2168	1869	1516	2213	1003	1498
C11orf58	9876	8133	17532	9886	8684	8071	7401	7070	8676	6674	6770	5285	6255	5704	5696	6290	7382	6406	4078	6986	6736	6184	4321	6479	6168	5633	4808	5498	6670	7029	6667	4751	7784	5165	7372	3785	5636	11910	6109	5816	7537	7869	7237	5139	7726	7000	10942	5383	5805
C11orf59	4496	2614	5890	5404	2895	2892	2927	4206	3264	4962	3365	4421	6552	2899	2054	6011	4233	3686	5701	3364	6439	2878	3955	3779	3841	3406	2323	7645	2993	3791	3598	9939	3037	2776	2926	2936	6526	6301	1721	2608	3068	1889	3130	3580	3383	3942	4045	4053	2702
C11orf61	311	331	281	214	180	331	386	343	342	312	699	279	238	232	325	258	162	221	141	242	179	184	172	132	113	216	139	194	200	135	258	195	204	171	235	378	247	193	626	242	521	217	293	917	284	646	523	173	177
C11orf63	282	19	265	209	213	335	173	480	309	22	46	389	251	11	186	306	208	552	264	347	419	133	255	200	570	191	48	130	431	209	184	302	171	194	23	58	112	92	273	824	23	20	19	9	587	249	308	469	96
C11orf67	691	103	1670	487	285	377	332	283	306	490	359	213	487	275	154	796	190	154	109	161	182	112	141	258	181	132	134	118	356	240	261	94	108	213	264	268	103	184	117	236	288	175	444	1410	404	585	532	150	155
C11orf68	1572	984	2252	2699	1911	1413	3156	2029	1354	1598	1191	1869	2887	1613	1712	3863	1718	1336	1491	1616	1352	1100	2202	1119	2573	1475	1129	1295	2003	1940	1533	2367	1652	882	1830	923	1721	851	2252	1655	1143	2913	1366	1601	1993	2686	1718	1793	968
C11orf70	130	23	121	57	31	26	64	234	20	3	18	294	59	33	13	36	50	17	91	30	16	22	7	23	24	33	31	0	31	20	16	68	13	3	2	124	6	9	59	19	13	8	5	5	28	12	31	27	13
C11orf71	478	259	1250	426	189	473	127	848	274	231	678	304	294	110	104	443	199	176	106	307	216	108	310	80	217	382	431	196	269	354	309	185	312	332	505	597	148	227	539	266	303	165	234	417	252	262	493	244	213
C11orf73	2367	1066	4675	2017	1554	1726	1034	1428	1312	1952	1277	1246	1932	886	660	1458	1229	1028	557	1381	1099	948	477	791	1210	800	654	651	1196	1291	1237	658	1066	694	1119	1076	525	641	569	1348	1647	1018	1604	2928	1326	2028	1573	918	800
C11orf74	512	245	1033	313	412	301	334	222	241	549	369	184	494	154	107	416	122	235	111	142	169	138	89	120	113	105	73	199	240	172	271	182	146	141	143	195	132	157	126	315	99	94	247	333	308	423	424	137	1215
C11orf75	640	183	1275	635	337	154	561	447	136	292	641	93	262	204	533	699	406	218	293	405	317	330	289	318	741	647	449	522	694	369	748	197	481	413	447	441	362	356	143	302	927	219	1023	1059	744	388	357	275	464
C11orf80	873	864	837	772	1229	629	1979	791	1013	1039	458	766	2497	1280	381	786	716	1147	1138	594	681	390	424	445	924	936	470	1000	409	334	628	690	414	321	1010	569	417	577	861	1186	866	1853	771	676	1284	1262	1255	598	606
C11orf82	376	720	1161	261	353	942	102	467	496	901	1688	1162	326	642	246	739	485	513	275	521	1032	452	471	627	575	1136	702	273	74	392	168	465	444	806	901	1270	358	659	564	523	665	460	607	1222	625	707	303	368	700
C11orf83	1293	645	8210	944	858	1174	549	837	735	1013	760	566	1189	1073	413	1644	582	591	775	677	1016	386	508	511	718	980	562	643	595	637	397	1228	661	689	919	851	353	405	1175	859	926	1034	1384	2013	839	1540	1251	526	584
C11orf84	1338	1021	1054	649	988	825	919	918	1194	886	2366	1812	852	820	1504	1111	896	969	2389	1178	1392	986	1791	1343	1049	2736	1445	845	850	883	1029	1376	1250	2184	2566	1299	2405	2370	4068	872	1537	3776	981	3494	792	743	1129	1577	520
C11orf87	25	526	41	11	6	0	13	132	0	0	13	0	72	0	6	1	0	5	23	10	7	5	30	38	17	137	27	0	12	0	501	8	9	19	67	0	81	1	122	0	3	0	4	2	19	0	0	126	0
C11orf92	48	15	248	58	67	59	34	189	2	63	4	4	11	11	31	22	21	15	1595	10	23	7	19	11	16	1333	534	137	108	25	50	16	13	6818	115	399	25	410	421	8	10	60	8	16	13	12	2	10	96
C11orf93	36	9	70	53	46	21	33	110	4	55	19	8	7	9	36	13	13	24	127	9	16	11	38	10	32	1066	432	106	59	19	47	16	11	870	111	433	35	364	791	21	14	88	12	45	11	8	9	23	64
C11orf9	137	232	119	28	41	137	42	691	55	1787	199	46	72	95	45	898	24	51	582	93	94	128	74	32	51	233	420	14	70	20	25	147	324	212	89	219	40	196	481	14	1779	171	99	1395	34	67	11	92	89
C12orf10	1472	1138	2393	1120	1513	988	1010	921	1183	1356	1251	1596	1006	1496	1262	1297	1005	1157	1968	1047	900	862	807	866	911	1061	1537	663	956	956	1260	952	1357	2709	890	1696	1243	1544	1328	602	1266	2053	1431	2415	1571	1090	1310	973	1167
C12orf11	1907	3172	1896	1902	1887	1267	2129	1655	1633	2687	2282	2554	2641	2451	1507	1828	1782	2389	1263	1872	836	1537	2852	1471	1280	1825	1754	1308	1111	1484	1188	1659	1973	1914	3497	2488	1599	1591	2427	2487	1390	2890	2215	2644	2703	2225	2267	1659	1253
C12orf23	4486	1806	3766	1742	2341	1932	3592	1929	1767	1046	2108	3042	2284	2922	1983	2254	2678	1977	2792	2655	1928	1810	1575	3201	1548	1560	1605	1126	3022	2319	2811	1098	2745	1776	2325	915	2519	1775	1751	1815	1596	1048	1737	1221	2462	2151	2483	2689	1403
C12orf24	204	285	302	109	245	419	252	163	322	215	93	308	161	449	90	219	133	138	175	136	131	88	82	288	56	210	218	99	113	109	92	142	226	168	249	289	202	232	744	134	162	210	279	343	187	375	548	157	100
C12orf26	127	110	231	225	313	204	210	216	291	193	132	208	143	161	91	147	120	259	125	145	197	112	56	120	128	167	148	191	98	90	114	100	88	214	122	207	104	135	141	289	188	152	205	195	266	191	284	147	205
C12orf29	1394	1014	1922	1742	1927	1389	1238	1101	1552	1609	765	1985	1675	2046	502	959	749	1454	704	1487	1663	1180	491	1089	1514	769	1037	708	741	649	717	1076	813	1317	840	1798	849	1136	1253	2102	944	1095	1377	1454	1959	1637	1261	1069	1418
C12orf32	1817	2760	1836	1273	1719	1112	981	1756	1267	2630	3738	1686	1787	1500	1629	1391	1463	1850	2342	1125	1575	1185	2358	1451	1023	1882	2676	1874	842	1137	1287	1403	1706	2402	3469	2513	1949	1753	2567	1413	6393	2943	1863	2567	1637	1210	1509	1863	1167
C12orf34	59	713	337	72	188	191	93	333	120	1014	189	138	64	150	149	254	80	176	414	129	92	254	123	79	91	267	874	72	70	127	90	190	89	217	337	2036	251	511	143	197	247	152	323	431	56	384	50	127	155
C12orf35	1561	2527	2123	2924	1827	2829	2324	3204	4907	3930	4529	1931	1047	8903	2927	3218	5257	2459	2029	3350	2483	7614	7654	2419	2504	3701	5200	3853	1648	3040	2303	5763	2290	4554	14973	7670	2634	4800	3174	5056	3890	3726	2720	3304	4918	4124	1822	2477	2818
C12orf41	1396	1295	1122	1605	1435	2200	1380	1560	1971	1997	1797	1970	807	1969	1800	1022	991	1396	2110	2315	1357	1246	1140	1181	1050	1277	1390	974	966	1161	838	1060	1310	2162	1775	2008	1370	1822	1635	1125	1293	2308	1753	1954	1557	1786	1517	1016	1284
C12orf43	579	547	403	355	589	552	378	406	741	536	357	769	416	604	345	459	603	942	413	441	551	510	429	442	560	499	453	273	344	487	310	539	519	806	349	464	480	505	678	719	485	527	618	493	420	538	853	458	542
C12orf44	2666	2208	6435	2654	2576	2792	2575	2427	2849	2758	2331	4285	2144	3734	2958	2933	2083	2968	2181	2668	1904	1568	1532	1814	2083	2212	2094	2050	2177	1856	2176	2379	1920	4053	5276	2693	2743	3449	2582	3040	2706	4039	4261	3688	2721	2959	2118	1992	1978
C12orf45	595	467	2663	496	744	663	396	281	782	774	481	543	579	510	236	274	375	641	487	168	365	161	169	347	215	302	231	286	249	309	304	197	278	666	262	279	374	454	583	504	413	510	667	802	763	666	921	296	540
C12orf47	1112	480	2065	427	343	631	488	482	553	784	571	442	569	923	368	861	187	252	861	497	345	173	259	269	177	465	407	387	259	188	436	439	363	676	599	535	435	503	833	323	527	765	617	1089	802	730	633	259	402
C12orf48	462	585	1151	241	680	509	136	395	413	643	521	920	359	787	138	341	297	695	581	284	399	265	200	217	270	770	568	265	65	178	126	419	482	998	392	508	559	814	901	385	516	755	577	981	390	490	525	401	502
C12orf49	1092	1333	2368	1065	1257	2130	1111	1344	1121	1569	1385	2471	2142	2581	1367	1982	1430	2395	1365	2260	1920	1780	1154	1157	1405	1860	1708	1432	1523	1065	1700	2014	1531	1480	1036	1633	1637	1319	1587	1512	2207	1327	1536	731	997	1339	773	1163	1614
C12orf4	1758	1578	2236	1120	1205	769	923	1085	950	1592	1032	1024	4469	837	899	651	1775	1796	403	1125	968	1495	1359	1095	1236	683	900	1178	870	1248	1009	771	832	1119	1299	953	1030	668	564	1315	2344	1373	1114	920	1418	1185	1149	677	784
C12orf51	915	1671	782	1246	1062	1293	1464	1819	1252	1221	1468	1926	982	1815	1781	813	1555	2780	1894	3280	1310	2488	1767	1995	3222	2797	3377	2942	1828	2349	2306	1926	1707	2935	612	2516	1931	2741	2831	2576	2060	1183	1283	2102	1610	1076	1361	1841	1804
C12orf52	829	965	1206	861	916	739	856	519	639	1297	839	1250	1217	1937	662	778	937	806	1127	683	1148	699	621	913	815	1309	1024	751	893	888	679	955	636	1458	732	813	929	1284	1317	1019	893	661	1002	1327	880	624	762	837	1395
C12orf53	52	129	445	9	15	8	205	2	4	14	159	13	26	31	269	32	49	5	26	26	45	10	68	21	19	19	10	0	231	10	365	44	36	6	320	76	185	26	10	14	19	17	6	2134	92	53	32	32	15
C12orf54	12	14	261	73	173	73	32	207	59	80	8	185	16	266	27	93	32	190	2	24	21	8	28	6	10	7	86	61	23	8	2	102	14	5	54	490	8	11	27	78	0	176	27	6	30	82	97	58	96
C12orf56	32	174	451	278	123	177	21	166	63	354	51	298	0	470	333	139	0	0	207	277	103	6	78	18	61	168	170	4	12	0	99	39	9	294	264	539	93	135	232	239	352	1040	560	485	124	576	50	392	51
C12orf57	5839	1324	10142	3380	3321	1339	3473	1170	2998	1539	2915	1470	3450	2283	2556	1760	2049	1897	4236	1878	1684	1489	1857	1367	1113	1755	1732	1362	2771	1695	3145	1788	2939	2541	5893	1473	2238	2061	1036	936	7649	2821	2232	4998	3148	2063	3692	1885	1318
C12orf59	48	10	7	15	9	3	74	5	22	0	17	14	29	6	48	17	14	1181	10	11	47	36	35	301	44	3	12	70	46	13	37	864	23	13	16	152	40	10	16	42	38	15	3	2	21	26	27	85	61
C12orf5	1053	1571	1532	1461	1106	705	1341	1114	1645	1705	1571	1871	3644	1069	1382	967	1371	2063	879	1940	970	1261	2075	1058	1192	951	660	1231	856	958	1023	1224	756	1019	2466	1498	1640	1342	984	1849	3854	1514	1438	1563	1821	1709	1319	1361	1024
C12orf60	48	91	124	35	89	49	54	64	77	85	23	72	42	92	18	33	38	73	10	40	5	31	34	21	22	53	15	26	24	22	17	35	23	41	96	108	25	29	36	89	85	88	70	133	21	58	110	46	21
C12orf62	1441	620	2864	1857	1589	1076	1009	1221	1043	1073	797	1319	766	1139	927	1243	794	991	1045	869	669	706	640	691	573	837	803	930	683	965	855	804	653	2131	559	1231	623	1091	1014	864	936	1679	1557	1849	801	1100	1517	766	836
C12orf65	1105	583	586	791	912	574	964	587	708	965	497	851	565	932	353	989	526	677	1479	422	445	360	374	668	433	880	624	479	389	555	229	515	719	1223	610	621	448	676	1110	584	869	804	997	1810	603	878	1114	625	468
C12orf66	233	276	283	209	238	563	114	408	271	440	398	639	209	635	866	567	311	530	363	618	300	116	316	137	278	598	584	385	133	293	131	341	298	884	525	800	282	566	943	431	293	1245	225	308	308	449	400	418	473
C12orf68	68	88	97	42	19	56	156	36	32	94	79	76	92	60	67	73	40	21	60	91	56	58	33	29	33	42	68	38	100	49	70	73	42	60	35	115	87	33	273	21	33	66	55	17	35	16	18	45	31
C12orf70	42	10	72	10	97	30	54	14	86	21	34	10	102	200	33	26	5	50	9	5	9	10	61	14	24	2	6	53	26	7	20	56	11	11	37	72	17	17	20	137	19	270	50	63	118	45	82	20	11
C12orf72	38	38	48	77	51	119	51	109	57	63	57	64	130	262	28	53	86	95	33	73	81	51	83	40	78	57	78	59	49	91	32	55	29	64	186	134	36	40	61	100	66	44	57	51	52	42	139	95	66
C12orf73	450	250	1739	265	291	225	208	152	314	321	270	341	213	387	87	158	100	216	197	181	142	112	60	138	128	173	216	126	150	127	129	194	108	499	263	220	165	251	367	217	291	299	384	619	251	279	415	134	183
C12orf75	1836	3704	4391	2928	3093	3044	3794	1495	6586	2298	1192	4992	3033	342	894	4294	2553	3818	1955	1546	822	869	598	1658	877	2565	836	1670	939	621	929	587	1009	1807	1186	99	2494	4988	1555	943	818	1385	4899	5652	388	5091	3725	466	2043
C12orf76	370	276	447	246	202	401	227	234	303	235	252	223	260	560	104	612	93	197	281	180	73	78	119	121	87	220	213	248	95	91	166	174	185	211	152	343	129	164	465	202	369	462	348	486	209	442	719	196	123
C13orf15	412	285	1114	707	1213	600	1207	733	480	252	717	452	1088	568	1987	663	786	607	308	911	688	912	560	643	485	703	487	831	799	564	2325	563	298	313	899	386	1545	408	1111	730	587	861	408	420	1096	527	730	733	832
C13orf18	242	65	165	315	156	74	437	25	166	120	160	102	415	161	465	88	308	167	716	168	343	381	512	408	277	118	76	165	287	413	382	390	461	120	121	26	693	48	155	134	118	240	254	49	285	68	242	301	296
C13orf1	1574	1438	1975	1114	1040	1400	765	749	1252	705	1234	581	1303	1061	547	584	348	918	597	1054	1141	566	494	851	807	1232	553	1119	922	629	718	649	643	989	905	588	699	629	1295	1372	560	682	919	1266	2374	802	963	483	941
C13orf23	1792	3252	1545	1372	1220	1635	1258	1632	1845	1266	2855	1493	1430	2432	1325	1726	1879	2040	2845	2562	3068	2409	2475	2747	2282	2367	2226	2929	2216	1617	1972	2395	1604	3247	1766	2056	3586	3974	3952	1968	1633	2382	1648	3848	2917	1405	1806	1359	3803
C13orf27	328	560	1028	508	571	641	628	286	661	988	450	409	668	1135	257	480	335	432	314	340	661	407	265	549	144	174	218	317	202	235	157	374	575	258	342	294	442	273	531	592	229	832	519	810	851	1099	798	298	595
C13orf31	585	629	266	771	537	769	1057	581	906	284	213	416	1245	807	960	917	729	1094	459	744	817	909	975	1206	1237	770	320	1189	945	685	1734	946	597	758	195	430	503	672	424	854	283	710	457	103	1748	412	611	760	1033
C13orf33	531	47	324	1176	273	192	1278	219	394	60	504	2046	621	527	1607	653	610	132	139	725	636	1225	550	564	452	385	129	145	1695	4655	1389	1104	334	112	297	69	2163	312	572	372	470	480	441	121	247	162	221	1052	218
C13orf34	821	1317	788	335	722	943	213	458	613	571	786	639	582	950	518	739	517	625	379	476	1037	883	904	568	409	453	380	579	198	309	153	689	321	602	493	684	775	903	1221	397	478	1207	688	1786	762	1061	580	426	951
C13orf37	1747	1733	2373	1179	1212	2154	713	1006	1334	1085	2421	1171	1559	1901	751	1071	629	827	1668	1231	1670	940	715	1547	841	727	620	968	563	678	547	946	958	961	720	848	1406	1646	2260	1239	1330	1865	1334	3546	1909	1736	1576	841	2004
C14orf101	1324	1142	1680	813	575	731	945	919	665	1583	565	663	508	633	967	1026	776	1159	898	724	673	496	523	533	608	1704	1409	716	488	581	1058	420	689	1360	1060	1006	766	850	1231	515	1383	1167	1026	1666	1328	1347	1547	434	781
C14orf102	532	778	711	572	670	747	551	688	693	618	465	512	339	429	387	483	497	933	585	580	589	529	531	578	665	644	712	708	490	644	334	413	709	599	891	439	625	400	615	745	510	540	651	578	434	702	692	790	690
C14orf104	276	898	402	501	384	1215	743	528	737	1350	761	791	1055	858	370	720	456	741	313	460	470	344	498	530	384	669	381	332	315	359	244	292	398	664	664	753	631	457	950	664	801	732	821	702	643	989	746	589	525
C14orf106	654	2242	485	929	1360	1878	754	1219	1296	2044	1041	1466	483	899	1145	1344	1330	1731	1166	902	1157	1577	1382	1773	956	1909	1716	1083	1067	986	803	853	1138	1589	1235	1595	1434	944	2510	851	1715	1918	1806	1194	1199	1454	1724	1324	1971
C14orf109	576	552	1663	733	629	649	768	1161	672	975	598	984	867	641	533	574	369	552	485	343	430	370	498	433	341	645	520	429	395	289	489	415	452	659	891	687	708	325	1368	762	760	950	806	495	313	945	741	854	486
C14orf118	405	521	408	275	336	698	689	724	791	972	512	871	613	677	671	587	549	967	441	898	985	689	515	542	646	482	492	612	450	741	437	474	811	512	1400	695	649	340	941	907	506	374	564	438	482	587	421	868	435
C14orf119	3643	3054	4188	3929	4577	2827	4761	3502	4083	5864	2767	2222	4288	2744	2087	2920	2463	3910	1224	2497	2467	2429	2428	2544	1877	2228	4939	2823	2922	2421	2430	2422	2525	1786	2251	2647	3727	2538	10521	3564	1954	3698	4037	2333	3407	4320	4462	3041	1865
C14orf126	520	1363	1064	754	1168	897	1131	1079	829	1493	1751	1128	1208	1254	354	959	745	830	369	644	987	723	1207	774	591	1401	2984	782	450	694	906	563	491	807	1803	751	735	984	1755	1243	766	735	1057	453	948	977	1106	1860	441
C14orf128	328	160	170	202	166	193	241	475	211	374	164	452	295	117	52	226	41	318	56	213	188	62	154	47	134	150	432	109	160	46	142	187	66	80	460	233	64	85	257	392	234	216	127	197	357	315	202	520	65
C14orf129	1744	1637	2226	2600	2140	1921	1833	2510	2475	3383	919	2550	3157	2414	1107	2352	1915	2585	907	1771	1982	1370	1399	1201	1735	1079	1079	1582	1488	1092	1245	1446	1117	949	1660	2017	1163	1083	1349	2382	934	1652	2134	980	1501	2043	1361	2306	2438
C14orf132	581	1315	450	612	312	71	655	1052	121	817	680	385	739	217	1342	218	576	215	1758	926	506	1199	591	322	472	215	171	154	1797	1195	1127	226	1648	50	645	67	1198	721	218	358	141	354	598	32	774	32	110	779	209
C14orf135	1041	1770	330	1451	1141	1734	2126	1716	1253	1800	1051	1480	1436	1239	1422	1417	1291	1329	1882	1359	1283	1141	1086	1558	1057	1312	1080	1030	1636	1834	1215	849	1943	1011	1218	1401	1324	760	1648	1597	1370	991	1237	1567	1477	2063	1391	1381	1455
C14orf138	338	484	485	454	513	514	518	292	588	940	321	518	317	474	267	179	143	448	142	343	204	148	209	220	229	258	248	197	246	142	141	218	263	221	638	483	809	201	462	332	379	680	582	417	271	641	515	436	299
C14orf139	113	28	284	166	130	239	385	78	209	103	136	211	110	124	301	69	280	174	131	112	113	376	111	107	97	106	192	120	180	216	179	121	107	116	43	37	377	97	120	120	240	285	122	169	83	145	112	258	168
C14orf142	642	510	1042	684	739	707	535	531	542	625	384	515	477	575	222	515	382	356	435	373	275	246	304	246	216	285	284	385	308	299	284	307	305	329	395	515	284	153	471	436	628	738	869	451	354	907	842	670	537
C14orf143	86	157	459	85	268	355	93	211	225	367	104	355	118	306	79	245	121	220	98	69	203	59	101	88	47	143	139	127	63	88	42	79	76	122	180	222	77	84	250	222	154	251	191	446	143	321	303	203	152
C14orf145	253	372	171	109	308	299	104	292	323	319	256	402	143	288	177	229	517	340	381	139	387	453	225	277	159	368	338	290	117	510	100	256	319	285	409	196	214	145	339	245	223	251	382	353	279	336	203	489	599
C14orf147	3624	3301	2325	3823	6826	2931	8089	4581	6318	6793	7396	4267	5950	2585	2058	2585	2060	2280	1513	1493	3422	1628	2105	3051	3453	4277	8771	2048	2404	2242	2796	1838	1431	8475	3878	3949	2969	2380	2802	4383	3347	4413	4958	2206	3708	4614	4878	5169	4124
C14orf149	209	223	127	268	232	538	394	264	337	240	206	413	490	304	214	240	356	313	175	201	225	130	309	203	258	446	169	215	172	222	130	132	243	252	242	165	270	132	1258	260	175	293	232	192	314	409	372	261	173
C14orf153	1480	1452	4529	1907	1716	1376	1967	1464	1099	1462	1152	1365	1828	1484	586	1157	798	978	454	874	1295	681	656	795	602	863	794	780	1221	929	1001	697	786	710	1425	843	944	380	1119	1418	1374	1763	1858	1038	1711	1885	1530	1407	1045
C14orf156	3077	2678	13016	2828	3436	2183	1968	2304	1985	3782	1062	1232	1438	1598	902	1240	1049	1642	1024	749	1321	1156	986	1030	729	1054	987	848	958	1380	810	924	1081	826	1619	1185	974	888	1115	1674	1093	2581	3970	6265	1836	2751	3051	1875	1807
C14orf159	3583	1885	737	1681	1639	1826	1202	1855	1194	2004	634	711	714	802	1097	2150	1332	1524	1527	979	635	1173	1207	1148	1225	1388	1636	1043	1664	4032	1197	773	1171	1039	1252	1349	1195	764	1649	901	2053	1435	1166	2464	1694	1276	1957	892	655
C14orf162	0	2	31	4	3	2	0	3	26	1	54	7	5	1	4	0	3	77	2	0	1	5	19	0	3	202	31	4	13	0	63	0	0	8	19	2	15	24	16	0	5	9	3	22	1	0	104	10	25
C14orf166	5278	6439	8708	6315	7323	6056	6281	5380	5336	9745	6830	4533	4301	4360	3810	4224	3848	6978	4839	2916	3996	3543	3497	4211	3079	4158	3792	2941	4255	3955	3922	2829	3091	3449	4980	3929	4826	2652	4648	4475	4589	5371	7537	6396	7346	7654	8216	5013	4054
C14orf167	464	841	171	767	214	1543	950	522	503	1898	1419	583	792	921	649	1842	564	714	678	752	768	403	755	447	652	1187	2687	443	645	547	1486	232	608	730	1207	1275	409	2022	1672	457	1737	429	914	629	683	1212	568	915	226
C14orf176	11	60	16	26	48	61	11	53	129	120	56	54	52	21	7	24	4	117	6	26	26	16	20	3	13	10	75	29	29	4	12	51	11	28	50	146	41	41	126	56	44	36	8	49	77	23	121	21	104
C14orf179	1072	586	2460	588	1027	537	851	725	770	958	304	534	363	556	307	492	401	647	355	281	419	241	338	362	350	318	376	508	394	393	342	435	342	330	733	620	344	205	693	779	510	684	1008	1457	810	676	1021	550	326
C14orf19	18	13	98	49	62	30	34	26	84	28	47	63	60	37	20	48	30	39	22	17	37	20	23	30	30	28	24	36	37	24	45	27	13	58	43	71	23	24	50	67	42	76	38	75	62	52	104	42	27
C14orf1	2095	4089	2259	2907	2910	2620	2240	3013	2288	4766	2324	2016	2568	1401	1123	2752	1483	1920	1179	1406	5322	1329	1349	1521	1585	1988	1772	1370	1582	1144	1266	1221	1528	1188	3340	2866	1680	1179	2841	1729	1945	2187	3342	4629	1997	4245	1548	3931	1603
C14orf21	142	792	186	273	380	879	423	635	944	984	606	1047	909	764	548	599	728	1432	294	937	1109	599	822	934	1235	695	1658	686	475	984	531	867	642	586	671	966	599	1291	917	1564	453	483	580	216	407	463	493	779	530
C14orf28	184	121	261	245	222	259	274	170	153	376	164	150	122	160	91	264	165	154	40	113	141	89	93	58	83	92	124	137	191	119	75	75	79	147	211	222	90	33	101	177	227	120	213	246	336	250	306	67	133
C14orf2	3312	2916	11815	4118	3891	2232	3159	2847	3041	5713	1321	2138	2682	2663	958	2086	1344	3382	1059	1156	2614	1626	1394	1503	1028	1772	1840	1363	1367	1509	1943	1501	1968	1946	2824	1819	1635	1502	2286	1601	1976	3085	5078	3144	3835	3201	4980	2760	2144
C14orf33	86	211	98	136	190	273	166	169	97	366	97	174	154	241	62	201	85	222	318	84	188	62	124	118	141	180	125	144	65	115	54	70	57	133	179	189	146	81	299	327	164	179	146	87	171	253	289	232	87
C14orf34	15	1	10	17	49	12	107	27	265	86	8	93	368	1	18	54	9	521	4	18	20	10	11	29	54	8	60	107	28	12	40	362	28	15	212	4	56	39	34	449	6	166	82	0	449	43	158	3	34
C14orf37	211	130	171	156	131	78	158	74	92	376	362	71	292	65	622	148	125	126	322	190	385	254	305	214	263	209	130	111	644	135	709	176	177	144	305	179	482	59	321	115	52	107	35	8	384	54	96	166	162
C14orf43	934	2995	264	1660	1195	2605	2198	3387	2564	2552	1652	5354	1860	2781	2130	1961	3109	9067	4329	3646	3337	3138	3152	2862	4448	3437	2976	2727	2621	2836	1477	1698	2918	1857	2928	2372	2426	1561	3804	3731	2017	1438	1487	1511	1138	2220	1663	5046	3074
C14orf45	219	205	146	147	210	195	205	355	133	263	87	188	127	115	215	177	139	245	274	110	211	129	159	134	120	140	101	100	171	81	208	136	63	81	162	191	101	52	113	246	72	130	77	111	222	130	164	169	126
C14orf49	12	56	16	16	54	143	105	29	203	54	69	264	78	115	231	45	205	141	208	118	246	308	133	109	123	70	102	112	84	198	135	65	71	81	94	19	209	77	98	219	149	112	29	41	17	145	32	160	86
C14orf4	1762	2522	569	1836	1359	2942	3431	2045	2976	1647	3553	4214	2419	1317	3617	1241	2767	2541	7773	2541	4802	2896	3592	3525	3076	4328	4137	3252	3495	3460	2445	2268	2729	3974	2573	883	4577	4285	2707	2300	4819	1768	1726	1893	1739	2988	1522	4831	3746
C14orf73	33	22	127	70	287	261	0	4	385	49	47	1	11	28	11	57	88	259	305	2	28	18	66	105	122	7	11	226	112	267	1	131	7	14	16	21	2	1	24	32	42	335	46	17	5	43	102	24	705
C14orf79	330	737	1746	421	746	768	413	831	479	661	118	403	477	650	99	468	138	555	159	263	394	123	168	176	206	260	240	235	306	207	249	256	271	228	413	569	159	190	406	544	622	462	371	354	448	1923	934	130	179
C14orf80	564	1337	2387	625	1215	933	324	1340	867	1451	465	1266	341	925	235	581	857	931	454	497	791	377	697	646	430	641	814	841	301	647	347	413	794	760	1112	780	665	415	977	752	696	1300	1621	773	619	818	570	842	897
C14orf93	323	422	441	295	372	488	313	332	310	562	488	335	289	339	293	540	221	284	323	224	260	197	225	208	199	296	440	324	331	271	410	270	179	440	273	531	205	266	476	398	343	453	239	493	440	470	600	265	287
C15orf17	2278	1037	2927	2229	1540	699	1685	1447	1632	1786	1086	979	2905	2010	1269	2146	679	979	651	1473	1074	970	1086	766	1882	1694	967	1120	1293	927	2401	1263	1547	1086	1385	1995	1134	1675	783	1183	2247	932	1570	2226	2220	1274	1807	1705	1025
C15orf21	87	36	261	110	119	140	62	120	257	164	80	88	29	69	42	98	57	95	51	26	65	18	28	107	27	23	22	67	34	29	24	49	53	66	60	102	61	13	84	87	71	152	139	157	120	155	256	103	70
C15orf23	1896	1007	1794	877	1961	974	800	782	1041	1226	1320	1343	901	1446	628	1876	667	1051	1227	986	781	778	1055	902	761	1211	1103	1014	278	1170	537	1172	2149	1058	1052	1268	969	1433	924	688	1188	1673	2035	2241	848	949	1706	1906	1194
C15orf24	4440	1478	5235	3677	3769	2484	2884	2445	2780	3337	2060	1898	3657	1775	2166	2671	2351	2240	2147	2037	2648	2233	1460	2117	1994	1575	1837	2059	1866	2221	2406	2228	2590	1640	2111	2447	2671	2538	1415	1878	2150	3543	3345	5944	2279	2324	3241	3162	3380
C15orf29	1167	609	1923	1579	1823	1603	1154	898	1268	2063	691	904	1498	1117	647	1233	498	918	603	1289	1131	814	546	599	908	620	791	1022	543	558	824	1244	1142	553	764	1915	727	1196	759	1023	1566	1157	1360	2730	1299	1404	1251	1456	1316
C15orf38	316	142	370	465	335	83	352	598	369	431	254	796	565	141	769	605	720	1115	471	1048	815	579	1136	530	1069	852	483	1053	668	555	751	540	826	492	595	402	462	1144	1429	562	205	261	147	126	752	250	813	1363	1304
C15orf39	2045	1286	2532	2448	2177	1886	2994	2501	3712	3031	2117	3439	3150	2324	2166	3027	4189	3399	2178	2863	3536	4657	6593	3709	3835	5585	4988	3699	2722	3603	1633	4198	2569	3693	3499	5015	3902	5437	2288	2287	4526	2868	2351	2049	1665	2003	1812	7507	6461
C15orf40	790	279	2325	921	780	494	435	561	809	687	294	754	352	644	251	596	395	423	312	407	533	332	397	266	241	590	398	448	332	329	412	313	441	411	229	582	260	728	297	295	494	476	582	606	467	599	894	536	685
C15orf41	377	400	490	651	448	533	357	532	335	639	299	784	826	796	217	1018	156	348	912	824	458	278	224	300	521	365	349	442	291	396	307	499	256	355	430	1954	311	431	618	553	1427	461	439	1863	580	645	251	615	324
C15orf42	337	606	873	193	717	570	114	218	502	487	982	1039	147	615	658	467	376	757	775	698	654	461	1106	680	444	1853	858	737	70	173	58	1692	836	1002	913	1071	880	2322	1769	307	724	1071	514	882	351	588	537	1139	2049
C15orf44	2481	1824	3883	2475	3200	1646	1659	2092	1978	2447	1751	2244	2328	2501	1559	2957	1571	2219	2548	2486	2118	1624	1696	1625	1932	3291	2007	2183	1581	1687	1665	2155	1920	2210	1905	2510	2115	2718	1528	1431	2860	2438	2270	3254	2538	2083	3157	3405	3017
C15orf48	2718	121	640	4198	4648	660	968	2027	509	2261	168	420	656	507	1186	491	623	502	670	673	394	916	932	578	938	223	1013	1093	574	404	1413	4882	1677	162	250	3946	892	333	180	348	379	2789	1036	313	1701	1086	393	856	2596
C15orf52	1506	876	75	519	591	293	1603	420	705	1150	194	525	436	276	259	268	230	762	417	3162	813	646	443	740	1204	267	344	213	1010	1515	748	257	1255	62	217	3057	285	564	42	593	1504	91	764	1286	1826	508	806	131	373
C15orf57	786	390	1089	628	812	353	871	535	683	658	580	618	989	635	632	808	619	705	585	545	636	652	451	423	672	542	356	713	493	977	744	587	1001	673	555	726	491	532	448	438	612	935	580	855	982	473	856	924	535
C15orf58	22	36	84	34	38	46	19	78	57	91	42	96	159	124	27	78	38	118	52	42	46	42	132	38	90	76	83	114	75	36	25	107	42	74	26	171	37	175	86	160	76	43	44	60	40	37	60	115	247
C15orf59	91	112	68	153	38	57	50	79	16	34	44	11	16	24	53	103	40	13	214	38	58	40	48	46	48	154	39	9	145	59	160	36	77	38	637	85	68	373	55	8	14	12	14	38	70	82	9	167	32
C15orf61	358	93	1737	344	369	265	235	130	437	183	283	166	282	305	153	298	85	195	199	214	168	101	88	128	121	337	214	204	296	154	160	257	93	290	250	322	165	339	196	217	479	299	314	805	329	332	448	263	256
C15orf62	48	109	95	350	196	327	237	313	397	613	43	232	238	135	71	311	18	139	41	334	271	266	138	93	161	112	137	145	39	12	564	484	134	57	102	3308	53	236	69	53	264	150	254	1009	94	171	102	85	128
C15orf63	3313	869	7895	3164	2893	1568	1660	1024	2200	2362	1308	1103	1520	1826	1022	2069	1072	1316	1249	1406	1047	906	782	1560	1130	1135	1466	1300	897	1868	1319	1919	2316	2053	2023	2096	1244	2233	1001	1220	1297	2671	3235	5716	2274	2265	3602	2409	1565
C16orf13	1658	1897	2854	1400	1459	843	1131	1097	1365	2084	1704	1478	1471	1596	1080	2184	1054	1153	1113	852	836	602	955	1044	787	1336	1223	1616	932	1132	1384	1372	1329	1376	1630	1308	884	1990	1388	1583	1943	1594	1990	3689	1405	1512	2502	1927	1366
C16orf42	2353	3597	3665	3848	3646	1820	2128	2883	2144	2762	2082	3160	2854	2095	1926	2454	2335	2359	1452	2220	2297	1963	2048	2583	1620	1845	2046	2740	2211	2269	2025	2865	2432	2312	2008	1835	1925	2563	2282	3200	3048	2980	2719	3998	2420	3069	3359	3120	2461
C16orf45	704	283	140	452	267	112	942	231	178	115	484	272	307	393	778	257	222	162	146	442	347	360	287	290	224	396	143	139	1279	701	625	481	604	152	403	118	1448	219	401	195	258	364	164	133	447	304	236	272	202
C16orf46	61	50	71	33	36	124	66	57	80	116	63	57	55	197	42	79	41	62	129	55	58	18	64	56	36	33	24	38	36	29	37	88	37	65	86	100	53	42	108	115	108	74	43	93	88	62	70	62	28
C16orf48	492	951	1280	420	657	658	590	521	541	571	408	509	555	655	384	734	292	136	1331	438	212	276	236	405	309	321	414	349	232	298	543	618	579	254	190	633	466	412	548	356	297	551	302	524	455	777	803	211	273
C16orf52	699	450	1069	503	552	384	1078	809	1264	770	760	779	555	811	537	437	347	366	560	656	414	509	455	275	431	636	534	833	498	495	701	623	727	408	849	956	964	687	1350	880	1255	894	795	917	575	643	931	678	474
C16orf53	1445	1986	3160	1701	1439	2274	1273	1570	1408	1216	2240	2216	1514	1331	1212	1605	1416	1447	1521	1974	1427	1167	1509	1216	1037	1815	2103	1059	1206	1180	1323	1254	2284	1863	1844	2092	1269	1571	1670	1272	2738	1157	1259	3212	1675	1775	1964	1648	1409
C16orf54	369	94	10	231	103	63	126	57	361	48	18	366	87	24	215	133	1030	384	1915	170	268	595	340	171	178	87	229	230	425	344	124	200	46	230	11	54	110	36	47	53	116	120	76	234	43	23	234	379	268
C16orf55	268	597	664	246	268	297	192	368	386	511	203	387	287	392	123	227	238	198	225	192	188	138	458	130	108	180	195	254	135	124	83	219	191	241	204	416	238	319	416	343	318	338	329	497	280	436	379	336	116
C16orf57	4712	4994	3849	3424	4337	3621	5810	2696	6362	3362	3905	6194	3944	5246	3592	2447	3465	4146	2359	4032	5028	3567	5065	3832	4152	3235	1991	6358	3796	3115	2653	6121	2428	2323	3796	2451	4138	3621	3254	5034	1952	3631	3044	2358	3080	3736	2473	4176	4181
C16orf58	3793	3953	2642	2713	2840	4028	3063	3996	2358	2772	4302	3091	3098	2812	3548	5754	4011	3363	3911	5173	3552	3466	4039	2620	2988	3714	3308	4474	3014	2591	3655	4115	3574	2578	3875	3863	3253	4110	4726	3490	3799	2507	1856	3496	2598	3332	4337	4398	3631
C16orf59	248	756	656	133	494	262	71	319	423	491	776	515	136	460	141	230	347	241	562	167	246	161	390	559	239	427	528	286	46	150	73	288	493	479	576	409	265	380	722	260	692	614	333	811	258	507	388	468	310
C16orf5	980	3138	1011	1465	1228	1469	1446	1705	1628	1690	1577	1709	1102	1866	1102	1709	1574	689	1810	1026	1039	1137	1244	1256	933	2201	1575	708	2139	1726	1649	978	2259	605	2191	924	1023	1410	1681	976	1462	843	1878	1139	3044	2314	1182	1078	792
C16orf61	1953	1200	4152	1097	1757	1524	1238	1059	1243	1536	1366	930	1068	1391	1456	990	691	873	893	540	740	540	740	721	442	1156	827	931	824	490	1047	1442	1146	1105	1499	953	1495	1044	1487	921	783	1738	1967	1494	1077	1593	1441	832	794
C16orf62	1860	1706	589	2102	2863	1635	1483	2552	1373	2593	655	1339	2541	1835	2882	2076	2186	2283	2257	2580	2319	2394	2564	2185	2312	1032	3076	3462	2375	2445	3637	767	2016	1899	2392	2189	1697	2540	3190	1075	3137	2414	1483	1898	3473	1779	2505	3462	1646
C16orf63	1947	4060	4035	2471	3089	1367	1562	2014	2320	2562	5981	2475	2116	2452	1851	2347	1995	1509	2209	1693	1872	1664	2832	1777	1332	4819	4684	1919	1444	1882	3935	2813	1972	4078	3353	1925	2117	3044	4458	1626	3762	3323	2375	3335	1618	2259	1891	3319	1817
C16orf68	293	411	384	248	464	212	431	410	372	605	594	409	560	340	244	241	235	398	248	344	330	171	262	238	214	345	264	306	317	443	420	314	486	274	628	344	227	280	405	839	400	257	365	517	445	365	572	712	275
C16orf70	1023	2105	1389	1430	1964	1525	1270	1304	1138	1659	1232	1356	1734	1179	1406	1303	937	1188	1090	1585	2013	1474	1603	1349	1710	1380	1475	1689	1553	949	1472	1590	1304	1039	1431	2010	1352	1478	1543	1382	875	1295	1297	1012	1090	1579	1227	1112	961
C16orf72	2783	3837	3105	3547	3370	3098	5030	5121	5674	5869	6157	6133	5896	3960	3253	3960	4239	2989	3407	4413	3770	3887	4093	3565	3504	3049	2950	5729	3656	3758	4998	5160	5028	2456	5169	2998	3402	2825	3179	6870	4188	4271	3140	2429	3743	4548	3528	7574	3913
C16orf73	2	0	0	3	63	0	1	2	0	7	0	0	0	17	14	8	5	0	24	0	0	29	0	0	0	0	17	0	0	0	0	0	2	58	0	0	0	10	186	0	17	1	1	6	0	5	88	1	2
C16orf74	1008	1682	1283	375	1141	1379	454	1296	1265	1610	1234	1129	1242	2013	269	1938	582	749	165	740	648	464	1211	708	159	678	951	175	267	326	442	1005	1273	83	664	1122	590	456	836	957	652	1452	991	1315	306	1740	1727	790	464
C16orf75	702	1602	890	533	1030	403	133	856	569	938	2282	942	292	462	382	1389	522	471	1908	276	308	136	519	368	294	1008	1142	688	232	299	179	655	893	641	351	1173	566	1017	1251	547	1231	2129	997	3849	264	441	1139	739	412
C16orf79	50	18	207	38	70	9	72	18	41	64	59	32	1	11	28	8	1	7	38	22	9	9	9	7	8	25	31	98	12	3	13	13	9	43	38	71	27	65	117	26	247	105	47	477	31	56	110	18	15
C16orf7	1000	1204	1055	933	1377	1045	636	1076	1119	1120	453	488	468	802	1035	576	523	775	474	574	594	892	1370	652	820	680	850	2444	696	559	874	1614	885	704	335	1318	603	1083	1089	1057	422	1450	965	453	733	819	774	1241	1667
C16orf80	1437	2398	2593	1354	1949	1518	1514	1440	1422	1462	1840	1207	1382	1759	1455	1028	1164	1231	2077	1141	1088	994	1545	1276	1199	1339	1211	1481	1301	911	1160	1290	1320	1313	1772	1123	1460	1676	2085	1402	871	1569	1404	1917	1091	1406	1605	1800	805
C16orf86	39	110	159	35	54	66	90	28	39	72	54	58	96	60	76	66	50	44	69	48	47	49	47	46	40	22	55	57	64	78	102	12	39	31	36	115	37	44	38	47	55	51	49	37	42	80	67	36	79
C16orf87	450	529	485	321	528	682	526	352	684	776	911	520	530	557	413	341	213	600	400	273	431	213	218	319	288	205	179	228	354	227	235	257	287	212	449	439	406	356	730	524	165	171	354	377	301	566	432	585	228
C16orf88	1038	1749	3386	1381	1103	919	899	1279	1238	1723	1295	1048	898	1335	787	656	771	1115	421	1330	765	882	802	632	941	1033	1344	1383	904	589	610	997	1265	866	1041	1502	785	1607	1294	1086	2508	1003	1273	1737	1523	1444	1684	969	1056
C16orf91	375	634	590	688	876	482	419	735	864	828	526	783	849	893	436	842	444	450	353	613	613	358	468	386	436	393	455	551	320	366	279	899	489	405	809	614	315	423	761	647	489	735	552	821	421	600	797	675	582
C16orf93	68	110	253	20	65	100	40	73	127	32	61	90	62	43	32	16	56	11	81	49	21	26	31	31	35	28	39	56	38	41	19	76	37	55	47	171	31	44	152	16	232	104	38	223	59	75	83	32	43
C17orf101	1044	686	926	631	761	1109	535	523	628	715	565	686	749	813	627	1291	1049	905	426	723	986	551	514	662	702	704	604	609	725	882	638	750	626	823	449	1027	628	230	491	779	770	740	711	595	518	1159	778	740	575
C17orf103	397	270	198	969	351	378	1307	1064	594	455	398	1030	1144	436	725	813	973	463	289	2122	865	1041	489	838	1185	570	478	713	1877	3542	1012	541	841	1334	666	624	764	995	418	1297	246	264	198	231	782	467	355	577	735
C17orf104	15	8	20	11	30	48	15	10	51	15	17	30	24	66	6	7	11	24	38	11	10	4	6	10	17	10	17	21	17	11	15	12	34	94	24	36	10	9	10	40	28	22	15	125	19	108	67	30	13
C17orf107	88	52	208	35	70	172	94	172	307	136	301	104	132	215	117	38	160	302	30	175	90	260	79	119	100	145	133	187	130	102	313	103	246	326	114	109	98	340	137	313	296	158	84	291	252	84	148	112	162
C17orf108	168	84	566	225	213	266	79	182	185	264	57	44	65	47	79	153	89	87	366	42	117	76	74	69	116	138	131	186	167	224	182	34	39	197	134	150	76	152	269	155	139	65	124	59	85	149	168	91	65
C17orf28	182	477	1584	94	299	375	163	1227	78	1263	1430	219	271	828	403	937	962	95	116	690	202	678	474	109	107	1384	1078	141	198	632	986	254	102	1051	171	607	197	563	290	97	1746	179	567	1820	89	483	71	146	279
C17orf37	1497	996	5167	1755	1234	1519	1737	1944	1424	1394	1471	1175	1773	1402	927	1537	1033	792	1308	1069	1267	621	952	1066	1121	1406	1301	1525	1096	497	1451	1437	1038	2312	1601	2655	891	1809	1155	1599	1989	1999	2161	3942	1342	3793	1588	940	908
C17orf39	873	1228	618	966	1101	709	1573	1150	1224	1020	951	1940	2724	1140	1372	1475	940	958	600	1906	1085	847	963	1011	2175	1117	1379	996	1114	999	925	1087	819	1605	1669	1518	1079	1691	1552	2665	1339	715	571	2039	1232	932	1299	1637	800
C17orf42	649	653	1288	505	684	560	396	486	568	668	376	387	593	381	271	512	370	299	224	267	293	351	293	333	309	373	309	228	252	315	224	259	270	694	321	656	307	410	578	485	476	592	546	718	483	580	786	429	229
C17orf44	158	29	29	245	115	87	82	71	151	108	172	54	118	144	126	104	97	80	72	91	73	83	68	69	36	98	173	125	41	73	50	70	52	348	106	101	67	111	180	32	63	132	58	36	172	65	183	94	127
C17orf48	464	196	628	476	442	344	392	267	413	292	187	168	482	301	227	438	210	388	171	138	165	181	143	235	259	168	80	246	256	242	263	150	225	389	475	182	190	228	228	349	246	456	194	748	592	699	615	145	202
C17orf51	231	666	228	279	332	361	757	446	616	826	432	1085	314	1100	581	319	604	1053	1410	717	625	624	534	641	377	412	479	183	673	709	467	530	665	872	942	462	980	872	716	495	983	82	372	1401	502	375	495	393	494
C17orf53	164	451	480	103	323	332	43	188	343	426	505	450	90	487	162	372	150	421	503	125	232	135	347	193	123	1026	534	259	68	123	48	392	365	602	549	463	380	464	634	305	356	561	364	642	214	279	483	231	331
C17orf56	1019	965	1141	945	802	1036	1017	1005	861	953	1401	989	774	489	537	590	459	522	555	1305	513	608	672	528	691	626	791	1078	389	448	613	530	670	1189	577	1648	783	891	1134	831	928	1093	874	1608	919	1543	1193	748	625
C17orf57	77	1	65	7	7	70	33	44	14	1	52	10	5	31	10	6	32	21	68	33	31	15	36	12	14	13	31	26	0	16	21	42	25	71	6	60	49	42	69	32	42	29	12	25	37	23	50	3	9
C17orf58	230	349	913	320	412	558	156	367	431	489	319	409	295	740	163	470	226	325	372	264	417	133	234	369	243	363	443	362	140	274	308	260	483	596	279	829	297	269	618	440	288	422	318	657	464	501	483	247	249
C17orf59	811	791	602	848	856	363	1068	821	591	540	497	748	1518	497	803	529	700	727	512	951	625	696	540	806	842	638	668	959	617	784	438	565	340	1466	883	586	673	625	1237	1084	324	837	464	614	660	380	792	659	707
C17orf61	1442	632	1340	668	1000	422	1427	1016	864	891	661	688	1348	460	465	1103	572	605	366	310	497	375	312	551	321	594	456	328	312	383	664	504	398	459	1367	742	346	627	830	690	657	535	466	1833	1325	595	1245	802	319
C17orf62	3224	2675	4591	3060	2669	3408	2637	3149	2254	2030	3478	3271	3043	2571	2730	2134	3895	2400	3455	2652	2818	3208	3132	2678	2606	2643	3098	3857	2702	3573	2825	2162	2851	3323	1321	4679	2709	1632	2924	2617	2588	2245	2596	3147	2494	2433	1819	2990	2765
C17orf63	1060	1718	798	944	1024	1461	2214	1296	1027	1492	1337	1462	1369	2390	1463	1487	1338	1691	1727	1475	1256	1305	1494	1762	1973	1359	1192	1529	1882	1211	1294	1256	1877	1705	1554	2268	1403	1205	1593	1989	1710	1096	1614	1752	1741	1399	1734	1191	1066
C17orf65	335	249	208	135	161	267	135	278	258	125	220	171	99	241	97	107	127	144	155	197	58	91	156	91	132	146	193	312	129	110	143	140	208	449	199	372	132	181	224	213	288	217	147	495	216	123	282	121	133
C17orf67	68	8	54	45	52	64	35	39	78	51	88	46	27	80	23	50	35	31	34	22	26	20	31	36	21	39	24	54	26	21	20	30	24	130	98	118	30	42	123	38	85	70	47	126	38	53	67	45	14
C17orf68	635	718	412	513	448	424	777	620	457	1019	629	403	748	1251	578	1209	749	887	381	898	398	1098	1161	814	789	739	712	857	286	862	417	699	673	875	740	682	538	760	1081	1081	1107	449	418	663	698	421	1103	833	574
C17orf69	77	63	370	90	77	114	134	84	153	123	110	118	121	344	110	169	28	104	121	133	27	46	47	36	47	57	62	98	47	27	86	103	17	144	121	460	64	146	179	93	204	95	83	512	146	156	118	107	37
C17orf70	2052	2449	2139	1750	1867	2475	1486	1729	1260	1660	3370	1539	1850	1768	2875	1831	2319	1762	2148	2088	2179	2304	2177	2487	1910	2017	2213	2034	2228	2233	2945	2473	2951	4515	1962	3386	2439	3360	2364	2094	2035	1703	1686	1777	1837	2828	2290	2300	1542
C17orf71	900	1307	713	1097	1220	1495	1187	1077	1409	1187	993	1551	1385	1253	871	1180	1221	1203	1322	1658	1175	1432	1790	1237	1351	1338	1355	897	1167	1090	463	1539	1307	2251	1532	1644	1247	1407	1600	1683	1023	1086	1131	1353	1198	1193	1504	1407	1061
C17orf72	30	2	87	30	51	11	36	81	49	10	37	43	49	51	38	11	38	70	117	12	47	62	61	60	32	135	88	27	34	59	219	35	52	66	10	27	40	86	21	34	26	33	14	19	30	13	35	36	57
C17orf75	849	770	1718	485	903	740	365	717	596	836	968	496	505	438	317	620	421	556	384	491	341	237	427	454	381	564	588	571	485	383	481	429	340	1048	689	600	556	508	921	699	730	629	743	960	598	577	871	365	441
C17orf76	17	21	48	24	30	14	37	6	26	26	88	10	26	35	71	22	38	60	93	29	18	25	50	22	25	26	16	30	39	27	37	26	16	85	233	16	84	56	81	19	169	27	20	67	8	49	31	22	28
C17orf79	1992	1000	4193	1247	2018	1585	1312	916	1002	1436	991	1558	1521	1051	1252	1362	753	918	1545	698	1187	585	769	881	702	851	616	669	1026	760	922	993	1243	1711	1203	1260	1212	1001	1208	1487	1177	1160	1114	1642	1256	1681	1776	950	638
C17orf80	1039	1432	1204	1205	778	1487	949	1092	945	1067	3124	1107	1228	1015	765	961	957	868	1053	1310	774	1139	1366	980	962	736	1215	877	808	918	935	895	1211	1516	780	1783	1339	1128	1382	1058	1138	927	920	2045	883	1588	1034	964	610
C17orf81	2363	1892	1563	1089	2083	834	1189	1227	1359	896	819	937	876	1295	986	1031	1070	795	813	1026	779	741	922	1142	800	1127	1009	817	1054	1365	933	1009	1174	2221	1797	747	1238	1392	1636	1135	867	1585	936	5510	1438	767	2025	1058	961
C17orf85	1851	1579	1314	977	1246	1260	1587	1840	1726	1447	2637	1037	1047	1238	1807	1207	1293	1428	984	1702	874	1439	1856	1934	1248	1367	1164	1826	1018	1490	1416	1110	2143	1949	2164	1242	1579	1517	3466	1643	1620	1322	1008	2731	1502	1115	1629	1739	956
C17orf86	283	225	659	153	116	233	156	196	246	267	371	140	72	237	55	324	67	82	106	165	45	43	92	50	57	153	166	113	48	62	95	69	81	451	455	691	160	260	367	64	367	198	243	715	212	428	392	39	73
C17orf87	35	0	27	30	22	10	14	6	7	3	18	5	5	0	51	0	139	36	36	31	29	124	56	88	35	23	27	207	36	71	55	19	61	85	11	1	78	26	21	21	21	76	18	4	17	3	29	53	93
C17orf89	696	636	3179	899	591	994	564	1027	556	1096	1133	946	688	525	574	1022	283	384	549	494	372	440	915	291	182	859	411	238	308	300	485	624	504	1566	824	1218	586	1032	838	629	519	542	1087	1795	881	1551	867	489	225
C17orf90	1217	988	2389	1136	1014	807	794	1416	824	1222	1128	1004	736	655	513	791	575	574	452	961	512	391	1443	441	499	845	1086	770	558	529	620	837	853	1844	995	2723	705	1672	1116	558	733	1161	1279	1229	853	1549	1388	900	632
C17orf91	807	778	735	741	999	399	1505	1902	1924	1021	355	873	916	586	952	578	275	520	83	1162	645	859	561	608	521	197	402	576	1039	738	881	841	325	328	946	368	377	286	230	912	360	627	511	548	682	1078	516	235	336
C17orf95	496	800	922	876	588	928	964	917	501	961	1114	1405	823	751	533	1052	709	559	698	483	475	520	589	470	360	617	533	395	354	364	560	609	706	1080	674	1262	567	513	1073	659	610	890	803	1048	566	1045	1126	587	606
C17orf96	441	708	1537	469	355	942	579	675	739	558	604	976	403	297	397	718	275	582	384	417	1000	252	624	346	311	903	418	337	313	258	239	350	1493	1365	918	1474	1012	607	1335	282	377	642	425	984	666	1855	905	459	443
C17orf97	369	364	78	51	216	21	124	119	157	75	42	46	7	43	36	31	36	95	37	37	12	114	52	30	47	96	355	38	30	31	26	46	30	194	49	136	35	48	266	284	298	172	35	274	43	48	106	312	73
C18orf10	3501	2343	5178	3039	3141	2225	2346	2870	3152	2313	10049	2334	2539	1558	1934	5807	5022	3688	3091	1941	3049	2306	4356	2331	2087	4670	3253	3122	3125	1481	2926	3357	2091	4946	2938	2064	3554	11091	1900	2622	1593	3393	3356	2129	4138	2169	3020	2948	1606
C18orf18	210	57	91	119	98	229	77	83	11	222	109	119	59	242	35	172	44	61	85	30	90	22	64	16	10	44	102	72	88	52	40	88	50	74	134	358	48	95	33	47	601	53	119	133	17	357	37	108	56
C18orf19	1142	1270	863	1278	1418	1749	1804	737	2447	1952	989	2618	2269	1332	1009	1834	1161	961	826	1593	1301	943	857	1275	1228	729	1135	793	984	1285	732	1614	2633	666	1631	2939	1086	1448	1399	2229	7052	1248	2606	2875	1686	3812	1362	1158	1141
C18orf1	785	377	357	1254	427	173	863	322	477	106	357	478	767	124	3613	264	1825	544	1499	1507	760	1340	1555	614	1830	622	1066	1374	2425	1445	2172	577	628	397	1034	76	1059	613	371	663	276	583	776	124	529	1099	317	1850	813
C18orf21	345	370	1090	589	705	397	454	446	946	461	644	390	454	362	150	427	659	521	229	208	494	384	345	367	332	333	442	455	428	310	231	574	237	444	376	308	420	866	320	745	300	779	497	628	708	493	1395	446	692
C18orf22	864	752	1458	882	891	739	602	757	812	750	579	570	664	769	356	1218	404	831	302	485	480	544	355	506	487	443	481	584	726	556	516	369	583	481	424	523	499	325	821	916	498	743	735	769	1607	779	1775	842	543
C18orf25	964	1053	1993	1829	1354	1440	1372	1658	2307	1489	1990	1454	1209	1629	1102	2422	1161	1480	1376	1848	2129	1762	2511	1256	1704	1447	2783	2505	1631	1622	1467	2808	1318	1509	1879	2001	1545	5402	2627	1956	1015	1798	1485	1261	1425	1363	1367	1505	1819
C18orf26	0	90	0	3443	84	207	0	36	54	341	0	35	0	0	5	21	63	13	0	0	21	13	7	3	65	0	2	0	3	0	591	0	0	0	31	27	0	0	0	51	0	0	9	0	0	162	0	0	5
C18orf32	1995	1036	4244	2379	1475	1038	2356	2013	1898	1267	2100	810	1525	868	1123	2166	1191	1305	889	805	1163	1104	1092	1236	872	894	896	1288	1800	1081	1943	1355	864	1209	866	1061	1116	734	1289	1621	1157	2024	1503	947	1856	1457	2556	1593	1295
C18orf45	700	945	632	472	356	1202	413	407	439	990	1025	663	774	685	205	931	631	824	624	668	613	412	662	496	406	417	1050	445	436	272	816	568	466	363	1515	541	320	582	696	553	538	467	392	535	893	932	506	690	297
C18orf54	213	300	600	96	270	392	190	205	205	384	498	584	268	501	124	802	228	546	148	386	235	254	311	213	164	374	197	197	150	382	162	184	510	336	160	328	370	254	483	377	384	354	252	695	594	310	257	287	256
C18orf55	619	684	1126	1036	918	549	615	807	931	861	1597	701	427	658	511	850	477	695	294	465	518	951	463	495	312	795	785	636	627	658	446	454	764	751	759	718	774	601	940	726	577	1044	907	1003	1095	593	1330	977	811
C18orf56	42	28	107	26	43	124	9	26	67	37	50	53	16	106	6	106	10	31	34	8	9	5	27	3	4	19	19	16	2	5	5	42	27	27	81	168	16	12	52	40	449	82	94	395	69	123	125	112	15
C18orf8	1604	1121	1807	886	1036	953	1024	869	1749	1284	2917	1223	1183	1233	716	1020	1543	956	1013	964	1024	1030	1231	891	1035	1036	1611	1631	1035	1002	1443	1839	747	1179	4075	676	1044	1835	1964	1235	1653	2119	767	877	905	1321	1038	698	959
C19orf10	3769	1632	8463	3385	4680	3592	4726	3956	3843	2396	3560	2857	4819	4342	3248	2780	4369	3699	1986	2305	3123	3129	2345	2985	2609	2734	2330	3739	2178	2895	3546	3164	3284	2972	3616	2434	3697	3266	2583	3355	2367	3452	2752	4691	4725	4933	4740	2721	3010
C19orf12	2461	436	1666	1021	1584	1328	1333	650	793	849	1185	733	1856	1073	1406	1010	1065	858	1356	1009	1270	1233	1144	992	1271	1094	1257	1665	1842	1999	1587	1399	1580	917	1486	766	1106	498	558	1136	1193	863	1207	735	2283	1102	1246	955	1192
C19orf20	343	48	761	70	241	184	99	255	298	26	435	181	165	63	129	45	181	300	51	115	87	70	58	103	187	172	107	137	109	129	29	149	108	246	391	231	263	257	331	157	161	287	88	111	618	73	309	146	359
C19orf21	935	2097	913	603	1981	1377	1195	2208	4759	5317	639	6708	2179	6068	809	3077	1917	1312	71	3565	175	1362	439	610	797	670	1054	9	548	1151	415	345	46	151	1902	3160	817	110	1794	1288	4653	3050	1097	3410	67	2957	190	321	2473
C19orf22	3190	3115	4185	5876	5971	6393	5320	5153	6593	4629	3617	5276	9053	7337	4614	2703	4206	3375	3722	3231	4718	3704	3056	2384	4054	3236	3908	2748	3405	3720	4666	6075	2894	3417	6841	4672	4944	3819	5095	6748	4572	5716	3324	6133	9581	6090	4560	2902	3991
C19orf23	42	6	129	36	54	52	34	57	55	48	32	88	67	156	23	15	20	54	7	60	75	35	27	19	26	87	64	24	16	29	28	89	39	389	14	94	47	88	94	140	29	29	16	83	31	29	61	59	60
C19orf24	1201	550	7410	1947	2469	1550	1315	1504	1354	917	1088	1561	1885	1684	1716	1142	1613	1614	965	1219	1691	1329	1225	950	1363	2612	1528	972	851	1265	1792	1566	1407	3940	1881	1445	1690	2191	1807	2117	1383	2372	842	2871	3415	1747	2103	1210	1403
C19orf25	605	855	1631	1236	1486	1162	1019	1003	1467	1298	728	915	1925	2752	993	869	1079	1119	437	935	859	681	427	679	847	1074	943	565	739	775	1099	888	844	1654	1378	1487	1135	1000	828	1012	1186	1345	1191	2429	1839	1874	1688	850	987
C19orf26	14	146	33	39	46	158	147	56	163	152	127	196	143	385	111	54	60	15	11	86	222	59	64	57	100	58	38	19	67	65	85	94	76	121	159	210	135	199	265	361	280	85	67	250	72	112	149	47	27
C19orf28	4447	1659	5185	4181	4745	2889	5378	1722	7438	2677	2822	3236	4020	4474	6744	1735	5609	6760	2118	4113	3220	4224	3475	3528	3587	2840	2650	9777	3206	3601	5796	4385	3158	2948	4856	2175	6393	4719	3442	3589	2663	7511	3849	3420	4766	3871	8077	3736	5965
C19orf29	858	1011	1199	1238	1490	1686	1187	1375	1425	1256	1780	1747	1045	1543	1352	713	1471	1462	723	1714	1393	1588	1278	1105	1428	1691	1462	4134	835	1293	1454	1363	1104	2000	2069	1746	2235	1921	1727	1626	1401	1559	1010	1925	1969	1579	1222	1079	1255
C19orf2	6733	2463	9753	3192	3883	5445	3313	2627	3483	3292	4290	3214	3590	4301	2519	4415	2324	2203	2057	2760	3467	2708	3741	2541	2535	3992	3739	2441	3386	3125	3871	2978	3246	5288	4973	4101	2302	2727	2183	2824	4937	3336	4155	4206	6751	5677	4486	2081	3665
C19orf33	8627	2559	4558	7112	5248	4058	3764	9106	7346	20015	551	4342	7629	3345	1351	13530	2652	7255	396	3276	3561	2845	2286	4445	2009	1880	7296	2124	1860	1604	2486	4058	1271	38	436	9168	240	1556	1483	5853	4037	4651	10931	5498	13901	10895	11733	2580	4730
C19orf36	65	213	215	36	143	35	55	197	238	179	31	78	302	417	13	188	33	9	48	31	33	16	32	72	18	20	78	45	12	29	11	40	25	21	119	268	23	95	144	109	170	117	31	290	181	407	148	29	42
C19orf38	19	11	18	51	61	38	43	33	63	24	34	25	129	80	117	33	106	74	43	22	53	91	72	105	57	25	53	125	135	146	91	55	62	75	42	29	41	17	15	62	25	128	71	72	18	37	71	62	88
C19orf39	153	195	399	197	239	204	94	190	192	137	107	108	230	189	28	63	103	199	84	151	136	79	60	58	174	87	123	123	222	90	75	75	28	189	160	241	75	107	129	232	170	144	151	308	226	201	172	81	209
C19orf40	137	65	62	67	147	122	30	64	127	140	145	215	69	212	64	104	97	180	69	78	157	47	135	63	63	167	110	99	59	49	38	126	147	143	102	331	51	86	89	149	71	145	120	192	164	75	146	116	173
C19orf42	4078	2257	6916	3080	3275	2792	2682	2162	2180	2477	4334	1822	3049	2638	2163	3410	1536	1737	3595	1920	1503	1659	1893	1228	1521	2340	3245	1475	3076	1418	2985	1411	1369	2585	3929	2511	2282	2782	2554	1805	2828	2560	4412	3712	3979	3311	2682	1463	2276
C19orf43	5672	3487	10753	5911	4131	3082	4228	3596	4072	3287	4416	2940	3123	2473	2705	3544	2549	2500	3347	1864	2023	2139	1675	2208	2174	2967	2090	2471	3741	2076	2665	2515	2291	3747	3444	2972	3371	3256	3495	3504	2887	4522	6701	8133	7706	4914	6933	2335	4539
C19orf44	330	261	336	219	210	200	206	141	202	81	345	184	104	270	172	96	117	175	438	175	75	131	183	155	129	220	321	109	255	207	170	144	113	368	252	309	227	266	257	305	365	244	180	410	455	217	484	110	197
C19orf46	27	8	137	6	24	293	2	145	14	230	14	4	0	136	5	202	1	3	126	7	20	0	4	5	6	86	144	7	1	0	36	0	0	15	1	320	1	13	25	0	452	6	212	500	15	150	7	0	12
C19orf47	1149	682	548	796	1117	1059	909	864	1216	1518	1245	987	1567	1093	990	932	940	970	1219	945	1290	1037	1550	1084	1139	749	5210	912	1246	1813	813	1377	969	1279	1429	971	653	439	579	1712	554	1028	1067	797	1146	798	795	938	1065
C19orf48	4922	1773	7220	1510	3762	3107	1060	1972	3144	4430	5987	1616	1017	3191	1791	3411	1275	2097	2707	1204	1526	1186	1904	2080	933	3167	2389	877	1082	1509	1705	1651	2467	5228	4612	2084	1154	1758	1976	1685	1974	3003	4672	3582	5471	3265	4795	1734	3206
C19orf50	2114	2894	3692	2705	3049	2684	3088	2425	3162	2448	3921	2922	3311	4027	2302	2711	2311	2650	3727	2473	1929	2405	2678	1542	1961	3090	3026	1810	3601	2152	3000	1912	2273	3109	3998	2264	2866	2709	3170	3100	2014	2191	3114	3308	3875	3819	2852	1896	3197
C19orf51	97	130	37	18	185	213	149	210	498	449	67	331	391	200	40	74	29	1096	213	112	100	133	25	23	16	64	72	22	60	32	5	59	4	32	47	317	16	3	5	111	73	150	35	134	27	582	205	83	33
C19orf52	526	762	1157	564	666	702	409	476	584	502	870	697	728	687	572	442	345	692	675	515	510	369	401	288	544	807	537	633	664	440	433	621	330	894	1000	658	592	924	894	776	589	834	617	795	562	672	533	478	934
C19orf53	3984	2577	5283	4948	3837	2155	3429	2949	3308	2547	3506	2635	3519	2918	2533	3771	2528	2912	3797	4168	1999	2064	1561	1413	1929	4288	5182	1705	2162	2151	3612	1878	1983	3012	3953	2166	2466	2957	2957	3015	2378	2691	5121	8560	5813	3233	3087	2017	3071
C19orf54	585	500	614	308	295	553	269	262	463	592	537	447	195	483	467	732	377	423	762	306	370	410	811	296	212	678	424	312	325	490	561	247	491	642	519	584	352	621	688	573	427	573	548	933	436	498	743	497	613
C19orf55	61	103	33	23	75	305	64	138	201	199	173	242	43	257	118	108	98	327	129	148	171	109	194	127	162	150	273	203	99	83	82	224	251	280	288	306	120	112	181	291	196	154	90	108	165	61	156	68	183
C19orf56	6621	3784	8594	6287	5523	3845	3655	3254	3830	2997	2750	2220	3406	4367	3214	4450	2663	3011	4196	2612	2489	2258	1811	1900	3096	2870	2624	3328	5687	3318	3307	2647	2377	3930	3861	2728	2809	3125	2854	3777	2747	4167	5479	5531	7604	3970	5378	2276	3533
C19orf57	157	118	102	209	211	342	26	174	190	30	169	128	98	295	56	125	57	98	58	194	41	45	68	21	153	45	275	144	359	44	31	49	18	81	157	196	31	60	130	225	171	177	104	182	69	193	120	134	588
C19orf60	1559	717	3895	1120	899	1081	711	1013	1100	791	2332	672	911	564	905	912	732	583	1545	815	465	488	716	554	660	882	1016	1101	1031	666	840	496	666	1856	2534	1083	610	1188	1166	448	1038	1151	1306	1492	2176	1153	1647	443	1210
C19orf61	2248	487	2078	1088	912	1912	1023	900	1090	734	1789	674	550	1673	1252	935	657	630	1139	1081	856	810	992	770	708	1465	895	751	1394	713	1078	758	1282	1438	1248	1764	1339	741	897	843	1362	1108	1498	1504	1989	1070	2035	966	1090
C19orf62	1990	3557	5237	3040	4058	2974	2040	2244	2113	2137	4213	2288	3455	2984	2086	3350	2314	2265	4283	2026	1826	2293	3283	1653	1984	2102	2870	2462	3803	2562	2737	1964	2024	3124	2528	2162	2353	2197	2863	1993	2573	3008	3292	4281	3096	2331	2971	1903	3029
C19orf63	17638	3845	7945	5813	7940	6899	6579	7309	3591	6147	13414	3549	3998	4835	8508	8916	6593	7929	20161	6582	5566	6447	5757	8421	6127	8495	4465	5987	6786	6201	8939	8996	9221	9840	6191	4712	7492	7270	4227	4878	4712	6996	7794	9548	6629	8723	7095	11648	6124
C19orf66	1982	1421	904	2508	2378	894	1619	883	2636	848	1002	742	1172	763	931	477	1236	1100	1598	786	1400	934	898	1602	2611	606	638	1504	2652	1256	1119	883	663	1001	822	735	1070	436	792	1993	841	1413	1282	2310	1571	1849	2912	838	1650
C19orf6	4941	4356	6965	6933	7157	6519	7163	8594	6191	5336	5905	5058	5416	4888	6038	2736	5076	5884	5304	7660	5633	6621	4569	3894	7188	6986	5893	4738	3665	4994	5536	6084	5464	9190	7171	7425	7645	9666	8307	6515	8633	9032	5593	9480	8541	7737	8849	3400	5576
C19orf70	1449	1004	4315	3281	2321	2040	1613	1768	1762	1522	1105	1608	2910	1769	1500	1061	1693	1706	992	1374	1258	1582	886	1234	1116	1472	1755	1904	1307	2364	2237	1272	1155	2524	2407	1726	1392	1963	1669	2225	1281	2157	1342	2118	2947	2093	2377	1155	1264
C19orf73	30	14	251	36	33	59	24	81	51	37	94	43	49	65	13	29	6	39	11	23	17	19	63	11	26	27	54	18	22	5	27	37	11	69	136	168	10	21	41	49	44	38	19	93	49	54	64	66	23
C19orf76	118	26	118	72	41	68	26	46	261	82	264	67	37	177	38	22	64	120	36	54	40	59	129	54	17	38	50	53	12	91	15	53	170	40	43	43	64	271	24	137	45	62	62	487	344	24	252	25	31
C1D	801	386	1541	868	1020	742	756	774	991	1005	1153	614	672	596	165	327	217	377	402	306	387	273	190	521	384	272	319	293	303	201	421	350	262	276	454	868	722	1042	543	910	522	472	908	1036	463	720	1163	847	403
C1GALT1C1	1585	573	1650	1361	1462	989	1646	1549	1686	559	1100	786	909	641	982	1193	1370	841	703	779	821	939	865	913	698	1098	1283	2364	901	873	952	1104	554	1520	758	1105	854	868	764	646	899	1474	1942	1433	899	1023	1699	1656	749
C1GALT1	660	876	977	899	955	1140	1766	1481	977	1445	673	1336	1263	1040	626	1869	1171	912	641	1181	1068	744	685	979	1422	646	395	1264	1032	1180	572	858	955	551	838	685	390	607	951	1280	617	1049	966	465	883	1644	715	1535	867
C1QA	5461	718	3291	6297	5698	663	5663	694	3292	568	3739	508	2652	541	8946	1257	10688	4173	6716	1244	4131	8996	8421	17888	4732	2216	5491	13702	4193	15350	10842	3074	7885	11329	494	542	7762	1802	1435	2181	1694	15928	7193	460	2382	680	9422	6349	13702
C1QBP	4795	8633	5371	4360	5890	3142	3190	4742	5704	5893	7701	4130	4691	6590	3345	5302	3798	5034	1581	3118	2410	3375	3722	5763	2641	5402	6442	2366	1296	4121	2380	4403	4136	10201	5630	2950	4544	7929	10709	4117	6537	5836	4442	24501	5445	3448	9589	3170	4524
C1QB	5677	790	1917	6530	6355	910	6596	729	4313	468	5612	616	2750	625	8521	1122	14101	5839	8083	1422	5452	10688	10275	27841	6744	2758	7838	17955	6335	17888	12121	3717	10285	15495	604	514	9965	2209	2005	2315	1969	20209	7246	291	2243	661	9777	6878	18295
C1QC	4824	859	872	5732	4294	740	5334	710	4127	470	5106	938	3777	691	8151	1301	14037	4992	7956	1915	5660	10988	12133	31176	6846	2699	7737	14016	5783	16434	10211	2836	10439	12178	689	484	8457	2319	1863	2471	1891	13841	5389	315	2325	824	7895	7087	16972
C1QL1	21	434	70	4	185	68	40	35	56	24	56	29	40	51	73	17	155	19	27	30	96	18	12	56	28	46	39	38	140	3	5	62	902	48	157	16	103	9	48	21	95	74	33	59	4	108	50	112	12
C1QTNF1	4209	488	2175	1799	1935	2961	5769	650	4133	272	2761	1542	1937	1350	7052	1668	2379	2070	4723	1544	3565	3306	2954	2991	2032	1104	891	1183	3628	2567	3506	3127	1362	385	2203	709	4390	922	765	1806	1038	1553	1299	1027	3458	4253	2282	2761	1785
C1QTNF2	75	9	124	100	147	20	86	34	136	5	56	78	341	28	78	26	152	181	46	64	159	156	40	106	127	21	17	128	164	146	58	60	40	13	38	9	35	21	16	57	30	85	29	1	50	40	42	67	101
C1QTNF3	1527	72	70	212	90	105	448	91	48	24	1560	31	511	104	5119	82	146	70	43	952	260	202	394	211	362	41	42	146	2898	244	3457	133	457	47	555	96	1074	50	190	34	55	147	50	173	1615	185	71	217	256
C1QTNF6	4396	1344	1327	1789	2978	553	3793	925	2854	373	1175	2072	2173	731	4131	2342	3902	4099	1163	1866	2792	3273	1941	2420	1564	534	717	567	7188	2797	4770	1697	1443	340	1239	359	2929	704	1543	1691	732	1459	618	239	2871	1187	2080	4734	1815
C1RL	3385	1364	724	1309	1889	1402	2344	2035	2397	1373	2124	1463	949	1591	2064	2175	2427	2375	2407	1503	1579	1894	3319	2022	1585	2134	1955	3681	2181	1753	3035	1907	3495	1723	1542	2302	1747	1163	2050	1700	2657	2269	1987	1339	1891	1551	1922	2121	1980
C1R	30786	4050	12109	17141	21345	13034	22091	5481	26916	3536	9183	3528	10327	4629	28963	12249	31839	10076	17105	6168	18371	29550	27841	34061	18935	9868	8033	22575	22091	28646	26129	16696	13856	9598	6813	4250	15597	5802	7923	7973	8896	28435	16369	4526	16159	11179	13490	18770	22091
C1S	62379	7410	9738	27732	23758	13266	28317	7472	25382	5095	12391	5274	16810	6763	45958	17273	53834	27609	43148	11113	35115	49238	97944	63116	49979	14183	13189	117712	49979	49238	54866	28211	22159	16578	11135	4708	26916	10020	29439	20209	12615	43934	21073	3392	24877	10700	12564	49589	34375
C1orf103	1162	2027	466	1232	897	2162	1083	1527	706	2775	1162	1078	1321	2058	284	1688	979	906	603	908	1542	890	198	1471	1340	702	187	960	857	919	442	1096	821	1098	833	3319	1119	698	980	1766	1221	1875	2093	3021	1115	1768	718	1057	1155
C1orf106	2806	3357	2052	3583	3995	5112	3707	6393	6435	5101	2588	5300	5447	3646	4958	3698	3587	4874	3386	4453	3921	3409	6945	5341	8450	2854	4318	13266	5716	2083	2823	9931	4370	3218	4067	6154	2978	3971	4684	6644	2720	6099	3250	2817	2691	4593	3657	4929	7211
C1orf107	1881	1209	1214	1277	1386	2096	1411	1517	2010	903	1251	1605	988	1861	1760	1419	1702	1377	2271	1579	1237	1553	2430	1831	1230	1857	2226	1880	1501	1497	1279	2140	1527	2677	2567	1589	2370	1743	2927	1400	2048	2609	1195	1697	2239	1262	1696	1129	1717
C1orf109	480	560	98	672	561	1632	635	626	734	772	1208	851	942	1395	562	765	453	483	775	702	928	447	445	631	507	662	557	421	503	477	410	802	462	896	714	988	538	1107	779	691	1017	931	578	1006	509	1046	831	634	626
C1orf110	153	98	0	6	9	485	2	329	0	456	1078	232	1	4	243	16	108	11	2	235	0	6	56	11	1	116	806	0	0	9	2	329	0	528	460	1166	1280	1632	96	0	56	1068	1	474	0	1145	1	476	29
C1orf112	440	338	1090	229	629	756	206	406	393	370	885	680	322	829	320	457	477	641	1849	296	313	277	492	484	240	575	482	648	150	172	181	659	796	1105	380	401	366	675	592	529	557	987	374	846	723	449	509	421	700
C1orf113	72	598	145	349	369	650	857	1227	376	973	240	1082	311	745	199	577	119	587	221	1225	951	184	392	411	881	128	136	211	103	71	220	503	349	89	168	854	124	516	202	1188	255	147	282	351	601	904	401	459	165
C1orf115	204	141	955	388	253	126	121	336	36	1164	358	155	134	542	313	675	389	164	2368	104	86	386	224	305	195	1041	331	320	113	420	743	406	336	1265	664	439	518	986	803	382	4721	442	795	1060	832	780	70	242	133
C1orf116	3841	5160	1076	7994	5531	9340	2594	9076	9229	9137	498	8777	6602	7012	3181	8290	2675	5719	202	7864	4598	7171	4083	2136	10664	2544	2949	6809	3664	3075	3185	15782	3602	146	4780	23682	2440	3019	4699	8827	1163	4788	3781	1730	4705	4918	2052	2889	3205
C1orf122	2671	1523	4068	2097	2494	3316	1678	2207	1817	1072	1415	2545	1662	1666	1268	1098	1650	1639	948	2007	2327	1348	948	2014	1441	1355	987	1209	1394	1411	1084	1806	1329	1410	1620	2300	1155	2036	1062	1837	1227	2018	1493	1419	1802	1334	2393	2142	1212
C1orf123	2295	1025	2606	2064	1922	969	1636	1123	1300	1332	789	1365	1067	1559	856	1097	1063	1557	732	583	1355	801	912	1100	825	583	601	768	1365	1229	1337	849	1084	638	513	872	796	462	379	1417	847	1145	1041	1098	1336	1420	2215	1988	934
C1orf124	419	1161	812	564	667	1036	538	722	857	674	1345	1210	1068	1060	683	419	760	784	1294	970	801	856	947	653	909	693	1087	1133	651	455	675	905	527	1167	1530	854	682	1448	1043	943	993	742	647	1074	463	668	527	771	902
C1orf126	80	37	13	143	105	138	74	170	125	64	17	118	7	78	36	50	19	139	260	70	118	31	50	72	116	41	36	282	130	16	28	175	31	26	19	309	37	53	55	66	4	180	40	206	135	125	90	64	364
C1orf128	2530	2548	4205	3982	3154	5088	2860	2402	2231	4455	2174	3424	3764	3370	2093	2955	1378	2687	2879	3042	3359	1719	1542	2383	2659	2418	1545	1539	2115	1656	1522	2061	1471	1453	1659	2702	1675	1387	1660	4450	1988	2564	2510	3694	1845	4761	2965	2384	1794
C1orf130	11	20	127	4	46	2	21	288	4	17	205	5	5	59	16	6	82	11	171	28	25	45	3	26	7	170	48	22	11	58	398	23	1	56	42	8	18	103	21	0	25	110	43	26	0	25	1	11	27
C1orf131	689	1444	1082	768	944	1322	554	874	954	1085	944	1020	472	851	601	594	515	753	1218	619	513	463	811	614	482	863	1016	898	479	429	473	776	482	1180	829	982	718	929	1467	790	702	1370	711	1539	685	1157	946	771	819
C1orf133	96	8	286	51	55	78	20	86	57	12	46	60	19	13	62	69	26	24	10	33	25	14	19	13	8	64	19	37	30	10	62	47	42	14	88	31	54	70	75	11	205	178	36	173	31	120	70	11	37
C1orf135	271	362	747	153	447	841	112	271	626	498	535	549	189	664	135	203	153	251	343	197	460	131	271	231	157	279	191	165	63	113	16	346	228	317	279	459	149	254	382	343	529	597	334	890	200	545	276	222	344
C1orf144	7737	8990	6041	8357	7747	13227	7994	7757	7021	6349	8060	10211	9589	13000	8664	7848	9939	9858	9037	8953	11257	8903	7599	9720	7511	7685	4912	9532	7555	8560	6748	8501	9506	5914	6021	7737	7296	4902	5541	8541	7950	8278	7074	6393	8295	8535	8043	10842	7305
C1orf151	4607	2529	9046	4514	4333	5510	3721	3358	3159	2994	1862	2760	2848	3675	1881	2425	1590	2108	2280	2071	2131	2068	1874	1834	1507	2176	1338	2209	2243	1679	1659	2414	2005	1745	1475	2286	1454	1395	1261	2882	3300	3599	3699	5469	3040	3759	4634	3306	2049
C1orf156	321	137	1419	423	301	333	149	312	315	318	215	265	240	264	130	259	241	274	190	168	200	164	263	131	221	279	202	233	208	248	66	364	210	367	226	189	156	297	205	258	270	241	329	574	199	269	517	263	345
C1orf159	505	429	783	520	693	915	583	811	647	550	527	814	458	699	366	491	364	498	282	470	581	275	247	367	437	463	308	799	276	253	234	710	555	726	376	785	298	372	403	697	651	691	537	321	491	752	632	492	368
C1orf161	2	267	25	113	351	78	21	367	0	169	3	390	425	130	9	354	93	222	21	52	432	25	510	174	1305	298	203	139	107	41	28	247	2	13	86	543	4	15	112	124	0	223	33	0	35	37	2	225	114
C1orf162	522	60	601	523	449	61	471	99	330	82	199	137	252	167	517	187	515	358	237	121	199	588	502	643	227	167	191	476	244	938	787	173	315	503	69	40	427	117	114	228	164	486	595	146	206	117	551	431	833
C1orf163	583	942	755	464	531	1019	465	699	1121	1046	894	1591	990	1887	524	511	807	1080	785	539	1135	677	1003	1107	802	669	568	478	593	583	238	816	595	827	625	1064	940	609	749	1015	721	910	833	431	973	658	884	1264	867
C1orf170	182	178	166	637	363	539	198	504	485	329	100	309	278	475	93	192	102	318	18	235	307	131	147	161	250	101	107	269	156	518	158	383	139	41	160	956	62	89	79	587	152	271	241	34	356	563	365	253	121
C1orf172	569	1076	866	873	1230	2208	569	1185	1052	1034	1122	1470	1633	1315	555	1923	631	1062	975	1187	1317	532	794	698	1154	893	770	1008	776	377	324	1316	467	635	734	1233	435	869	749	1888	1012	1238	969	1410	810	1402	1092	492	889
C1orf174	997	1031	1112	920	1210	1169	1006	988	1048	908	1306	1208	1372	1423	948	1000	855	973	1150	975	935	853	1021	1192	746	981	737	941	859	725	595	1155	1085	1407	1010	887	828	866	741	1106	1372	1418	879	682	1207	1507	1285	597	936
C1orf175	35	62	9	33	23	48	74	66	78	15	27	46	13	17	54	13	2	26	474	65	6	11	35	14	14	32	16	122	54	20	38	15	8	13	44	34	25	51	198	56	23	36	20	131	23	41	134	12	42
C1orf177	8	104	19	116	153	42	9	30	47	485	15	167	39	0	0	16	5	49	7	12	32	28	50	4	111	50	12	5	17	9	6	27	0	10	17	244	15	12	24	640	4	14	57	16	3	40	6	89	39
C1orf183	65	341	206	85	119	243	173	227	190	376	187	381	369	445	117	145	261	308	122	313	263	156	130	121	189	96	176	65	172	157	77	148	159	159	237	498	189	237	85	98	504	135	335	169	201	392	168	189	364
C1orf186	148	21	22	53	52	221	49	2	484	49	1	193	124	31	10	26	68	184	587	139	235	42	10	276	760	32	16	1225	465	228	6	44	101	43	55	1	2	8	72	400	241	620	7	12	110	376	180	63	2658
C1orf190	29	39	133	22	31	14	41	32	10	145	21	15	55	59	59	40	20	21	169	19	81	28	16	47	16	13	2	2	35	9	50	20	18	18	45	98	23	37	88	8	245	11	125	57	18	131	19	16	19
C1orf198	2117	3590	1623	2145	1640	2071	3076	2000	1507	2071	2993	2290	4065	3215	4586	1148	1895	2554	6907	2883	3823	2635	3770	2342	2398	2457	3194	1223	3696	2365	5046	2909	1613	3428	4278	3000	2691	2522	3753	2651	3320	1655	1631	5556	3128	874	1234	2184	2107
C1orf201	348	913	836	478	663	1829	580	966	854	1039	984	1327	1048	1378	471	1477	525	840	490	546	559	355	493	493	774	932	483	1158	451	367	708	864	153	393	709	1714	436	1108	431	1041	1150	1205	1081	2273	357	1710	554	1234	319
C1orf203	41	41	69	47	98	21	46	112	56	53	65	71	77	121	31	69	52	53	56	16	37	37	32	40	44	42	110	57	58	33	28	60	28	99	39	70	70	48	60	34	57	95	58	80	60	50	218	70	38
C1orf204	50	16	70	34	31	65	51	87	173	14	72	20	43	7	17	49	40	21	75	72	16	13	48	18	102	28	60	116	18	33	42	69	8	93	81	20	15	73	49	72	19	114	16	161	24	8	76	24	38
C1orf210	289	289	332	125	420	607	130	485	356	276	451	341	762	311	60	274	58	279	264	155	359	181	243	116	503	284	160	614	187	31	149	256	75	122	57	551	88	174	235	395	203	341	302	215	76	258	136	808	130
C1orf212	2772	1890	5579	2798	3437	3802	2666	2446	2589	2931	1883	2743	3261	3251	1396	1596	2152	1814	1408	2389	3721	1926	1868	1944	1756	1684	1241	1965	2011	2315	1364	2396	2014	1451	1487	1994	1457	1731	1052	2804	1519	2878	2835	1567	2264	2510	2813	2486	1741
C1orf213	88	61	61	51	47	52	122	73	86	94	59	55	29	78	29	25	13	7	65	56	26	11	38	20	4	49	57	53	39	21	22	32	31	88	71	99	19	38	75	16	180	84	52	267	59	145	307	48	39
C1orf216	1263	721	1763	588	753	1055	1096	575	650	445	1094	555	1158	751	1091	600	778	599	864	892	548	736	1155	731	673	692	339	684	1096	890	713	546	1581	958	625	615	927	954	558	697	879	564	831	919	1478	609	960	668	390
C1orf21	2417	1621	2351	3974	2283	3344	1585	3384	2136	727	982	4170	3310	3749	1778	2136	1850	1733	856	2519	2305	1731	1132	1451	2816	788	1328	2980	2239	2127	1389	2118	1418	463	1632	1293	1078	1554	523	2782	2123	3186	946	2309	907	3095	727	1631	1331
C1orf226	353	373	682	487	565	736	318	637	482	1425	569	1087	1421	2453	3138	759	3115	306	3055	793	1104	2143	625	385	1370	3071	1306	2019	887	317	426	1600	598	459	1478	1629	2096	6442	7507	252	661	3171	3184	2209	1137	527	260	1362	2773
C1orf25	1181	1430	947	1191	1117	1122	1118	1313	776	1014	706	1389	968	1396	845	1044	1429	1187	1040	1251	604	943	1279	839	1243	1545	1591	1451	1327	1670	437	1040	1161	2086	880	1824	1063	2340	1502	1034	1853	1408	914	1988	968	996	1426	1432	1030
C1orf26	210	273	209	216	228	354	308	273	289	243	325	386	422	349	236	366	284	310	210	183	159	233	184	277	228	228	204	489	267	210	213	283	147	313	275	364	208	292	231	372	497	450	209	952	302	337	313	183	205
C1orf27	1422	1319	1073	1343	1230	1863	961	1677	1319	1580	1089	1281	877	1649	1521	2003	1051	842	1555	1172	1006	876	1454	1004	775	1399	1385	1419	1026	946	1214	1505	1136	1389	1479	1630	897	1339	1593	1229	1188	2786	1222	3208	940	1885	1304	769	1296
C1orf31	1366	1123	5056	1409	1584	1223	1161	966	1636	954	1913	951	1783	1364	772	1024	641	763	1472	385	557	426	1112	679	520	2229	1680	891	482	580	1302	986	689	3189	1958	824	1004	2596	1723	1200	791	2019	1412	2341	1103	1264	1557	1338	900
C1orf35	837	1046	1412	1146	952	1034	690	934	1045	854	1231	938	1008	940	706	583	603	596	1467	533	544	483	608	999	686	926	1304	928	367	390	407	763	685	1589	1204	740	563	924	1303	964	741	1238	969	1630	621	1073	1149	710	740
C1orf38	845	183	397	1112	1814	886	2162	395	1734	630	830	658	921	844	2247	699	2682	1768	1551	760	2394	2200	2203	2591	1733	698	851	2102	1885	2694	1688	1317	1597	1014	287	300	1471	486	374	673	719	1056	818	278	886	796	831	1306	2197
C1orf43	9581	8916	11494	10709	10521	11952	7978	9876	7945	8856	12652	11829	13377	15755	11432	10654	9675	7104	16578	9540	6886	8547	9067	7233	7346	13586	9506	10709	8960	9605	9024	12219	7250	16810	10020	7923	8849	14783	9161	8620	9763	11568	9564	9763	10664	11318	11329	6674	10347
C1orf50	358	262	932	414	458	742	356	357	309	424	277	383	498	501	193	558	213	318	219	208	269	133	160	221	239	149	137	218	267	189	125	192	255	199	158	302	190	150	168	473	248	323	258	454	462	482	612	793	154
C1orf51	398	429	881	541	501	436	88	926	51	163	930	168	42	152	216	459	144	54	182	42	100	40	350	198	163	129	190	411	403	78	110	133	24	292	134	164	74	437	561	120	318	165	515	781	47	626	80	126	13
C1orf52	1058	612	1593	856	1096	429	1268	573	1174	838	782	881	749	1458	499	355	507	614	649	498	717	483	375	687	542	327	352	604	368	501	581	871	644	618	841	783	812	509	571	860	694	1248	706	1338	830	950	1153	790	451
C1orf53	82	110	101	48	95	282	11	99	122	187	46	112	51	95	28	104	34	134	22	65	77	13	21	33	44	38	45	40	14	22	21	56	11	129	61	192	36	69	100	81	44	180	32	41	160	172	80	47	49
C1orf54	871	62	1245	371	410	99	650	58	257	124	244	102	301	207	441	246	342	187	186	90	281	64	115	290	110	89	133	313	481	278	694	166	326	165	135	77	384	114	118	190	113	335	329	218	338	114	332	409	386
C1orf55	741	1792	701	1373	1010	2171	1306	1806	1752	1359	1784	1933	1818	2192	2429	1913	1891	1563	3671	1838	1689	1721	1983	1653	1968	2061	2616	2245	1490	1716	2377	2693	1348	3602	4321	1575	2075	2423	3503	1987	1654	2034	1198	1858	1105	1462	1393	1552	1976
C1orf56	244	190	1354	206	217	207	188	383	182	171	242	315	217	269	117	208	135	91	199	153	124	92	114	80	127	247	226	161	155	178	218	222	121	337	248	339	189	523	432	223	348	183	139	482	139	239	303	449	110
C1orf57	1275	1862	3035	1063	1618	1317	550	1279	996	757	1134	593	1986	1353	776	1059	785	814	1554	750	752	466	922	950	827	1320	1109	1327	859	635	1317	727	647	1864	1863	979	911	1250	1502	1150	748	1396	962	1683	1221	1235	1121	1276	1378
C1orf58	177	1022	499	214	441	958	370	870	539	490	611	2037	1300	1486	890	994	1265	1405	1378	1144	1130	1040	1341	835	1249	1433	1095	1552	857	812	982	1669	1039	1970	964	1053	606	1072	1232	1240	748	800	317	317	554	402	397	982	1394
C1orf59	1134	1120	1183	641	698	859	302	154	467	526	242	1167	447	520	146	509	392	702	459	472	623	314	134	378	421	53	227	771	529	359	202	513	386	371	210	247	206	222	45	237	307	508	527	1315	1099	1090	986	457	532
C1orf63	1198	849	440	1321	599	1078	1485	2593	849	765	2725	445	400	951	1232	1175	211	321	2431	1758	103	202	387	433	421	1103	715	2465	190	169	382	414	859	1911	766	3037	540	1071	1039	534	2375	2741	1620	4111	962	1533	1733	180	414
C1orf66	793	614	936	825	641	959	657	731	658	488	468	902	809	941	622	1515	557	490	1068	1136	480	486	1145	487	603	884	962	1091	445	576	603	1002	411	1554	680	1221	618	1558	1518	701	856	1152	507	780	606	716	1248	843	928
C1orf68	0	6	1	26	13	42	14	7	369	3	0	36	266	0	4	0	17	36	6	4	309	2777	16	55	2131	0	0	15	0	10	0	18	1	0	15	0	27	5	0	828	0	9	17	0	2	17	2	52	10
C1orf69	384	1292	1144	386	340	1177	195	529	730	723	512	699	493	846	436	694	425	565	1904	701	599	477	417	294	513	659	790	562	490	717	388	484	720	810	1001	896	330	804	697	584	533	509	626	616	683	560	632	501	820
C1orf74	606	370	240	313	433	779	414	1336	2708	1352	200	644	800	2118	267	465	483	2291	306	545	804	394	458	291	537	258	191	1061	705	566	121	2310	293	436	534	369	266	197	327	1948	332	521	666	374	845	1182	415	296	537
C1orf77	5884	3464	8199	4605	4797	4136	3950	3851	4191	3599	5339	2957	2463	3809	3444	3211	2501	3743	5180	3167	2357	2621	2966	3020	2740	3342	3579	3813	3383	3953	3097	3655	2973	4475	3320	4318	3139	4712	3950	3196	4410	3694	4373	6496	4369	4725	6511	2660	3550
C1orf83	316	392	235	345	303	369	283	470	453	456	441	648	420	789	233	344	280	424	290	241	375	384	379	273	352	325	291	451	278	329	186	314	399	368	216	822	342	302	307	504	370	423	318	404	387	293	491	744	365
C1orf85	2541	1204	1578	1892	2005	2305	2229	2451	2080	1459	2681	2601	3584	1579	2591	1949	2720	1739	2013	1021	2121	2439	2335	3887	2052	1950	1955	2880	2450	1587	3196	2935	2231	4552	1301	1357	2064	2849	2324	1368	1173	2270	1465	1072	2210	1678	1302	1610	2411
C1orf86	1729	917	5363	1020	1009	1383	945	749	980	470	1684	754	827	1352	838	625	805	657	802	860	1196	553	696	756	841	1183	777	865	1157	696	654	835	1440	1041	934	709	555	859	744	788	1355	995	860	651	1962	670	1425	1385	531
C1orf89	61	96	66	110	130	166	46	161	152	154	100	278	153	249	70	261	259	306	85	203	175	70	145	128	285	199	120	190	110	125	98	109	71	240	111	293	51	138	123	183	100	113	87	42	119	91	198	284	191
C1orf91	768	215	882	391	489	566	474	476	480	422	271	377	433	318	239	344	252	314	224	315	572	108	198	208	267	288	275	581	298	251	217	322	380	295	185	468	125	332	175	471	370	391	359	315	466	417	555	307	171
C1orf93	1468	1224	1273	1185	1418	4022	1567	1953	1355	1694	1757	2111	1778	1723	2403	1813	1532	1271	2532	1239	2588	1705	1497	1227	1256	2016	1509	576	1284	1055	1635	1007	1488	2562	1006	1828	1876	1131	1465	878	1946	915	1678	717	809	1482	1566	2650	2005
C1orf96	459	1120	794	677	615	842	545	571	1052	451	1217	2372	986	1390	807	617	747	922	3511	1254	809	557	684	1265	929	860	777	760	370	498	415	885	733	1280	1773	588	865	773	1563	1447	1287	1133	442	1271	652	727	673	936	992
C1orf97	146	338	436	240	261	341	68	506	329	279	13	300	139	88	79	214	183	231	308	17	162	222	127	79	89	188	62	265	86	78	74	294	163	135	150	243	160	96	321	257	93	370	40	167	32	307	340	115	138
C1orf9	1098	1090	1772	2599	1590	1732	2568	3273	1452	1442	1825	3092	4158	1875	1787	1456	2735	1758	2162	1772	2578	1994	2156	2603	4941	1759	1574	2433	2115	1638	1947	2355	2283	1941	2409	1672	1707	2391	1702	2971	2152	1629	1238	2681	1745	1571	1225	2235	1731
C20orf103	1383	307	426	546	742	45	766	102	133	30	275	68	1173	4	1005	1998	206	175	353	748	916	259	80	343	999	194	107	196	2194	315	1031	319	948	52	367	71	700	441	430	207	48	383	59	100	232	46	176	306	209
C20orf108	4144	3873	5760	6614	2937	2985	4233	4160	2731	1961	2354	5198	5932	2162	4772	4666	2907	2383	7079	4114	3815	1809	2955	3099	3437	4605	6736	2311	4107	2760	4546	2213	2919	8664	2336	2753	2626	6184	2701	2014	9858	2393	3702	5048	4589	4158	6739	4225	2519
C20orf111	2102	1140	4117	2062	2162	1825	2059	1673	2164	3524	1877	1975	2350	2443	2467	3890	1575	974	2401	1606	1950	1144	1515	1198	1365	1665	1922	1735	1335	1131	1743	1638	1364	1696	2204	2532	1210	1564	2402	1543	1486	2198	1977	2054	1512	1863	1596	1487	1677
C20orf112	1809	1049	610	323	395	790	1105	770	1009	500	1421	1730	484	1160	1420	1128	789	559	1917	1309	2171	1174	1298	815	808	814	656	337	1312	620	1288	688	2144	1147	1014	450	1224	515	1364	503	1077	537	721	496	489	837	505	974	607
C20orf114	2	3354	0	0	239	0	25	49979	51	28	0	1	34	37	9	276	0	9	0	2	7	25	3	18	6	317795	19133	4	0	125	72580	33	4	189	0	4115	2	892	189	0	6	742	28534	17604	0	4121	1	12	0
C20orf117	255	1737	892	178	209	1160	421	497	411	705	1648	2458	304	1327	1855	1013	1312	1025	1185	1982	1679	1130	1714	957	1688	2510	3127	1502	608	715	1271	1015	1574	2051	1525	1177	1175	3751	1776	1058	1523	324	820	1146	363	658	336	1422	1740
C20orf118	25	26	18	33	40	14	19	26	63	506	49	100	29	100	42	49	52	136	46	43	28	20	36	56	52	89	64	107	37	44	89	26	19	48	37	36	28	204	23	53	192	20	67	100	10	51	47	21	71
C20orf11	5271	12945	7610	6400	7532	8645	5447	5071	4286	10357	4740	9122	9448	6748	7645	6701	4050	5893	5134	7507	8968	5017	4588	3929	5579	4173	6124	5917	5593	3067	6311	5288	6870	4528	3414	12773	3717	5984	4363	6231	8439	4759	8432	6294	5055	11841	5262	7410	6217
C20orf12	86	104	94	54	27	63	139	106	95	90	50	64	79	66	52	6	46	83	56	58	69	33	84	76	52	48	124	133	49	41	38	55	14	114	86	179	52	51	64	146	230	98	67	1123	104	42	116	136	44
C20orf132	30	28	56	40	35	12	7	26	22	31	21	29	7	9	31	22	37	32	12	15	10	25	13	14	22	35	64	27	42	45	18	4	19	32	21	27	15	19	120	26	22	15	6	48	18	19	70	142	15
C20orf134	128	44	491	100	103	236	36	124	144	182	18	277	110	179	32	83	85	36	22	120	87	18	71	46	58	22	25	42	35	16	21	43	25	179	6	274	15	42	231	40	97	136	157	156	178	118	164	120	138
C20orf135	292	195	283	319	119	314	231	700	254	236	182	693	155	263	127	353	219	449	64	401	347	98	132	136	170	177	193	319	117	221	131	239	413	243	212	598	101	180	223	565	138	311	474	182	255	399	548	594	283
C20orf151	39	297	180	257	196	68	31	247	135	356	343	43	70	104	49	85	24	302	154	182	44	66	59	29	282	335	513	219	73	11	182	66	14	229	92	996	80	399	56	232	344	67	148	609	129	145	183	218	174
C20orf160	82	15	66	63	72	36	45	53	36	28	107	88	52	58	50	21	175	74	52	82	57	194	56	88	79	46	91	41	43	125	81	42	57	110	33	44	68	85	34	32	60	47	59	43	77	37	54	90	89
C20orf177	138	909	287	198	259	1019	259	460	445	1316	614	1225	970	1146	710	704	623	613	693	931	1000	831	745	721	583	826	878	445	308	707	882	679	386	1125	482	2115	565	1021	902	723	545	197	1035	533	481	492	350	665	512
C20orf194	913	1290	554	576	562	758	1592	1481	815	633	1460	1293	1055	795	1144	1148	1415	1395	821	1425	1129	1234	1748	1953	946	2903	1481	2846	1341	844	2179	1290	2805	1038	1305	1080	1617	1095	1361	1033	1661	986	1360	1041	1249	793	1285	1177	1010
C20orf196	163	55	365	286	205	63	78	137	136	55	166	96	206	82	90	149	177	129	102	85	77	40	98	97	135	66	82	219	179	91	65	140	99	169	176	150	59	42	185	231	142	226	69	213	125	56	170	115	253
C20orf197	23	153	7	21	38	38	12	6	758	148	0	85	54	71	3	167	1	134	1	39	9	45	3	1	2	6	0	6	6	11	4	12	16	0	0	101	6	4	15	67	80	0	325	429	232	56	622	2	21
C20orf199	5185	3751	5845	4220	3727	2047	2999	3224	5432	6096	2733	3838	2404	4684	5093	5644	1510	2897	2820	1628	1943	1310	2062	1991	996	2505	1985	1496	1150	1060	2141	1942	1795	5158	1647	1883	1605	2688	2133	2844	1929	2501	2980	4747	7542	4646	7762	1213	2204
C20orf20	1446	2644	2621	778	1790	1905	1479	1501	1512	1909	1604	1688	1695	1510	1217	2790	891	876	1310	1161	1606	698	1172	944	683	1055	998	1055	908	667	755	1145	2072	2035	1032	1277	961	1061	2102	1659	1229	1241	1815	1877	1067	3165	1332	1303	1149
C20orf24	5899	4998	11244	7025	6874	6500	4427	4213	5091	9253	5250	7492	6124	5981	5297	5879	3219	3388	3819	3771	7206	3818	7584	4198	3226	6188	5430	5771	2571	2316	4206	6586	3681	8842	4586	8553	3009	5110	5953	5378	3361	5620	8403	6211	2856	6084	2924	4864	7482
C20orf27	2246	2394	5628	4301	1187	1554	1924	1819	2179	2781	2762	3042	1911	2569	1742	2485	3334	2116	1765	2297	2696	1826	3981	2522	999	2558	3061	2320	1018	1731	1398	2625	1831	5515	3030	2543	2520	1811	2944	1802	2074	1694	3380	2571	2225	1789	2215	2203	2875
C20orf29	429	501	781	1217	416	513	307	751	602	365	451	980	670	535	399	923	1518	806	336	721	957	527	706	624	554	495	756	1102	509	713	444	602	730	732	613	598	380	223	418	777	391	468	405	179	435	467	624	784	1261
C20orf30	4014	2652	3554	7918	2223	2489	4774	3132	2630	2541	3130	3363	6324	3146	3707	6579	5956	2405	3385	4278	3134	2654	3437	2545	2325	3158	3427	2844	3248	3003	4358	3348	3385	3922	4220	2902	3160	1436	2858	2823	4133	3156	2554	4213	3169	3449	4053	2565	4155
C20orf3	7368	3853	8016	5056	2818	5235	10285	4636	3753	4858	4110	3869	5965	6716	5327	8658	7224	3918	6899	5005	6782	4638	5153	4257	3068	7025	9145	4141	3931	3494	5024	5248	5313	11884	7680	4439	8338	3548	7895	3098	6297	4208	6965	7215	4313	7391	6311	6618	4016
C20orf43	5274	6882	5839	5606	5237	5130	3893	4695	3589	5143	3800	5807	5032	4031	4693	5150	4747	3668	4351	4533	5805	3825	4340	4315	3619	2969	3744	5380	3984	4649	4596	4326	4469	4396	2431	4707	3480	3632	4610	4503	3609	4990	5327	5009	3193	5320	3699	4679	5993
C20orf46	105	46	363	23	33	20	91	32	65	58	44	17	26	101	22	17	45	51	123	22	9	25	38	38	28	16	16	51	19	22	37	29	44	64	125	88	45	29	69	36	88	47	55	120	342	97	70	52	23
C20orf4	1786	2489	1394	1688	1904	2532	1736	1689	2188	2263	1600	3198	2000	1635	2339	2655	1859	2530	2034	2255	3499	1775	2152	1978	1767	1578	1780	1627	1702	1693	1267	2181	1997	1875	1996	1946	1796	1623	1956	2034	1428	1275	2187	1825	1863	2103	2191	2367	2339
C20orf54	623	752	158	99	240	763	40	525	433	1277	311	617	597	603	97	1622	170	419	715	903	1179	222	300	255	476	301	738	1296	237	196	97	836	214	272	103	2760	365	439	1782	448	1374	425	524	790	562	884	265	398	1675
C20orf72	1120	2129	2074	3205	829	2662	1550	2078	1399	1446	843	1599	1220	999	1197	1357	2525	1301	1429	1768	1286	1131	2077	1223	1087	1643	3564	1330	1165	1078	1001	1633	2090	2328	1443	2049	1410	633	2042	1377	1416	1803	1751	4038	1164	2037	1955	967	2025
C20orf7	664	378	1666	656	394	451	428	281	528	377	288	236	366	457	340	347	372	256	174	347	546	150	268	178	205	261	454	387	324	255	293	550	248	542	535	411	315	262	406	424	336	508	363	666	461	360	466	207	414
C20orf94	0	37	46	21	15	24	14	37	28	41	38	186	74	162	52	69	144	132	47	150	312	42	131	45	93	76	174	69	41	40	23	91	78	221	94	190	48	42	132	109	50	29	13	22	18	23	45	91	89
C20orf96	295	76	394	121	78	124	235	165	182	237	443	123	74	419	76	179	42	77	236	91	80	66	134	174	44	107	136	200	206	56	203	156	104	178	239	212	81	85	186	59	248	137	50	499	203	113	134	151	73
C21orf125	39	173	15	27	32	122	119	132	93	222	81	403	49	141	35	22	34	88	37	186	74	19	117	3	141	83	110	159	259	13	17	98	85	42	206	31	28	77	85	177	106	47	110	84	141	98	438	118	106
C21orf15	5	0	64	57	30	43	0	10	0	0	49	0	0	358	1	0	0	3	0	0	0	0	4	0	0	27	4	112	0	3	14	0	5	159	11	123	0	14	72	0	0	0	0	0	0	0	0	13	0
C21orf29	3	0	6	2	0	108	3	6	0	4	8	13	0	1	0	1	5	5	356	0	1	7	2	0	5	2	0	0	14	10	0	0	4	2	0	0	2	18	15	0	0	6	0	135	10	392	1	12	0
C21orf2	925	671	1431	637	623	992	503	965	717	528	805	447	284	602	691	631	669	482	692	463	422	581	459	598	414	472	1054	527	788	746	811	775	516	931	969	719	767	518	486	507	642	299	206	1295	532	387	970	549	452
C21orf33	3620	4463	3477	3190	2786	2530	2054	2338	1924	4365	2030	1927	1271	3442	1859	3689	1460	1652	2596	1411	1239	1705	2245	2324	1615	1910	3090	1354	2254	3262	2261	2246	2320	3779	2708	3623	2118	3361	2096	1780	3470	1490	2450	6311	2353	1713	3966	2148	2088
C21orf45	722	1087	1063	427	1002	886	381	722	781	1451	991	607	436	758	209	612	327	610	972	291	581	248	348	536	329	555	528	431	318	269	170	707	516	501	450	844	630	480	577	548	945	539	577	1760	656	976	685	542	688
C21orf56	119	533	208	138	272	940	693	381	56	907	775	331	116	621	431	85	278	272	585	260	535	180	466	219	375	109	370	45	463	263	157	239	781	66	307	475	450	901	486	313	662	11	226	1628	614	661	330	490	118
C21orf57	303	228	984	276	257	200	269	280	218	395	207	487	156	518	114	113	145	288	266	167	114	153	71	113	212	176	295	170	156	128	295	354	163	347	335	303	339	155	143	285	361	284	115	424	195	269	642	148	102
C21orf58	161	300	184	92	176	244	59	174	180	133	282	184	52	246	41	167	48	132	287	101	119	47	230	74	108	180	492	218	39	54	32	277	304	170	237	309	192	182	209	83	405	158	111	754	137	232	232	101	133
C21orf59	1828	1664	2081	1793	1845	2252	1587	2193	2321	2889	1622	1496	1275	2712	993	1376	879	1479	1486	1111	926	961	1000	1079	1147	1065	1253	1112	944	994	961	1897	748	1211	1098	2092	1233	1172	1298	1405	1858	1338	1507	5769	1664	1750	2937	824	1076
C21orf63	608	665	506	540	453	1710	177	1237	463	1088	813	491	394	927	299	2030	153	659	1112	102	562	227	652	259	214	1222	842	501	264	365	670	788	637	964	638	837	411	307	618	399	1159	804	574	1032	493	857	856	59	1251
C21orf70	343	613	1026	420	551	697	358	597	716	811	643	644	369	702	198	698	282	461	455	197	306	270	314	387	355	286	550	264	298	536	210	563	305	574	644	519	816	374	394	896	539	335	525	575	382	948	998	390	301
C21orf7	1684	250	151	715	293	793	1638	414	402	315	173	621	927	501	251	459	230	218	49	334	381	273	111	281	203	42	41	234	2448	1240	293	162	665	53	303	295	210	35	43	418	138	137	109	246	350	151	487	265	93
C21orf91	1232	2943	1774	1794	1828	3106	1311	2611	1600	1454	3023	3481	3072	2051	1416	1425	1846	1130	2090	3284	1317	1804	1778	2344	3128	2309	3364	1255	1296	1459	3106	1291	755	2298	3636	2925	2874	6560	1508	1326	1361	1122	993	7885	1650	1427	1257	1870	1198
C22orf13	2210	2430	2223	3452	3403	6475	2460	2984	3447	3439	2968	3186	2558	3304	3949	4427	5479	3441	3611	2968	4743	3599	4274	2897	3697	3845	4236	3468	4498	4625	3722	3698	3832	3228	4261	3832	3644	3109	3490	2566	3002	3744	3109	1895	2666	3873	3688	4217	4600
C22orf23	170	135	184	140	157	145	125	187	415	153	92	182	65	253	172	124	100	270	65	530	120	160	180	59	167	176	123	361	249	48	215	351	124	102	290	380	160	226	161	420	185	296	118	131	985	111	269	192	398
C22orf25	3107	1072	834	976	799	1000	731	837	887	1274	1081	1225	935	1382	1202	1067	1430	977	719	1354	1496	981	1091	643	902	967	897	1689	1150	1149	1079	797	1133	901	961	797	1006	1264	1394	1038	857	929	1003	523	748	693	825	1488	1094
C22orf27	347	156	332	279	304	490	313	303	397	510	223	300	216	349	216	262	223	300	192	322	289	153	190	218	215	232	331	336	540	270	171	367	213	157	218	217	283	210	225	365	206	323	386	451	270	512	442	219	218
C22orf28	3671	4920	11135	6552	8262	2776	3825	6096	4526	6667	5459	4540	6797	4351	6602	3422	6005	4631	5950	5034	6231	4354	4383	3342	5528	4874	4526	3660	5566	3950	4601	5404	4038	4273	6252	4926	6386	5178	5376	4230	3042	5050	4356	3124	3448	3543	4378	3552	4367
C22orf29	3757	2467	1093	1290	1669	2820	1358	1544	1845	2331	1905	2412	1767	2674	1901	1129	1826	1472	2916	2862	1545	1436	1097	612	2090	1421	3028	1348	1460	1130	959	1648	2162	1439	1462	1948	1581	1983	960	1353	2884	1054	1672	2267	1298	1996	2441	965	2162
C22orf30	1045	2416	1978	1703	1552	1577	1637	2438	1876	3142	2428	2958	1827	3830	2872	1959	3243	3165	2691	3341	3410	3171	3311	1759	3672	4191	4151	3776	2995	2097	1637	4258	3433	2756	3669	3840	3256	4348	3784	2378	3499	2536	2343	2046	2410	2224	2062	2608	2830
C22orf32	1865	1307	5380	2702	2470	892	1138	1762	993	1731	1117	832	1589	1207	1282	1547	1435	937	1477	1235	1006	949	695	586	744	1372	1744	1378	1645	1274	1814	1197	955	1142	1054	1160	751	1029	995	891	1495	1750	2119	1586	907	1222	1434	973	1183
C22orf36	414	249	861	465	702	661	320	456	923	494	141	375	214	364	256	372	242	190	215	183	425	129	185	115	285	197	258	136	484	120	294	341	419	107	503	591	179	260	312	636	512	479	202	264	526	440	520	459	195
C22orf39	1220	594	1373	972	575	799	610	830	533	1022	663	491	796	592	747	780	764	427	782	713	364	581	417	337	446	561	885	382	650	920	700	520	708	543	1077	892	751	712	837	559	1078	891	662	1402	745	876	934	429	518
C22orf40	201	137	687	283	247	90	230	163	271	304	146	132	211	342	135	177	152	190	133	174	185	91	141	104	124	245	366	175	168	163	146	115	181	226	281	266	127	238	331	126	237	232	261	365	330	218	457	185	171
C22orf46	987	412	653	772	564	353	521	660	709	596	574	475	229	406	384	633	547	693	652	1056	438	596	881	400	748	692	538	563	842	1000	783	646	773	860	741	993	443	675	446	636	348	374	474	908	880	545	1412	765	1088
C22orf9	8495	6782	12049	8038	9083	6207	11648	8869	7574	9895	11922	7136	11980	9666	12327	7967	9822	6782	8469	11469	10907	7517	9704	5283	9176	8389	12632	7674	18979	8338	11306	9129	11481	4982	11230	6763	10886	9060	8553	11788	16339	6465	7467	7487	9083	8973	6560	7021	7260
C2CD2L	419	761	610	1074	565	816	662	990	904	399	800	1086	900	496	984	270	907	924	683	1169	923	1318	806	772	1234	758	595	919	635	840	1079	779	696	764	816	768	842	484	757	1027	427	671	788	499	595	421	599	471	1210
C2CD2	1245	834	1472	527	1295	1374	1792	1204	1960	794	770	1177	1082	2456	971	893	723	2143	1867	871	1459	1569	2385	1194	2053	1075	812	1728	1476	1074	860	2286	1891	1719	618	2031	1185	1086	790	1629	3062	566	574	2410	1190	913	1207	3387	913
[truncated: 13,115 more rows]
[truncated: 65 more columns]

## Sheet: DEG HPVNvsHPVP
mRNA	logFC	FDR	HPVN	HPVP	Delta
[truncated: 1,854 more rows]

[truncated: 1 more sheets: up and down regulated genes]
