# Supplementary material for: Gene Expression and DNA Methylation in Human Papillomavirus Positive and Negative Head and Neck Squamous Cell Carcinomas
Source: Int J Mol Sci. 2022 Sep 19;23(18):10967. doi: 10.3390/ijms231810967 (PMC9504918; doi:10.3390/ijms231810967)
Supplement: Supplementary file 1 [file ijms-23-10967-s001.zip › Supplementary Table 2.xlsx]

## Sheet: all KEGG
ID	Description	GeneRatio	BgRatio	pvalue	p.adjust	qvalue	geneID	genes
hsa04512	ECM-receptor interaction	32/716	88/7946	1.38013e-12	4.23701e-10	3.39949e-10	948/1277/1278/1286/1288/1291/1293/1298/1299/1311/2335/158326/341640/2811/22801/3674/3678/3655/3690/3908/3909/3910/22798/3918/5649/6696/9899/7057/7058/7060/3371/63923	CD36 COL1A1 COL1A2 COL4A4 COL4A6 COL6A1 COL6A3 COL9A2 COL9A3 COMP FN1 FREM1 FREM2 GP1BA ITGA11 ITGA2B ITGA5 ITGA6 ITGB3 LAMA2 LAMA3 LAMA4 LAMB4 LAMC2 RELN SPP1 SV2B THBS1 THBS2 THBS4 TNC TNN
hsa04060	Cytokine-cytokine receptor interaction	61/716	294/7946	2.65326e-10	4.07275e-08	3.2677e-08	268/6357/6363/6364/10344/1235/1236/939/959/970/23529/1271/1437/1439/6376/3627/10563/9547/284340/6374/4283/3577/3579/7852/643/356/9518/3458/3600/55540/3606/8807/29949/3552/3553/7850/9173/50615/11009/9466/3561/133396/3569/3575/3624/3625/3953/3976/3977/4049/4050/4803/5008/5473/5618/51330/23495/8764/608/8995/6846	AMH CCL13 CCL19 CCL20 CCL26 CCR6 CCR7 CD27 CD40LG CD70 CLCF1 CNTFR CSF2 CSF2RB CX3CL1 CXCL10 CXCL13 CXCL14 CXCL17 CXCL5 CXCL9 CXCR1 CXCR2 CXCR4 CXCR5 FASLG GDF15 IFNG IL15 IL17RB IL18 IL18RAP IL19 IL1A IL1B IL1R2 IL1RL1 IL21R IL24 IL27RA IL2RG IL31RA IL6 IL7R INHBA INHBB LEPR LIF LIFR LTA LTB NGF OSM PPBP PRLR TNFRSF12A TNFRSF13B TNFRSF14 TNFRSF17 TNFSF18 XCL2
hsa04640	Hematopoietic cell lineage	30/716	99/7946	1.2198e-09	1.24826e-07	1.00152e-07	290/930/914/933/948/951/915/916/925/926/1380/1437/2208/2811/3111/3112/3119/3127/3552/3553/7850/3569/3575/3674/3678/3655/3690/3815/4311/931	ANPEP CD19 CD2 CD22 CD36 CD37 CD3D CD3E CD8A CD8B CR2 CSF2 FCER2 GP1BA HLA-DOA HLA-DOB HLA-DQB1 HLA-DRB5 IL1A IL1B IL1R2 IL6 IL7R ITGA2B ITGA5 ITGA6 ITGB3 KIT MME MS4A1
hsa04974	Protein digestion and absorption	29/716	95/7946	1.90903e-09	1.46518e-07	1.17556e-07	477/23439/1300/1301/1303/7373/1306/1277/1278/255631/340267/1281/1286/1288/1289/1290/50509/1291/1293/1298/1299/1803/486/4311/6564/6505/23428/6543/7512	ATP1A2 ATP1B4 COL10A1 COL11A1 COL12A1 COL14A1 COL15A1 COL1A1 COL1A2 COL24A1 COL28A1 COL3A1 COL4A4 COL4A6 COL5A1 COL5A2 COL5A3 COL6A1 COL6A3 COL9A2 COL9A3 DPP4 FXYD2 MME SLC15A1 SLC1A1 SLC7A8 SLC8A2 XPNPEP2
hsa04510	Focal adhesion	44/716	199/7946	1.23376e-08	7.57531e-07	6.07791e-07	87/596/330/857/858/859/1277/1278/1286/1288/1291/1293/1298/1299/1311/1950/1956/2064/2318/2335/3479/22801/3674/3678/3655/3690/3908/3909/3910/22798/3918/29895/5155/5156/5159/8503/5649/6696/7057/7058/7060/3371/63923/7424	ACTN1 BCL2 BIRC3 CAV1 CAV2 CAV3 COL1A1 COL1A2 COL4A4 COL4A6 COL6A1 COL6A3 COL9A2 COL9A3 COMP EGF EGFR ERBB2 FLNC FN1 IGF1 ITGA11 ITGA2B ITGA5 ITGA6 ITGB3 LAMA2 LAMA3 LAMA4 LAMB4 LAMC2 MYLPF PDGFB PDGFRA PDGFRB PIK3R3 RELN SPP1 THBS1 THBS2 THBS4 TNC TNN VEGFC
hsa05410	Hypertrophic cardiomyopathy (HCM)	25/716	90/7946	1.9785e-07	1.01233e-05	8.12228e-06	70/183/487/775/776/779/782/786/1674/3479/3569/22801/3674/3678/3655/3690/3908/53632/6442/6444/6445/6543/7139/7168/7273	ACTC1 AGT ATP2A1 CACNA1C CACNA1D CACNA1S CACNB1 CACNG1 DES IGF1 IL6 ITGA11 ITGA2B ITGA5 ITGA6 ITGB3 LAMA2 PRKAG3 SGCA SGCD SGCG SLC8A2 TNNT2 TPM1 TTN
hsa04151	PI3K-Akt signaling pathway	61/716	354/7946	3.92153e-07	1.71987e-05	1.37991e-05	374/596/9134/930/1021/1277/1278/1286/1288/1291/1293/1298/1299/1311/148327/1950/1956/2064/2069/2149/356/2335/3479/3481/3561/3569/3575/3667/22801/3674/3678/3655/3690/3718/3815/3908/3909/3910/22798/3918/4602/4803/5008/5105/5155/5156/5159/8503/5522/5618/5649/6194/6696/8115/7057/7058/7060/3371/63923/7157/7424	AREG BCL2 CCNE2 CD19 CDK6 COL1A1 COL1A2 COL4A4 COL4A6 COL6A1 COL6A3 COL9A2 COL9A3 COMP CREB3L4 EGF EGFR ERBB2 EREG F2R FASLG FN1 IGF1 IGF2 IL2RG IL6 IL7R IRS1 ITGA11 ITGA2B ITGA5 ITGA6 ITGB3 JAK3 KIT LAMA2 LAMA3 LAMA4 LAMB4 LAMC2 MYB NGF OSM PCK1 PDGFB PDGFRA PDGFRB PIK3R3 PPP2R2C PRLR RELN RPS6 SPP1 TCL1A THBS1 THBS2 THBS4 TNC TNN TP53 VEGFC
hsa04061	Viral protein interaction with cytokine and cytokine receptor	26/716	100/7946	4.72015e-07	1.81136e-05	1.45331e-05	6357/6363/6364/10344/1235/1236/6376/3627/10563/9547/6374/4283/3577/3579/7852/643/3606/8807/29949/11009/3561/3569/4049/5473/8764/6846	CCL13 CCL19 CCL20 CCL26 CCR6 CCR7 CX3CL1 CXCL10 CXCL13 CXCL14 CXCL5 CXCL9 CXCR1 CXCR2 CXCR4 CXCR5 IL18 IL18RAP IL19 IL24 IL2RG IL6 LTA PPBP TNFRSF14 XCL2
hsa05150	Staphylococcus aureus infection	24/716	96/7946	2.77785e-06	8.52801e-05	6.84229e-05	727/728/55894/1828/2215/2358/3111/3112/3119/3127/3858/3860/3861/3866/3868/3872/3880/25984/192666/3885/8689/8688/3857/5648	C5 C5AR1 DEFB103B DSG1 FCGR3B FPR2 HLA-DOA HLA-DOB HLA-DQB1 HLA-DRB5 KRT10 KRT13 KRT14 KRT15 KRT16 KRT17 KRT19 KRT23 KRT24 KRT34 KRT36 KRT37 KRT9 MASP1
hsa05414	Dilated cardiomyopathy (DCM)	24/716	96/7946	2.77785e-06	8.52801e-05	6.84229e-05	70/111/183/487/775/776/779/782/786/1674/3479/22801/3674/3678/3655/3690/3908/6442/6444/6445/6543/7139/7168/7273	ACTC1 ADCY5 AGT ATP2A1 CACNA1C CACNA1D CACNA1S CACNB1 CACNG1 DES IGF1 ITGA11 ITGA2B ITGA5 ITGA6 ITGB3 LAMA2 SGCA SGCD SGCG SLC8A2 TNNT2 TPM1 TTN
hsa05222	Small cell lung cancer	23/716	92/7946	4.47028e-06	0.000124761	0.0001001	596/330/9134/1021/1286/1288/1869/1870/2335/10912/3674/3655/3908/3909/3910/22798/3918/4843/8503/5743/7157/7185/7186	BCL2 BIRC3 CCNE2 CDK6 COL4A4 COL4A6 E2F1 E2F2 FN1 GADD45G ITGA2B ITGA6 LAMA2 LAMA3 LAMA4 LAMB4 LAMC2 NOS2 PIK3R3 PTGS2 TP53 TRAF1 TRAF2
hsa05412	Arrhythmogenic right ventricular cardiomyopathy (ARVC)	20/716	77/7946	1.00751e-05	0.000257754	0.000206804	88/487/775/776/779/782/786/1000/1674/2697/22801/3674/3678/3655/3690/3908/6442/6444/6445/6543	ACTN2 ATP2A1 CACNA1C CACNA1D CACNA1S CACNB1 CACNG1 CDH2 DES GJA1 ITGA11 ITGA2B ITGA5 ITGA6 ITGB3 LAMA2 SGCA SGCD SGCG SLC8A2
hsa04940	Type I diabetes mellitus	14/716	43/7946	1.34795e-05	0.000318323	0.000255401	1363/356/2571/3002/3111/3112/3119/3127/3382/3458/3552/3553/4049/5798	CPE FASLG GAD1 GZMB HLA-DOA HLA-DOB HLA-DQB1 HLA-DRB5 ICA1 IFNG IL1A IL1B LTA PTPRN
hsa05340	Primary immunodeficiency	13/716	38/7946	1.49405e-05	0.000327625	0.000262864	930/915/916/959/973/925/926/3561/3575/3718/5896/23495/7535	CD19 CD3D CD3E CD40LG CD79A CD8A CD8B IL2RG IL7R JAK3 RAG1 TNFRSF13B ZAP70
hsa04020	Calcium signaling pathway	35/716	193/7946	4.2233e-05	0.00086437	0.000693511	487/491/552/775/776/8913/779/815/816/845/7852/1909/1956/2064/2149/2903/2905/3270/3363/4842/4843/4923/5021/9127/5156/5159/5260/113026/5733/5737/6263/6543/6865/7125/10345	ATP2A1 ATP2B2 AVPR1A CACNA1C CACNA1D CACNA1G CACNA1S CAMK2A CAMK2B CASQ2 CXCR4 EDNRA EGFR ERBB2 F2R GRIN2A GRIN2C HRC HTR7 NOS1 NOS2 NTSR1 OXTR P2RX6 PDGFRA PDGFRB PHKG1 PLCD3 PTGER3 PTGFR RYR3 SLC8A2 TACR2 TNNC2 TRDN
hsa05146	Amoebiasis	22/716	102/7946	8.42201e-05	0.00161597	0.00129655	87/383/733/1277/1278/1281/1286/1288/1437/1511/2335/3458/3553/7850/3569/3908/3909/3910/22798/3918/4843/8503	ACTN1 ARG1 C8G COL1A1 COL1A2 COL3A1 COL4A4 COL4A6 CSF2 CTSG FN1 IFNG IL1B IL1R2 IL6 LAMA2 LAMA3 LAMA4 LAMB4 LAMC2 NOS2 PIK3R3
hsa03030	DNA replication	11/716	36/7946	0.000216183	0.00390401	0.00313231	3978/4171/4172/4174/4175/5111/5424/5557/5984/10535/6118	LIG1 MCM2 MCM3 MCM5 MCM6 PCNA POLD1 PRIM1 RFC4 RNASEH2A RPA2
hsa04514	Cell adhesion molecules (CAMs)	27/716	147/7946	0.000251369	0.00428723	0.00343978	914/933/959/923/925/926/1013/1000/9071/1365/9074/1366/1272/6900/3111/3112/3119/3127/3655/3897/4684/257194/23114/5133/6402/7412/1462	CD2 CD22 CD40LG CD6 CD8A CD8B CDH15 CDH2 CLDN10 CLDN3 CLDN6 CLDN7 CNTN1 CNTN2 HLA-DOA HLA-DOB HLA-DQB1 HLA-DRB5 ITGA6 L1CAM NCAM1 NEGR1 NFASC PDCD1 SELL VCAM1 VCAN
hsa05205	Proteoglycans in cancer	34/716	204/7946	0.000296952	0.00479812	0.00384968	815/816/857/858/859/1277/1278/1634/1956/2064/2099/356/2318/2335/8326/1839/3316/3479/3481/3678/3690/4060/4313/8503/5328/6194/7057/7078/7157/117581/7480/7481/7472/7476	CAMK2A CAMK2B CAV1 CAV2 CAV3 COL1A1 COL1A2 DCN EGFR ERBB2 ESR1 FASLG FLNC FN1 FZD9 HBEGF HSPB2 IGF1 IGF2 ITGA5 ITGB3 LUM MMP2 PIK3R3 PLAU RPS6 THBS1 TIMP3 TP53 TWIST2 WNT10B WNT11 WNT2 WNT7A
hsa05144	Malaria	13/716	50/7946	0.000354338	0.00543909	0.00436395	948/959/1311/3458/3606/3553/3569/3820/22914/7057/7058/7060/7412	CD36 CD40LG COMP IFNG IL18 IL1B IL6 KLRB1 KLRK1 THBS1 THBS2 THBS4 VCAM1
hsa05165	Human papillomavirus infection	48/716	330/7946	0.000537717	0.00731289	0.00586736	155066/8900/9134/1021/1277/1278/1286/1288/1291/1293/1298/1299/1311/148327/1869/1950/1956/356/2335/8326/55502/26508/22801/3674/3678/3655/3690/3908/3909/3910/22798/3918/5159/8503/5522/5743/5649/6696/7057/7058/7060/3371/63923/7157/7480/7481/7472/7476	ATP6V0E2 CCNA1 CCNE2 CDK6 COL1A1 COL1A2 COL4A4 COL4A6 COL6A1 COL6A3 COL9A2 COL9A3 COMP CREB3L4 E2F1 EGF EGFR FASLG FN1 FZD9 HES6 HEYL ITGA11 ITGA2B ITGA5 ITGA6 ITGB3 LAMA2 LAMA3 LAMA4 LAMB4 LAMC2 PDGFRB PIK3R3 PPP2R2C PTGS2 RELN SPP1 THBS1 THBS2 THBS4 TNC TNN TP53 WNT10B WNT11 WNT2 WNT7A
hsa05202	Transcriptional misregulation in cancer	31/716	186/7946	0.000541811	0.00731289	0.00586736	9915/597/330/8900/1031/1437/2138/10912/2892/3002/3020/8091/3398/3479/7850/3569/4208/4211/4314/4613/5077/5079/5087/5328/862/30012/7113/7157/7185/7102/6935	ARNT2 BCL2A1 BIRC3 CCNA1 CDKN2C CSF2 EYA1 GADD45G GRIA3 GZMB H3F3A HMGA2 ID2 IGF1 IL1R2 IL6 MEF2C MEIS1 MMP3 MYCN PAX3 PAX5 PBX1 PLAU RUNX1T1 TLX3 TMPRSS2 TP53 TRAF1 TSPAN7 ZEB1
hsa04630	JAK-STAT signaling pathway	28/716	162/7946	0.000547871	0.00731289	0.00586736	596/1271/1437/1439/1950/1956/2273/3458/3600/29949/50615/116379/11009/9466/3561/3569/3575/3718/3953/3976/3977/5008/5155/5156/5159/8503/5618/8651	BCL2 CNTFR CSF2 CSF2RB EGF EGFR FHL1 IFNG IL15 IL19 IL21R IL22RA2 IL24 IL27RA IL2RG IL6 IL7R JAK3 LEPR LIF LIFR OSM PDGFB PDGFRA PDGFRB PIK3R3 PRLR SOCS1
hsa04934	Cushing syndrome	27/716	155/7946	0.000603296	0.00771716	0.00619172	111/183/196/775/776/8913/779/815/816/9134/1021/1029/1031/148327/1583/1869/1870/1956/8326/3777/5087/5443/6770/7480/7481/7472/7476	ADCY5 AGT AHR CACNA1C CACNA1D CACNA1G CACNA1S CAMK2A CAMK2B CCNE2 CDK6 CDKN2A CDKN2C CREB3L4 CYP11A1 E2F1 E2F2 EGFR FZD9 KCNK3 PBX1 POMC STAR WNT10B WNT11 WNT2 WNT7A
hsa05219	Bladder cancer	11/716	41/7946	0.000748902	0.00919652	0.00737866	1029/1869/1870/1950/1956/2064/1839/4312/4313/7057/7157	CDKN2A E2F1 E2F2 EGF EGFR ERBB2 HBEGF MMP1 MMP2 THBS1 TP53
hsa04024	cAMP signaling pathway	34/716	216/7946	0.000863191	0.0101923	0.0081776	111/268/477/23439/487/491/775/776/779/815/816/1258/148327/1907/1909/2149/5348/486/2735/2892/2903/2905/116444/610/3352/3991/5021/5139/5143/8503/5443/5733/10411/6752	ADCY5 AMH ATP1A2 ATP1B4 ATP2A1 ATP2B2 CACNA1C CACNA1D CACNA1S CAMK2A CAMK2B CNGB1 CREB3L4 EDN2 EDNRA F2R FXYD1 FXYD2 GLI1 GRIA3 GRIN2A GRIN2C GRIN3B HCN2 HTR1D LIPE OXTR PDE3A PDE4C PIK3R3 POMC PTGER3 RAPGEF3 SSTR2
hsa05215	Prostate cancer	19/716	97/7946	0.000900859	0.0102431	0.00821836	596/9134/148327/1869/1870/1950/1956/2064/3479/7850/4314/5155/5156/5159/8503/5328/7113/7157/6935	BCL2 CCNE2 CREB3L4 E2F1 E2F2 EGF EGFR ERBB2 IGF1 IL1R2 MMP3 PDGFB PDGFRA PDGFRB PIK3R3 PLAU TMPRSS2 TP53 ZEB1
hsa04925	Aldosterone synthesis and secretion	19/716	98/7946	0.0010257	0.0112461	0.00902307	111/183/477/23439/491/775/776/8913/779/815/816/148327/1583/3777/3991/4929/5138/5443/6770	ADCY5 AGT ATP1A2 ATP1B4 ATP2B2 CACNA1C CACNA1D CACNA1G CACNA1S CAMK2A CAMK2B CREB3L4 CYP11A1 KCNK3 LIPE NR4A2 PDE2A POMC STAR
hsa05143	African trypanosomiasis	10/716	37/7946	0.00121684	0.0128818	0.0103354	8542/2150/356/3620/3458/3606/3553/3569/3910/7412	APOL1 F2RL1 FASLG IDO1 IFNG IL18 IL1B IL6 LAMA4 VCAM1
hsa04933	AGE-RAGE signaling pathway in diabetic complications	19/716	100/7946	0.00132023	0.0135104	0.0108398	183/596/1277/1278/1281/1286/1288/2152/2335/3552/3553/3569/4313/50507/8503/113026/5054/7412/7424	AGT BCL2 COL1A1 COL1A2 COL3A1 COL4A4 COL4A6 F3 FN1 IL1A IL1B IL6 MMP2 NOX4 PIK3R3 PLCD3 SERPINE1 VCAM1 VEGFC
hsa05323	Rheumatoid arthritis	18/716	93/7946	0.00140621	0.013926	0.0111733	155066/6364/1437/1513/6374/3111/3112/3119/3127/3458/3600/3606/3552/3553/3569/4050/4312/4314	ATP6V0E2 CCL20 CSF2 CTSK CXCL5 HLA-DOA HLA-DOB HLA-DQB1 HLA-DRB5 IFNG IL15 IL18 IL1A IL1B IL6 LTB MMP1 MMP3
hsa04260	Cardiac muscle contraction	17/716	86/7946	0.00148512	0.0142479	0.0114315	70/477/23439/487/775/776/779/782/786/845/486/3270/4635/6543/7139/7168/10345	ACTC1 ATP1A2 ATP1B4 ATP2A1 CACNA1C CACNA1D CACNA1S CACNB1 CACNG1 CASQ2 FXYD2 HRC MYL4 SLC8A2 TNNT2 TPM1 TRDN
hsa04261	Adrenergic signaling in cardiomyocytes	25/716	149/7946	0.00164362	0.0152907	0.0122682	70/111/183/477/23439/487/491/596/775/776/779/782/786/815/816/148327/486/4635/5522/10411/6324/6330/6543/7139/7168	ACTC1 ADCY5 AGT ATP1A2 ATP1B4 ATP2A1 ATP2B2 BCL2 CACNA1C CACNA1D CACNA1S CACNB1 CACNG1 CAMK2A CAMK2B CREB3L4 FXYD2 MYL4 PPP2R2C RAPGEF3 SCN1B SCN4B SLC8A2 TNNT2 TPM1
hsa05214	Glioma	15/716	75/7946	0.00245017	0.0221236	0.0177504	815/816/1021/1029/1869/1870/1950/1956/10912/3479/5155/5156/5159/8503/7157	CAMK2A CAMK2B CDK6 CDKN2A E2F1 E2F2 EGF EGFR GADD45G IGF1 PDGFB PDGFRA PDGFRB PIK3R3 TP53
hsa04915	Estrogen signaling pathway	23/716	138/7946	0.00270894	0.0237613	0.0190644	111/596/148327/1956/2099/1839/3858/3860/3861/3866/3868/3872/3880/25984/192666/3885/8689/8688/3857/4313/5241/8503/5443	ADCY5 BCL2 CREB3L4 EGFR ESR1 HBEGF KRT10 KRT13 KRT14 KRT15 KRT16 KRT17 KRT19 KRT23 KRT24 KRT34 KRT36 KRT37 KRT9 MMP2 PGR PIK3R3 POMC
hsa05332	Graft-versus-host disease	10/716	41/7946	0.00281655	0.0240189	0.0192711	356/3002/3111/3112/3119/3127/3458/3552/3553/3569	FASLG GZMB HLA-DOA HLA-DOB HLA-DQB1 HLA-DRB5 IFNG IL1A IL1B IL6
hsa00590	Arachidonic acid metabolism	13/716	63/7946	0.00350505	0.0287155	0.0230394	8644/239/1571/2053/2878/26279/5321/283748/123745/5730/5740/5742/5743	AKR1C3 ALOX12 CYP2E1 EPHX2 GPX3 PLA2G2D PLA2G4A PLA2G4D PLA2G4E PTGDS PTGIS PTGS1 PTGS2
hsa04913	Ovarian steroidogenesis	11/716	49/7946	0.00355437	0.0287155	0.0230394	111/8644/1583/1545/3294/3479/5321/283748/123745/5743/6770	ADCY5 AKR1C3 CYP11A1 CYP1B1 HSD17B2 IGF1 PLA2G4A PLA2G4D PLA2G4E PTGS2 STAR
hsa04927	Cortisol synthesis and secretion	13/716	65/7946	0.00465145	0.0356998	0.0286431	111/183/775/776/8913/779/148327/1583/3777/190/5087/5443/6770	ADCY5 AGT CACNA1C CACNA1D CACNA1G CACNA1S CREB3L4 CYP11A1 KCNK3 NR0B1 PBX1 POMC STAR
hsa05321	Inflammatory bowel disease (IBD)	13/716	65/7946	0.00465145	0.0356998	0.0286431	3111/3112/3119/3127/3458/3606/8807/3552/3553/50615/3561/3569/30009	HLA-DOA HLA-DOB HLA-DQB1 HLA-DRB5 IFNG IL18 IL18RAP IL1A IL1B IL21R IL2RG IL6 TBX21
hsa04668	TNF signaling pathway	19/716	112/7946	0.00502036	0.0375915	0.0301608	330/6364/148327/1437/6376/3627/6374/3600/3553/3569/3976/4049/4314/8503/5743/7185/7186/7412/7424	BIRC3 CCL20 CREB3L4 CSF2 CX3CL1 CXCL10 CXCL5 IL15 IL1B IL6 LIF LTA MMP3 PIK3R3 PTGS2 TRAF1 TRAF2 VCAM1 VEGFC
hsa04072	Phospholipase D signaling pathway	23/716	148/7946	0.00658433	0.0481283	0.0386148	111/56895/183/552/3577/3579/9265/1608/160851/1950/1956/2149/3815/5155/5156/5159/8503/8395/5321/283748/123745/5737/10411	ADCY5 AGPAT4 AGT AVPR1A CXCR1 CXCR2 CYTH3 DGKG DGKH EGF EGFR F2R KIT PDGFB PDGFRA PDGFRB PIK3R3 PIP5K1B PLA2G4A PLA2G4D PLA2G4E PTGFR RAPGEF3
hsa04659	Th17 cell differentiation	18/716	107/7946	0.00679984	0.0485477	0.0389514	196/919/915/916/3111/3112/3119/3127/3458/3553/50615/9466/3561/3569/3718/27040/30009/7535	AHR CD247 CD3D CD3E HLA-DOA HLA-DOB HLA-DQB1 HLA-DRB5 IFNG IL1B IL21R IL27RA IL2RG IL6 JAK3 LAT TBX21 ZAP70
hsa04110	Cell cycle	20/716	124/7946	0.0072215	0.0503864	0.0404266	8900/9134/995/8317/983/1021/1028/1029/1031/1869/1870/10912/4171/4172/4174/4175/5111/9232/27127/7157	CCNA1 CCNE2 CDC25C CDC7 CDK1 CDK6 CDKN1C CDKN2A CDKN2C E2F1 E2F2 GADD45G MCM2 MCM3 MCM5 MCM6 PCNA PTTG1 SMC1B TP53
hsa05230	Central carbon metabolism in cancer	13/716	69/7946	0.00784197	0.0534996	0.0429244	1956/2064/2645/27165/80201/3815/3948/4916/5156/5159/8503/8140/7157	EGFR ERBB2 GCK GLS2 HKDC1 KIT LDHC NTRK3 PDGFRA PDGFRB PIK3R3 SLC7A5 TP53
hsa00220	Arginine biosynthesis	6/716	21/7946	0.00874808	0.0581642	0.046667	383/1373/27165/2752/4842/4843	ARG1 CPS1 GLS2 GLUL NOS1 NOS2
hsa04145	Phagosome	23/716	152/7946	0.00907135	0.0581642	0.046667	155066/30835/948/81035/1311/11151/2215/3111/3112/3119/3127/3678/3690/4360/4842/4973/22925/7057/7058/7060/7277/7280/10381	ATP6V0E2 CD209 CD36 COLEC12 COMP CORO1A FCGR3B HLA-DOA HLA-DOB HLA-DQB1 HLA-DRB5 ITGA5 ITGB3 MRC1 NOS1 OLR1 PLA2R1 THBS1 THBS2 THBS4 TUBA4A TUBB2A TUBB3
hsa04064	NF-kappa B signaling pathway	17/716	102/7946	0.00920736	0.0581642	0.046667	596/597/330/29775/6357/6363/959/3553/27040/4049/4050/5328/5743/7185/7186/7412/7535	BCL2 BCL2A1 BIRC3 CARD10 CCL13 CCL19 CD40LG IL1B LAT LTA LTB PLAU PTGS2 TRAF1 TRAF2 VCAM1 ZAP70
hsa04657	IL-17 signaling pathway	16/716	94/7946	0.00928354	0.0581642	0.046667	6364/1437/3627/6374/8061/3458/55540/3553/3569/5596/4312/4314/5743/6278/338324/7186	CCL20 CSF2 CXCL10 CXCL5 FOSL1 IFNG IL17RB IL1B IL6 MAPK4 MMP1 MMP3 PTGS2 S100A7 S100A7A TRAF2
hsa04672	Intestinal immune network for IgA production	10/716	49/7946	0.0107224	0.0658356	0.052822	959/7852/3111/3112/3119/3127/3600/3569/23495/608	CD40LG CXCR4 HLA-DOA HLA-DOB HLA-DQB1 HLA-DRB5 IL15 IL6 TNFRSF13B TNFRSF17
hsa05218	Melanoma	13/716	72/7946	0.0112092	0.0674747	0.0541371	1021/1029/1869/1870/1950/1956/10912/3479/5155/5156/5159/8503/7157	CDK6 CDKN2A E2F1 E2F2 EGF EGFR GADD45G IGF1 PDGFB PDGFRA PDGFRB PIK3R3 TP53
hsa00430	Taurine and hypotaurine metabolism	4/716	11/7946	0.0128904	0.0761028	0.0610597	1036/51380/2571/2686	CDO1 CSAD GAD1 GGT7
hsa04978	Mineral absorption	11/716	58/7946	0.0132343	0.0766588	0.0615058	477/23439/491/486/9843/4495/4496/115019/6523/6543/55503	ATP1A2 ATP1B4 ATP2B2 FXYD2 HEPH MT1G MT1H SLC26A9 SLC5A1 SLC8A2 TRPV6
hsa04964	Proximal tubule bicarbonate reclamation	6/716	23/7946	0.0139404	0.0788767	0.0632853	477/23439/760/486/27165/5105	ATP1A2 ATP1B4 CA2 FXYD2 GLS2 PCK1
hsa04726	Serotonergic synapse	18/716	115/7946	0.014131	0.0788767	0.0632853	111/239/775/776/779/1565/260293/1644/3352/3363/3751/4129/5321/283748/123745/5742/5743/10411	ADCY5 ALOX12 CACNA1C CACNA1D CACNA1S CYP2D6 CYP4X1 DDC HTR1D HTR7 KCND2 MAOB PLA2G4A PLA2G4D PLA2G4E PTGS1 PTGS2 RAPGEF3
hsa04010	MAPK signaling pathway	38/716	295/7946	0.0149232	0.0818113	0.0656398	374/775/776/8913/779/782/786/1950/1956/2064/2069/356/2318/10912/3479/3481/3552/3553/3815/11184/9479/4137/2122/4208/4803/5155/5156/5159/5321/283748/123745/5924/10235/3925/57551/7157/7186/7424	AREG CACNA1C CACNA1D CACNA1G CACNA1S CACNB1 CACNG1 EGF EGFR ERBB2 EREG FASLG FLNC GADD45G IGF1 IGF2 IL1A IL1B KIT MAP4K1 MAPK8IP1 MAPT MECOM MEF2C NGF PDGFB PDGFRA PDGFRB PLA2G4A PLA2G4D PLA2G4E RASGRF2 RASGRP2 STMN1 TAOK1 TP53 TRAF2 VEGFC
hsa04960	Aldosterone-regulated sodium reabsorption	8/716	37/7946	0.0153421	0.0826321	0.0662984	477/23439/486/3479/3667/4306/8503/6340	ATP1A2 ATP1B4 FXYD2 IGF1 IRS1 NR3C2 PIK3R3 SCNN1G
hsa05330	Allograft rejection	8/716	38/7946	0.0179466	0.0941836	0.0755665	959/356/3002/3111/3112/3119/3127/3458	CD40LG FASLG GZMB HLA-DOA HLA-DOB HLA-DQB1 HLA-DRB5 IFNG
hsa01523	Antifolate resistance	7/716	31/7946	0.0181004	0.0941836	0.0755665	239/1719/2348/2352/3553/3569/7298	ALOX12 DHFR FOLR1 FOLR3 IL1B IL6 TYMS
hsa05031	Amphetamine addiction	12/716	69/7946	0.0192455	0.0984727	0.0790078	111/775/776/815/816/148327/1644/2892/2903/2905/116444/4129	ADCY5 CACNA1C CACNA1D CAMK2A CAMK2B CREB3L4 DDC GRIA3 GRIN2A GRIN2C GRIN3B MAOB
hsa04973	Carbohydrate digestion and absorption	9/716	47/7946	0.0225373	0.113426	0.091005	276/280/477/23439/776/486/80201/8503/6523	AMY1A AMY2B ATP1A2 ATP1B4 CACNA1D FXYD2 HKDC1 PIK3R3 SLC5A1
hsa04115	p53 signaling pathway	12/716	72/7946	0.0262164	0.129813	0.104153	596/9134/983/1021/1029/10912/3479/5366/5054/143686/7057/7157	BCL2 CCNE2 CDK1 CDK6 CDKN2A GADD45G IGF1 PMAIP1 SERPINE1 SESN3 THBS1 TP53
hsa01522	Endocrine resistance	15/716	98/7946	0.0285165	0.138961	0.111493	111/596/1029/1031/1565/1869/1870/1956/2064/2099/1839/3479/4313/8503/7157	ADCY5 BCL2 CDKN2A CDKN2C CYP2D6 E2F1 E2F2 EGFR ERBB2 ESR1 HBEGF IGF1 MMP2 PIK3R3 TP53
hsa04970	Salivary secretion	14/716	90/7946	0.0297254	0.142589	0.114404	111/276/477/23439/491/54831/1469/486/2977/4842/5555/5592/6263/55503	ADCY5 AMY1A ATP1A2 ATP1B4 ATP2B2 BEST2 CST1 FXYD2 GUCY1A2 NOS1 PRH2 PRKG1 RYR3 TRPV6
hsa04080	Neuroactive ligand-receptor interaction	41/716	340/7946	0.0318357	0.150362	0.12064	183/552/727/728/1134/1136/1140/1144/1146/1268/1511/1907/1909/2149/2150/2151/2358/2556/2568/2796/2892/2901/2903/2905/116444/2922/3352/3363/3953/10874/256933/283869/4923/5021/9127/5443/5618/5733/5737/6752/6865	AGT AVPR1A C5 C5AR1 CHRNA1 CHRNA3 CHRNB1 CHRND CHRNG CNR1 CTSG EDN2 EDNRA F2R F2RL1 F2RL2 FPR2 GABRA3 GABRP GNRH1 GRIA3 GRIK5 GRIN2A GRIN2C GRIN3B GRP HTR1D HTR7 LEPR NMU NPB NPW NTSR1 OXTR P2RX6 POMC PRLR PTGER3 PTGFR SSTR2 TACR2
hsa05223	Non-small cell lung cancer	11/716	66/7946	0.0324892	0.151124	0.121251	1021/1029/1869/1870/1950/1956/2064/10912/3718/8503/7157	CDK6 CDKN2A E2F1 E2F2 EGF EGFR ERBB2 GADD45G JAK3 PIK3R3 TP53
hsa05020	Prion diseases	7/716	35/7946	0.0338678	0.155185	0.12451	727/730/733/3552/3553/3569/4684	C5 C7 C8G IL1A IL1B IL6 NCAM1
hsa03320	PPAR signaling pathway	12/716	76/7946	0.0381589	0.172276	0.138223	33/948/1593/2170/2167/2172/2710/4312/4973/5105/10998/10580	ACADL CD36 CYP27A1 FABP3 FABP4 FABP6 GK MMP1 OLR1 PCK1 SLC27A5 SORBS1
hsa00250	Alanine, aspartate and glutamate metabolism	7/716	36/7946	0.0388993	0.173074	0.138863	7915/80150/1373/2571/27165/2752/259307	ALDH5A1 ASRGL1 CPS1 GAD1 GLS2 GLUL IL4I1
hsa05416	Viral myocarditis	10/716	60/7946	0.0403665	0.177036	0.142041	857/959/3111/3112/3119/3127/3908/6442/6444/6445	CAV1 CD40LG HLA-DOA HLA-DOB HLA-DQB1 HLA-DRB5 LAMA2 SGCA SGCD SGCG
hsa05145	Toxoplasmosis	16/716	112/7946	0.0426502	0.184417	0.147964	596/330/959/3111/3112/3119/3127/3458/3655/3908/3909/3910/22798/3918/4843/8651	BCL2 BIRC3 CD40LG HLA-DOA HLA-DOB HLA-DQB1 HLA-DRB5 IFNG ITGA6 LAMA2 LAMA3 LAMA4 LAMB4 LAMC2 NOS2 SOCS1
hsa04724	Glutamatergic synapse	16/716	114/7946	0.0489462	0.202955	0.162837	111/775/776/27165/2752/2892/2901/2903/2905/116444/9455/5321/283748/123745/22941/6505	ADCY5 CACNA1C CACNA1D GLS2 GLUL GRIA3 GRIK5 GRIN2A GRIN2C GRIN3B HOMER2 PLA2G4A PLA2G4D PLA2G4E SHANK2 SLC1A1
hsa01521	EGFR tyrosine kinase inhibitor resistance	12/716	79/7946	0.0493246	0.202955	0.162837	596/1950/1956/2064/3479/3569/3084/5155/5156/5159/8503/6194	BCL2 EGF EGFR ERBB2 IGF1 IL6 NRG1 PDGFB PDGFRA PDGFRB PIK3R3 RPS6
hsa03430	Mismatch repair	5/716	23/7946	0.0503465	0.202955	0.162837	3978/5111/5424/5984/6118	LIG1 PCNA POLD1 RFC4 RPA2
hsa04614	Renin-angiotensin system	5/716	23/7946	0.0503465	0.202955	0.162837	183/290/1511/2028/4311	AGT ANPEP CTSG ENPEP MME
hsa04540	Gap junction	13/716	88/7946	0.0507123	0.202955	0.162837	111/983/1950/1956/2697/2977/5155/5156/5159/5592/7277/7280/10381	ADCY5 CDK1 EGF EGFR GJA1 GUCY1A2 PDGFB PDGFRA PDGFRB PRKG1 TUBA4A TUBB2A TUBB3
hsa04930	Type II diabetes mellitus	8/716	46/7946	0.0509041	0.202955	0.162837	775/776/8913/2645/80201/3667/8503/8651	CACNA1C CACNA1D CACNA1G GCK HKDC1 IRS1 PIK3R3 SOCS1
hsa04713	Circadian entrainment	14/716	97/7946	0.0516138	0.203146	0.162991	111/775/776/8913/815/816/2892/2903/2905/2977/4842/8863/5592/6263	ADCY5 CACNA1C CACNA1D CACNA1G CAMK2A CAMK2B GRIA3 GRIN2A GRIN2C GUCY1A2 NOS1 PER3 PRKG1 RYR3
hsa04923	Regulation of lipolysis in adipocytes	9/716	55/7946	0.0555679	0.215941	0.173256	111/2167/3667/3991/8503/5592/5733/5742/5743	ADCY5 FABP4 IRS1 LIPE PIK3R3 PRKG1 PTGER3 PTGS1 PTGS2
hsa00565	Ether lipid metabolism	8/716	47/7946	0.0567229	0.217674	0.174647	56994/133121/5049/5050/26279/5321/283748/123745	CHPT1 ENPP6 PAFAH1B2 PAFAH1B3 PLA2G2D PLA2G4A PLA2G4D PLA2G4E
hsa00360	Phenylalanine metabolism	4/716	17/7946	0.0603691	0.228806	0.183579	220/1644/259307/4129	ALDH1A3 DDC IL4I1 MAOB
hsa04066	HIF-1 signaling pathway	15/716	109/7946	0.0637355	0.235764	0.189161	596/815/816/1950/1956/2064/80201/3458/3479/3569/3948/4843/8503/6194/5054	BCL2 CAMK2A CAMK2B EGF EGFR ERBB2 HKDC1 IFNG IGF1 IL6 LDHC NOS2 PIK3R3 RPS6 SERPINE1
hsa04750	Inflammatory mediator regulation of TRP channels	14/716	100/7946	0.0637406	0.235764	0.189161	111/239/815/816/2150/3479/3553/4803/8503/5321/283748/123745/8989/162514	ADCY5 ALOX12 CAMK2A CAMK2B F2RL1 IGF1 IL1B NGF PIK3R3 PLA2G4A PLA2G4D PLA2G4E TRPA1 TRPV3
hsa04658	Th1 and Th2 cell differentiation	13/716	92/7946	0.0680265	0.247587	0.198647	919/915/916/3111/3112/3119/3127/3458/3561/3718/27040/30009/7535	CD247 CD3D CD3E HLA-DOA HLA-DOB HLA-DQB1 HLA-DRB5 IFNG IL2RG JAK3 LAT TBX21 ZAP70
hsa05224	Breast cancer	19/716	147/7946	0.0685501	0.247587	0.198647	1021/1869/1870/1950/1956/2064/2099/8326/10912/26508/3479/3815/5241/8503/7157/7480/7481/7472/7476	CDK6 E2F1 E2F2 EGF EGFR ERBB2 ESR1 FZD9 GADD45G HEYL IGF1 KIT PGR PIK3R3 TP53 WNT10B WNT11 WNT2 WNT7A
hsa05030	Cocaine addiction	8/716	49/7946	0.0695809	0.248388	0.199289	111/148327/1644/2903/2905/116444/4129/8787	ADCY5 CREB3L4 DDC GRIN2A GRIN2C GRIN3B MAOB RGS9
hsa04912	GnRH signaling pathway	13/716	93/7946	0.0728955	0.257229	0.206383	111/775/776/779/815/816/1956/2796/1839/4313/5321/283748/123745	ADCY5 CACNA1C CACNA1D CACNA1S CAMK2A CAMK2B EGFR GNRH1 HBEGF MMP2 PLA2G4A PLA2G4D PLA2G4E
hsa00330	Arginine and proline metabolism	8/716	50/7946	0.0766264	0.267322	0.214481	383/1160/2628/4129/4842/4843/283208/6303	ARG1 CKMT2 GATM MAOB NOS1 NOS2 P4HA3 SAT1
hsa04610	Complement and coagulation cascades	12/716	85/7946	0.077902	0.268718	0.215601	727/728/730/733/1380/2162/2149/2151/2152/5648/5328/5054	C5 C5AR1 C7 C8G CR2 F13A1 F2R F2RL2 F3 MASP1 PLAU SERPINE1
hsa05140	Leishmaniasis	11/716	77/7946	0.0831845	0.281738	0.226047	1917/2215/3111/3112/3119/3127/3458/3552/3553/4843/5743	EEF1A2 FCGR3B HLA-DOA HLA-DOB HLA-DQB1 HLA-DRB5 IFNG IL1A IL1B NOS2 PTGS2
hsa04911	Insulin secretion	12/716	86/7946	0.0835118	0.281738	0.226047	111/477/23439/775/776/779/815/816/148327/486/2645/6616	ADCY5 ATP1A2 ATP1B4 CACNA1C CACNA1D CACNA1S CAMK2A CAMK2B CREB3L4 FXYD2 GCK SNAP25
hsa00770	Pantothenate and CoA biosynthesis	4/716	19/7946	0.0853315	0.284748	0.228462	586/51733/8876/8875	BCAT1 UPB1 VNN1 VNN2
hsa05166	Human T-cell leukemia virus 1 infection	26/716	219/7946	0.0874129	0.288557	0.231518	111/8900/9134/915/916/1029/1031/148327/1437/1869/1870/8061/3111/3112/3119/3127/3600/7850/3561/3569/3718/4049/4488/8503/9232/7157	ADCY5 CCNA1 CCNE2 CD3D CD3E CDKN2A CDKN2C CREB3L4 CSF2 E2F1 E2F2 FOSL1 HLA-DOA HLA-DOB HLA-DQB1 HLA-DRB5 IL15 IL1R2 IL2RG IL6 JAK3 LTA MSX2 PIK3R3 PTTG1 TP53
hsa04924	Renin secretion	10/716	69/7946	0.0887159	0.289742	0.232469	111/183/775/776/779/22802/1907/1909/2977/5139	ADCY5 AGT CACNA1C CACNA1D CACNA1S CLCA4 EDN2 EDNRA GUCY1A2 PDE3A
hsa04611	Platelet activation	16/716	124/7946	0.0902203	0.291554	0.233923	111/1277/1278/1281/2149/2811/2977/3674/3690/8503/5321/283748/123745/5592/5742/10235	ADCY5 COL1A1 COL1A2 COL3A1 F2R GP1BA GUCY1A2 ITGA2B ITGB3 PIK3R3 PLA2G4A PLA2G4D PLA2G4E PRKG1 PTGS1 RASGRP2
hsa05169	Epstein-Barr virus infection	24/716	201/7946	0.0929012	0.295504	0.237092	596/8900/9134/930/919/915/916/1021/1380/3627/1869/1870/2208/10912/3111/3112/3119/3127/3569/3718/8503/8819/7157/7186	BCL2 CCNA1 CCNE2 CD19 CD247 CD3D CD3E CDK6 CR2 CXCL10 E2F1 E2F2 FCER2 GADD45G HLA-DOA HLA-DOB HLA-DQB1 HLA-DRB5 IL6 JAK3 PIK3R3 SAP30 TP53 TRAF2
hsa04928	Parathyroid hormone synthesis, secretion and action	14/716	106/7946	0.0933677	0.295504	0.237092	111/596/148327/1594/1956/1839/9365/4208/4325/4326/4929/5143/5744/50964	ADCY5 BCL2 CREB3L4 CYP27B1 EGFR HBEGF KL MEF2C MMP16 MMP17 NR4A2 PDE4C PTHLH SOST
hsa00670	One carbon pool by folate	4/716	20/7946	0.0994163	0.302722	0.242884	10840/160428/1719/7298	ALDH1L1 ALDH1L2 DHFR TYMS
hsa00350	Tyrosine metabolism	6/716	36/7946	0.100137	0.302722	0.242884	126/220/1644/259307/4129/7306	ADH1C ALDH1A3 DDC IL4I1 MAOB TYRP1
hsa04961	Endocrine and other factor-regulated calcium reabsorption	8/716	53/7946	0.100231	0.302722	0.242884	477/23439/491/8218/2099/486/9365/6543	ATP1A2 ATP1B4 ATP2B2 CLTCL1 ESR1 FXYD2 KL SLC8A2
hsa05320	Autoimmune thyroid disease	8/716	53/7946	0.100231	0.302722	0.242884	959/356/3002/3111/3112/3119/3127/7038	CD40LG FASLG GZMB HLA-DOA HLA-DOB HLA-DQB1 HLA-DRB5 TG
hsa05231	Choline metabolism in cancer	13/716	98/7946	0.100579	0.302722	0.242884	56994/1608/160851/1950/1956/5155/5156/5159/8503/8395/5321/283748/123745	CHPT1 DGKG DGKH EGF EGFR PDGFB PDGFRA PDGFRB PIK3R3 PIP5K1B PLA2G4A PLA2G4D PLA2G4E
hsa05217	Basal cell carcinoma	9/716	63/7946	0.110208	0.328483	0.263553	8326/10912/2735/2736/7157/7480/7481/7472/7476	FZD9 GADD45G GLI1 GLI2 TP53 WNT10B WNT11 WNT2 WNT7A
hsa00591	Linoleic acid metabolism	5/716	29/7946	0.114483	0.334796	0.268618	1571/26279/5321/283748/123745	CYP2E1 PLA2G2D PLA2G4A PLA2G4D PLA2G4E
hsa04022	cGMP-PKG signaling pathway	20/716	167/7946	0.114507	0.334796	0.268618	111/477/23439/487/491/775/776/779/1258/148327/1909/486/2977/3667/100271849/4208/5138/5139/5592/6543	ADCY5 ATP1A2 ATP1B4 ATP2A1 ATP2B2 CACNA1C CACNA1D CACNA1S CNGB1 CREB3L4 EDNRA FXYD2 GUCY1A2 IRS1 MEF2B MEF2C PDE2A PDE3A PRKG1 SLC8A2
hsa05418	Fluid shear stress and atherosclerosis	17/716	139/7946	0.119769	0.346877	0.27831	596/857/858/859/3458/3552/3553/7850/3674/3690/4208/4313/1728/5155/8503/7157/7412	BCL2 CAV1 CAV2 CAV3 IFNG IL1A IL1B IL1R2 ITGA2B ITGB3 MEF2C MMP2 NQO1 PDGFB PIK3R3 TP53 VCAM1
hsa04550	Signaling pathways regulating pluripotency of stem cells	17/716	140/7946	0.125566	0.357276	0.286654	8326/3398/3479/3624/3625/3670/3718/3976/3977/4211/5080/8503/5460/7480/7481/7472/7476	FZD9 ID2 IGF1 INHBA INHBB ISL1 JAK3 LIF LIFR MEIS1 PAX6 PIK3R3 POU5F1 WNT10B WNT11 WNT2 WNT7A
hsa00533	Glycosaminoglycan biosynthesis - keratan sulfate	3/716	14/7946	0.125687	0.357276	0.286654	8702/9435/10164	B4GALT4 CHST2 CHST4
hsa04062	Chemokine signaling pathway	22/716	189/7946	0.126868	0.357324	0.286693	111/6357/6363/6364/10344/1235/1236/6376/3627/10563/9547/6374/4283/3577/3579/7852/643/3718/8503/5473/10235/6846	ADCY5 CCL13 CCL19 CCL20 CCL26 CCR6 CCR7 CX3CL1 CXCL10 CXCL13 CXCL14 CXCL5 CXCL9 CXCR1 CXCR2 CXCR4 CXCR5 JAK3 PIK3R3 PPBP RASGRP2 XCL2
hsa04270	Vascular smooth muscle contraction	16/716	132/7946	0.135699	0.378723	0.303861	111/183/552/775/776/779/800/1907/1909/2977/4629/26279/5321/283748/123745/5592	ADCY5 AGT AVPR1A CACNA1C CACNA1D CACNA1S CALD1 EDN2 EDNRA GUCY1A2 MYH11 PLA2G2D PLA2G4A PLA2G4D PLA2G4E PRKG1
hsa04350	TGF-beta signaling pathway	12/716	94/7946	0.137237	0.379564	0.304536	268/1634/2200/10468/26585/3398/3458/3624/3625/4052/9241/7057	AMH DCN FBN1 FST GREM1 ID2 IFNG INHBA INHBB LTBP1 NOG THBS1
hsa05310	Asthma	5/716	31/7946	0.141756	0.386113	0.309791	959/3111/3112/3119/3127	CD40LG HLA-DOA HLA-DOB HLA-DQB1 HLA-DRB5
hsa05130	Pathogenic Escherichia coli infection	23/716	202/7946	0.142939	0.386113	0.309791	9071/1365/9074/1366/26999/9265/2149/356/3606/3553/3569/4619/4628/4629/4621/4622/4626/4430/4644/7186/7277/7280/10381	CLDN10 CLDN3 CLDN6 CLDN7 CYFIP2 CYTH3 F2R FASLG IL18 IL1B IL6 MYH1 MYH10 MYH11 MYH3 MYH4 MYH8 MYO1B MYO5A TRAF2 TUBA4A TUBB2A TUBB3
hsa05212	Pancreatic cancer	10/716	76/7946	0.143378	0.386113	0.309791	1021/1029/1869/1870/1950/1956/2064/10912/8503/7157	CDK6 CDKN2A E2F1 E2F2 EGF EGFR ERBB2 GADD45G PIK3R3 TP53
hsa04921	Oxytocin signaling pathway	18/716	153/7946	0.145308	0.387909	0.311232	111/775/776/779/782/786/815/816/1956/2977/4208/5021/5321/283748/123745/53632/5743/6263	ADCY5 CACNA1C CACNA1D CACNA1S CACNB1 CACNG1 CAMK2A CAMK2B EGFR GUCY1A2 MEF2C OXTR PLA2G4A PLA2G4D PLA2G4E PRKAG3 PTGS2 RYR3
hsa05033	Nicotine addiction	6/716	40/7946	0.146606	0.388001	0.311306	2556/2568/2892/2903/2905/116444	GABRA3 GABRP GRIA3 GRIN2A GRIN2C GRIN3B
hsa04210	Apoptosis	16/716	136/7946	0.162565	0.42656	0.342243	596/597/330/1439/1513/356/10912/3002/4001/4803/8503/5366/7157/7185/7186/7277	BCL2 BCL2A1 BIRC3 CSF2RB CTSK FASLG GADD45G GZMB LMNB1 NGF PIK3R3 PMAIP1 TP53 TRAF1 TRAF2 TUBA4A
hsa00140	Steroid hormone biosynthesis	8/716	60/7946	0.169053	0.436129	0.34992	1645/1646/8644/1583/1545/1571/3294/6783	AKR1C1 AKR1C2 AKR1C3 CYP11A1 CYP1B1 CYP2E1 HSD17B2 SULT1E1
hsa04730	Long-term depression	8/716	60/7946	0.169053	0.436129	0.34992	2892/2977/3479/4842/5321/283748/123745/5592	GRIA3 GUCY1A2 IGF1 NOS1 PLA2G4A PLA2G4D PLA2G4E PRKG1
hsa00380	Tryptophan metabolism	6/716	42/7946	0.17293	0.442411	0.354961	1545/1644/23498/3620/259307/4129	CYP1B1 DDC HAAO IDO1 IL4I1 MAOB
hsa04727	GABAergic synapse	11/716	89/7946	0.175343	0.444415	0.356568	111/775/776/779/2556/2568/2571/27165/2752/92745/6538	ADCY5 CACNA1C CACNA1D CACNA1S GABRA3 GABRP GAD1 GLS2 GLUL SLC38A5 SLC6A11
hsa05206	MicroRNAs in cancer	33/716	310/7946	0.176608	0.444415	0.356568	596/9134/995/1021/1029/1545/1869/1870/1956/2064/2146/6624/27165/8091/3667/3678/3690/4325/5155/5156/5159/8503/5328/5743/8651/3925/7057/7078/3371/63923/7157/7168/6935	BCL2 CCNE2 CDC25C CDK6 CDKN2A CYP1B1 E2F1 E2F2 EGFR ERBB2 EZH2 FSCN1 GLS2 HMGA2 IRS1 ITGA5 ITGB3 MMP16 PDGFB PDGFRA PDGFRB PIK3R3 PLAU PTGS2 SOCS1 STMN1 THBS1 TIMP3 TNC TNN TP53 TPM1 ZEB1
hsa00561	Glycerolipid metabolism	8/716	61/7946	0.180316	0.450058	0.361095	56895/57016/1608/160851/2710/150763/9388/119548	AGPAT4 AKR1B10 DGKG DGKH GK GPAT2 LIPG PNLIPRP3
hsa00592	alpha-Linolenic acid metabolism	4/716	25/7946	0.183428	0.454023	0.364277	26279/5321/283748/123745	PLA2G2D PLA2G4A PLA2G4D PLA2G4E
hsa04530	Tight junction	19/716	169/7946	0.184863	0.454023	0.364277	87/776/84952/9071/1365/9074/1366/2064/4619/4628/4629/4621/4622/4626/5111/5522/53632/27134/7277	ACTN1 CACNA1D CGNL1 CLDN10 CLDN3 CLDN6 CLDN7 ERBB2 MYH1 MYH10 MYH11 MYH3 MYH4 MYH8 PCNA PPP2R2C PRKAG3 TJP3 TUBA4A
hsa05152	Tuberculosis	20/716	180/7946	0.191231	0.465935	0.373834	596/815/816/30835/972/11151/1594/2215/3111/3112/3119/3127/3458/3606/3552/3553/3569/4360/4843/22925	BCL2 CAMK2A CAMK2B CD209 CD74 CORO1A CYP27B1 FCGR3B HLA-DOA HLA-DOB HLA-DQB1 HLA-DRB5 IFNG IL18 IL1A IL1B IL6 MRC1 NOS2 PLA2R1
hsa00910	Nitrogen metabolism	3/716	17/7946	0.193049	0.466662	0.374418	760/1373/2752	CA2 CPS1 GLUL
hsa04916	Melanogenesis	12/716	101/7946	0.196486	0.467264	0.374901	111/815/816/148327/8326/3815/5443/7306/7480/7481/7472/7476	ADCY5 CAMK2A CAMK2B CREB3L4 FZD9 KIT POMC TYRP1 WNT10B WNT11 WNT2 WNT7A
hsa04976	Bile secretion	9/716	72/7946	0.197385	0.467264	0.374901	111/366/477/23439/760/486/10998/6523/28234	ADCY5 AQP9 ATP1A2 ATP1B4 CA2 FXYD2 SLC27A5 SLC5A1 SLCO1B3
hsa04068	FoxO signaling pathway	15/716	131/7946	0.199578	0.467264	0.374901	1950/1956/356/2290/10912/9455/3479/3569/3575/3667/5105/8503/10769/53632/5896	EGF EGFR FASLG FOXG1 GADD45G HOMER2 IGF1 IL6 IL7R IRS1 PCK1 PIK3R3 PLK2 PRKAG3 RAG1
hsa04650	Natural killer cell mediated cytotoxicity	15/716	131/7946	0.199578	0.467264	0.374901	919/962/1437/356/2215/3002/3458/3822/22914/27040/8503/154064/4068/79465/7535	CD247 CD48 CSF2 FASLG FCGR3B GZMB IFNG KLRC2 KLRK1 LAT PIK3R3 RAET1L SH2D1A ULBP3 ZAP70
hsa04662	B cell receptor signaling pathway	10/716	82/7946	0.201261	0.467264	0.374901	930/933/971/973/974/1380/3635/11026/10990/8503	CD19 CD22 CD72 CD79A CD79B CR2 INPP5D LILRA3 LILRB5 PIK3R3
hsa04950	Maturity onset diabetes of the young	4/716	26/7946	0.202431	0.467264	0.374901	2645/3174/2494/5080	GCK HNF4G NR5A2 PAX6
hsa02010	ABC transporters	6/716	45/7946	0.215668	0.48783	0.391402	26154/154664/21/10351/10060/64137	ABCA12 ABCA13 ABCA3 ABCA8 ABCC9 ABCG4
hsa04929	GnRH secretion	8/716	64/7946	0.215945	0.48783	0.391402	775/776/8913/779/2796/610/8503/6696	CACNA1C CACNA1D CACNA1G CACNA1S GNRH1 HCN2 PIK3R3 SPP1
hsa05322	Systemic lupus erythematosus	15/716	133/7946	0.216107	0.48783	0.391402	87/727/730/733/959/1511/2215/2903/3015/3020/3111/3112/3119/3127/3458	ACTN1 C5 C7 C8G CD40LG CTSG FCGR3B GRIN2A H2AFZ H3F3A HLA-DOA HLA-DOB HLA-DQB1 HLA-DRB5 IFNG
hsa00062	Fatty acid elongation	4/716	27/7946	0.22198	0.49743	0.399104	122970/54898/83401/284486	ACOT4 ELOVL2 ELOVL3 THEM5
hsa04660	T cell receptor signaling pathway	12/716	104/7946	0.224939	0.500407	0.401493	919/915/916/959/925/926/1437/3458/27040/5133/8503/7535	CD247 CD3D CD3E CD40LG CD8A CD8B CSF2 IFNG LAT PDCD1 PIK3R3 ZAP70
hsa04012	ErbB signaling pathway	10/716	85/7946	0.233444	0.515592	0.413676	374/815/816/1950/1956/2064/2069/1839/3084/8503	AREG CAMK2A CAMK2B EGF EGFR ERBB2 EREG HBEGF NRG1 PIK3R3
hsa05210	Colorectal cancer	10/716	86/7946	0.244581	0.536331	0.430315	374/596/1630/1950/1956/2069/10912/8503/5366/7157	AREG BCL2 DCC EGF EGFR EREG GADD45G PIK3R3 PMAIP1 TP53
hsa05162	Measles	15/716	138/7946	0.259871	0.565818	0.453974	596/9134/30835/915/916/1021/356/3552/3553/3561/3569/3718/8503/6504/7157	BCL2 CCNE2 CD209 CD3D CD3E CDK6 FASLG IL1A IL1B IL2RG IL6 JAK3 PIK3R3 SLAMF1 TP53
hsa04114	Oocyte meiosis	14/716	128/7946	0.261853	0.566119	0.454215	111/815/816/9134/995/983/64506/286151/3479/5241/9232/9985/27127/10734	ADCY5 CAMK2A CAMK2B CCNE2 CDC25C CDK1 CPEB1 FBXO43 IGF1 PGR PTTG1 REC8 SMC1B STAG3
hsa04612	Antigen processing and presentation	9/716	78/7946	0.267667	0.574641	0.461053	972/925/926/3111/3112/3119/3127/3458/3822	CD74 CD8A CD8B HLA-DOA HLA-DOB HLA-DQB1 HLA-DRB5 IFNG KLRC2
hsa04926	Relaxin signaling pathway	14/716	129/7946	0.271371	0.577092	0.463019	111/1277/1278/1281/1286/1288/148327/1956/4312/4313/4842/4843/8503/7424	ADCY5 COL1A1 COL1A2 COL3A1 COL4A4 COL4A6 CREB3L4 EGFR MMP1 MMP2 NOS1 NOS2 PIK3R3 VEGFC
hsa04310	Wnt signaling pathway	17/716	160/7946	0.272568	0.577092	0.463019	815/816/23500/22943/8061/8326/85407/144165/6423/6424/6425/50964/7157/7480/7481/7472/7476	CAMK2A CAMK2B DAAM2 DKK1 FOSL1 FZD9 NKD1 PRICKLE1 SFRP2 SFRP4 SFRP5 SOST TP53 WNT10B WNT11 WNT2 WNT7A
hsa00270	Cysteine and methionine metabolism	6/716	49/7946	0.277388	0.578834	0.464417	586/875/1036/259307/3948/4143	BCAT1 CBS CDO1 IL4I1 LDHC MAT1A
hsa04070	Phosphatidylinositol signaling system	11/716	99/7946	0.277542	0.578834	0.464417	1608/160851/3628/8821/3635/22876/117283/253430/8503/8395/113026	DGKG DGKH INPP1 INPP4B INPP5D INPP5F IP6K3 IPMK PIK3R3 PIP5K1B PLCD3
hsa05235	PD-L1 expression and PD-1 checkpoint pathway in cancer	10/716	89/7946	0.279047	0.578834	0.464417	919/915/916/1950/1956/3458/27040/5133/8503/7535	CD247 CD3D CD3E EGF EGFR IFNG LAT PDCD1 PIK3R3 ZAP70
hsa05132	Salmonella infection	9/716	80/7946	0.292643	0.600571	0.481857	1437/2318/3458/3606/3552/3553/3569/147700/4843	CSF2 FLNC IFNG IL18 IL1A IL1B IL6 KLC3 NOS2
hsa04979	Cholesterol metabolism	6/716	50/7946	0.293438	0.600571	0.481857	341/948/1593/9388/4036/6770	APOC1 CD36 CYP27A1 LIPG LRP2 STAR
hsa05014	Amyotrophic lateral sclerosis (ALS)	6/716	51/7946	0.309669	0.624708	0.501223	596/2903/2905/4744/4842/7157	BCL2 GRIN2A GRIN2C NEFH NOS1 TP53
hsa04972	Pancreatic secretion	11/716	102/7946	0.311337	0.624708	0.501223	111/276/280/477/23439/487/491/760/22802/486/26279	ADCY5 AMY1A AMY2B ATP1A2 ATP1B4 ATP2A1 ATP2B2 CA2 CLCA4 FXYD2 PLA2G2D
hsa05142	Chagas disease (American trypanosomiasis)	11/716	102/7946	0.311337	0.624708	0.501223	919/915/916/356/3458/3553/3569/4843/8503/5522/5054	CD247 CD3D CD3E FASLG IFNG IL1B IL6 NOS2 PIK3R3 PPP2R2C SERPINE1
hsa05160	Hepatitis C	16/716	155/7946	0.321211	0.640336	0.513762	1021/9071/1365/9074/1366/3627/1869/1870/1950/1956/356/3458/8503/5522/7157/7186	CDK6 CLDN10 CLDN3 CLDN6 CLDN7 CXCL10 E2F1 E2F2 EGF EGFR FASLG IFNG PIK3R3 PPP2R2C TP53 TRAF2
hsa01524	Platinum drug resistance	8/716	73/7946	0.335185	0.663883	0.532654	596/330/1029/2064/356/8503/5366/7157	BCL2 BIRC3 CDKN2A ERBB2 FASLG PIK3R3 PMAIP1 TP53
hsa04015	Rap1 signaling pathway	21/716	210/7946	0.34018	0.664532	0.533175	111/1268/1950/1956/2149/2903/3479/3674/3690/3815/27040/4803/5155/5156/5159/8503/10411/10235/8631/7057/7424	ADCY5 CNR1 EGF EGFR F2R GRIN2A IGF1 ITGA2B ITGB3 KIT LAT NGF PDGFB PDGFRA PDGFRB PIK3R3 RAPGEF3 RASGRP2 SKAP1 THBS1 VEGFC
hsa00340	Histidine metabolism	3/716	23/7946	0.343682	0.664532	0.533175	220/3034/4129	ALDH1A3 HAL MAOB
hsa05225	Hepatocellular carcinoma	17/716	168/7946	0.344061	0.664532	0.533175	1021/1029/8193/1869/1870/1956/8326/10912/3481/1728/8503/6595/7157/7480/7481/7472/7476	CDK6 CDKN2A DPF1 E2F1 E2F2 EGFR FZD9 GADD45G IGF2 NQO1 PIK3R3 SMARCA2 TP53 WNT10B WNT11 WNT2 WNT7A
hsa04014	Ras signaling pathway	23/716	232/7946	0.345763	0.664532	0.533175	1950/1956/356/2903/3363/3479/3481/3815/27040/4803/5155/5156/5159/8503/26279/5321/283748/123745/64926/5924/10235/7424/7535	EGF EGFR FASLG GRIN2A HTR7 IGF1 IGF2 KIT LAT NGF PDGFB PDGFRA PDGFRB PIK3R3 PLA2G2D PLA2G4A PLA2G4D PLA2G4E RASAL3 RASGRF2 RASGRP2 VEGFC ZAP70
hsa03410	Base excision repair	4/716	33/7946	0.346336	0.664532	0.533175	3978/5111/5424/7515	LIG1 PCNA POLD1 XRCC1
hsa04918	Thyroid hormone synthesis	8/716	74/7946	0.349157	0.665784	0.534179	111/477/23439/148327/486/2878/4036/7038	ADCY5 ATP1A2 ATP1B4 CREB3L4 FXYD2 GPX3 LRP2 TG
hsa01230	Biosynthesis of amino acids	8/716	75/7946	0.363201	0.679683	0.545331	383/586/875/1373/2752/4143/5091/5634	ARG1 BCAT1 CBS CPS1 GLUL MAT1A PC PRPS2
hsa04971	Gastric acid secretion	8/716	75/7946	0.363201	0.679683	0.545331	111/477/23439/760/815/816/3766/6752	ADCY5 ATP1A2 ATP1B4 CA2 CAMK2A CAMK2B KCNJ10 SSTR2
hsa04810	Regulation of actin cytoskeleton	21/716	213/7946	0.365019	0.679683	0.545331	87/7852/26999/1950/1956/2149/2335/22801/3674/3678/3655/3690/4628/29895/5155/5156/5159/8503/8395/85477/9087	ACTN1 CXCR4 CYFIP2 EGF EGFR F2R FN1 ITGA11 ITGA2B ITGA5 ITGA6 ITGB3 MYH10 MYLPF PDGFB PDGFRA PDGFRB PIK3R3 PIP5K1B SCIN TMSB4Y
hsa05226	Gastric cancer	15/716	149/7946	0.365302	0.679683	0.545331	596/9134/1869/1870/1950/1956/2064/8326/10912/8503/7157/7480/7481/7472/7476	BCL2 CCNE2 E2F1 E2F2 EGF EGFR ERBB2 FZD9 GADD45G PIK3R3 TP53 WNT10B WNT11 WNT2 WNT7A
hsa04380	Osteoclast differentiation	13/716	128/7946	0.367706	0.680034	0.545613	1513/2215/8061/3458/3552/3553/3690/11026/10990/8503/55423/8651/7186	CTSK FCGR3B FOSL1 IFNG IL1A IL1B ITGB3 LILRA3 LILRB5 PIK3R3 SIRPG SOCS1 TRAF2
hsa05220	Chronic myeloid leukemia	8/716	76/7946	0.377297	0.693593	0.556492	1021/1029/1869/1870/10912/2122/8503/7157	CDK6 CDKN2A E2F1 E2F2 GADD45G MECOM PIK3R3 TP53
hsa04931	Insulin resistance	11/716	108/7946	0.381398	0.696959	0.559192	183/948/148327/3569/3667/51085/5105/8503/90673/53632/10998	AGT CD36 CREB3L4 IL6 IRS1 MLXIPL PCK1 PIK3R3 PPP1R3E PRKAG3 SLC27A5
hsa00240	Pyrimidine metabolism	6/716	57/7946	0.408974	0.736374	0.590816	978/1854/4907/7298/51733/7378	CDA DUT NT5E TYMS UPB1 UPP1
hsa00500	Starch and sucrose metabolism	4/716	36/7946	0.409782	0.736374	0.590816	276/280/2645/80201	AMY1A AMY2B GCK HKDC1
hsa04211	Longevity regulating pathway	9/716	89/7946	0.410163	0.736374	0.590816	111/148327/3479/3667/9365/8503/53632/143686/7157	ADCY5 CREB3L4 IGF1 IRS1 KL PIK3R3 PRKAG3 SESN3 TP53
hsa04664	Fc epsilon RI signaling pathway	7/716	68/7946	0.415042	0.74031	0.593974	1437/3635/27040/8503/5321/283748/123745	CSF2 INPP5D LAT PIK3R3 PLA2G4A PLA2G4D PLA2G4E
hsa03420	Nucleotide excision repair	5/716	47/7946	0.419144	0.74031	0.593974	3978/5111/5424/5984/6118	LIG1 PCNA POLD1 RFC4 RPA2
hsa00790	Folate biosynthesis	3/716	26/7946	0.41959	0.74031	0.593974	57016/8644/1719	AKR1B10 AKR1C3 DHFR
hsa05213	Endometrial cancer	6/716	58/7946	0.425554	0.746239	0.598731	1950/1956/2064/10912/8503/7157	EGF EGFR ERBB2 GADD45G PIK3R3 TP53
hsa04670	Leukocyte transendothelial migration	11/716	112/7946	0.428949	0.746239	0.598731	87/9071/1365/9074/1366/7852/4313/29895/8503/10411/7412	ACTN1 CLDN10 CLDN3 CLDN6 CLDN7 CXCR4 MMP2 MYLPF PIK3R3 RAPGEF3 VCAM1
hsa04920	Adipocytokine signaling pathway	7/716	69/7946	0.430242	0.746239	0.598731	948/3667/3953/5105/5443/53632/7186	CD36 IRS1 LEPR PCK1 POMC PRKAG3 TRAF2
hsa00601	Glycosphingolipid biosynthesis - lacto and neolacto series	3/716	27/7946	0.444291	0.761996	0.611373	10317/8702/2529	B3GALT5 B4GALT4 FUT7
hsa01040	Biosynthesis of unsaturated fatty acids	3/716	27/7946	0.444291	0.761996	0.611373	122970/54898/83401	ACOT4 ELOVL2 ELOVL3
hsa00120	Primary bile acid biosynthesis	2/716	17/7946	0.461234	0.773386	0.620512	1593/10998	CYP27A1 SLC27A5
hsa04666	Fc gamma R-mediated phagocytosis	9/716	93/7946	0.463039	0.773386	0.620512	2215/3635/27040/8503/8395/5321/283748/123745/85477	FCGR3B INPP5D LAT PIK3R3 PIP5K1B PLA2G4A PLA2G4D PLA2G4E SCIN
hsa04371	Apelin signaling pathway	13/716	137/7946	0.465486	0.773386	0.620512	111/3991/100271849/4208/4635/4842/4843/53632/6194/6263/5054/6543/6696	ADCY5 LIPE MEF2B MEF2C MYL4 NOS1 NOS2 PRKAG3 RPS6 RYR3 SERPINE1 SLC8A2 SPP1
hsa04910	Insulin signaling pathway	13/716	137/7946	0.465486	0.773386	0.620512	2645/80201/3667/3991/5105/5260/8503/90673/53632/5577/6194/8651/10580	GCK HKDC1 IRS1 LIPE PCK1 PHKG1 PIK3R3 PPP1R3E PRKAG3 PRKAR2B RPS6 SOCS1 SORBS1
hsa04360	Axon guidance	17/716	181/7946	0.466392	0.773386	0.620512	815/816/7852/1630/56896/1948/1949/3897/25791/8503/10154/29984/10371/10512/57556/10501/57522	CAMK2A CAMK2B CXCR4 DCC DPYSL5 EFNB2 EFNB3 L1CAM NGEF PIK3R3 PLXNC1 RHOD SEMA3A SEMA3C SEMA6A SEMA6B SRGAP1
hsa00650	Butanoate metabolism	3/716	28/7946	0.468566	0.773386	0.620512	6296/7915/2571	ACSM3 ALDH5A1 GAD1
hsa04744	Phototransduction	3/716	28/7946	0.468566	0.773386	0.620512	1258/5158/8787	CNGB1 PDE6B RGS9
hsa00982	Drug metabolism - cytochrome P450	7/716	72/7946	0.475456	0.777493	0.623807	126/220/1565/1571/2327/2328/4129	ADH1C ALDH1A3 CYP2D6 CYP2E1 FMO2 FMO3 MAOB
hsa04218	Cellular senescence	15/716	160/7946	0.476119	0.777493	0.623807	776/8900/9134/983/1021/1029/1869/1870/10912/3552/3569/8503/144715/5054/7157	CACNA1D CCNA1 CCNE2 CDK1 CDK6 CDKN2A E2F1 E2F2 GADD45G IL1A IL6 PIK3R3 RAD9B SERPINE1 TP53
hsa05100	Bacterial invasion of epithelial cells	7/716	73/7946	0.490334	0.790875	0.634544	857/858/859/8218/2335/3678/8503	CAV1 CAV2 CAV3 CLTCL1 FN1 ITGA5 PIK3R3
hsa04213	Longevity regulating pathway - multiple species	6/716	62/7946	0.490926	0.790875	0.634544	111/1410/3479/3667/8503/53632	ADCY5 CRYAB IGF1 IRS1 PIK3R3 PRKAG3
hsa00260	Glycine, serine and threonine metabolism	4/716	40/7946	0.492043	0.790875	0.634544	875/55349/2628/4129	CBS CHDH GATM MAOB
hsa04217	Necroptosis	15/716	162/7946	0.496153	0.793329	0.636513	596/330/815/816/356/2752/3015/3458/3552/3553/3718/5321/283748/123745/7186	BCL2 BIRC3 CAMK2A CAMK2B FASLG GLUL H2AFZ IFNG IL1A IL1B JAK3 PLA2G4A PLA2G4D PLA2G4E TRAF2
hsa00562	Inositol phosphate metabolism	7/716	74/7946	0.505084	0.803423	0.644612	3628/8821/3635/22876/253430/8395/113026	INPP1 INPP4B INPP5D INPP5F IPMK PIP5K1B PLCD3
hsa04919	Thyroid hormone signaling pathway	11/716	119/7946	0.51143	0.807605	0.647967	477/23439/487/1734/2099/486/3690/8503/113026/6567/7157	ATP1A2 ATP1B4 ATP2A1 DIO2 ESR1 FXYD2 ITGB3 PIK3R3 PLCD3 SLC16A2 TP53
hsa00564	Glycerophospholipid metabolism	9/716	97/7946	0.515001	0.807605	0.647967	56895/56994/1608/160851/150763/26279/5321/283748/123745	AGPAT4 CHPT1 DGKG DGKH GPAT2 PLA2G2D PLA2G4A PLA2G4D PLA2G4E
hsa00020	Citrate cycle (TCA cycle)	3/716	30/7946	0.515604	0.807605	0.647967	55753/5091/5105	OGDHL PC PCK1
hsa04152	AMPK signaling pathway	11/716	120/7946	0.522979	0.814998	0.653899	8900/948/148327/3479/3667/3953/3991/5105/8503/5522/53632	CCNA1 CD36 CREB3L4 IGF1 IRS1 LEPR LIPE PCK1 PIK3R3 PPP2R2C PRKAG3
hsa04390	Hippo signaling pathway	14/716	154/7946	0.527736	0.818065	0.656359	268/374/286204/8326/2736/3398/85407/5522/5054/6591/7480/7481/7472/7476	AMH AREG CRB2 FZD9 GLI2 ID2 NKD1 PPP2R2C SERPINE1 SNAI2 WNT10B WNT11 WNT2 WNT7A
hsa05133	Pertussis	7/716	76/7946	0.534135	0.818065	0.656359	727/6374/3552/3553/3569/3678/4843	C5 CXCL5 IL1A IL1B IL6 ITGA5 NOS2
hsa00052	Galactose metabolism	3/716	31/7946	0.538271	0.818065	0.656359	57016/2645/80201	AKR1B10 GCK HKDC1
hsa00410	beta-Alanine metabolism	3/716	31/7946	0.538271	0.818065	0.656359	220/2571/51733	ALDH1A3 GAD1 UPB1
hsa04710	Circadian rhythm	3/716	31/7946	0.538271	0.818065	0.656359	8863/53632/6096	PER3 PRKAG3 RORB
hsa04215	Apoptosis - multiple species	3/716	32/7946	0.560318	0.839986	0.673947	596/330/5366	BCL2 BIRC3 PMAIP1
hsa05163	Human cytomegalovirus infection	20/716	225/7946	0.560813	0.839986	0.673947	111/1021/1029/148327/6376/3579/7852/1869/1870/1956/356/3553/3569/3690/5156/8503/5733/5743/7157/7186	ADCY5 CDK6 CDKN2A CREB3L4 CX3CL1 CXCR2 CXCR4 E2F1 E2F2 EGFR FASLG IL1B IL6 ITGB3 PDGFRA PIK3R3 PTGER3 PTGS2 TP53 TRAF2
hsa04725	Cholinergic synapse	10/716	112/7946	0.560903	0.839986	0.673947	111/596/775/776/779/815/816/1136/148327/8503	ADCY5 BCL2 CACNA1C CACNA1D CACNA1S CAMK2A CAMK2B CHRNA3 CREB3L4 PIK3R3
hsa04720	Long-term potentiation	6/716	67/7946	0.568818	0.843609	0.676854	775/815/816/2903/2905/10411	CACNA1C CAMK2A CAMK2B GRIN2A GRIN2C RAPGEF3
hsa05221	Acute myeloid leukemia	6/716	67/7946	0.568818	0.843609	0.676854	597/8900/1437/3815/8503/862	BCL2A1 CCNA1 CSF2 KIT PIK3R3 RUNX1T1
hsa05164	Influenza A	15/716	170/7946	0.574261	0.847587	0.680046	1021/3627/356/3111/3112/3119/3127/3458/3606/3552/3553/3569/402569/8503/7113	CDK6 CXCL10 FASLG HLA-DOA HLA-DOB HLA-DQB1 HLA-DRB5 IFNG IL18 IL1A IL1B IL6 KPNA7 PIK3R3 TMPRSS2
hsa00051	Fructose and mannose metabolism	3/716	33/7946	0.581716	0.853313	0.68464	57016/80201/3795	AKR1B10 HKDC1 KHK
hsa00010	Glycolysis / Gluconeogenesis	6/716	68/7946	0.583699	0.853313	0.68464	126/220/2645/80201/3948/5105	ADH1C ALDH1A3 GCK HKDC1 LDHC PCK1
hsa00640	Propanoate metabolism	3/716	34/7946	0.602442	0.876539	0.703275	79611/594/3948	ACSS3 BCKDHB LDHC
hsa00920	Sulfur metabolism	1/716	10/7946	0.611265	0.883022	0.708477	8991	SELENBP1
hsa05120	Epithelial cell signaling in Helicobacter pylori infection	6/716	70/7946	0.612651	0.883022	0.708477	155066/3577/3579/1956/1839/5803	ATP6V0E2 CXCR1 CXCR2 EGFR HBEGF PTPRZ1
hsa04370	VEGF signaling pathway	5/716	59/7946	0.624155	0.895401	0.718408	8503/5321/283748/123745/5743	PIK3R3 PLA2G4A PLA2G4D PLA2G4E PTGS2
hsa00230	Purine metabolism	11/716	130/7946	0.632583	0.90327	0.724722	111/26289/22875/2977/2984/4907/5138/5139/5143/5158/5634	ADCY5 AK5 ENPP4 GUCY1A2 GUCY2C NT5E PDE2A PDE3A PDE4C PDE6B PRPS2
hsa04935	Growth hormone synthesis, secretion and action	10/716	119/7946	0.639471	0.908878	0.729221	111/775/776/779/148327/3479/3667/8503/8651/6752	ADCY5 CACNA1C CACNA1D CACNA1S CREB3L4 IGF1 IRS1 PIK3R3 SOCS1 SSTR2
hsa04728	Dopaminergic synapse	11/716	131/7946	0.642814	0.909418	0.729655	111/775/776/815/816/148327/1644/2892/2903/4129/5522	ADCY5 CACNA1C CACNA1D CAMK2A CAMK2B CREB3L4 DDC GRIA3 GRIN2A MAOB PPP2R2C
hsa00130	Ubiquinone and other terpenoid-quinone biosynthesis	1/716	11/7946	0.646337	0.910209	0.730289	1728	NQO1
hsa05135	Yersinia infection	10/716	120/7946	0.650061	0.911273	0.731143	2335/3606/3553/3569/3678/27040/8503/8395/7186/7535	FN1 IL18 IL1B IL6 ITGA5 LAT PIK3R3 PIP5K1B TRAF2 ZAP70
hsa04340	Hedgehog signaling pathway	4/716	50/7946	0.671393	0.936899	0.751704	596/2735/2736/4036	BCL2 GLI1 GLI2 LRP2
hsa04914	Progesterone-mediated oocyte maturation	8/716	99/7946	0.679024	0.94326	0.756807	111/8900/995/983/64506/3479/5241/8503	ADCY5 CCNA1 CDC25C CDK1 CPEB1 IGF1 PGR PIK3R3
hsa00980	Metabolism of xenobiotics by cytochrome P450	6/716	76/7946	0.69232	0.957398	0.76815	126/1645/220/1545/1565/1571	ADH1C AKR1C1 ALDH1A3 CYP1B1 CYP2D6 CYP2E1
hsa00620	Pyruvate metabolism	3/716	39/7946	0.695569	0.957577	0.768294	3948/5091/5105	LDHC PC PCK1
hsa04216	Ferroptosis	3/716	40/7946	0.712071	0.973047	0.780706	6303/23657/7157	SAT1 SLC7A11 TP53
hsa04966	Collecting duct acid secretion	2/716	27/7946	0.713529	0.973047	0.780706	155066/760	ATP6V0E2 CA2
hsa04721	Synaptic vesicle cycle	6/716	78/7946	0.716315	0.973047	0.780706	155066/8218/6505/6538/6530/6616	ATP6V0E2 CLTCL1 SLC1A1 SLC6A11 SLC6A2 SNAP25
hsa03440	Homologous recombination	3/716	41/7946	0.727875	0.982359	0.788177	83990/5424/6118	BRIP1 POLD1 RPA2
hsa03460	Fanconi anemia pathway	4/716	54/7946	0.729569	0.982359	0.788177	83990/2177/55120/6118	BRIP1 FANCD2 FANCL RPA2
hsa00830	Retinol metabolism	5/716	67/7946	0.733728	0.983645	0.789209	126/8854/56603/9249/145226	ADH1C ALDH1A2 CYP26B1 DHRS3 RDH12
hsa04392	Hippo signaling pathway - multiple species	2/716	29/7946	0.750152	0.993295	0.796952	54798/79633	DCHS2 FAT4
hsa04922	Glucagon signaling pathway	8/716	106/7946	0.750708	0.993295	0.796952	815/816/148327/2645/3948/5105/5260/53632	CAMK2A CAMK2B CREB3L4 GCK LDHC PCK1 PHKG1 PRKAG3
hsa04722	Neurotrophin signaling pathway	9/716	119/7946	0.756711	0.993295	0.796952	596/815/816/356/3667/4803/4916/8503/7157	BCL2 CAMK2A CAMK2B FASLG IRS1 NGF NTRK3 PIK3R3 TP53
hsa00603	Glycosphingolipid biosynthesis - globo and isoglobo series	1/716	15/7946	0.757743	0.993295	0.796952	10317	B3GALT5
hsa00604	Glycosphingolipid biosynthesis - ganglio series	1/716	15/7946	0.757743	0.993295	0.796952	2583	B4GALNT1
hsa05204	Chemical carcinogenesis	6/716	82/7946	0.76034	0.993295	0.796952	126/1646/220/1545/1571/5743	ADH1C AKR1C2 ALDH1A3 CYP1B1 CYP2E1 PTGS2
hsa05134	Legionellosis	4/716	57/7946	0.767894	0.995172	0.798458	1917/3606/3553/3569	EEF1A2 IL18 IL1B IL6
hsa04917	Prolactin signaling pathway	5/716	70/7946	0.76826	0.995172	0.798458	2099/2645/8503/5618/8651	ESR1 GCK PIK3R3 PRLR SOCS1
hsa04520	Adherens junction	5/716	71/7946	0.778984	1	0.802332	87/1956/2064/6591/10580	ACTN1 EGFR ERBB2 SNAI2 SORBS1
hsa00730	Thiamine metabolism	1/716	16/7946	0.779613	1	0.802332	26289	AK5
hsa00512	Mucin type O-glycan biosynthesis	2/716	31/7946	0.782673	1	0.802332	114805/11226	GALNT13 GALNT6
hsa04932	Non-alcoholic fatty liver disease (NAFLD)	11/716	149/7946	0.798079	1	0.802332	1571/356/3552/3553/3569/3667/3953/51085/8503/53632/7186	CYP2E1 FASLG IL1A IL1B IL6 IRS1 LEPR MLXIPL PIK3R3 PRKAG3 TRAF2
hsa05161	Hepatitis B	12/716	162/7946	0.802266	1	0.802332	596/8900/9134/148327/1869/1870/356/3569/3718/5111/8503/7157	BCL2 CCNA1 CCNE2 CREB3L4 E2F1 E2F2 FASLG IL6 JAK3 PCNA PIK3R3 TP53
hsa04144	Endocytosis	19/716	249/7946	0.810461	1	0.802332	9744/857/858/859/8218/3577/3579/7852/9265/9829/1956/30846/2348/2352/3561/5156/8395/26056/11031	ACAP1 CAV1 CAV2 CAV3 CLTCL1 CXCR1 CXCR2 CXCR4 CYTH3 DNAJC6 EGFR EHD2 FOLR1 FOLR3 IL2RG PDGFRA PIP5K1B RAB11FIP5 RAB31
hsa00310	Lysine degradation	4/716	61/7946	0.812218	1	0.802332	8424/2146/150572/6839	BBOX1 EZH2 SMYD1 SUV39H1
hsa05203	Viral carcinogenesis	15/716	201/7946	0.814828	1	0.802332	87/8900/9134/983/1021/1029/148327/3249/3718/8503/5366/85477/7157/7185/7186	ACTN1 CCNA1 CCNE2 CDK1 CDK6 CDKN2A CREB3L4 HPN JAK3 PIK3R3 PMAIP1 SCIN TP53 TRAF1 TRAF2
hsa01210	2-Oxocarboxylic acid metabolism	1/716	18/7946	0.817616	1	0.802332	586	BCAT1
hsa00280	Valine, leucine and isoleucine degradation	3/716	48/7946	0.820033	1	0.802332	586/594/259307	BCAT1 BCKDHB IL4I1
hsa00040	Pentose and glucuronate interconversions	2/716	34/7946	0.824479	1	0.802332	57016/9365	AKR1B10 KL
hsa04623	Cytosolic DNA-sensing pathway	4/716	63/7946	0.831646	1	0.802332	3627/3606/3553/3569	CXCL10 IL18 IL1B IL6
hsa04620	Toll-like receptor signaling pathway	7/716	104/7946	0.839317	1	0.802332	1513/3627/4283/3553/3569/8503/6696	CTSK CXCL10 CXCL9 IL1B IL6 PIK3R3 SPP1
hsa05032	Morphine addiction	6/716	91/7946	0.840578	1	0.802332	111/2556/2568/5138/5139/5143	ADCY5 GABRA3 GABRP PDE2A PDE3A PDE4C
hsa00100	Steroid biosynthesis	1/716	20/7946	0.849074	1	0.802332	1594	CYP27B1
hsa00532	Glycosaminoglycan biosynthesis - chondroitin sulfate / dermatan sulfate	1/716	20/7946	0.849074	1	0.802332	79586	CHPF
hsa00983	Drug metabolism - other enzymes	5/716	79/7946	0.851425	1	0.802332	978/1571/1854/51733/7378	CDA CYP2E1 DUT UPB1 UPP1
hsa00760	Nicotinate and nicotinamide metabolism	2/716	37/7946	0.858914	1	0.802332	4837/4907	NNMT NT5E
hsa05216	Thyroid cancer	2/716	37/7946	0.858914	1	0.802332	10912/7157	GADD45G TP53
hsa00513	Various types of N-glycan biosynthesis	2/716	39/7946	0.878317	1	0.802332	283358/4121	B4GALNT3 MAN1A1
hsa04742	Taste transduction	5/716	83/7946	0.879532	1	0.802332	775/2556/3352/6326/6340	CACNA1C GABRA3 HTR1D SCN2A SCNN1G
hsa03060	Protein export	1/716	23/7946	0.886396	1	0.802332	90701	SEC11C
hsa00480	Glutathione metabolism	3/716	56/7946	0.891482	1	0.802332	290/2686/2878	ANPEP GGT7 GPX3
hsa04150	mTOR signaling pathway	10/716	153/7946	0.893675	1	0.802332	8326/3479/3667/8503/6194/8140/7480/7481/7472/7476	FZD9 IGF1 IRS1 PIK3R3 RPS6 SLC7A5 WNT10B WNT11 WNT2 WNT7A
hsa04975	Fat digestion and absorption	2/716	41/7946	0.89523	1	0.802332	948/26279	CD36 PLA2G2D
hsa01212	Fatty acid metabolism	3/716	57/7946	0.898348	1	0.802332	33/54898/83401	ACADL ELOVL2 ELOVL3
hsa00563	Glycosylphosphatidylinositol (GPI)-anchor biosynthesis	1/716	25/7946	0.906003	1	0.802332	2822	GPLD1
hsa05131	Shigellosis	16/716	236/7946	0.912853	1	0.802332	87/596/1437/1956/2697/2706/3020/80201/3606/3553/3678/29895/8503/113026/7157/7186	ACTN1 BCL2 CSF2 EGFR GJA1 GJB2 H3F3A HKDC1 IL18 IL1B ITGA5 MYLPF PIK3R3 PLCD3 TP53 TRAF2
hsa05010	Alzheimer disease	11/716	171/7946	0.912947	1	0.802332	487/775/776/779/2903/2905/3553/4137/4311/4842/6263	ATP2A1 CACNA1C CACNA1D CACNA1S GRIN2A GRIN2C IL1B MAPT MME NOS1 RYR3
hsa00071	Fatty acid degradation	2/716	44/7946	0.916541	1	0.802332	33/126	ACADL ADH1C
hsa05170	Human immunodeficiency virus 1 infection	14/716	212/7946	0.918554	1	0.802332	9582/140564/60489/164668/596/919/915/916/995/983/7852/356/8503/7186	APOBEC3B APOBEC3D APOBEC3G APOBEC3H BCL2 CD247 CD3D CD3E CDC25C CDK1 CXCR4 FASLG PIK3R3 TRAF2
hsa04723	Retrograde endocannabinoid signaling	9/716	148/7946	0.926307	1	0.802332	111/775/776/779/1268/2556/2568/2892/5743	ADCY5 CACNA1C CACNA1D CACNA1S CNR1 GABRA3 GABRP GRIA3 PTGS2
hsa00514	Other types of O-glycan biosynthesis	2/716	46/7946	0.928411	1	0.802332	114805/11226	GALNT13 GALNT6
hsa00520	Amino sugar and nucleotide sugar metabolism	2/716	48/7946	0.938673	1	0.802332	2645/80201	GCK HKDC1
hsa00030	Pentose phosphate pathway	1/716	30/7946	0.941476	1	0.802332	5634	PRPS2
hsa00630	Glyoxylate and dicarboxylate metabolism	1/716	30/7946	0.941476	1	0.802332	2752	GLUL
hsa04621	NOD-like receptor signaling pathway	11/716	181/7946	0.943278	1	0.802332	118429/596/330/59082/55894/115361/3606/3553/3569/24145/7186	ANTXR2 BCL2 BIRC3 CARD18 DEFB103B GBP4 IL18 IL1B IL6 PANX1 TRAF2
hsa00510	N-Glycan biosynthesis	2/716	50/7946	0.947529	1	0.802332	4121/4248	MAN1A1 MGAT3
hsa05211	Renal cell carcinoma	3/716	69/7946	0.955003	1	0.802332	9915/5155/8503	ARNT2 PDGFB PIK3R3
hsa01200	Carbon metabolism	6/716	117/7946	0.959044	1	0.802332	1373/2645/80201/55753/5091/5634	CPS1 GCK HKDC1 OGDHL PC PRPS2
hsa04130	SNARE interactions in vesicular transport	1/716	34/7946	0.95995	1	0.802332	6843	VAMP1
hsa04071	Sphingolipid signaling pathway	6/716	119/7946	0.963452	1	0.802332	596/8503/5522/55304/7157/7186	BCL2 PIK3R3 PPP2R2C SPTLC3 TP53 TRAF2
hsa04625	C-type lectin receptor signaling pathway	5/716	104/7946	0.96378	1	0.802332	30835/3553/3569/8503/5743	CD209 IL1B IL6 PIK3R3 PTGS2
hsa05167	Kaposi sarcoma-associated herpesvirus infection	10/716	186/7946	0.97684	1	0.802332	1021/1437/1869/1870/3569/5155/8503/5743/7157/7186	CDK6 CSF2 E2F1 E2F2 IL6 PDGFB PIK3R3 PTGS2 TP53 TRAF2
hsa00860	Porphyrin and chlorophyll metabolism	1/716	42/7946	0.981255	1	0.802332	9843	HEPH
hsa05168	Herpes simplex virus 1 infection	32/716	491/7946	0.984179	1	0.802332	596/330/727/972/356/3111/3112/3119/3127/3458/3553/3569/3678/3690/4049/8503/8764/7157/7186/7694/7730/7761/7772/91975/57573/162655/163255/80032/253639/389114/63934/345462	BCL2 BIRC3 C5 CD74 FASLG HLA-DOA HLA-DOB HLA-DQB1 HLA-DRB5 IFNG IL1B IL6 ITGA5 ITGB3 LTA PIK3R3 TNFRSF14 TP53 TRAF2 ZNF135 ZNF177 ZNF214 ZNF229 ZNF300 ZNF471 ZNF519 ZNF540 ZNF556 ZNF620 ZNF662 ZNF667 ZNF879
hsa04137	Mitophagy - animal	2/716	65/7946	0.984233	1	0.802332	1869/7157	E2F1 TP53
hsa04962	Vasopressin-regulated water reabsorption	1/716	44/7946	0.984497	1	0.802332	148327	CREB3L4
hsa03022	Basal transcription factors	1/716	45/7946	0.985902	1	0.802332	54457	TAF7L
hsa03050	Proteasome	1/716	45/7946	0.985902	1	0.802332	3458	IFNG
hsa05034	Alcoholism	9/716	184/7946	0.988102	1	0.802332	111/148327/1644/2903/2905/116444/3015/3020/4129	ADCY5 CREB3L4 DDC GRIN2A GRIN2C GRIN3B H2AFZ H3F3A MAOB
hsa00600	Sphingolipid metabolism	1/716	47/7946	0.988342	1	0.802332	55304	SPTLC3
hsa04142	Lysosome	5/716	123/7946	0.989126	1	0.802332	8218/1510/1511/1513/23062	CLTCL1 CTSE CTSG CTSK GGA2
hsa04622	RIG-I-like receptor signaling pathway	2/716	70/7946	0.989549	1	0.802332	3627/7186	CXCL10 TRAF2
hsa05110	Vibrio cholerae infection	1/716	50/7946	0.991233	1	0.802332	155066	ATP6V0E2
hsa04330	Notch signaling pathway	1/716	53/7946	0.993409	1	0.802332	26508	HEYL
hsa04141	Protein processing in endoplasmic reticulum	7/716	166/7946	0.994421	1	0.802332	596/1410/91319/4121/25956/258010/7186	BCL2 CRYAB DERL3 MAN1A1 SEC31B SVIP TRAF2
hsa03018	RNA degradation	2/716	79/7946	0.995066	1	0.802332	27258/132430	LSM3 PABPC4L
hsa04146	Peroxisome	2/716	83/7946	0.996479	1	0.802332	2053/4843	EPHX2 NOS2
hsa03015	mRNA surveillance pathway	2/716	91/7946	0.998217	1	0.802332	132430/5522	PABPC4L PPP2R2C
hsa04120	Ubiquitin mediated proteolysis	4/716	136/7946	0.998757	1	0.802332	330/55120/8651/134111	BIRC3 FANCL SOCS1 UBE2QL1
hsa04714	Thermogenesis	9/716	231/7946	0.999267	1	0.802332	111/1268/148327/8193/3991/53632/5592/6194/6595	ADCY5 CNR1 CREB3L4 DPF1 LIPE PRKAG3 PRKG1 RPS6 SMARCA2
hsa03013	RNA transport	5/716	165/7946	0.999419	1	0.802332	26999/1917/9086/23225/132430	CYFIP2 EEF1A2 EIF1AY NUP210 PABPC4L
hsa04140	Autophagy - animal	3/716	137/7946	0.999765	1	0.802332	596/3667/8503	BCL2 IRS1 PIK3R3
hsa05016	Huntington disease	5/716	193/7946	0.999929	1	0.802332	8218/148327/8701/55567/7157	CLTCL1 CREB3L4 DNAH11 DNAH3 TP53
hsa03010	Ribosome	3/716	153/7946	0.999938	1	0.802332	6123/6232/6194	RPL3L RPS27 RPS6
hsa00190	Oxidative phosphorylation	1/716	133/7946	0.999997	1	0.802332	155066	ATP6V0E2
hsa03040	Spliceosome	1/716	135/7946	0.999997	1	0.802332	27258	LSM3
hsa05012	Parkinson disease	1/716	142/7946	0.999999	1	0.802332	111	ADCY5
hsa04740	Olfactory transduction	6/716	448/7946	1	1	0.802332	815/816/1258/5138/5592/6543	CAMK2A CAMK2B CNGB1 PDE2A PRKG1 SLC8A2

## Sheet: ECM.receptor
mRNA	GeneID	logFC	FDR	HPVN	HPVP
CD36	948	-1.59189	1.5024e-07	983.493	326.122
COL1A1	1277	-1.76052	5.41794e-07	330447	97509.8
COL1A2	1278	-1.6898	2.64581e-07	159067	49295.5
COL4A4	1286	1.95534	1.43822e-08	163.767	635.366
COL4A6	1288	-2.50988	1.84055e-09	2257.01	396.122
COL6A1	1291	-1.14336	7.0974e-05	46631.8	21106.3
COL6A3	1293	-1.65464	1.36553e-07	54984	17459.7
COL9A2	1298	2.15778	2.62863e-13	571.288	2549.68
COL9A3	1299	1.11367	0.00402851	282.342	611.049
COMP	1311	-2.60357	5.19407e-07	1785.38	293.585
FN1	2335	-1.3691	0.000227702	124955	48361.2
FREM1	158326	-1.07098	0.00334299	68.6027	32.5854
FREM2	341640	-2.97109	1.14369e-05	680.123	86.6098
GP1BA	2811	2.5877	2.22128e-15	20.3425	122.902
ITGA11	22801	-1.88188	1.29629e-07	1230.42	333.683
ITGA2B	3674	1.88227	1.65723e-13	32.6712	120.732
ITGA5	3678	-1.30273	5.89107e-09	9369.51	3797.29
ITGA6	3655	-1.37142	1.03474e-08	59152.9	22861.2
ITGB3	3690	-1.11543	0.000177524	399.027	184.073
LAMA2	3908	-1.88727	4.38928e-11	1329.42	359.22
LAMA3	3909	-1.02405	0.000126657	22444.2	11035.3
LAMA4	3910	-1.10797	9.37192e-07	4693.96	2177.17
LAMB4	22798	-1.52334	0.00535389	73.9315	25.6341
LAMC2	3918	-1.26145	1.28857e-05	70838.5	29545.4
RELN	5649	-1.46352	0.00121035	162.37	58.7805
SPP1	6696	-1.52937	0.000702194	19649.8	6806.39
SV2B	9899	2.43866	4.02288e-10	87.8904	476.659
THBS1	7057	-2.03963	3.35941e-12	25603.3	6226.34
THBS2	7058	-2.35193	3.57918e-13	13663.8	2676
THBS4	7060	-1.78601	0.000745308	4076.18	1181.59
TNC	3371	-1.6702	1.28606e-07	56618.1	17786.6
TNN	63923	-3.15795	2.64603e-11	193.904	21.6098

## Sheet: Focal adhesion
	mRNA	GeneID	logFC	FDR	HPVN	HPVP
ACTN1	ACTN1	87	-1.30962	4.77153e-14	22814.5	9202.46
BCL2	BCL2	596	2.09595	4.61119e-21	510.521	2182.39
BIRC3	BIRC3	330	1.55936	4.04068e-10	1485.47	4377.34
CAV1	CAV1	857	-2.04277	6.89574e-13	26069.9	6326.24
CAV2	CAV2	858	-1.13191	5.24514e-10	7770.22	3545.15
CAV3	CAV3	859	-3.36911	0.000334535	107.014	10.2439
COL1A1	COL1A1	1277	-1.76052	5.41794e-07	330447	97509.8
COL1A2	COL1A2	1278	-1.6898	2.64581e-07	159067	49295.5
COL4A4	COL4A4	1286	1.95534	1.43822e-08	163.767	635.366
COL4A6	COL4A6	1288	-2.50988	1.84055e-09	2257.01	396.122
COL6A1	COL6A1	1291	-1.14336	7.0974e-05	46631.8	21106.3
COL6A3	COL6A3	1293	-1.65464	1.36553e-07	54984	17459.7
COL9A2	COL9A2	1298	2.15778	2.62863e-13	571.288	2549.68
COL9A3	COL9A3	1299	1.11367	0.00402851	282.342	611.049
COMP	COMP	1311	-2.60357	5.19407e-07	1785.38	293.585
EGF	EGF	1950	-1.31459	0.00570998	150.767	60.5366
EGFR	EGFR	1956	-1.68566	3.1011e-07	12647.8	3931.34
ERBB2	ERBB2	2064	1.27588	1.92942e-07	6711.95	16253
FLNC	FLNC	2318	-2.3149	9.40022e-07	7616.32	1530.56
FN1	FN1	2335	-1.3691	0.000227702	124955	48361.2
IGF1	IGF1	3479	-1.34883	2.53098e-05	337.068	132.244
ITGA11	ITGA11	22801	-1.88188	1.29629e-07	1230.42	333.683
ITGA2B	ITGA2B	3674	1.88227	1.65723e-13	32.6712	120.732
ITGA5	ITGA5	3678	-1.30273	5.89107e-09	9369.51	3797.29
ITGA6	ITGA6	3655	-1.37142	1.03474e-08	59152.9	22861.2
ITGB3	ITGB3	3690	-1.11543	0.000177524	399.027	184.073
LAMA2	LAMA2	3908	-1.88727	4.38928e-11	1329.42	359.22
LAMA3	LAMA3	3909	-1.02405	0.000126657	22444.2	11035.3
LAMA4	LAMA4	3910	-1.10797	9.37192e-07	4693.96	2177.17
LAMB4	LAMB4	22798	-1.52334	0.00535389	73.9315	25.6341
LAMC2	LAMC2	3918	-1.26145	1.28857e-05	70838.5	29545.4
MYLPF	MYLPF	29895	-3.09723	0.000116141	1023.04	119.439
PDGFB	PDGFB	5155	-1.08624	7.54998e-10	1262.88	594.61
PDGFRA	PDGFRA	5156	-1.15315	5.8268e-05	2865.95	1288.32
PDGFRB	PDGFRB	5159	-1.37311	5.94017e-08	7327.01	2827.95
PIK3R3	PIK3R3	8503	1.46874	6.59719e-19	1343.74	3719.15
RELN	RELN	5649	-1.46352	0.00121035	162.37	58.7805
SPP1	SPP1	6696	-1.52937	0.000702194	19649.8	6806.39
THBS1	THBS1	7057	-2.03963	3.35941e-12	25603.3	6226.34
THBS2	THBS2	7058	-2.35193	3.57918e-13	13663.8	2676
THBS4	THBS4	7060	-1.78601	0.000745308	4076.18	1181.59
TNC	TNC	3371	-1.6702	1.28606e-07	56618.1	17786.6
TNN	TNN	63923	-3.15795	2.64603e-11	193.904	21.6098
VEGFC	VEGFC	7424	-1.41618	2.38651e-06	965.808	361.756

## Sheet: viral interation withcytokine
mRNA	GeneID	logFC	FDR	HPVN	HPVP
CCL13	6357	-1.30352	0.000121644	296.384	119.976
CCL19	6363	2.12046	4.78651e-07	502	2183.05
CCL20	6364	2.57678	7.27413e-12	893.014	5327.29
CCL26	10344	-1.46208	0.000736585	105.658	38.2683
CCR6	1235	1.07114	3.40955e-05	193.014	405.61
CCR7	1236	1.18861	2.79172e-05	347.877	792.951
CX3CL1	6376	1.02939	0.000735471	3132.74	6394.24
CXCL10	3627	1.39234	0.000563945	5205.15	13662.3
CXCL13	10563	1.43003	1.25102e-05	1646.6	4436.37
CXCL14	9547	-1.22484	0.00381499	35506.1	15191.4
CXCL5	6374	-2.06774	4.38989e-06	682.096	162.561
CXCL9	4283	1.14344	0.00341902	6622.49	14628.8
CXCR1	3577	-1.81116	4.42252e-05	175.644	49.9512
CXCR2	3579	-1.23769	0.000273515	358.288	151.829
CXCR4	7852	1.34415	2.11512e-06	2519.78	6396.56
CXCR5	643	2.46896	2.85038e-11	48.3836	268.39
IL18	3606	-1.06324	9.02217e-05	2279.27	1090.61
IL18RAP	8807	1.12149	4.27213e-05	57.1918	124.561
IL19	29949	2.83736	2.61261e-07	64.411	460.951
IL24	11009	-2.59935	3.33933e-08	1281.34	211.268
IL2RG	3561	1.75887	2.2866e-10	1515.49	5128.41
IL6	3569	-1.94846	6.9799e-08	823.712	213.268
LTA	4049	1.67175	4.93191e-10	28.4658	90.9512
PPBP	5473	-1.35053	0.00960436	64.3973	25.1707
TNFRSF14	8764	1.03399	7.85122e-09	1595.26	3266.32
XCL2	6846	1.47395	4.25318e-07	27.7397	77.2683

## Sheet: Proteoglycans
mRNA	GeneID	logFC	FDR	HPVN	HPVP
CAMK2A	815	-1.85593	0.000151496	171.082	47.1707
CAMK2B	816	-1.32647	0.00190097	175.89	70.0488
CAV1	857	-2.04277	6.89574e-13	26069.9	6326.24
CAV2	858	-1.13191	5.24514e-10	7770.22	3545.15
CAV3	859	-3.36911	0.000334535	107.014	10.2439
COL1A1	1277	-1.76052	5.41794e-07	330447	97509.8
COL1A2	1278	-1.6898	2.64581e-07	159067	49295.5
DCN	1634	-1.14592	5.17951e-05	19495	8808.51
EGFR	1956	-1.68566	3.1011e-07	12647.8	3931.34
ERBB2	2064	1.27588	1.92942e-07	6711.95	16253
ESR1	2099	2.33646	9.87684e-13	160.096	808.951
FASLG	356	1.32037	6.95571e-05	70.7534	176.854
FLNC	2318	-2.3149	9.40022e-07	7616.32	1530.56
FN1	2335	-1.3691	0.000227702	124955	48361.2
FZD9	8326	1.33552	2.69146e-06	57.1507	144.341
HBEGF	1839	-1.20495	1.41783e-06	4421.97	1917.8
HSPB2	3316	-2.31181	6.64289e-11	377.973	76.0244
IGF1	3479	-1.34883	2.53098e-05	337.068	132.244
IGF2	3481	-1.11756	0.000179946	4693.81	2162.59
ITGA5	3678	-1.30273	5.89107e-09	9369.51	3797.29
ITGB3	3690	-1.11543	0.000177524	399.027	184.073
LUM	4060	-1.4294	8.43972e-08	27047.3	10040.4
MMP2	4313	-1.69744	4.19079e-09	21970.5	6773.05
PIK3R3	8503	1.46874	6.59719e-19	1343.74	3719.15
PLAU	5328	-1.19439	7.4805e-08	14304.9	6250
RPS6	6194	1.04151	1.3326e-08	51784.8	106557
THBS1	7057	-2.03963	3.35941e-12	25603.3	6226.34
TIMP3	7078	-1.52919	8.30938e-07	14127.6	4894.12
TP53	7157	1.25585	1.26566e-10	2445.59	5839.54
TWIST2	117581	-1.64592	1.73494e-11	178.753	57.0244
WNT10B	7480	1.45959	2.86642e-06	78.1781	215.195
WNT11	7481	-1.43974	0.000336629	312.452	114.976
WNT2	7472	-1.75956	4.68342e-07	403.247	118.976
WNT7A	7476	-1.8848	6.8505e-06	505.808	136.854

## Sheet: transcription misreg in cancer
mRNA	GeneID	logFC	FDR	HPVN	HPVP
ARNT2	9915	1.67779	1.56344e-07	481.219	1539.9
BCL2A1	597	1.03917	0.000928238	422.247	867.683
BIRC3	330	1.55936	4.04068e-10	1485.47	4377.34
CCNA1	8900	-2.7611	1.46649e-06	914.37	134.756
CDKN2C	1031	2.77017	1.53658e-52	514.589	3510.39
CSF2	1437	-2.52945	1.10975e-07	224.986	38.8537
EYA1	2138	1.9948	1.11961e-05	53.8904	214.976
GADD45G	10912	1.03734	1.24547e-05	170.863	350.683
GRIA3	2892	-1.10052	0.00222525	89.9589	41.878
GZMB	3002	1.18264	6.36927e-05	524.014	1189.44
H3F3A	3020	1.12266	4.96584e-12	7368.25	16041.6
HMGA2	8091	-2.06881	1.23807e-06	2452.05	584.244
ID2	3398	1.22782	8.05719e-11	1359.25	3183.12
IGF1	3479	-1.34883	2.53098e-05	337.068	132.244
IL1R2	7850	1.46404	0.000943431	2721.12	7506.29
IL6	3569	-1.94846	6.9799e-08	823.712	213.268
MEF2C	4208	-1.20589	0.000310181	2190.78	949.561
MEIS1	4211	1.63734	2.60716e-21	539.164	1677.32
MMP3	4314	-2.64695	1.40959e-08	9744.07	1555.27
MYCN	4613	1.62282	2.61261e-07	66.8904	206.268
PAX3	5077	-2.14358	0.000140674	59.3836	13.3415
PAX5	5079	1.46255	0.000200361	43.5616	120.268
PBX1	5087	1.41422	2.43166e-09	1706.71	4547.9
PLAU	5328	-1.19439	7.4805e-08	14304.9	6250
RUNX1T1	862	-1.66274	5.89784e-07	62.137	19.5366
TLX3	30012	2.25742	0.00160667	40.9863	196.463
TMPRSS2	7113	2.17105	7.62561e-08	518.521	2335.63
TP53	7157	1.25585	1.26566e-10	2445.59	5839.54
TRAF1	7185	1.30843	1.71571e-08	690.877	1711.05
TSPAN7	7102	-1.02718	0.00379158	2159.85	1059.54
ZEB1	6935	-1.16221	1.70513e-08	1318.99	589.195

## Sheet: HPV
mRNA	GeneID	logFC	FDR	HPVN	HPVP
ATP6V0E2	155066	1.07838	2.18807e-06	529.11	1117.1
CCNA1	8900	-2.7611	1.46649e-06	914.37	134.756
CCNE2	9134	1.21036	2.97105e-14	561.849	1300
CDK6	1021	-1.57519	4.83809e-12	7836.73	2629.59
COL1A1	1277	-1.76052	5.41794e-07	330447	97509.8
COL1A2	1278	-1.6898	2.64581e-07	159067	49295.5
COL4A4	1286	1.95534	1.43822e-08	163.767	635.366
COL4A6	1288	-2.50988	1.84055e-09	2257.01	396.122
COL6A1	1291	-1.14336	7.0974e-05	46631.8	21106.3
COL6A3	1293	-1.65464	1.36553e-07	54984	17459.7
COL9A2	1298	2.15778	2.62863e-13	571.288	2549.68
COL9A3	1299	1.11367	0.00402851	282.342	611.049
COMP	1311	-2.60357	5.19407e-07	1785.38	293.585
CREB3L4	148327	1.14348	3.91409e-15	343.164	758.098
E2F1	1869	2.04756	2.83207e-28	760.356	3142.63
EGF	1950	-1.31459	0.00570998	150.767	60.5366
EGFR	1956	-1.68566	3.1011e-07	12647.8	3931.34
FASLG	356	1.32037	6.95571e-05	70.7534	176.854
FN1	2335	-1.3691	0.000227702	124955	48361.2
FZD9	8326	1.33552	2.69146e-06	57.1507	144.341
HES6	55502	1.10399	2.22531e-05	435.644	936.146
HEYL	26508	-1.17725	2.35476e-07	674.151	297.951
ITGA11	22801	-1.88188	1.29629e-07	1230.42	333.683
ITGA2B	3674	1.88227	1.65723e-13	32.6712	120.732
ITGA5	3678	-1.30273	5.89107e-09	9369.51	3797.29
ITGA6	3655	-1.37142	1.03474e-08	59152.9	22861.2
ITGB3	3690	-1.11543	0.000177524	399.027	184.073
LAMA2	3908	-1.88727	4.38928e-11	1329.42	359.22
LAMA3	3909	-1.02405	0.000126657	22444.2	11035.3
LAMA4	3910	-1.10797	9.37192e-07	4693.96	2177.17
LAMB4	22798	-1.52334	0.00535389	73.9315	25.6341
LAMC2	3918	-1.26145	1.28857e-05	70838.5	29545.4
PDGFRB	5159	-1.37311	5.94017e-08	7327.01	2827.95
PIK3R3	8503	1.46874	6.59719e-19	1343.74	3719.15
PPP2R2C	5522	-1.86305	2.23029e-07	5167.78	1420.29
PTGS2	5743	-1.3732	0.000667479	4505.63	1739.02
RELN	5649	-1.46352	0.00121035	162.37	58.7805
SPP1	6696	-1.52937	0.000702194	19649.8	6806.39
THBS1	7057	-2.03963	3.35941e-12	25603.3	6226.34
THBS2	7058	-2.35193	3.57918e-13	13663.8	2676
THBS4	7060	-1.78601	0.000745308	4076.18	1181.59
TNC	3371	-1.6702	1.28606e-07	56618.1	17786.6
TNN	63923	-3.15795	2.64603e-11	193.904	21.6098
TP53	7157	1.25585	1.26566e-10	2445.59	5839.54
WNT10B	7480	1.45959	2.86642e-06	78.1781	215.195
WNT11	7481	-1.43974	0.000336629	312.452	114.976
WNT2	7472	-1.75956	4.68342e-07	403.247	118.976
WNT7A	7476	-1.8848	6.8505e-06	505.808	136.854

## Sheet: TNF
mRNA	GeneID	logFC	FDR	HPVN	HPVP
BIRC3	330	1.55936	4.04068e-10	1485.47	4377.34
CCL20	6364	2.57678	7.27413e-12	893.014	5327.29
CREB3L4	148327	1.14348	3.91409e-15	343.164	758.098
CSF2	1437	-2.52945	1.10975e-07	224.986	38.8537
CX3CL1	6376	1.02939	0.000735471	3132.74	6394.24
CXCL10	3627	1.39234	0.000563945	5205.15	13662.3
CXCL5	6374	-2.06774	4.38989e-06	682.096	162.561
IL15	3600	1.28438	2.25372e-07	236.986	577.317
IL1B	3553	-1.18999	0.000159367	2539.19	1112.66
IL6	3569	-1.94846	6.9799e-08	823.712	213.268
LIF	3976	-1.34744	4.16058e-06	563.137	221.195
LTA	4049	1.67175	4.93191e-10	28.4658	90.9512
MMP3	4314	-2.64695	1.40959e-08	9744.07	1555.27
PIK3R3	8503	1.46874	6.59719e-19	1343.74	3719.15
PTGS2	5743	-1.3732	0.000667479	4505.63	1739.02
TRAF1	7185	1.30843	1.71571e-08	690.877	1711.05
TRAF2	7186	1.11968	5.3968e-16	1311.44	2849.29
VCAM1	7412	2.64251	5.50878e-14	1409.71	8801.61
VEGFC	7424	-1.41618	2.38651e-06	965.808	361.756

## Sheet: cell.cycle
mRNA	GeneID	logFC	FDR	HPVN	HPVP
BCL2	596	2.09595	4.61119e-21	510.521	2182.39
BCL2A1	597	1.03917	0.000928238	422.247	867.683
BIRC3	330	1.55936	4.04068e-10	1485.47	4377.34
CSF2RB	1439	1.17633	7.27881e-05	1048.21	2368.63
CTSK	1513	-1.41162	2.11515e-06	7831.62	2943.34
FASLG	356	1.32037	6.95571e-05	70.7534	176.854
GADD45G	10912	1.03734	1.24547e-05	170.863	350.683
GZMB	3002	1.18264	6.36927e-05	524.014	1189.44
LMNB1	4001	1.42389	3.61806e-21	2603.08	6983.24
NGF	4803	-1.91364	5.6101e-05	134	35.4634
PIK3R3	8503	1.46874	6.59719e-19	1343.74	3719.15
PMAIP1	5366	1.14862	2.3526e-10	1201.33	2662.98
TP53	7157	1.25585	1.26566e-10	2445.59	5839.54
TRAF1	7185	1.30843	1.71571e-08	690.877	1711.05
TRAF2	7186	1.11968	5.3968e-16	1311.44	2849.29
TUBA4A	7277	-1.17005	8.33976e-08	18148.7	8062.54
PCNA	5111	1.39215	1.42868e-28	6190.19	16244
PTTG1	9232	1.42247	2.23931e-16	2306.48	6180.73
SMC1B	27127	5.42377	1.48759e-34	21.3562	921.707
TP53	7157	1.25585	1.26566e-10	2445.59	5839.54

## Sheet: TGFB
mRNA	GeneID	logFC	FDR	HPVN	HPVP
AMH	268	1.81331	0.000213208	28.274	99.6829
DCN	1634	-1.14592	5.17951e-05	19495	8808.51
FBN1	2200	-1.53646	6.73134e-07	11034.7	3803.22
FST	10468	-1.49155	6.47277e-07	4499.4	1599.66
GREM1	26585	-2.09155	2.01594e-12	6350.84	1489.66
ID2	3398	1.22782	8.05719e-11	1359.25	3183.12
IFNG	3458	1.61158	0.000116478	39.1507	119.878
INHBA	3624	-2.09037	2.42095e-07	2790.82	655.146
INHBB	3625	-1.52706	1.20365e-06	655.233	227.22
LTBP1	4052	-1.00782	7.77909e-05	9415.33	4681.46
NOG	9241	2.72688	7.31682e-06	24.2466	160.829
THBS1	7057	-2.03963	3.35941e-12	25603.3	6226.34

[truncated: 1 more sheets: apoptosis]
