# Supplementary material for: Gene Expression and DNA Methylation in Human Papillomavirus Positive and Negative Head and Neck Squamous Cell Carcinomas
Source: Int J Mol Sci. 2022 Sep 19;23(18):10967. doi: 10.3390/ijms231810967 (PMC9504918; doi:10.3390/ijms231810967)
Supplement: Supplementary file 1 [file ijms-23-10967-s001.zip › Supplementary Table 3.xlsx]

## Sheet: DMR_HPVN_HPVP
probeID	Gene_Symbol	mean.HPVN	mean.HPVP	diffmean.HPVN.HPVP	p.value.HPVN.HPVP	p.value.adj.HPVN.HPVP	status.HPVN.HPVP	diffmean.HPVP.HPVN	p.value.HPVP.HPVN	p.value.adj.HPVP.HPVN	status.HPVP.HPVN
cg00000029	RBL2	0.335328	0.384144	0.0488161	0.184415	0.340241	Not Significant	-0.0488161	0.184415	0.340241	Not Significant
cg00000165		0.522684	0.635748	0.113065	0.00357582	0.0191671	Not Significant	-0.113065	0.00357582	0.0191671	Not Significant
cg00000236	VDAC3	0.887411	0.907769	0.0203582	0.000589359	0.00478749	Not Significant	-0.0203582	0.000589359	0.00478749	Not Significant
cg00000289	ACTN1	0.726314	0.708555	-0.0177588	0.223993	0.387887	Not Significant	0.0177588	0.223993	0.387887	Not Significant
cg00000292	ATP2A1	0.627432	0.571473	-0.055959	0.0144502	0.0550538	Not Significant	0.055959	0.0144502	0.0550538	Not Significant
cg00000321	SFRP1	0.498158	0.491108	-0.00704985	0.800103	0.880301	Not Significant	0.00704985	0.800103	0.880301	Not Significant
cg00000363		0.263883	0.26057	-0.00331266	0.761662	0.85484	Not Significant	0.00331266	0.761662	0.85484	Not Significant
cg00000622	NIPA2	0.0146618	0.0143297	-0.000332068	0.90476	0.945806	Not Significant	0.000332068	0.90476	0.945806	Not Significant
cg00000658	MAN1B1	0.860603	0.849469	-0.0111337	0.0310457	0.0968625	Not Significant	0.0111337	0.0310457	0.0968625	Not Significant
cg00000714	TSEN34	0.150716	0.130502	-0.0202139	0.0176192	0.0637919	Not Significant	0.0202139	0.0176192	0.0637919	Not Significant
cg00000721	LRRC16A	0.93981	0.931477	-0.00833354	0.00582417	0.027801	Not Significant	0.00833354	0.00582417	0.027801	Not Significant
cg00000734	CNBP	0.0633336	0.0657771	0.00244349	0.209502	0.370837	Not Significant	-0.00244349	0.209502	0.370837	Not Significant
cg00000769	DDX55	0.0240806	0.025265	0.00118437	0.255092	0.423055	Not Significant	-0.00118437	0.255092	0.423055	Not Significant
cg00000905	FAM81A	0.0661454	0.0695605	0.00341503	0.891548	0.937931	Not Significant	-0.00341503	0.891548	0.937931	Not Significant
cg00000924	KCNQ1;KCNQ1OT1	0.449836	0.480224	0.0303879	0.0955631	0.216211	Not Significant	-0.0303879	0.0955631	0.216211	Not Significant
cg00000948		0.862689	0.851348	-0.0113404	0.139531	0.281291	Not Significant	0.0113404	0.139531	0.281291	Not Significant
cg00000957	NPHP4	0.891519	0.909812	0.0182929	0.000901474	0.00664888	Not Significant	-0.0182929	0.000901474	0.00664888	Not Significant
cg00001245	MRPS25	0.0204459	0.0194939	-0.000952063	0.460892	0.624242	Not Significant	0.000952063	0.460892	0.624242	Not Significant
cg00001249		0.479018	0.510556	0.0315389	0.368776	0.540144	Not Significant	-0.0315389	0.368776	0.540144	Not Significant
cg00001261		0.534874	0.581043	0.0461683	0.0397523	0.115952	Not Significant	-0.0461683	0.0397523	0.115952	Not Significant
cg00001349	MAEL	0.746741	0.810118	0.0633769	0.00298776	0.0167054	Not Significant	-0.0633769	0.00298776	0.0167054	Not Significant
cg00001364	PROX1	0.891751	0.90829	0.0165385	0.0466425	0.130027	Not Significant	-0.0165385	0.0466425	0.130027	Not Significant
cg00001446	ELOVL1	0.84268	0.848986	0.00630604	0.296735	0.468041	Not Significant	-0.00630604	0.296735	0.468041	Not Significant
cg00001510	LILRA6	0.354143	0.385791	0.0316482	0.00441942	0.0225326	Not Significant	-0.0316482	0.00441942	0.0225326	Not Significant
cg00001582	LOC283050;ZMIZ1	0.0490084	0.0456843	-0.00332408	0.193787	0.351926	Not Significant	0.00332408	0.193787	0.351926	Not Significant
cg00001583	NR5A2	0.326486	0.414092	0.0876063	0.0485141	0.133781	Not Significant	-0.0876063	0.0485141	0.133781	Not Significant
cg00001687	CDK10	0.977147	0.968777	-0.00837082	0.0611147	0.15779	Not Significant	0.00837082	0.0611147	0.15779	Not Significant
cg00001747		0.462889	0.617546	0.154657	0.000652878	0.00517852	Not Significant	-0.154657	0.000652878	0.00517852	Not Significant
cg00001791	TMEM182	0.784364	0.882223	0.0978587	1.05216e-07	7.74792e-06	Not Significant	-0.0978587	1.05216e-07	7.74792e-06	Not Significant
cg00001793	ETV6	0.875157	0.849247	-0.0259099	0.178956	0.333266	Not Significant	0.0259099	0.178956	0.333266	Not Significant
cg00001809		0.5256	0.537723	0.0121232	0.736351	0.837425	Not Significant	-0.0121232	0.736351	0.837425	Not Significant
cg00001854	DNAJA2	0.832364	0.818815	-0.0135496	0.513175	0.668526	Not Significant	0.0135496	0.513175	0.668526	Not Significant
cg00001874	ATOH7	0.601222	0.558457	-0.042765	0.123864	0.259193	Not Significant	0.042765	0.123864	0.259193	Not Significant
cg00002033	LRFN1	0.569082	0.501426	-0.0676554	0.00989619	0.0414305	Not Significant	0.0676554	0.00989619	0.0414305	Not Significant
cg00002116	MRPL12	0.0133763	0.0130542	-0.000322088	0.93126	0.96114	Not Significant	0.000322088	0.93126	0.96114	Not Significant
cg00002145	COL6A3	0.650246	0.701018	0.0507719	0.0201555	0.0704585	Not Significant	-0.0507719	0.0201555	0.0704585	Not Significant
cg00002190		0.735903	0.768943	0.0330406	0.52399	0.677551	Not Significant	-0.0330406	0.52399	0.677551	Not Significant
cg00002224	C8orf31	0.22483	0.198876	-0.0259547	0.0386923	0.113688	Not Significant	0.0259547	0.0386923	0.113688	Not Significant
cg00002236	RTTN	0.0386061	0.0364391	-0.00216698	0.337063	0.509049	Not Significant	0.00216698	0.337063	0.509049	Not Significant
cg00002406	CD2BP2	0.0256525	0.0249794	-0.00067309	0.527621	0.680473	Not Significant	0.00067309	0.527621	0.680473	Not Significant
cg00002426	SLMAP	0.506207	0.47104	-0.035167	0.158316	0.30652	Not Significant	0.035167	0.158316	0.30652	Not Significant
cg00002449		0.707075	0.725798	0.0187229	0.257423	0.4257	Not Significant	-0.0187229	0.257423	0.4257	Not Significant
cg00002464	NOV	0.0565302	0.0607296	0.00419937	0.386832	0.557097	Not Significant	-0.00419937	0.386832	0.557097	Not Significant
cg00002490	MXD4	0.0361434	0.0310086	-0.00513476	0.732159	0.83452	Not Significant	0.00513476	0.732159	0.83452	Not Significant
cg00002531	SND1;MIR593	0.909077	0.910633	0.00155562	0.90476	0.945806	Not Significant	-0.00155562	0.90476	0.945806	Not Significant
cg00002591	MUSTN1	0.875699	0.895499	0.0198002	0.00897969	0.0385101	Not Significant	-0.0198002	0.00897969	0.0385101	Not Significant
cg00002593	TAS1R3	0.565179	0.473194	-0.0919856	0.00191856	0.0118874	Not Significant	0.0919856	0.00191856	0.0118874	Not Significant
cg00002597	ITGAD	0.82551	0.828148	0.00263815	0.839036	0.905357	Not Significant	-0.00263815	0.839036	0.905357	Not Significant
cg00002646	S100A5	0.83631	0.870302	0.0339925	0.000207951	0.00214963	Not Significant	-0.0339925	0.000207951	0.00214963	Not Significant
cg00002660	SMARCC2	0.0508757	0.0413516	-0.00952413	0.0485141	0.133781	Not Significant	0.00952413	0.0485141	0.133781	Not Significant
cg00002719	C1orf114	0.364346	0.493871	0.129526	0.0102197	0.0424518	Not Significant	-0.129526	0.0102197	0.0424518	Not Significant
cg00002769		0.902831	0.871704	-0.0311276	0.0184317	0.065948	Not Significant	0.0311276	0.0184317	0.065948	Not Significant
cg00002808	C1orf65	0.879101	0.897389	0.0182872	0.0332824	0.101918	Not Significant	-0.0182872	0.0332824	0.101918	Not Significant
cg00002809	DNAH17	0.930672	0.91037	-0.0203027	0.00507805	0.0250422	Not Significant	0.0203027	0.00507805	0.0250422	Not Significant
cg00002810	DAB1	0.302992	0.376711	0.0737186	0.0611147	0.15779	Not Significant	-0.0737186	0.0611147	0.15779	Not Significant
cg00002837		0.406108	0.462553	0.0564448	0.127994	0.265031	Not Significant	-0.0564448	0.127994	0.265031	Not Significant
cg00002930	NFKBIL1;ATP6V1G2	0.0638466	0.0615687	-0.00227792	0.568389	0.713705	Not Significant	0.00227792	0.568389	0.713705	Not Significant
cg00003091	SLBP	0.0464575	0.0406484	-0.00580905	0.0114274	0.0461696	Not Significant	0.00580905	0.0114274	0.0461696	Not Significant
cg00003173	CHCHD4;TMEM43	0.0485142	0.0469042	-0.00161008	0.940112	0.966428	Not Significant	0.00161008	0.940112	0.966428	Not Significant
cg00003181		0.576801	0.694801	0.118	2.74899e-05	0.000460809	Not Significant	-0.118	2.74899e-05	0.000460809	Not Significant
cg00003202	RFX5	0.0101281	0.0105509	0.000422847	0.168398	0.319706	Not Significant	-0.000422847	0.168398	0.319706	Not Significant
cg00003287	TNNT2	0.19895	0.23672	0.0377694	0.579764	0.722595	Not Significant	-0.0377694	0.579764	0.722595	Not Significant
cg00003298	LHX5	0.380168	0.457522	0.0773542	0.139531	0.281291	Not Significant	-0.0773542	0.139531	0.281291	Not Significant
cg00003305		0.474967	0.646119	0.171152	8.61435e-06	0.000192384	Not Significant	-0.171152	8.61435e-06	0.000192384	Not Significant
cg00003345	CASZ1	0.426154	0.38111	-0.0450443	0.00633931	0.0296181	Not Significant	0.0450443	0.00633931	0.0296181	Not Significant
cg00003513	CASZ1	0.775113	0.816845	0.0417321	0.015367	0.05763	Not Significant	-0.0417321	0.015367	0.05763	Not Significant
cg00003529	C3orf16	0.569018	0.649934	0.0809159	0.0342149	0.103969	Not Significant	-0.0809159	0.0342149	0.103969	Not Significant
cg00003578		0.557259	0.63813	0.0808708	0.000222095	0.00226043	Not Significant	-0.0808708	0.000222095	0.00226043	Not Significant
cg00003625	WFIKKN2	0.553785	0.608486	0.054701	0.0478834	0.132535	Not Significant	-0.054701	0.0478834	0.132535	Not Significant
cg00003784	CCDC45;DDX5	0.0307809	0.0310444	0.000263534	0.787231	0.871979	Not Significant	-0.000263534	0.787231	0.871979	Not Significant
cg00003969		0.801291	0.826114	0.0248226	0.22188	0.385392	Not Significant	-0.0248226	0.22188	0.385392	Not Significant
cg00003994	MEOX2	0.273381	0.244916	-0.0284646	0.0830004	0.195842	Not Significant	0.0284646	0.0830004	0.195842	Not Significant
cg00004055	CKLF	0.0880169	0.0716267	-0.0163902	5.93859e-05	0.000826516	Not Significant	0.0163902	5.93859e-05	0.000826516	Not Significant
cg00004061		0.412054	0.564773	0.15272	1.84918e-05	0.000342132	Not Significant	-0.15272	1.84918e-05	0.000342132	Not Significant
cg00004067	TRANK1	0.944823	0.946637	0.0018139	0.348386	0.520308	Not Significant	-0.0018139	0.348386	0.520308	Not Significant
cg00004072	ZFP36	0.039265	0.0374084	-0.00185656	0.248187	0.415275	Not Significant	0.00185656	0.248187	0.415275	Not Significant
cg00004082	SLC2A9	0.146998	0.0982389	-0.048759	0.00118825	0.00822033	Not Significant	0.048759	0.00118825	0.00822033	Not Significant
cg00004089	MXRA7	0.77731	0.8141	0.0367896	0.0110701	0.0450718	Not Significant	-0.0367896	0.0110701	0.0450718	Not Significant
cg00004105	LOXL4	0.352117	0.389589	0.0374713	0.0306142	0.0958462	Not Significant	-0.0374713	0.0306142	0.0958462	Not Significant
cg00004121		0.601959	0.600063	-0.00189599	0.686601	0.802711	Not Significant	0.00189599	0.686601	0.802711	Not Significant
cg00004192	P2RX6P	0.860034	0.859187	-0.000847023	0.0977978	0.219643	Not Significant	0.000847023	0.0977978	0.219643	Not Significant
cg00004207	SFRS7	0.0879664	0.0667924	-0.021174	1.56172e-07	1.02699e-05	Not Significant	0.021174	1.56172e-07	1.02699e-05	Not Significant
cg00004209		0.608808	0.710471	0.101663	1.80347e-05	0.000335467	Not Significant	-0.101663	1.80347e-05	0.000335467	Not Significant
cg00004257	CSMD2	0.267324	0.296922	0.0295984	0.966707	0.981342	Not Significant	-0.0295984	0.966707	0.981342	Not Significant
cg00004421	EIF4A1;SENP3	0.482508	0.425102	-0.0574066	0.0285332	0.0910086	Not Significant	0.0574066	0.0285332	0.0910086	Not Significant
cg00004429	EHMT1	0.83456	0.866883	0.0323231	0.000450114	0.00388726	Not Significant	-0.0323231	0.000450114	0.00388726	Not Significant
cg00004533	AGPAT3	0.926476	0.926625	0.000148992	0.43101	0.59751	Not Significant	-0.000148992	0.43101	0.59751	Not Significant
cg00004562	CDSN;PSORS1C1	0.664	0.666664	0.00266437	0.834689	0.902549	Not Significant	-0.00266437	0.834689	0.902549	Not Significant
cg00004608		0.631655	0.74207	0.110416	1.17306e-05	0.000242366	Not Significant	-0.110416	1.17306e-05	0.000242366	Not Significant
cg00004773		0.616679	0.795186	0.178506	2.44778e-07	1.41814e-05	Not Significant	-0.178506	2.44778e-07	1.41814e-05	Not Significant
cg00004818	AGA	0.116362	0.137518	0.0211555	0.804407	0.883146	Not Significant	-0.0211555	0.804407	0.883146	Not Significant
cg00004883	LDHD	0.748262	0.700379	-0.0478832	0.269299	0.438595	Not Significant	0.0478832	0.269299	0.438595	Not Significant
cg00004939	C14orf181	0.0662924	0.0575866	-0.00870582	0.0531278	0.142818	Not Significant	0.00870582	0.0531278	0.142818	Not Significant
cg00004963	LOC729176;C6orf103	0.82758	0.857568	0.0299874	0.0289394	0.0919651	Not Significant	-0.0299874	0.0289394	0.0919651	Not Significant
cg00004979	SH2B3	0.972966	0.953459	-0.019507	0.074485	0.181488	Not Significant	0.019507	0.074485	0.181488	Not Significant
cg00004996	MTMR7	0.793705	0.773387	-0.0203178	0.800103	0.880301	Not Significant	0.0203178	0.800103	0.880301	Not Significant
cg00005010	MT1F	0.0269751	0.0290345	0.00205936	0.00499113	0.0247084	Not Significant	-0.00205936	0.00499113	0.0247084	Not Significant
cg00005040	RSPO3	0.149552	0.164163	0.0146102	0.279067	0.449074	Not Significant	-0.0146102	0.279067	0.449074	Not Significant
cg00005072	ANKRD11	0.819881	0.823706	0.00382477	0.830346	0.899827	Not Significant	-0.00382477	0.830346	0.899827	Not Significant
cg00005083	TDRD6	0.848269	0.909783	0.0615133	0.00397735	0.0207782	Not Significant	-0.0615133	0.00397735	0.0207782	Not Significant
cg00005112	WWP2	0.709205	0.775528	0.0663228	4.01303e-06	0.0001089	Not Significant	-0.0663228	4.01303e-06	0.0001089	Not Significant
cg00005166	OR1F2P	0.449206	0.564568	0.115362	0.00114268	0.00797875	Not Significant	-0.115362	0.00114268	0.00797875	Not Significant
cg00005215	SERPINB12	0.871438	0.87833	0.00689249	0.163298	0.31307	Not Significant	-0.00689249	0.163298	0.31307	Not Significant
cg00005297	DOK7	0.237209	0.232575	-0.00463399	0.90917	0.948452	Not Significant	0.00463399	0.90917	0.948452	Not Significant
cg00005306	SRCAP	0.0127468	0.0128158	6.90468e-05	0.136574	0.277201	Not Significant	-6.90468e-05	0.136574	0.277201	Not Significant
cg00005390	AMDHD2;ATP6V0C	0.722555	0.702472	-0.0200827	0.0250933	0.0828119	Not Significant	0.0200827	0.0250933	0.0828119	Not Significant
cg00005437	DRG2;MYO15A	0.841309	0.833181	-0.0081278	0.44415	0.609319	Not Significant	0.0081278	0.44415	0.609319	Not Significant
cg00005543	TCTE3;C6orf70	0.0183786	0.0190519	0.000673301	0.0472595	0.131275	Not Significant	-0.000673301	0.0472595	0.131275	Not Significant
cg00005617	EFNB1	0.711041	0.723155	0.0121141	0.614512	0.749167	Not Significant	-0.0121141	0.614512	0.749167	Not Significant
cg00005619	FAM180B	0.648017	0.729344	0.0813268	0.000577366	0.00471329	Not Significant	-0.0813268	0.000577366	0.00471329	Not Significant
cg00005740		0.597522	0.829336	0.231814	1.93187e-08	2.34419e-06	Not Significant	-0.231814	1.93187e-08	2.34419e-06	Not Significant
cg00005817	MTHFD2L	0.859365	0.859113	-0.00025225	0.753195	0.848971	Not Significant	0.00025225	0.753195	0.848971	Not Significant
cg00005847	HOXD3	0.549081	0.599121	0.0500402	0.159964	0.308753	Not Significant	-0.0500402	0.159964	0.308753	Not Significant
cg00005849		0.643327	0.692789	0.0494623	0.0189914	0.0674326	Not Significant	-0.0494623	0.0189914	0.0674326	Not Significant
cg00005861		0.780183	0.854994	0.0748101	0.000722716	0.00560257	Not Significant	-0.0748101	0.000722716	0.00560257	Not Significant
cg00006032	GPHN	0.0891932	0.0812944	-0.00789887	0.312462	0.484343	Not Significant	0.00789887	0.312462	0.484343	Not Significant
cg00006081	HMX2	0.479791	0.500345	0.0205542	0.325979	0.498062	Not Significant	-0.0205542	0.325979	0.498062	Not Significant
cg00006122	C12orf44	0.0549854	0.0569956	0.00201021	0.579764	0.722595	Not Significant	-0.00201021	0.579764	0.722595	Not Significant
cg00006198	TDRD10	0.7807	0.80677	0.0260706	0.0922879	0.211026	Not Significant	-0.0260706	0.0922879	0.211026	Not Significant
cg00006243	OTOF	0.0779208	0.0747216	-0.00319913	0.155058	0.302235	Not Significant	0.00319913	0.155058	0.302235	Not Significant
cg00006397	NHLH1	0.411705	0.363964	-0.0477401	0.0176192	0.0637919	Not Significant	0.0477401	0.0176192	0.0637919	Not Significant
cg00006459		0.673821	0.8115	0.137679	4.16011e-07	2.08288e-05	Not Significant	-0.137679	4.16011e-07	2.08288e-05	Not Significant
cg00006626	NUP210L	0.814104	0.815913	0.00180938	0.113358	0.243782	Not Significant	-0.00180938	0.113358	0.243782	Not Significant
cg00006787		0.749653	0.803506	0.0538534	0.0178864	0.0645188	Not Significant	-0.0538534	0.0178864	0.0645188	Not Significant
cg00006815	IL1RAPL2	0.14033	0.175601	0.0352707	0.279067	0.449074	Not Significant	-0.0352707	0.279067	0.449074	Not Significant
cg00006884	CCDC126	0.0428006	0.0424307	-0.000369911	0.887151	0.935287	Not Significant	0.000369911	0.887151	0.935287	Not Significant
cg00006948		0.0299065	0.0249549	-0.0049516	0.744757	0.843127	Not Significant	0.0049516	0.744757	0.843127	Not Significant
cg00007032	MTUS2	0.057006	0.0567287	-0.000277325	0.940112	0.966428	Not Significant	0.000277325	0.940112	0.966428	Not Significant
cg00007036	ZNF362	0.971659	0.97599	0.00433109	0.0105526	0.0434947	Not Significant	-0.00433109	0.0105526	0.0434947	Not Significant
cg00007064	LHX6	0.87124	0.916705	0.0454649	0.0213815	0.0735923	Not Significant	-0.0454649	0.0213815	0.0735923	Not Significant
cg00007076	RRS1	0.221052	0.215528	-0.00552399	0.0763129	0.184638	Not Significant	0.00552399	0.0763129	0.184638	Not Significant
cg00007215		0.346184	0.344062	-0.00212219	0.980021	0.988823	Not Significant	0.00212219	0.980021	0.988823	Not Significant
cg00007221	PTPRF	0.625603	0.454171	-0.171432	4.70348e-08	4.36987e-06	Not Significant	0.171432	4.70348e-08	4.36987e-06	Not Significant
cg00007226	PACS2	0.0596707	0.0610902	0.00141953	0.383786	0.554298	Not Significant	-0.00141953	0.383786	0.554298	Not Significant
cg00007239	C4orf39;TRIM61	0.659038	0.644934	-0.0141038	0.727975	0.831624	Not Significant	0.0141038	0.727975	0.831624	Not Significant
cg00007269	ZNF77	0.0540025	0.0548656	0.000863141	0.595093	0.734408	Not Significant	-0.000863141	0.595093	0.734408	Not Significant
cg00007300	LRRC16B	0.0312362	0.0232292	-0.00800708	0.736351	0.837425	Not Significant	0.00800708	0.736351	0.837425	Not Significant
cg00007324	ZBTB7A	0.985109	0.984884	-0.000224399	0.513175	0.668526	Not Significant	0.000224399	0.513175	0.668526	Not Significant
cg00007326	CACNA1A	0.813144	0.849674	0.0365309	0.0125617	0.0495467	Not Significant	-0.0365309	0.0125617	0.0495467	Not Significant
cg00007420	C6orf168	0.396087	0.414062	0.0179745	0.520372	0.674571	Not Significant	-0.0179745	0.520372	0.674571	Not Significant
cg00007426		0.616929	0.688495	0.0715659	0.0201555	0.0704585	Not Significant	-0.0715659	0.0201555	0.0704585	Not Significant
cg00007466	ZNF358	0.901828	0.909647	0.007819	0.534921	0.686498	Not Significant	-0.007819	0.534921	0.686498	Not Significant
cg00007644	SLC6A5	0.294161	0.349962	0.0558009	0.0204561	0.0712299	Not Significant	-0.0558009	0.0204561	0.0712299	Not Significant
cg00007675	LOC728024;ERLIN2	0.802764	0.7902	-0.0125631	0.598955	0.737312	Not Significant	0.0125631	0.598955	0.737312	Not Significant
cg00007898	DSTYK	0.0193517	0.0190037	-0.000347974	0.99778	0.998809	Not Significant	0.000347974	0.99778	0.998809	Not Significant
cg00007981	PANX1	0.0250813	0.0252329	0.000151606	0.377738	0.548713	Not Significant	-0.000151606	0.377738	0.548713	Not Significant
cg00007987	ZNF581	0.89681	0.759039	-0.137771	1.47014e-07	9.82746e-06	Not Significant	0.137771	1.47014e-07	9.82746e-06	Not Significant
cg00008004		0.073587	0.0617935	-0.0117934	0.00412003	0.0213482	Not Significant	0.0117934	0.00412003	0.0213482	Not Significant
cg00008036	FAM163A	0.308634	0.233347	-0.0752869	0.0092764	0.0394449	Not Significant	0.0752869	0.0092764	0.0394449	Not Significant
cg00008188	C14orf181	0.0421599	0.0391279	-0.00303201	0.117212	0.249491	Not Significant	0.00303201	0.117212	0.249491	Not Significant
cg00008345	PDE6D	0.940354	0.931639	-0.00871547	0.0011205	0.00785689	Not Significant	0.00871547	0.0011205	0.00785689	Not Significant
cg00008387	TMEM188	0.0822408	0.077323	-0.00491777	0.065061	0.164934	Not Significant	0.00491777	0.065061	0.164934	Not Significant
cg00008446	NTRK1;INSRR	0.325492	0.333797	0.0083045	0.70718	0.817136	Not Significant	-0.0083045	0.70718	0.817136	Not Significant
cg00008452	APAF1	0.907806	0.902723	-0.00508307	0.70718	0.817136	Not Significant	0.00508307	0.70718	0.817136	Not Significant
cg00008488		0.0472965	0.0416605	-0.00563593	0.454153	0.618317	Not Significant	0.00563593	0.454153	0.618317	Not Significant
cg00008493	COX8C;KIAA1409	0.9257	0.927211	0.0015107	0.00855051	0.0371263	Not Significant	-0.0015107	0.00855051	0.0371263	Not Significant
cg00008544	GFPT2	0.84774	0.865662	0.0179225	0.125229	0.261162	Not Significant	-0.0179225	0.125229	0.261162	Not Significant
cg00008564		0.688581	0.710912	0.0223307	0.595093	0.734408	Not Significant	-0.0223307	0.595093	0.734408	Not Significant
cg00008612	DIAPH3	0.866128	0.866665	0.000537597	0.736351	0.837425	Not Significant	-0.000537597	0.736351	0.837425	Not Significant
cg00008629	ROD1	0.218458	0.170527	-0.047931	0.00118825	0.00822033	Not Significant	0.047931	0.00118825	0.00822033	Not Significant
cg00008647	FAIM3	0.147833	0.194816	0.0469829	0.0184317	0.065948	Not Significant	-0.0469829	0.0184317	0.065948	Not Significant
cg00008665	C3orf39	0.601852	0.51566	-0.0861918	0.0105526	0.0434947	Not Significant	0.0861918	0.0105526	0.0434947	Not Significant
cg00008671	FAM190B	0.511449	0.611057	0.0996083	0.00152786	0.00997655	Not Significant	-0.0996083	0.00152786	0.00997655	Not Significant
cg00008695		0.576291	0.66866	0.0923694	0.00244383	0.0143181	Not Significant	-0.0923694	0.00244383	0.0143181	Not Significant
cg00008713	IMPA2	0.0537938	0.054483	0.000689204	0.674363	0.793856	Not Significant	-0.000689204	0.674363	0.793856	Not Significant
cg00008737	LRRC4B	0.887112	0.894073	0.00696126	0.583579	0.725639	Not Significant	-0.00696126	0.583579	0.725639	Not Significant
cg00008810	DMRTB1	0.897422	0.9014	0.00397735	0.477981	0.639016	Not Significant	-0.00397735	0.477981	0.639016	Not Significant
cg00008823	NRD1	0.0244393	0.0242478	-0.000191505	0.935685	0.96378	Not Significant	0.000191505	0.935685	0.96378	Not Significant
cg00008839	OAZ1	0.0127329	0.0123976	-0.0003353	0.852106	0.913625	Not Significant	0.0003353	0.852106	0.913625	Not Significant
cg00008932	RPS4X	0.702389	0.659153	-0.0432354	0.0545114	0.145451	Not Significant	0.0432354	0.0545114	0.145451	Not Significant
cg00008945	HMGN5	0.0941238	0.103983	0.00985907	0.491898	0.650769	Not Significant	-0.00985907	0.491898	0.650769	Not Significant
cg00008971	MMACHC;CCDC163P	0.827603	0.81959	-0.00801381	0.957837	0.976413	Not Significant	0.00801381	0.957837	0.976413	Not Significant
cg00009001	MIR1178;CIT	0.919029	0.807245	-0.111784	2.82634e-06	8.38453e-05	Not Significant	0.111784	2.82634e-06	8.38453e-05	Not Significant
cg00009038		0.506046	0.579874	0.0738278	6.2252e-05	0.00085611	Not Significant	-0.0738278	6.2252e-05	0.00085611	Not Significant
cg00009053	SYT7	0.599601	0.65473	0.0551284	0.0281319	0.0900645	Not Significant	-0.0551284	0.0281319	0.0900645	Not Significant
cg00009167	KIAA1324;C1orf194	0.0887458	0.0807356	-0.00801024	0.834689	0.902549	Not Significant	0.00801024	0.834689	0.902549	Not Significant
cg00009196	RIN2	0.376449	0.330135	-0.0463145	0.0933695	0.212718	Not Significant	0.0463145	0.0933695	0.212718	Not Significant
cg00009214	DERA	0.0323697	0.0382619	0.00589217	0.00383917	0.0202221	Not Significant	-0.00589217	0.00383917	0.0202221	Not Significant
cg00009292		0.289406	0.514921	0.225515	1.04273e-06	4.04104e-05	Not Significant	-0.225515	1.04273e-06	4.04104e-05	Not Significant
cg00009293	AEBP1	0.714438	0.689125	-0.0253132	0.0254569	0.0836696	Not Significant	0.0253132	0.0254569	0.0836696	Not Significant
cg00009364	PELI2	0.0332097	0.0147492	-0.0184606	0.757425	0.851872	Not Significant	0.0184606	0.757425	0.851872	Not Significant
cg00009407	TTC8	0.0342159	0.0305957	-0.00362025	0.0626687	0.160657	Not Significant	0.00362025	0.0626687	0.160657	Not Significant
cg00009412	DDX18	0.0276978	0.029008	0.00131026	0.170125	0.321911	Not Significant	-0.00131026	0.170125	0.321911	Not Significant
cg00009421	ABCG5;ABCG8	0.664234	0.747304	0.0830696	0.000174259	0.00188107	Not Significant	-0.0830696	0.000174259	0.00188107	Not Significant
cg00009553	CDH8	0.706067	0.519423	-0.186644	4.34807e-06	0.000115479	Not Significant	0.186644	4.34807e-06	0.000115479	Not Significant
cg00009750	CDK15	0.738276	0.824488	0.0862116	0.000152436	0.00170004	Not Significant	-0.0862116	0.000152436	0.00170004	Not Significant
cg00009796		0.795969	0.827071	0.0311018	0.0170951	0.0623795	Not Significant	-0.0311018	0.0170951	0.0623795	Not Significant
cg00009871	LOC121952	0.723184	0.811319	0.0881353	2.74899e-05	0.000460809	Not Significant	-0.0881353	2.74899e-05	0.000460809	Not Significant
cg00009922	COL4A1	0.903058	0.85415	-0.0489078	0.000413879	0.00364312	Not Significant	0.0489078	0.000413879	0.00364312	Not Significant
cg00009944		0.676836	0.685905	0.00906896	0.694806	0.808342	Not Significant	-0.00906896	0.694806	0.808342	Not Significant
cg00009970	MEX3C	0.0227725	0.0219717	-0.000800794	0.736351	0.837425	Not Significant	0.000800794	0.736351	0.837425	Not Significant
cg00010046	MGC23284;MVD	0.0388779	0.0398393	0.000961459	0.22612	0.390251	Not Significant	-0.000961459	0.22612	0.390251	Not Significant
cg00010078	SH3RF3	0.516551	0.64864	0.132089	0.000174259	0.00188107	Not Significant	-0.132089	0.000174259	0.00188107	Not Significant
cg00010108		0.859483	0.85415	-0.00533339	0.618429	0.752093	Not Significant	0.00533339	0.618429	0.752093	Not Significant
cg00010168	MMS19;UBTD1	0.0896629	0.0836017	-0.00606117	0.0955631	0.216211	Not Significant	0.00606117	0.0955631	0.216211	Not Significant
cg00010266	MFSD3	0.0411481	0.0383725	-0.0027756	0.117212	0.249491	Not Significant	0.0027756	0.117212	0.249491	Not Significant
cg00010445	RFX1	0.35079	0.287638	-0.0631522	0.0127602	0.0501287	Not Significant	0.0631522	0.0127602	0.0501287	Not Significant
cg00010654	HECTD3	0.242887	0.221341	-0.0215466	0.236972	0.402542	Not Significant	0.0215466	0.236972	0.402542	Not Significant
cg00010659	TMEM14C	0.0494934	0.043834	-0.00565941	0.00288131	0.0162574	Not Significant	0.00565941	0.00288131	0.0162574	Not Significant
cg00010672		0.74729	0.634407	-0.112883	0.000178171	0.00191228	Not Significant	0.112883	0.000178171	0.00191228	Not Significant
cg00010742	BARHL2	0.441017	0.520906	0.0798887	0.011795	0.0472655	Not Significant	-0.0798887	0.011795	0.0472655	Not Significant
cg00010789	NCL;SNORA75;SNORD20	0.907161	0.902209	-0.00495202	0.141027	0.283357	Not Significant	0.00495202	0.141027	0.283357	Not Significant
cg00010853	KIAA1949	0.313207	0.370751	0.0575433	0.753195	0.848971	Not Significant	-0.0575433	0.753195	0.848971	Not Significant
cg00010890		0.906835	0.903467	-0.00336801	0.299319	0.470771	Not Significant	0.00336801	0.299319	0.470771	Not Significant
cg00010946	SHOX2	0.656355	0.723966	0.0676112	0.00298776	0.0167054	Not Significant	-0.0676112	0.00298776	0.0167054	Not Significant
cg00010947	HELQ;MRPS18C	0.041386	0.0435465	0.0021605	0.239186	0.405098	Not Significant	-0.0021605	0.239186	0.405098	Not Significant
cg00010954		0.499036	0.592419	0.0933835	0.00370537	0.0196904	Not Significant	-0.0933835	0.00370537	0.0196904	Not Significant
cg00010992	TIGD2	0.0497662	0.045185	-0.00458114	0.900353	0.943234	Not Significant	0.00458114	0.900353	0.943234	Not Significant
cg00011122	C16orf75	0.0494389	0.0479951	-0.00144389	0.110845	0.239931	Not Significant	0.00144389	0.110845	0.239931	Not Significant
cg00011203		0.258296	0.281646	0.02335	0.294166	0.465336	Not Significant	-0.02335	0.294166	0.465336	Not Significant
cg00011225	WNT6	0.27285	0.319362	0.0465123	0.0891035	0.205911	Not Significant	-0.0465123	0.0891035	0.205911	Not Significant
cg00011239		0.751464	0.79364	0.0421768	0.312462	0.484343	Not Significant	-0.0421768	0.312462	0.484343	Not Significant
cg00011247	YTHDF3	0.0140206	0.0142334	0.000212856	0.323246	0.495346	Not Significant	-0.000212856	0.323246	0.495346	Not Significant
cg00011284	RBL2	0.0569479	0.0515255	-0.00542238	0.11852	0.25138	Not Significant	0.00542238	0.11852	0.25138	Not Significant
cg00011350	MLL2	0.829566	0.832578	0.00301146	0.826009	0.897177	Not Significant	-0.00301146	0.826009	0.897177	Not Significant
cg00011459	TMEM186;PMM2	0.931292	0.929987	-0.00130524	0.299319	0.470771	Not Significant	0.00130524	0.299319	0.470771	Not Significant
cg00011460	RBM47	0.954061	0.954142	8.08898e-05	0.787231	0.871979	Not Significant	-8.08898e-05	0.787231	0.871979	Not Significant
cg00011482	PAX9	0.426288	0.303611	-0.122677	4.79658e-05	0.000703001	Not Significant	0.122677	4.79658e-05	0.000703001	Not Significant
cg00011513	LCE5A	0.544075	0.531602	-0.0124732	0.926837	0.958602	Not Significant	0.0124732	0.926837	0.958602	Not Significant
cg00011564	NLRC3	0.905977	0.90993	0.00395331	0.434273	0.60052	Not Significant	-0.00395331	0.434273	0.60052	Not Significant
cg00011578	PPP5C	0.0903633	0.0887904	-0.00157295	0.513175	0.668526	Not Significant	0.00157295	0.513175	0.668526	Not Significant
cg00011605		0.831856	0.85897	0.0271143	0.57596	0.719699	Not Significant	-0.0271143	0.57596	0.719699	Not Significant
cg00011616		0.643124	0.617276	-0.0258478	0.622356	0.755132	Not Significant	0.0258478	0.622356	0.755132	Not Significant
cg00011717		0.946315	0.953415	0.00710027	0.498937	0.656514	Not Significant	-0.00710027	0.498937	0.656514	Not Significant
cg00011740		0.201938	0.338269	0.136331	9.07196e-06	0.000200057	Not Significant	-0.136331	9.07196e-06	0.000200057	Not Significant
cg00011856	IGFBP5	0.598704	0.644867	0.0461633	0.141027	0.283357	Not Significant	-0.0461633	0.141027	0.283357	Not Significant
cg00011891	UBL4A	0.132263	0.083451	-0.0488115	0.678433	0.796772	Not Significant	0.0488115	0.678433	0.796772	Not Significant
cg00011924	RNF222	0.313916	0.235628	-0.0782884	0.000372415	0.00335595	Not Significant	0.0782884	0.000372415	0.00335595	Not Significant
cg00011994	FLOT1;IER3	0.0287333	0.0270199	-0.00171347	0.108375	0.236137	Not Significant	0.00171347	0.108375	0.236137	Not Significant
cg00012036	H3F3B	0.0687864	0.0655183	-0.00326815	0.399163	0.568763	Not Significant	0.00326815	0.399163	0.568763	Not Significant
cg00012126		0.050458	0.0742565	0.0237985	0.817352	0.891501	Not Significant	-0.0237985	0.817352	0.891501	Not Significant
cg00012148	TINAG	0.848366	0.81095	-0.0374161	0.100074	0.223204	Not Significant	0.0374161	0.100074	0.223204	Not Significant
cg00012199	ANG;RNASE4	0.0396564	0.0364117	-0.00324472	0.0955631	0.216211	Not Significant	0.00324472	0.0955631	0.216211	Not Significant
cg00012203	ARPC2	0.0168981	0.0170162	0.000118068	0.357036	0.528841	Not Significant	-0.000118068	0.357036	0.528841	Not Significant
cg00012238	CABYR	0.284107	0.244131	-0.0399763	0.0545114	0.145451	Not Significant	0.0399763	0.0545114	0.145451	Not Significant
cg00012362	S100A13;S100A1	0.350955	0.344575	-0.00638059	0.878366	0.929671	Not Significant	0.00638059	0.878366	0.929671	Not Significant
cg00012386	JMJD4;SNAP47	0.0464127	0.041125	-0.00528774	0.0781771	0.187834	Not Significant	0.00528774	0.0781771	0.187834	Not Significant
cg00012395		0.856753	0.909325	0.0525722	0.0281319	0.0900645	Not Significant	-0.0525722	0.0281319	0.0900645	Not Significant
cg00012469		0.11717	0.111182	-0.00598794	0.325979	0.498062	Not Significant	0.00598794	0.325979	0.498062	Not Significant
cg00012522	ARRDC4	0.0882092	0.137458	0.0492486	0.0012355	0.00846685	Not Significant	-0.0492486	0.0012355	0.00846685	Not Significant
cg00012529	GALNT9	0.629901	0.734458	0.104557	0.0131654	0.0513172	Not Significant	-0.104557	0.0131654	0.0513172	Not Significant
cg00012638	KCNK17	0.352017	0.329667	-0.02235	0.153449	0.300066	Not Significant	0.02235	0.153449	0.300066	Not Significant
cg00012692	GJB6	0.227331	0.348635	0.121304	0.00304232	0.0169414	Not Significant	-0.121304	0.00304232	0.0169414	Not Significant
cg00012698	AVEN	0.576463	0.523741	-0.0527224	0.133666	0.273092	Not Significant	0.0527224	0.133666	0.273092	Not Significant
cg00012701		0.032983	0.0317474	-0.00123553	0.839036	0.905357	Not Significant	0.00123553	0.839036	0.905357	Not Significant
cg00012762	SLC9A3R1	0.0309675	0.0212995	-0.00966807	0.00103571	0.00739341	Not Significant	0.00966807	0.00103571	0.00739341	Not Significant
cg00012792	MUTED	0.0721276	0.0712298	-0.000897761	0.380754	0.551462	Not Significant	0.000897761	0.380754	0.551462	Not Significant
cg00012920	FBF1	0.888013	0.893603	0.00558997	0.606711	0.743185	Not Significant	-0.00558997	0.606711	0.743185	Not Significant
cg00012992	PRKCH	0.0219655	0.0229388	0.000973333	0.28655	0.457186	Not Significant	-0.000973333	0.28655	0.457186	Not Significant
cg00013006	OR52B4	0.792752	0.823343	0.0305905	0.147138	0.291682	Not Significant	-0.0305905	0.147138	0.291682	Not Significant
cg00013015		0.560053	0.508259	-0.0517939	0.0408368	0.118188	Not Significant	0.0517939	0.0408368	0.118188	Not Significant
cg00013196	DCAF4L2	0.891512	0.93332	0.041808	0.0718104	0.176827	Not Significant	-0.041808	0.0718104	0.176827	Not Significant
cg00013349	ST6GALNAC3	0.615337	0.687046	0.0717094	0.00364007	0.0194302	Not Significant	-0.0717094	0.00364007	0.0194302	Not Significant
cg00013374	TRIM56	0.727922	0.630801	-0.0971214	0.0156041	0.0582891	Not Significant	0.0971214	0.0156041	0.0582891	Not Significant
cg00013409	EPHA10	0.0908076	0.100585	0.00977772	0.294166	0.465336	Not Significant	-0.00977772	0.294166	0.465336	Not Significant
cg00013410	MED13	0.0283954	0.0283293	-6.60842e-05	0.602827	0.740274	Not Significant	6.60842e-05	0.602827	0.740274	Not Significant
cg00013441	CCDC62	0.126733	0.122515	-0.00421825	0.869596	0.924227	Not Significant	0.00421825	0.869596	0.924227	Not Significant
cg00013451	STC1	0.173724	0.248287	0.074563	0.123864	0.259193	Not Significant	-0.074563	0.123864	0.259193	Not Significant
cg00013475	DYSF	0.0682974	0.0443748	-0.0239226	0.193787	0.351926	Not Significant	0.0239226	0.193787	0.351926	Not Significant
cg00013569	RAB40B	0.978903	0.977987	-0.000915318	0.0306142	0.0958462	Not Significant	0.000915318	0.0306142	0.0958462	Not Significant
cg00013618		0.74057	0.699505	-0.0410649	0.135114	0.275146	Not Significant	0.0410649	0.135114	0.275146	Not Significant
cg00013660		0.529989	0.515619	-0.01437	0.491898	0.650769	Not Significant	0.01437	0.491898	0.650769	Not Significant
cg00013733	DAZAP1	0.929327	0.934255	0.00492745	0.527621	0.680473	Not Significant	-0.00492745	0.527621	0.680473	Not Significant
cg00013899	CACHD1	0.687016	0.792056	0.10504	0.000510053	0.00428029	Not Significant	-0.10504	0.000510053	0.00428029	Not Significant
cg00013993	ARHGEF18	0.984475	0.977932	-0.0065433	0.21153	0.37328	Not Significant	0.0065433	0.21153	0.37328	Not Significant
cg00014085	ELMOD3;RETSAT	0.0426352	0.0402433	-0.00239187	0.125229	0.261162	Not Significant	0.00239187	0.125229	0.261162	Not Significant
cg00014104	MAPK1	0.467321	0.571055	0.103734	0.00133525	0.00899461	Not Significant	-0.103734	0.00133525	0.00899461	Not Significant
cg00014112	GYPC	0.213343	0.162946	-0.0503975	0.011795	0.0472655	Not Significant	0.0503975	0.011795	0.0472655	Not Significant
cg00014118	KIAA1751	0.529892	0.556204	0.0263124	0.362876	0.534438	Not Significant	-0.0263124	0.362876	0.534438	Not Significant
cg00014152	WDR13	0.948193	0.947047	-0.00114599	0.241414	0.407634	Not Significant	0.00114599	0.241414	0.407634	Not Significant
cg00014168	ESPN	0.808327	0.786959	-0.0213684	0.405417	0.574515	Not Significant	0.0213684	0.405417	0.574515	Not Significant
cg00014194	OLFM1	0.272651	0.425203	0.152551	4.35888e-05	0.000653434	Not Significant	-0.152551	4.35888e-05	0.000653434	Not Significant
cg00014203	KDM6B;TMEM88	0.759809	0.773339	0.0135298	0.598955	0.737312	Not Significant	-0.0135298	0.598955	0.737312	Not Significant
cg00014260	T-SP1	0.462971	0.519999	0.0570277	0.0497966	0.136327	Not Significant	-0.0570277	0.0497966	0.136327	Not Significant
cg00014272	SPPL2B;LSM7	0.0395382	0.0392808	-0.000257339	0.90917	0.948452	Not Significant	0.000257339	0.90917	0.948452	Not Significant
cg00014285		0.0355007	0.0290361	-0.00646456	0.010385	0.0429674	Not Significant	0.00646456	0.010385	0.0429674	Not Significant
cg00014289		0.22682	0.186451	-0.0403691	0.0269572	0.0872377	Not Significant	0.0403691	0.0269572	0.0872377	Not Significant
cg00014301	TSSC1	0.925311	0.924229	-0.00108181	0.52399	0.677551	Not Significant	0.00108181	0.52399	0.677551	Not Significant
cg00014333		0.56856	0.524691	-0.0438693	0.130806	0.268991	Not Significant	0.0438693	0.130806	0.268991	Not Significant
cg00014445	PTPRF	0.900328	0.74601	-0.154318	6.2252e-05	0.00085611	Not Significant	0.154318	6.2252e-05	0.00085611	Not Significant
cg00014484		0.894205	0.933586	0.0393806	0.00244383	0.0143181	Not Significant	-0.0393806	0.00244383	0.0143181	Not Significant
cg00014638	2019-03-05	0.513122	0.525862	0.01274	0.549672	0.69861	Not Significant	-0.01274	0.549672	0.69861	Not Significant
cg00014667		0.742084	0.750453	0.00836929	0.817352	0.891501	Not Significant	-0.00836929	0.817352	0.891501	Not Significant
cg00014733	AP1B1;SNORD125	0.907166	0.906369	-0.000796659	0.694806	0.808342	Not Significant	0.000796659	0.694806	0.808342	Not Significant
cg00014752	KIF3A	0.0439398	0.0428097	-0.00113006	0.42776	0.594604	Not Significant	0.00113006	0.42776	0.594604	Not Significant
cg00014754	PSCA	0.45698	0.404456	-0.0525232	0.00326976	0.0178984	Not Significant	0.0525232	0.00326976	0.0178984	Not Significant
cg00014786		0.882242	0.889746	0.00750365	0.48144	0.641941	Not Significant	-0.00750365	0.48144	0.641941	Not Significant
cg00014806	GADD45B	0.0256657	0.025992	0.000326323	0.203504	0.363679	Not Significant	-0.000326323	0.203504	0.363679	Not Significant
cg00014830		0.31076	0.361366	0.0506064	0.133666	0.273092	Not Significant	-0.0506064	0.133666	0.273092	Not Significant
cg00014900	DPH2	0.831597	0.809854	-0.0217438	0.0860082	0.200768	Not Significant	0.0217438	0.0860082	0.200768	Not Significant
cg00014986	ANAPC11;THOC4	0.024532	0.023498	-0.00103402	0.953403	0.973881	Not Significant	0.00103402	0.953403	0.973881	Not Significant
cg00014996	USP14	0.0205932	0.0215736	0.000980453	0.0226719	0.0768576	Not Significant	-0.000980453	0.0226719	0.0768576	Not Significant
cg00014998	HOXD4;MIR10B	0.703685	0.762138	0.0584538	0.027344	0.0881619	Not Significant	-0.0584538	0.027344	0.0881619	Not Significant
cg00015024	CCNJ	0.0950224	0.0893915	-0.0056309	0.328728	0.500844	Not Significant	0.0056309	0.328728	0.500844	Not Significant
cg00015058		0.123548	0.123922	0.000373405	0.491898	0.650769	Not Significant	-0.000373405	0.491898	0.650769	Not Significant
cg00015121	THTPA	0.522902	0.594195	0.0712926	0.00602552	0.028518	Not Significant	-0.0712926	0.00602552	0.028518	Not Significant
cg00015261		0.668498	0.738002	0.0695039	2.98393e-06	8.72273e-05	Not Significant	-0.0695039	2.98393e-06	8.72273e-05	Not Significant
cg00015319	FLJ12825	0.478062	0.568851	0.0907887	1.2034e-05	0.000246988	Not Significant	-0.0907887	1.2034e-05	0.000246988	Not Significant
cg00015340		0.585755	0.740732	0.154977	7.49753e-09	1.23619e-06	Not Significant	-0.154977	7.49753e-09	1.23619e-06	Not Significant
cg00015373		0.905904	0.912851	0.00694682	0.301917	0.473402	Not Significant	-0.00694682	0.301917	0.473402	Not Significant
cg00015530	PARP10	0.646541	0.675613	0.0290722	0.690699	0.80556	Not Significant	-0.0290722	0.690699	0.80556	Not Significant
cg00015603	MYEOV2	0.868844	0.882931	0.0140867	0.0114274	0.0461696	Not Significant	-0.0140867	0.0114274	0.0461696	Not Significant
cg00015639	NRL	0.761192	0.791845	0.0306535	0.193787	0.351926	Not Significant	-0.0306535	0.193787	0.351926	Not Significant
cg00015699		0.973904	0.963473	-0.0104316	0.0472595	0.131275	Not Significant	0.0104316	0.0472595	0.131275	Not Significant
cg00015770	QRFPR	0.348449	0.433772	0.0853228	0.074485	0.181488	Not Significant	-0.0853228	0.074485	0.181488	Not Significant
cg00015930		0.875657	0.946069	0.0704111	0.0100568	0.0419388	Not Significant	-0.0704111	0.0100568	0.0419388	Not Significant
cg00016066	TCF12;LOC145783	0.0155088	0.0158908	0.000382076	0.405417	0.574515	Not Significant	-0.000382076	0.405417	0.574515	Not Significant
cg00016127	OR8U8;OR5M11	0.740037	0.84606	0.106023	0.000294473	0.00280457	Not Significant	-0.106023	0.000294473	0.00280457	Not Significant
cg00016223	STK38	0.0141021	0.0132808	-0.00082125	0.21153	0.37328	Not Significant	0.00082125	0.21153	0.37328	Not Significant
cg00016238		0.933126	0.951559	0.0184333	0.150268	0.295928	Not Significant	-0.0184333	0.150268	0.295928	Not Significant
cg00016255	AARSD1;RUNDC1	0.388941	0.310446	-0.0784947	4.91234e-05	0.000715464	Not Significant	0.0784947	4.91234e-05	0.000715464	Not Significant
cg00016324	ARHGAP15	0.661678	0.659409	-0.00226899	0.817352	0.891501	Not Significant	0.00226899	0.817352	0.891501	Not Significant
cg00016360	DNAH11	0.852127	0.89789	0.0457628	0.074485	0.181488	Not Significant	-0.0457628	0.074485	0.181488	Not Significant
cg00016406	KIF26A	0.937791	0.953677	0.0158853	0.698922	0.811337	Not Significant	-0.0158853	0.698922	0.811337	Not Significant
cg00016439	ST8SIA3	0.678631	0.692409	0.0137788	0.572169	0.716794	Not Significant	-0.0137788	0.572169	0.716794	Not Significant
cg00016481	ZFHX4	0.914281	0.973369	0.0590885	0.348386	0.520308	Not Significant	-0.0590885	0.348386	0.520308	Not Significant
cg00016498	RAB5C	0.0261083	0.0261137	5.45445e-06	0.847745	0.910868	Not Significant	-5.45445e-06	0.847745	0.910868	Not Significant
cg00016522	MTM1	0.203347	0.217637	0.0142901	0.626295	0.758177	Not Significant	-0.0142901	0.626295	0.758177	Not Significant
cg00016593	SLFNL1	0.86904	0.860094	-0.00894582	0.0642553	0.1635	Not Significant	0.00894582	0.0642553	0.1635	Not Significant
cg00016618	CRAMP1L	0.934982	0.933121	-0.00186147	0.325979	0.498062	Not Significant	0.00186147	0.325979	0.498062	Not Significant
cg00016718	MUT	0.899796	0.895277	-0.00451916	0.502477	0.659539	Not Significant	0.00451916	0.502477	0.659539	Not Significant
cg00016783	KIDINS220	0.902252	0.908976	0.00672388	0.104753	0.230506	Not Significant	-0.00672388	0.104753	0.230506	Not Significant
cg00016802	CAGE1	0.806492	0.816537	0.0100451	0.193787	0.351926	Not Significant	-0.0100451	0.193787	0.351926	Not Significant
cg00016814	CNTNAP2	0.79132	0.799543	0.0082227	0.727975	0.831624	Not Significant	-0.0082227	0.727975	0.831624	Not Significant
cg00016841	SLC5A2	0.0848246	0.0699622	-0.0148624	0.00326976	0.0178984	Not Significant	0.0148624	0.00326976	0.0178984	Not Significant
cg00016892	C19orf69	0.64853	0.676568	0.0280374	0.156681	0.304351	Not Significant	-0.0280374	0.156681	0.304351	Not Significant
cg00016934	BCOR	0.127829	0.0973562	-0.0304726	0.0129614	0.0507206	Not Significant	0.0304726	0.0129614	0.0507206	Not Significant
cg00016968	RHOC	0.561852	0.527219	-0.0346328	0.145592	0.289651	Not Significant	0.0346328	0.145592	0.289651	Not Significant
cg00016996	RER1	0.971512	0.971854	0.000342377	0.151852	0.297995	Not Significant	-0.000342377	0.151852	0.297995	Not Significant
cg00017002	PGBD1	0.0344851	0.0484936	0.0140085	0.11852	0.25138	Not Significant	-0.0140085	0.11852	0.25138	Not Significant
cg00017033	C14orf135	0.0253595	0.0237406	-0.00161896	0.201533	0.361343	Not Significant	0.00161896	0.201533	0.361343	Not Significant
cg00017062		0.136393	0.153879	0.0174862	0.564622	0.710649	Not Significant	-0.0174862	0.564622	0.710649	Not Significant
cg00017121	THRA	0.87315	0.870917	-0.00223231	0.464282	0.627321	Not Significant	0.00223231	0.464282	0.627321	Not Significant
cg00017188	WIPF2	0.030444	0.0301558	-0.000288177	0.821678	0.894313	Not Significant	0.000288177	0.821678	0.894313	Not Significant
cg00017203	PLEC1	0.868883	0.868886	2.95176e-06	0.926837	0.958602	Not Significant	-2.95176e-06	0.926837	0.958602	Not Significant
cg00017221		0.326152	0.548179	0.222027	3.3887e-07	1.79514e-05	Not Significant	-0.222027	3.3887e-07	1.79514e-05	Not Significant
cg00017271	BIRC5;EPR1	0.813786	0.847989	0.0342035	0.000247692	0.00245526	Not Significant	-0.0342035	0.000247692	0.00245526	Not Significant
cg00017437		0.410186	0.523282	0.113095	1.43775e-05	0.000282774	Not Significant	-0.113095	1.43775e-05	0.000282774	Not Significant
cg00017441	MAST3	0.012891	0.0132763	0.000385308	0.203504	0.363679	Not Significant	-0.000385308	0.203504	0.363679	Not Significant
cg00017461	OSM	0.535141	0.409218	-0.125923	0.00105633	0.00750505	Not Significant	0.125923	0.00105633	0.00750505	Not Significant
cg00017475	ABO	0.911784	0.904602	-0.00718239	0.113358	0.243782	Not Significant	0.00718239	0.113358	0.243782	Not Significant
cg00017489	DPP6	0.565408	0.696091	0.130683	0.000198997	0.00207877	Not Significant	-0.130683	0.000198997	0.00207877	Not Significant
cg00017601	PTK2B	0.761905	0.748092	-0.0138137	0.0247343	0.0819302	Not Significant	0.0138137	0.0247343	0.0819302	Not Significant
cg00017826		0.581664	0.781828	0.200164	3.32527e-08	3.44424e-06	Not Significant	-0.200164	3.32527e-08	3.44424e-06	Not Significant
cg00017842		0.438946	0.353138	-0.0858083	0.00304232	0.0169414	Not Significant	0.0858083	0.00304232	0.0169414	Not Significant
cg00017970	GRRP1	0.403998	0.270562	-0.133436	6.03877e-08	5.21917e-06	Not Significant	0.133436	6.03877e-08	5.21917e-06	Not Significant
cg00018024	NKX6-2	0.0616556	0.0641114	0.00245583	0.642155	0.770128	Not Significant	-0.00245583	0.642155	0.770128	Not Significant
cg00018044	ESCO1	0.674686	0.574754	-0.0999321	8.83175e-05	0.00111807	Not Significant	0.0999321	8.83175e-05	0.00111807	Not Significant
cg00018128	TBR1	0.378518	0.47204	0.0935224	0.0392193	0.11482	Not Significant	-0.0935224	0.0392193	0.11482	Not Significant
cg00018181	SH2B2	0.278845	0.251768	-0.0270762	0.195703	0.354172	Not Significant	0.0270762	0.195703	0.354172	Not Significant
cg00018184	S100A3	0.496422	0.407286	-0.0891368	2.25678e-05	0.000397701	Not Significant	0.0891368	2.25678e-05	0.000397701	Not Significant
cg00018198	CEP68	0.833497	0.837875	0.0043779	0.642155	0.770128	Not Significant	-0.0043779	0.642155	0.770128	Not Significant
cg00018229	TTC13;ARV1	0.339445	0.304753	-0.0346918	0.383786	0.554298	Not Significant	0.0346918	0.383786	0.554298	Not Significant
cg00018261	ZCCHC12	0.14249	0.103352	-0.039138	0.630244	0.761161	Not Significant	0.039138	0.630244	0.761161	Not Significant
cg00018539	IQCE	0.9268	0.929502	0.00270142	0.686601	0.802711	Not Significant	-0.00270142	0.686601	0.802711	Not Significant
cg00018557	HEXIM2	0.0257906	0.0263038	0.000513224	0.201533	0.361343	Not Significant	-0.000513224	0.201533	0.361343	Not Significant
cg00018606	CRYGD	0.547016	0.632432	0.0854165	0.00712941	0.0323737	Not Significant	-0.0854165	0.00712941	0.0323737	Not Significant
cg00018696	CSMD1	0.854629	0.900957	0.0463274	0.00109872	0.00773695	Not Significant	-0.0463274	0.00109872	0.00773695	Not Significant
cg00018739	ZNF664	0.944358	0.940946	-0.00341219	0.0243796	0.0810877	Not Significant	0.00341219	0.0243796	0.0810877	Not Significant
cg00018845		0.458533	0.444571	-0.0139613	0.591244	0.731478	Not Significant	0.0139613	0.591244	0.731478	Not Significant
cg00018850		0.674152	0.549661	-0.124491	0.00309779	0.0171746	Not Significant	0.124491	0.00309779	0.0171746	Not Significant
cg00018896	PABPC3	0.620872	0.612926	-0.00794606	0.670303	0.790838	Not Significant	0.00794606	0.670303	0.790838	Not Significant
cg00019093	UBL3	0.0289348	0.0277763	-0.00115852	0.269299	0.438595	Not Significant	0.00115852	0.269299	0.438595	Not Significant
cg00019118	GALNT9;LOC100130238	0.523234	0.576798	0.0535643	0.0830004	0.195842	Not Significant	-0.0535643	0.0830004	0.195842	Not Significant
cg00019137	LTBP4	0.0585006	0.0554998	-0.00300083	0.44747	0.612293	Not Significant	0.00300083	0.44747	0.612293	Not Significant
cg00019151	SLC9A11	0.848104	0.858708	0.0106046	0.498937	0.656514	Not Significant	-0.0106046	0.498937	0.656514	Not Significant
cg00019301	NUDT6;SPATA5	0.0520222	0.0554779	0.00345569	0.339872	0.511874	Not Significant	-0.00345569	0.339872	0.511874	Not Significant
cg00019308		0.910731	0.912973	0.00224177	0.531265	0.683495	Not Significant	-0.00224177	0.531265	0.683495	Not Significant
cg00019366		0.924219	0.911687	-0.0125313	0.0735846	0.179969	Not Significant	0.0125313	0.0735846	0.179969	Not Significant
cg00019377	SPTBN4	0.104697	0.104231	-0.000465807	0.873979	0.926944	Not Significant	0.000465807	0.873979	0.926944	Not Significant
cg00019458	PER3	0.88001	0.889282	0.00927262	0.830346	0.899827	Not Significant	-0.00927262	0.830346	0.899827	Not Significant
cg00019463	RNF111	0.0930172	0.0898319	-0.00318536	0.527621	0.680473	Not Significant	0.00318536	0.527621	0.680473	Not Significant
cg00019495	HOPX	0.194145	0.134042	-0.0601034	1.36669e-05	0.00027186	Not Significant	0.0601034	1.36669e-05	0.00027186	Not Significant
cg00019511	DLK1	0.860749	0.890472	0.0297227	0.00883454	0.0380431	Not Significant	-0.0297227	0.00883454	0.0380431	Not Significant
cg00019576	ZFP41	0.982913	0.982064	-0.000848293	0.0240294	0.0802132	Not Significant	0.000848293	0.0240294	0.0802132	Not Significant
cg00019654		0.276491	0.459275	0.182784	8.31103e-07	3.41848e-05	Not Significant	-0.182784	8.31103e-07	3.41848e-05	Not Significant
cg00019678	C12orf34	0.753223	0.80207	0.0488469	0.0371475	0.110402	Not Significant	-0.0488469	0.0371475	0.110402	Not Significant
cg00019759		0.470646	0.467105	-0.00354088	0.800103	0.880301	Not Significant	0.00354088	0.800103	0.880301	Not Significant
cg00019778	IGF2R	0.0890292	0.0870143	-0.00201483	0.50603	0.662561	Not Significant	0.00201483	0.50603	0.662561	Not Significant
cg00019809	RPRD1A	0.0130277	0.0123472	-0.000680555	0.53859	0.689484	Not Significant	0.000680555	0.53859	0.689484	Not Significant
cg00019826		0.604187	0.623719	0.0195325	0.342695	0.514704	Not Significant	-0.0195325	0.342695	0.514704	Not Significant
cg00019841	MAPK4	0.784603	0.858612	0.0740099	0.0107226	0.0440118	Not Significant	-0.0740099	0.0107226	0.0440118	Not Significant
cg00019877	LOC169834	0.540647	0.567201	0.0265539	0.354138	0.52601	Not Significant	-0.0265539	0.354138	0.52601	Not Significant
cg00019997	NRCAM	0.79572	0.835533	0.0398134	0.142536	0.285479	Not Significant	-0.0398134	0.142536	0.285479	Not Significant
cg00020052	CNRIP1	0.15756	0.129883	-0.0276771	0.323246	0.495346	Not Significant	0.0276771	0.323246	0.495346	Not Significant
cg00020175	LARP6	0.868116	0.878441	0.0103249	0.787231	0.871979	Not Significant	-0.0103249	0.787231	0.871979	Not Significant
cg00020191	SYT1	0.152166	0.185992	0.0338265	0.0289394	0.0919651	Not Significant	-0.0338265	0.0289394	0.0919651	Not Significant
cg00020297	FAM8A1	0.0168528	0.0172156	0.000362817	0.173617	0.326423	Not Significant	-0.000362817	0.173617	0.326423	Not Significant
cg00020340	UNC84A	0.973808	0.973096	-0.000712414	0.255092	0.423055	Not Significant	0.000712414	0.255092	0.423055	Not Significant
cg00020348	OR6V1	0.570581	0.713411	0.14283	7.00196e-07	3.01328e-05	Not Significant	-0.14283	7.00196e-07	3.01328e-05	Not Significant
cg00020390	TRIM56	0.700745	0.745324	0.0445786	0.21153	0.37328	Not Significant	-0.0445786	0.21153	0.37328	Not Significant
cg00020419	CRIP3	0.877554	0.898613	0.0210587	0.217697	0.380516	Not Significant	-0.0210587	0.217697	0.380516	Not Significant
cg00020474		0.348151	0.32873	-0.0194206	0.215627	0.378137	Not Significant	0.0194206	0.215627	0.378137	Not Significant
cg00020533	TULP1	0.823703	0.873535	0.0498316	0.005256	0.0257109	Not Significant	-0.0498316	0.005256	0.0257109	Not Significant
cg00020622		0.0570949	0.0283145	-0.0287803	0.650147	0.775956	Not Significant	0.0287803	0.650147	0.775956	Not Significant
cg00020649	OCA2	0.0499424	0.0979681	0.0480258	0.0269572	0.0872377	Not Significant	-0.0480258	0.0269572	0.0872377	Not Significant
cg00020720	SPATA1;GNG5	0.0487516	0.0461835	-0.00256802	0.135114	0.275146	Not Significant	0.00256802	0.135114	0.275146	Not Significant
cg00020794	FAM38A	0.751728	0.751569	-0.000159162	0.48144	0.641941	Not Significant	0.000159162	0.48144	0.641941	Not Significant
cg00020799	PLXNC1	0.619038	0.561889	-0.0571487	0.138046	0.27926	Not Significant	0.0571487	0.138046	0.27926	Not Significant
cg00020991	CBR4	0.334242	0.31584	-0.018402	0.228261	0.392659	Not Significant	0.018402	0.228261	0.392659	Not Significant
cg00021028	RRP1	0.0716335	0.0678061	-0.00382744	0.602827	0.740274	Not Significant	0.00382744	0.602827	0.740274	Not Significant
cg00021030	FLOT2;DHRS13	0.744139	0.640983	-0.103155	1.07258e-06	4.1226e-05	Not Significant	0.103155	1.07258e-06	4.1226e-05	Not Significant
cg00021108	RIN3	0.0361274	0.0384574	0.00233	0.0839934	0.197452	Not Significant	-0.00233	0.0839934	0.197452	Not Significant
cg00021128	SPAG7	0.0176698	0.0187485	0.00107875	0.0144502	0.0550538	Not Significant	-0.00107875	0.0144502	0.0550538	Not Significant
cg00021152	PNMA2	0.93288	0.944172	0.0112922	0.70718	0.817136	Not Significant	-0.0112922	0.70718	0.817136	Not Significant
cg00021166	PPFIBP1	0.0528093	0.0534775	0.00066817	0.787231	0.871979	Not Significant	-0.00066817	0.787231	0.871979	Not Significant
cg00021237	MYBL1	0.164731	0.179105	0.0143743	0.112096	0.241881	Not Significant	-0.0143743	0.112096	0.241881	Not Significant
cg00021242	FAM189A1	0.500373	0.546669	0.046296	0.0658749	0.166395	Not Significant	-0.046296	0.0658749	0.166395	Not Significant
cg00021256	FEV	0.270628	0.364357	0.0937289	0.0158443	0.058951	Not Significant	-0.0937289	0.0158443	0.058951	Not Significant
cg00021325		0.0943824	0.103204	0.00882178	0.405417	0.574515	Not Significant	-0.00882178	0.405417	0.574515	Not Significant
cg00021476	KIAA0182	0.531905	0.646955	0.115051	2.90411e-06	8.55119e-05	Not Significant	-0.115051	2.90411e-06	8.55119e-05	Not Significant
cg00021513		0.654153	0.665065	0.0109114	0.610606	0.746148	Not Significant	-0.0109114	0.610606	0.746148	Not Significant
cg00021527	TAF15	0.0386817	0.0348395	-0.00384223	0.0933695	0.212718	Not Significant	0.00384223	0.0933695	0.212718	Not Significant
cg00021532	TFAP4	0.216014	0.193758	-0.0222561	0.610606	0.746148	Not Significant	0.0222561	0.610606	0.746148	Not Significant
cg00021539	TMEM217;TBC1D22B	0.0233238	0.0230909	-0.000232931	0.74055	0.840427	Not Significant	0.000232931	0.74055	0.840427	Not Significant
cg00021540	SCARNA16;C17orf86	0.0344475	0.0360164	0.00156889	0.520372	0.674571	Not Significant	-0.00156889	0.520372	0.674571	Not Significant
cg00021550		0.852102	0.84589	-0.00621259	0.434273	0.60052	Not Significant	0.00621259	0.434273	0.60052	Not Significant
cg00021558		0.210505	0.187216	-0.0232892	0.371749	0.543021	Not Significant	0.0232892	0.371749	0.543021	Not Significant
cg00021576		0.0331404	0.0334199	0.000279521	0.408565	0.577399	Not Significant	-0.000279521	0.408565	0.577399	Not Significant
cg00021783	UBR1	0.0577888	0.056573	-0.0012158	0.291612	0.462546	Not Significant	0.0012158	0.291612	0.462546	Not Significant
cg00021786	FTHL17	0.975882	0.976199	0.000317	0.213571	0.375644	Not Significant	-0.000317	0.213571	0.375644	Not Significant
cg00021933		0.87719	0.904974	0.0277842	0.000182165	0.00194487	Not Significant	-0.0277842	0.000182165	0.00194487	Not Significant
cg00021944	GBF1	0.046542	0.0440469	-0.0024951	0.109604	0.238028	Not Significant	0.0024951	0.109604	0.238028	Not Significant
cg00021945	ZNF613	0.0777805	0.0647556	-0.0130249	0.553391	0.701689	Not Significant	0.0130249	0.553391	0.701689	Not Significant
cg00021978	DPYS	0.628746	0.835261	0.206514	1.18778e-08	1.67823e-06	Not Significant	-0.206514	1.18778e-08	1.67823e-06	Not Significant
cg00022024	CAMSAP1	0.487301	0.335501	-0.151801	8.78871e-10	2.96693e-07	Not Significant	0.151801	8.78871e-10	2.96693e-07	Not Significant
cg00022054		0.386059	0.331573	-0.054486	0.00958183	0.0404188	Not Significant	0.054486	0.00958183	0.0404188	Not Significant
cg00022076	PLA2G15	0.834853	0.856706	0.021853	0.090155	0.207621	Not Significant	-0.021853	0.090155	0.207621	Not Significant
cg00022101	DOCK1	0.777236	0.816508	0.0392727	0.0041931	0.0216445	Not Significant	-0.0392727	0.0041931	0.0216445	Not Significant
cg00022138	SFRS6	0.0485793	0.0436665	-0.00491281	0.056643	0.149454	Not Significant	0.00491281	0.056643	0.149454	Not Significant
cg00022145		0.672616	0.776633	0.104017	1.80347e-05	0.000335467	Not Significant	-0.104017	1.80347e-05	0.000335467	Not Significant
cg00022235	SNN	0.574743	0.498891	-0.0758515	0.0107226	0.0440118	Not Significant	0.0758515	0.0107226	0.0440118	Not Significant
cg00022259	GOLGA3	0.933964	0.930726	-0.00323827	0.195703	0.354172	Not Significant	0.00323827	0.195703	0.354172	Not Significant
cg00022262		0.463698	0.513243	0.0495459	0.00612853	0.0288831	Not Significant	-0.0495459	0.00612853	0.0288831	Not Significant
cg00022308	CCDC121;GPN1	0.0814619	0.0794747	-0.00198728	0.359949	0.531638	Not Significant	0.00198728	0.359949	0.531638	Not Significant
cg00022558	FGF4	0.216852	0.206962	-0.00989005	0.962271	0.978929	Not Significant	0.00989005	0.962271	0.978929	Not Significant
cg00022594	AKAP8L	0.922256	0.922464	0.000208418	0.392968	0.562928	Not Significant	-0.000208418	0.392968	0.562928	Not Significant
cg00022633	CDK8	0.0474005	0.0464571	-0.000943325	0.944541	0.969028	Not Significant	0.000943325	0.944541	0.969028	Not Significant
cg00022642	GNPAT;C1orf131	0.0371571	0.035353	-0.00180416	0.250474	0.417893	Not Significant	0.00180416	0.250474	0.417893	Not Significant
cg00022688	ACSL5	0.094635	0.0789562	-0.0156788	0.0618877	0.159197	Not Significant	0.0156788	0.0618877	0.159197	Not Significant
cg00022858	PDGFRA	0.0951418	0.0623054	-0.0328364	0.957837	0.976413	Not Significant	0.0328364	0.957837	0.976413	Not Significant
cg00022866	CCDC88B	0.630639	0.672072	0.0414329	0.264504	0.433465	Not Significant	-0.0414329	0.264504	0.433465	Not Significant
cg00022871	CRHR1	0.426358	0.421595	-0.00476349	0.9889	0.993848	Not Significant	0.00476349	0.9889	0.993848	Not Significant
cg00022900		0.389309	0.48165	0.0923411	0.0342149	0.103969	Not Significant	-0.0923411	0.0342149	0.103969	Not Significant
cg00022911	HAPLN4	0.172578	0.223639	0.0510606	0.348386	0.520308	Not Significant	-0.0510606	0.348386	0.520308	Not Significant
cg00022997		0.783734	0.832872	0.0491375	0.00457639	0.0231401	Not Significant	-0.0491375	0.00457639	0.0231401	Not Significant
cg00023001		0.145307	0.0602544	-0.0850528	0.000314059	0.00294526	Not Significant	0.0850528	0.000314059	0.00294526	Not Significant
cg00023024	HTR1D	0.415761	0.418281	0.00251995	0.821678	0.894313	Not Significant	-0.00251995	0.821678	0.894313	Not Significant
cg00023132	ARL6IP5	0.0276342	0.0279249	0.00029069	0.357036	0.528841	Not Significant	-0.00029069	0.357036	0.528841	Not Significant
cg00023154	RNF220	0.105003	0.102752	-0.00225128	0.284041	0.45448	Not Significant	0.00225128	0.284041	0.45448	Not Significant
cg00023168	ZNF226	0.0427518	0.0411728	-0.00157899	0.312462	0.484343	Not Significant	0.00157899	0.312462	0.484343	Not Significant
cg00023174	ZNF788	0.630654	0.741629	0.110976	4.91234e-05	0.000715464	Not Significant	-0.110976	4.91234e-05	0.000715464	Not Significant
cg00023185	LOC401463	0.0932657	0.237204	0.143939	4.15451e-05	0.000630547	Not Significant	-0.143939	4.15451e-05	0.000630547	Not Significant
cg00023233		0.0662168	0.0660175	-0.000199278	0.878366	0.929671	Not Significant	0.000199278	0.878366	0.929671	Not Significant
cg00023288	LRPPRC	0.0913202	0.080681	-0.0106392	0.424525	0.591728	Not Significant	0.0106392	0.424525	0.591728	Not Significant
cg00023351		0.81257	0.87743	0.0648599	0.0033892	0.0183921	Not Significant	-0.0648599	0.0033892	0.0183921	Not Significant
cg00023411		0.686119	0.751155	0.0650358	0.00174579	0.0110575	Not Significant	-0.0650358	0.00174579	0.0110575	Not Significant
cg00023415	RBM3	0.906781	0.937501	0.0307202	0.127994	0.265031	Not Significant	-0.0307202	0.127994	0.265031	Not Significant
cg00023464	CARKD	0.419502	0.543866	0.124364	3.29045e-07	1.76009e-05	Not Significant	-0.124364	3.29045e-07	1.76009e-05	Not Significant
cg00023492	NBL1	0.0292532	0.028799	-0.00045417	0.891548	0.937931	Not Significant	0.00045417	0.891548	0.937931	Not Significant
cg00023673		0.720679	0.808023	0.0873437	0.000127318	0.00148133	Not Significant	-0.0873437	0.000127318	0.00148133	Not Significant
cg00023695	COX5A	0.0139917	0.0139405	-5.1114e-05	0.166685	0.31745	Not Significant	5.1114e-05	0.166685	0.31745	Not Significant
cg00023750		0.603628	0.649004	0.0453756	0.0977978	0.219643	Not Significant	-0.0453756	0.0977978	0.219643	Not Significant
cg00023808	SH2B2	0.874715	0.887022	0.0123072	0.0021869	0.013147	Not Significant	-0.0123072	0.0021869	0.013147	Not Significant
cg00023919	RHOD	0.657528	0.638692	-0.0188357	0.279067	0.449074	Not Significant	0.0188357	0.279067	0.449074	Not Significant
cg00024046		0.588144	0.539225	-0.0489183	0.0611147	0.15779	Not Significant	0.0489183	0.0611147	0.15779	Not Significant
cg00024086		0.303257	0.376696	0.0734389	0.0310457	0.0968625	Not Significant	-0.0734389	0.0310457	0.0968625	Not Significant
cg00024192		0.553399	0.646479	0.0930805	0.00364007	0.0194302	Not Significant	-0.0930805	0.00364007	0.0194302	Not Significant
cg00024280		0.225976	0.298605	0.0726285	0.0912165	0.209306	Not Significant	-0.0726285	0.0912165	0.209306	Not Significant
cg00024382	RASL10B	0.139102	0.111433	-0.0276694	0.878366	0.929671	Not Significant	0.0276694	0.878366	0.929671	Not Significant
cg00024396	ELOVL5	0.0636474	0.065815	0.00216764	0.953403	0.973881	Not Significant	-0.00216764	0.953403	0.973881	Not Significant
cg00024404	SERINC5	0.0722105	0.0782866	0.00607604	0.638174	0.767174	Not Significant	-0.00607604	0.638174	0.767174	Not Significant
cg00024416		0.370198	0.367608	-0.00258967	0.93126	0.96114	Not Significant	0.00258967	0.93126	0.96114	Not Significant
cg00024471		0.598277	0.524788	-0.0734896	0.0310457	0.0968625	Not Significant	0.0734896	0.0310457	0.0968625	Not Significant
cg00024472	NGFR	0.0140593	0.0152585	0.00119921	0.0595927	0.154979	Not Significant	-0.00119921	0.0595927	0.154979	Not Significant
cg00024494		0.636776	0.649495	0.0127193	0.774416	0.863318	Not Significant	-0.0127193	0.774416	0.863318	Not Significant
cg00024722		0.0796179	0.0744467	-0.00517121	0.195703	0.354172	Not Significant	0.00517121	0.195703	0.354172	Not Significant
cg00024790	CDR2	0.0441435	0.0404168	-0.0037267	0.205489	0.366035	Not Significant	0.0037267	0.205489	0.366035	Not Significant
cg00024812	ITGB1BP1;CPSF3	0.0294064	0.0266883	-0.00271806	0.0110701	0.0450718	Not Significant	0.00271806	0.0110701	0.0450718	Not Significant
cg00024967	MECOM	0.683661	0.713649	0.0299885	0.217697	0.380516	Not Significant	-0.0299885	0.217697	0.380516	Not Significant
cg00024989		0.241381	0.189029	-0.052352	3.34221e-05	0.000535215	Not Significant	0.052352	3.34221e-05	0.000535215	Not Significant
cg00025044	ERCC6	0.701968	0.721352	0.0193845	0.365819	0.537254	Not Significant	-0.0193845	0.365819	0.537254	Not Significant
cg00025138	MAP3K9	0.0198759	0.0184228	-0.00145314	0.090155	0.207621	Not Significant	0.00145314	0.090155	0.207621	Not Significant
cg00025211	NUDT17	0.376569	0.392457	0.0158877	0.309803	0.481495	Not Significant	-0.0158877	0.309803	0.481495	Not Significant
cg00025331	ZEB2	0.438739	0.341356	-0.0973833	0.00267873	0.0153658	Not Significant	0.0973833	0.00267873	0.0153658	Not Significant
cg00025347	SLC20A2	0.833561	0.89279	0.0592287	0.0293505	0.0929189	Not Significant	-0.0592287	0.0293505	0.0929189	Not Significant
cg00025357	PADI3	0.162943	0.0947239	-0.0682186	4.65966e-10	1.9846e-07	Not Significant	0.0682186	4.65966e-10	1.9846e-07	Not Significant
cg00025405		0.489113	0.486094	-0.00301976	0.834689	0.902549	Not Significant	0.00301976	0.834689	0.902549	Not Significant
cg00025436	COQ10A	0.0297131	0.028561	-0.00115211	0.564622	0.710649	Not Significant	0.00115211	0.564622	0.710649	Not Significant
cg00025496	ABR	0.318358	0.316919	-0.00143922	0.887151	0.935287	Not Significant	0.00143922	0.887151	0.935287	Not Significant
cg00025591	S100B	0.371142	0.436897	0.0657557	0.0491519	0.135038	Not Significant	-0.0657557	0.0491519	0.135038	Not Significant
cg00025643		0.53227	0.417598	-0.114672	2.55351e-05	0.000435974	Not Significant	0.114672	2.55351e-05	0.000435974	Not Significant
cg00025647		0.235724	0.387354	0.15163	0.000178171	0.00191228	Not Significant	-0.15163	0.000178171	0.00191228	Not Significant
cg00025795	TBC1D16	0.839739	0.829326	-0.0104128	0.173617	0.326423	Not Significant	0.0104128	0.173617	0.326423	Not Significant
cg00025823	CRHR1	0.425009	0.413111	-0.0118972	0.690699	0.80556	Not Significant	0.0118972	0.690699	0.80556	Not Significant
cg00025877		0.0136846	0.0140456	0.000361013	0.365819	0.537254	Not Significant	-0.000361013	0.365819	0.537254	Not Significant
cg00025981	C13orf15	0.141684	0.0493093	-0.0923743	0.000139345	0.00158661	Not Significant	0.0923743	0.000139345	0.00158661	Not Significant
cg00025991	DIP2C	0.497687	0.59779	0.100103	4.83667e-06	0.000124831	Not Significant	-0.100103	4.83667e-06	0.000124831	Not Significant
cg00026030	SYNJ1	0.0614666	0.0595055	-0.00196108	0.583579	0.725639	Not Significant	0.00196108	0.583579	0.725639	Not Significant
cg00026033	IKZF4	0.648829	0.734219	0.0853894	1.75883e-05	0.000329316	Not Significant	-0.0853894	1.75883e-05	0.000329316	Not Significant
cg00026104		0.0523126	0.0498508	-0.00246183	0.304531	0.476063	Not Significant	0.00246183	0.304531	0.476063	Not Significant
cg00026119	DNAH10	0.947632	0.973992	0.0263602	0.0261978	0.085422	Not Significant	-0.0263602	0.0261978	0.085422	Not Significant
cg00026141		0.601539	0.722194	0.120654	5.6645e-05	0.000796507	Not Significant	-0.120654	5.6645e-05	0.000796507	Not Significant
cg00026186	PORCN	0.132079	0.0794588	-0.0526206	0.53859	0.689484	Not Significant	0.0526206	0.53859	0.689484	Not Significant
cg00026222		0.0456368	0.0535686	0.00793185	0.0442418	0.125151	Not Significant	-0.00793185	0.0442418	0.125151	Not Significant
cg00026230	ALDOA	0.0282987	0.0321177	0.00381902	0.0236836	0.0793552	Not Significant	-0.00381902	0.0236836	0.0793552	Not Significant
cg00026290	CLNK	0.483801	0.547395	0.0635941	0.0820169	0.19423	Not Significant	-0.0635941	0.0820169	0.19423	Not Significant
cg00026327	BAIAP2	0.443445	0.414372	-0.0290726	0.151852	0.297995	Not Significant	0.0290726	0.151852	0.297995	Not Significant
cg00026362	LOC100132354	0.650257	0.693394	0.043137	0.0133723	0.0519175	Not Significant	-0.043137	0.0133723	0.0519175	Not Significant
cg00026374	TEAD3	0.0410453	0.0388056	-0.00223966	0.408565	0.577399	Not Significant	0.00223966	0.408565	0.577399	Not Significant
cg00026375	HLA-L	0.0985324	0.160206	0.0616733	0.0127602	0.0501287	Not Significant	-0.0616733	0.0127602	0.0501287	Not Significant
cg00026412	ANK3	0.797127	0.845737	0.0486104	3.77272e-05	0.000586789	Not Significant	-0.0486104	3.77272e-05	0.000586789	Not Significant
cg00026455	DEF8	0.817027	0.825429	0.00840233	0.241414	0.407634	Not Significant	-0.00840233	0.241414	0.407634	Not Significant
cg00026457	NR5A2	0.894572	0.920633	0.0260616	0.110845	0.239931	Not Significant	-0.0260616	0.110845	0.239931	Not Significant
cg00026546	HPCA	0.71186	0.787899	0.0760394	2.55351e-05	0.000435974	Not Significant	-0.0760394	2.55351e-05	0.000435974	Not Significant
cg00026603		0.555335	0.583206	0.0278712	0.281547	0.45181	Not Significant	-0.0278712	0.281547	0.45181	Not Significant
cg00026703	NR2F2	0.189596	0.205327	0.0157313	0.127994	0.265031	Not Significant	-0.0157313	0.127994	0.265031	Not Significant
cg00026731	FECH	0.0561463	0.0540926	-0.00205371	0.622356	0.755132	Not Significant	0.00205371	0.622356	0.755132	Not Significant
cg00026776	C6orf10	0.896671	0.895215	-0.00145655	0.727975	0.831624	Not Significant	0.00145655	0.727975	0.831624	Not Significant
cg00026803	KCNJ9	0.63001	0.715031	0.0850205	0.000111099	0.00133511	Not Significant	-0.0850205	0.000111099	0.00133511	Not Significant
cg00026853	NCRNA00095	0.0154472	0.0166715	0.00122426	0.0110701	0.0450718	Not Significant	-0.00122426	0.0110701	0.0450718	Not Significant
cg00026857	NCAPD2	0.93322	0.925482	-0.00773781	0.0376565	0.111481	Not Significant	0.00773781	0.0376565	0.111481	Not Significant
cg00026909	DAB1	0.171757	0.305178	0.133422	0.0032115	0.0176537	Not Significant	-0.133422	0.0032115	0.0176537	Not Significant
cg00026919		0.858877	0.89368	0.0348027	0.516767	0.671452	Not Significant	-0.0348027	0.516767	0.671452	Not Significant
cg00026938		0.853557	0.818764	-0.0347933	0.027344	0.0881619	Not Significant	0.0347933	0.027344	0.0881619	Not Significant
cg00026974	UBTF	0.0403925	0.0462519	0.00585941	0.00737085	0.0331872	Not Significant	-0.00585941	0.00737085	0.0331872	Not Significant
cg00027037	OSBPL1A	0.0155603	0.0156245	6.42234e-05	0.437551	0.603456	Not Significant	-6.42234e-05	0.437551	0.603456	Not Significant
cg00027081	TSSC1	0.942551	0.922586	-0.019965	0.00174579	0.0110575	Not Significant	0.019965	0.00174579	0.0110575	Not Significant
cg00027083	EPB41L3	0.393607	0.429806	0.0361996	0.291612	0.462546	Not Significant	-0.0361996	0.291612	0.462546	Not Significant
cg00027114		0.677504	0.766831	0.0893268	9.24872e-05	0.0011594	Not Significant	-0.0893268	9.24872e-05	0.0011594	Not Significant
cg00027120	TAS2R39	0.819921	0.885004	0.065083	0.000440787	0.00382667	Not Significant	-0.065083	0.000440787	0.00382667	Not Significant
cg00027232	TGOLN2	0.780602	0.817001	0.0363988	0.000334859	0.00309395	Not Significant	-0.0363988	0.000334859	0.00309395	Not Significant
cg00027400	DCC	0.264658	0.385581	0.120923	3.50893e-06	9.85617e-05	Not Significant	-0.120923	3.50893e-06	9.85617e-05	Not Significant
cg00027466	VHLL	0.613485	0.664691	0.0512059	0.180762	0.335614	Not Significant	-0.0512059	0.180762	0.335614	Not Significant
cg00027499	PHKG2	0.0175789	0.0180519	0.00047294	0.125229	0.261162	Not Significant	-0.00047294	0.125229	0.261162	Not Significant
cg00027570	CD2	0.736704	0.739702	0.0029983	0.467686	0.630174	Not Significant	-0.0029983	0.467686	0.630174	Not Significant
cg00027586		0.580993	0.703442	0.122449	1.44406e-08	1.92427e-06	Not Significant	-0.122449	1.44406e-08	1.92427e-06	Not Significant
cg00027637	ITPKB	0.764217	0.758666	-0.00555106	0.891548	0.937931	Not Significant	0.00555106	0.891548	0.937931	Not Significant
cg00027650	TCF12	0.58621	0.67425	0.0880405	0.00244383	0.0143181	Not Significant	-0.0880405	0.00244383	0.0143181	Not Significant
cg00027669	STAC2	0.563533	0.544869	-0.018664	0.325979	0.498062	Not Significant	0.018664	0.325979	0.498062	Not Significant
cg00027745		0.0199727	0.0270783	0.00710564	0.399163	0.568763	Not Significant	-0.00710564	0.399163	0.568763	Not Significant
cg00027990	KIAA1683	0.680245	0.736774	0.0565293	0.0181573	0.0652207	Not Significant	-0.0565293	0.0181573	0.0652207	Not Significant
cg00027995	THBS1	0.871228	0.909812	0.0385837	4.79658e-05	0.000703001	Not Significant	-0.0385837	4.79658e-05	0.000703001	Not Significant
cg00028013	LOXL1	0.479869	0.41286	-0.0670089	0.065061	0.164934	Not Significant	0.0670089	0.065061	0.164934	Not Significant
cg00028014		0.490872	0.480203	-0.0106695	0.634204	0.764211	Not Significant	0.0106695	0.634204	0.764211	Not Significant
cg00028034	TSPYL3	0.630227	0.643256	0.0130292	0.248187	0.415275	Not Significant	-0.0130292	0.248187	0.415275	Not Significant
cg00028135	ZBTB20	0.524674	0.71888	0.194206	9.45949e-12	1.76411e-08	Not Significant	-0.194206	9.45949e-12	1.76411e-08	Not Significant
cg00028184		0.0938156	0.121401	0.0275851	0.186262	0.342568	Not Significant	-0.0275851	0.186262	0.342568	Not Significant
cg00028211		0.519356	0.551914	0.0325579	0.408565	0.577399	Not Significant	-0.0325579	0.408565	0.577399	Not Significant
cg00028299		0.529844	0.541654	0.01181	0.520372	0.674571	Not Significant	-0.01181	0.520372	0.674571	Not Significant
cg00028318	GABBR1	0.745288	0.745554	0.000266174	0.666252	0.787893	Not Significant	-0.000266174	0.666252	0.787893	Not Significant
cg00028336	SORBS2	0.788167	0.871991	0.0838236	1.02046e-07	7.58281e-06	Not Significant	-0.0838236	1.02046e-07	7.58281e-06	Not Significant
cg00028338	WHSC1	0.902875	0.890199	-0.0126762	0.0337459	0.10293	Not Significant	0.0126762	0.0337459	0.10293	Not Significant
cg00028429		0.360239	0.396984	0.0367442	0.255092	0.423055	Not Significant	-0.0367442	0.255092	0.423055	Not Significant
cg00028431	MTSS1	0.740763	0.7598	0.019037	0.374736	0.545954	Not Significant	-0.019037	0.374736	0.545954	Not Significant
cg00028455	NCOA7	0.0306739	0.0292547	-0.00141922	0.618429	0.752093	Not Significant	0.00141922	0.618429	0.752093	Not Significant
cg00028487	ZNF808	0.176869	0.139841	-0.0370284	0.753195	0.848971	Not Significant	0.0370284	0.753195	0.848971	Not Significant
cg00028598	GABRA5	0.855214	0.925923	0.0707087	0.0497966	0.136327	Not Significant	-0.0707087	0.0497966	0.136327	Not Significant
cg00028636	PTMS	0.0518814	0.0437419	-0.00813949	0.0408368	0.118188	Not Significant	0.00813949	0.0408368	0.118188	Not Significant
cg00028678	ARHGEF4	0.623862	0.658422	0.0345602	0.362876	0.534438	Not Significant	-0.0345602	0.362876	0.534438	Not Significant
cg00028749	BIVM;KDELC1	0.0822513	0.0669535	-0.0152978	0.711322	0.820021	Not Significant	0.0152978	0.711322	0.820021	Not Significant
cg00028757	EHMT2	0.985925	0.985687	-0.000237613	0.189997	0.347116	Not Significant	0.000237613	0.189997	0.347116	Not Significant
cg00028829	GOT2	0.0595334	0.0578154	-0.00171804	0.276603	0.446475	Not Significant	0.00171804	0.276603	0.446475	Not Significant
cg00028844	MATN4;RBPJL	0.579942	0.646351	0.0664087	0.00168077	0.0107419	Not Significant	-0.0664087	0.00168077	0.0107419	Not Significant
cg00028870		0.0435932	0.0421952	-0.00139809	0.770157	0.860471	Not Significant	0.00139809	0.770157	0.860471	Not Significant
cg00028918		0.070954	0.0650312	-0.00592281	0.0210691	0.0727974	Not Significant	0.00592281	0.0210691	0.0727974	Not Significant
cg00028929	KRT5	0.563273	0.47483	-0.0884436	0.000166678	0.00181854	Not Significant	0.0884436	0.000166678	0.00181854	Not Significant
cg00028935	ZIC4	0.496904	0.600769	0.103866	0.000639686	0.0051	Not Significant	-0.103866	0.000639686	0.0051	Not Significant
cg00028993	GLTSCR2	0.653029	0.675026	0.0219971	0.495411	0.653643	Not Significant	-0.0219971	0.495411	0.653643	Not Significant
cg00029053	NOL10	0.050916	0.0468688	-0.00404715	0.123864	0.259193	Not Significant	0.00404715	0.123864	0.259193	Not Significant
cg00029161	HIP1	0.0781542	0.0756172	-0.00253697	0.595093	0.734408	Not Significant	0.00253697	0.595093	0.734408	Not Significant
cg00029233	HEXIM1	0.0418712	0.0401423	-0.00172892	0.869596	0.924227	Not Significant	0.00172892	0.869596	0.924227	Not Significant
cg00029246	DGKI	0.400578	0.532004	0.131426	0.00158742	0.0102741	Not Significant	-0.131426	0.00158742	0.0102741	Not Significant
cg00029282	PROM2	0.681702	0.616207	-0.0654948	0.0254569	0.0836696	Not Significant	0.0654948	0.0254569	0.0836696	Not Significant
cg00029284	CUX2	0.39167	0.356799	-0.0348713	0.0692151	0.172327	Not Significant	0.0348713	0.0692151	0.172327	Not Significant
cg00029353		0.148957	0.105313	-0.0436444	0.0966753	0.217916	Not Significant	0.0436444	0.0966753	0.217916	Not Significant
cg00029397	DCTN2	0.0830147	0.0791128	-0.00390192	0.239186	0.405098	Not Significant	0.00390192	0.239186	0.405098	Not Significant
cg00029619	KIF13A	0.913539	0.914523	0.000983476	0.900353	0.943234	Not Significant	-0.000983476	0.900353	0.943234	Not Significant
cg00029640	USF2	0.857846	0.849738	-0.00810831	0.22188	0.385392	Not Significant	0.00810831	0.22188	0.385392	Not Significant
cg00029678	RNF213;LOC100294362	0.671895	0.639824	-0.0320715	0.177163	0.330995	Not Significant	0.0320715	0.177163	0.330995	Not Significant
cg00029821		0.810866	0.887997	0.0771308	0.000207951	0.00214963	Not Significant	-0.0771308	0.000207951	0.00214963	Not Significant
cg00029825	SLC5A2	0.631159	0.376542	-0.254617	4.18273e-11	4.1308e-08	Hypomethylated in HPVP	0.254617	4.18273e-11	4.1308e-08	Hypermethylated in HPVN
cg00029826	CCNB1IP1	0.0456264	0.0444999	-0.00112659	0.891548	0.937931	Not Significant	0.00112659	0.891548	0.937931	Not Significant
cg00029831	VPS28	0.0349486	0.0344954	-0.000453219	0.935685	0.96378	Not Significant	0.000453219	0.935685	0.96378	Not Significant
cg00029931	RPL36A	0.118862	0.0779649	-0.0408968	0.291612	0.462546	Not Significant	0.0408968	0.291612	0.462546	Not Significant
cg00029979		0.611139	0.559964	-0.0511748	0.0634579	0.162071	Not Significant	0.0511748	0.0634579	0.162071	Not Significant
cg00030047	RNF207	0.621279	0.672652	0.0513727	0.0223431	0.0760362	Not Significant	-0.0513727	0.0223431	0.0760362	Not Significant
cg00030125	DCAF12L2	0.904083	0.915343	0.0112602	0.304531	0.476063	Not Significant	-0.0112602	0.304531	0.476063	Not Significant
cg00030176	HCG4	0.0757295	0.130423	0.0546932	0.13223	0.27104	Not Significant	-0.0546932	0.13223	0.27104	Not Significant
cg00030291	ICA1	0.103006	0.0769503	-0.0260556	0.108375	0.236137	Not Significant	0.0260556	0.108375	0.236137	Not Significant
cg00030420	SLC25A2	0.829571	0.869453	0.0398824	3.4244e-05	0.000545172	Not Significant	-0.0398824	3.4244e-05	0.000545172	Not Significant
cg00030422	DLEC1	0.152698	0.05448	-0.0982179	1.70951e-07	1.09805e-05	Not Significant	0.0982179	1.70951e-07	1.09805e-05	Not Significant
cg00030423	UQCRFS1	0.0193195	0.0193349	1.53778e-05	0.33427	0.506249	Not Significant	-1.53778e-05	0.33427	0.506249	Not Significant
cg00030432	MEPCE	0.752701	0.736172	-0.0165293	0.670303	0.790838	Not Significant	0.0165293	0.670303	0.790838	Not Significant
cg00030476	PRKAB2	0.743715	0.812067	0.0683523	0.000111099	0.00133511	Not Significant	-0.0683523	0.000111099	0.00133511	Not Significant
cg00030501		0.736764	0.829913	0.093149	7.33493e-05	0.000968106	Not Significant	-0.093149	7.33493e-05	0.000968106	Not Significant
cg00030508	TRIM15	0.173983	0.176156	0.0021735	0.630244	0.761161	Not Significant	-0.0021735	0.630244	0.761161	Not Significant
cg00030523	RMST;MIR1251	0.780345	0.842325	0.0619801	0.0442418	0.125151	Not Significant	-0.0619801	0.0442418	0.125151	Not Significant
cg00030588		0.488815	0.453505	-0.0353105	0.184415	0.340241	Not Significant	0.0353105	0.184415	0.340241	Not Significant
cg00030627		0.816843	0.870343	0.0535	0.000342075	0.00314368	Not Significant	-0.0535	0.000342075	0.00314368	Not Significant
cg00030682	ABCC1	0.926419	0.923512	-0.00290689	0.151852	0.297995	Not Significant	0.00290689	0.151852	0.297995	Not Significant
cg00030774	FAM189A1	0.299451	0.473558	0.174107	2.66177e-08	2.94605e-06	Not Significant	-0.174107	2.66177e-08	2.94605e-06	Not Significant
cg00030795	ZBTB9	0.015557	0.0154876	-6.93779e-05	0.795806	0.877534	Not Significant	6.93779e-05	0.795806	0.877534	Not Significant
cg00030807	ARHGEF10	0.752146	0.739394	-0.0127525	0.703047	0.814221	Not Significant	0.0127525	0.703047	0.814221	Not Significant
cg00030816	RBM8A	0.0511626	0.0489766	-0.00218592	0.602827	0.740274	Not Significant	0.00218592	0.602827	0.740274	Not Significant
cg00031013	KDM6B;TMEM88	0.789616	0.746336	-0.0432796	0.0160878	0.0596175	Not Significant	0.0432796	0.0160878	0.0596175	Not Significant
cg00031063	MFAP2	0.921255	0.931295	0.0100402	0.498937	0.656514	Not Significant	-0.0100402	0.498937	0.656514	Not Significant
cg00031105	RXRB	0.677479	0.696334	0.0188551	0.312462	0.484343	Not Significant	-0.0188551	0.312462	0.484343	Not Significant
cg00031162	TNFSF12;TNFSF12-TNFSF13	0.557593	0.577494	0.0199009	0.678433	0.796772	Not Significant	-0.0199009	0.678433	0.796772	Not Significant
cg00031165	RUNDC3B;ABCB1	0.353221	0.335553	-0.017668	0.765906	0.857569	Not Significant	0.017668	0.765906	0.857569	Not Significant
cg00031187		0.519392	0.479221	-0.040171	0.184415	0.340241	Not Significant	0.040171	0.184415	0.340241	Not Significant
cg00031235	PPP1R3F	0.912194	0.929105	0.0169112	0.189997	0.347116	Not Significant	-0.0169112	0.189997	0.347116	Not Significant
cg00031256	SERPINB1	0.0208623	0.0241571	0.00329475	0.158316	0.30652	Not Significant	-0.00329475	0.158316	0.30652	Not Significant
cg00031277		0.709026	0.740418	0.0313918	0.0392193	0.11482	Not Significant	-0.0313918	0.0392193	0.11482	Not Significant
cg00031303		0.0322264	0.0327461	0.000519651	0.0408368	0.118188	Not Significant	-0.000519651	0.0408368	0.118188	Not Significant
cg00031340	GCSH;LOC100329108	0.0378678	0.0412561	0.00338829	0.00689511	0.0315668	Not Significant	-0.00338829	0.00689511	0.0315668	Not Significant
cg00031346	FRMD1	0.361282	0.409725	0.0484433	0.368776	0.540144	Not Significant	-0.0484433	0.368776	0.540144	Not Significant
cg00031402	PSAP	0.839454	0.844692	0.00523809	0.141027	0.283357	Not Significant	-0.00523809	0.141027	0.283357	Not Significant
cg00031443	PNPLA6	0.052024	0.0453773	-0.0066467	0.65818	0.781938	Not Significant	0.0066467	0.65818	0.781938	Not Significant
cg00031456	PRPF38B	0.0174123	0.0175494	0.000137068	0.109604	0.238028	Not Significant	-0.000137068	0.109604	0.238028	Not Significant
cg00031476	BRE;RBKS;LOC100302650	0.0693014	0.0708968	0.00159546	0.715473	0.822877	Not Significant	-0.00159546	0.715473	0.822877	Not Significant
cg00031491	SLC44A4	0.790273	0.850871	0.0605983	0.000388511	0.00346822	Not Significant	-0.0605983	0.000388511	0.00346822	Not Significant
cg00031556	PRB1	0.678086	0.821734	0.143648	4.01303e-06	0.0001089	Not Significant	-0.143648	4.01303e-06	0.0001089	Not Significant
cg00031663	ATG4D	0.0116789	0.0111082	-0.000570701	0.765906	0.857569	Not Significant	0.000570701	0.765906	0.857569	Not Significant
cg00031708	FAM126A	0.840989	0.881973	0.0409848	0.00326976	0.0178984	Not Significant	-0.0409848	0.00326976	0.0178984	Not Significant
cg00031722		0.91119	0.905377	-0.00581341	0.509596	0.665612	Not Significant	0.00581341	0.509596	0.665612	Not Significant
cg00031759	BRCA2	0.057235	0.0568079	-0.000427117	0.498937	0.656514	Not Significant	0.000427117	0.498937	0.656514	Not Significant
cg00031779	ALPK2	0.784109	0.743307	-0.0408012	0.471104	0.633136	Not Significant	0.0408012	0.471104	0.633136	Not Significant
cg00031967	C7orf44	0.0160398	0.0162522	0.000212455	0.197632	0.356531	Not Significant	-0.000212455	0.197632	0.356531	Not Significant
cg00031973		0.437611	0.483035	0.0454238	0.217697	0.380516	Not Significant	-0.0454238	0.217697	0.380516	Not Significant
cg00032036	PNPLA6	0.0688812	0.0656553	-0.00322594	0.634204	0.764211	Not Significant	0.00322594	0.634204	0.764211	Not Significant
cg00032192	SNORD41;TNPO2	0.927958	0.925141	-0.00281729	0.0425105	0.121622	Not Significant	0.00281729	0.0425105	0.121622	Not Significant
cg00032205	TSPYL5	0.538194	0.586297	0.0481031	0.114632	0.245683	Not Significant	-0.0481031	0.114632	0.245683	Not Significant
cg00032227	TMEM104;NAT9	0.014805	0.0148938	8.87798e-05	0.203504	0.363679	Not Significant	-8.87798e-05	0.203504	0.363679	Not Significant
cg00032246	AP2B1	0.244253	0.432904	0.18865	6.29892e-06	0.000152145	Not Significant	-0.18865	6.29892e-06	0.000152145	Not Significant
cg00032308		0.858956	0.885526	0.0265697	0.365819	0.537254	Not Significant	-0.0265697	0.365819	0.537254	Not Significant
cg00032366	LONP1	0.48729	0.455345	-0.0319452	0.0581023	0.152267	Not Significant	0.0319452	0.0581023	0.152267	Not Significant
cg00032419	TP53I13	0.0127829	0.0123209	-0.000462013	0.129394	0.266979	Not Significant	0.000462013	0.129394	0.266979	Not Significant
cg00032609	ATP5E	0.204968	0.137035	-0.0679337	3.03598e-09	6.8127e-07	Not Significant	0.0679337	3.03598e-09	6.8127e-07	Not Significant
cg00032610		0.924683	0.931284	0.00660087	0.74055	0.840427	Not Significant	-0.00660087	0.74055	0.840427	Not Significant
cg00032643	LRRC47	0.925443	0.925915	0.000471922	0.630244	0.761161	Not Significant	-0.000471922	0.630244	0.761161	Not Significant
cg00032664	SNX4	0.840697	0.801199	-0.0394984	0.0021869	0.013147	Not Significant	0.0394984	0.0021869	0.013147	Not Significant
cg00032701	EVI5L	0.708969	0.769603	0.0606342	0.00499113	0.0247084	Not Significant	-0.0606342	0.00499113	0.0247084	Not Significant
cg00032756	NELL2	0.0850007	0.103776	0.018775	0.236972	0.402542	Not Significant	-0.018775	0.236972	0.402542	Not Significant
cg00032789	USP4	0.0471484	0.0446495	-0.00249895	0.178956	0.333266	Not Significant	0.00249895	0.178956	0.333266	Not Significant
cg00032805	2019-03-01	0.111259	0.372464	0.261206	2.80797e-12	9.29948e-09	Hypermethylated in HPVP	-0.261206	2.80797e-12	9.29948e-09	Hypomethylated in HPVN
cg00032852	CHCHD3	0.0559893	0.0555428	-0.000446515	0.800103	0.880301	Not Significant	0.000446515	0.800103	0.880301	Not Significant
cg00032879	MORN1	0.470649	0.498686	0.0280366	0.467686	0.630174	Not Significant	-0.0280366	0.467686	0.630174	Not Significant
cg00032884	FOXN2	0.682545	0.633331	-0.0492135	0.123864	0.259193	Not Significant	0.0492135	0.123864	0.259193	Not Significant
cg00032912		0.629143	0.652423	0.0232799	0.402283	0.571708	Not Significant	-0.0232799	0.402283	0.571708	Not Significant
cg00033127	SNX7	0.0266756	0.0281789	0.00150327	0.804407	0.883146	Not Significant	-0.00150327	0.804407	0.883146	Not Significant
cg00033165		0.677963	0.735133	0.0571707	0.0830004	0.195842	Not Significant	-0.0571707	0.0830004	0.195842	Not Significant
cg00033220	TGIF1	0.0326537	0.0289588	-0.00369495	0.0504485	0.137582	Not Significant	0.00369495	0.0504485	0.137582	Not Significant
cg00033304	SENP2	0.481536	0.532759	0.051223	0.148697	0.293765	Not Significant	-0.051223	0.148697	0.293765	Not Significant
cg00033334	SETD8	0.887831	0.864044	-0.0237875	0.163298	0.31307	Not Significant	0.0237875	0.163298	0.31307	Not Significant
cg00033371	UHRF1	0.964929	0.983243	0.0183137	0.188123	0.344849	Not Significant	-0.0183137	0.188123	0.344849	Not Significant
cg00033457	TCEB1	0.0271064	0.0275273	0.000420883	0.418098	0.585935	Not Significant	-0.000420883	0.418098	0.585935	Not Significant
cg00033490	CROT	0.628335	0.723942	0.0956069	0.00152786	0.00997655	Not Significant	-0.0956069	0.00152786	0.00997655	Not Significant
cg00033516	FLJ13197;KLF3	0.0720342	0.0843984	0.0123643	0.0323717	0.0998624	Not Significant	-0.0123643	0.0323717	0.0998624	Not Significant
cg00033533	KIAA1539	0.0502287	0.0436874	-0.00654136	0.0319244	0.0988517	Not Significant	0.00654136	0.0319244	0.0988517	Not Significant
cg00033551	MGRN1	0.938712	0.962217	0.0235049	0.21153	0.37328	Not Significant	-0.0235049	0.21153	0.37328	Not Significant
cg00033643	SLC35B4	0.0235124	0.0248024	0.00128998	0.139531	0.281291	Not Significant	-0.00128998	0.139531	0.281291	Not Significant
cg00033666		0.594266	0.619371	0.0251055	0.386832	0.557097	Not Significant	-0.0251055	0.386832	0.557097	Not Significant
cg00033668	EPS8	0.0325073	0.0227249	-0.00978242	0.117212	0.249491	Not Significant	0.00978242	0.117212	0.249491	Not Significant
cg00033703		0.823127	0.872557	0.0494296	0.00199197	0.0122378	Not Significant	-0.0494296	0.00199197	0.0122378	Not Significant
cg00033773	MORG1;C19orf56	0.745142	0.701529	-0.0436128	0.0460323	0.128775	Not Significant	0.0436128	0.0460323	0.128775	Not Significant
cg00033806	TSNARE1	0.918647	0.950007	0.0313605	0.213571	0.375644	Not Significant	-0.0313605	0.213571	0.375644	Not Significant
cg00033834	KNDC1	0.500519	0.493202	-0.00731633	0.99778	0.998809	Not Significant	0.00731633	0.99778	0.998809	Not Significant
cg00033877	ATP11A	0.823089	0.842395	0.0193064	0.591244	0.731478	Not Significant	-0.0193064	0.591244	0.731478	Not Significant
cg00033915	ARHGEF18	0.940474	0.934499	-0.00597497	0.484913	0.644986	Not Significant	0.00597497	0.484913	0.644986	Not Significant
cg00034003	CTU2	0.808704	0.786882	-0.0218216	0.144058	0.28761	Not Significant	0.0218216	0.144058	0.28761	Not Significant
cg00034019	TAF8	0.0214438	0.0209763	-0.000467493	0.44415	0.609319	Not Significant	0.000467493	0.44415	0.609319	Not Significant
cg00034039	C9orf85;FAM108B1	0.0959318	0.0938746	-0.00205718	0.568389	0.713705	Not Significant	0.00205718	0.568389	0.713705	Not Significant
cg00034076	RALYL	0.49248	0.622802	0.130322	0.000883671	0.00654963	Not Significant	-0.130322	0.000883671	0.00654963	Not Significant
cg00034101	HEYL	0.413541	0.374273	-0.0392685	0.0337459	0.10293	Not Significant	0.0392685	0.0337459	0.10293	Not Significant
cg00034130	RHOG	0.0742365	0.0702473	-0.00398917	0.0922879	0.211026	Not Significant	0.00398917	0.0922879	0.211026	Not Significant
cg00034336		0.500414	0.528511	0.0280961	0.22188	0.385392	Not Significant	-0.0280961	0.22188	0.385392	Not Significant
cg00034376	UGP2	0.036454	0.0369877	0.000533652	0.774416	0.863318	Not Significant	-0.000533652	0.774416	0.863318	Not Significant
cg00034407		0.840125	0.860812	0.0206871	0.418098	0.585935	Not Significant	-0.0206871	0.418098	0.585935	Not Significant
cg00034416	FDPS	0.0144153	0.0155448	0.00112949	0.255092	0.423055	Not Significant	-0.00112949	0.255092	0.423055	Not Significant
cg00034433	CNIH3	0.100433	0.0974844	-0.00294892	0.502477	0.659539	Not Significant	0.00294892	0.502477	0.659539	Not Significant
cg00034468	ACTA1	0.519851	0.551223	0.0313727	0.22188	0.385392	Not Significant	-0.0313727	0.22188	0.385392	Not Significant
cg00034555	SAMD1	0.0277917	0.0264014	-0.00139034	0.241414	0.407634	Not Significant	0.00139034	0.241414	0.407634	Not Significant
cg00034556	MIR1977	0.257251	0.284153	0.0269023	0.136574	0.277201	Not Significant	-0.0269023	0.136574	0.277201	Not Significant
cg00034574	ZBTB46	0.768039	0.811145	0.0431058	0.0966753	0.217916	Not Significant	-0.0431058	0.0966753	0.217916	Not Significant
cg00034611	C16orf81	0.545984	0.581714	0.03573	0.129394	0.266979	Not Significant	-0.03573	0.129394	0.266979	Not Significant
cg00034639	SRD5A1P1	0.723726	0.691782	-0.0319437	0.00827467	0.0362093	Not Significant	0.0319437	0.00827467	0.0362093	Not Significant
cg00034755		0.492614	0.579102	0.0864873	0.0105526	0.0434947	Not Significant	-0.0864873	0.0105526	0.0434947	Not Significant
cg00034769	C14orf64	0.253779	0.2303	-0.0234794	0.107157	0.234291	Not Significant	0.0234794	0.107157	0.234291	Not Significant
cg00034852	PQLC1	0.0699399	0.064909	-0.00503088	0.266895	0.436063	Not Significant	0.00503088	0.266895	0.436063	Not Significant
cg00035000	RUNX3	0.206188	0.137596	-0.0685914	8.43259e-05	0.00107881	Not Significant	0.0685914	8.43259e-05	0.00107881	Not Significant
cg00035074	TTYH3	0.7382	0.634103	-0.104097	0.0021869	0.013147	Not Significant	0.104097	0.0021869	0.013147	Not Significant
cg00035197	CBFA2T3	0.62592	0.710611	0.0846908	0.000639686	0.0051	Not Significant	-0.0846908	0.000639686	0.0051	Not Significant
cg00035220	PTPRN2	0.772621	0.815947	0.0433262	0.11852	0.25138	Not Significant	-0.0433262	0.11852	0.25138	Not Significant
cg00035237	PUM1	0.0182258	0.0181811	-4.47417e-05	0.301917	0.473402	Not Significant	4.47417e-05	0.301917	0.473402	Not Significant
cg00035249	ARF1	0.0164352	0.0163559	-7.92845e-05	0.678433	0.796772	Not Significant	7.92845e-05	0.678433	0.796772	Not Significant
cg00035268	C6orf124	0.889785	0.922596	0.0328115	0.0029341	0.0164804	Not Significant	-0.0328115	0.0029341	0.0164804	Not Significant
cg00035316	HOXD8	0.517558	0.471153	-0.0464049	0.21153	0.37328	Not Significant	0.0464049	0.21153	0.37328	Not Significant
cg00035326	MTG1	0.0641853	0.0620753	-0.00211006	0.74055	0.840427	Not Significant	0.00211006	0.74055	0.840427	Not Significant
cg00035398	WDR60	0.0386068	0.034022	-0.00458483	0.650147	0.775956	Not Significant	0.00458483	0.650147	0.775956	Not Significant
cg00035453	ARID2;LOC400027	0.0689449	0.0653644	-0.00358046	0.513175	0.668526	Not Significant	0.00358046	0.513175	0.668526	Not Significant
cg00035623	UBE2S	0.133936	0.147602	0.0136659	0.843388	0.908191	Not Significant	-0.0136659	0.843388	0.908191	Not Significant
cg00035630	DEPDC7	0.606658	0.540958	-0.0656996	0.0735846	0.179969	Not Significant	0.0656996	0.0735846	0.179969	Not Significant
cg00035636		0.302361	0.327424	0.0250632	0.454153	0.618317	Not Significant	-0.0250632	0.454153	0.618317	Not Significant
cg00035673	DAXX	0.869626	0.884042	0.014416	0.271719	0.441161	Not Significant	-0.014416	0.271719	0.441161	Not Significant
cg00035812	ABI2	0.0360163	0.0338868	-0.0021295	0.215627	0.378137	Not Significant	0.0021295	0.215627	0.378137	Not Significant
cg00035923	C7orf50	0.785553	0.794701	0.00914798	0.808716	0.885842	Not Significant	-0.00914798	0.808716	0.885842	Not Significant
cg00035937	KRIT1;ANKIB1	0.640291	0.653116	0.0128249	0.488399	0.647929	Not Significant	-0.0128249	0.488399	0.647929	Not Significant
cg00035945	PARM1	0.0862615	0.0692174	-0.0170441	0.878366	0.929671	Not Significant	0.0170441	0.878366	0.929671	Not Significant
cg00035980		0.622259	0.632151	0.00989198	0.579764	0.722595	Not Significant	-0.00989198	0.579764	0.722595	Not Significant
cg00036011	HIST1H3G;HIST1H2BI	0.0697806	0.13277	0.0629891	0.638174	0.767174	Not Significant	-0.0629891	0.638174	0.767174	Not Significant
cg00036110	HPCAL4	0.495878	0.527637	0.0317582	0.516767	0.671452	Not Significant	-0.0317582	0.516767	0.671452	Not Significant
cg00036115	NUP107	0.0966971	0.0886965	-0.00800054	0.13223	0.27104	Not Significant	0.00800054	0.13223	0.27104	Not Significant
cg00036119	A2BP1	0.282717	0.394329	0.111612	8.31103e-07	3.41848e-05	Not Significant	-0.111612	8.31103e-07	3.41848e-05	Not Significant
cg00036137	GALP	0.747301	0.785978	0.038677	0.00357582	0.0191671	Not Significant	-0.038677	0.00357582	0.0191671	Not Significant
cg00036258	ADCY9	0.865178	0.868407	0.0032295	0.791515	0.874755	Not Significant	-0.0032295	0.791515	0.874755	Not Significant
cg00036263	KIF26B	0.968455	0.976206	0.00775148	0.856472	0.91625	Not Significant	-0.00775148	0.856472	0.91625	Not Significant
cg00036299	GRIN2A	0.298986	0.330703	0.0317168	0.839036	0.905357	Not Significant	-0.0317168	0.839036	0.905357	Not Significant
cg00036324		0.630806	0.651615	0.0208091	0.269299	0.438595	Not Significant	-0.0208091	0.269299	0.438595	Not Significant
cg00036328	ARL6IP4	0.0479259	0.047189	-0.000736951	0.873979	0.926944	Not Significant	0.000736951	0.873979	0.926944	Not Significant
cg00036347	LOC100132111;C2CD4D	0.383385	0.237981	-0.145404	2.40003e-06	7.43386e-05	Not Significant	0.145404	2.40003e-06	7.43386e-05	Not Significant
cg00036369	ATXN7	0.879779	0.878457	-0.00132225	0.727975	0.831624	Not Significant	0.00132225	0.727975	0.831624	Not Significant
cg00036386	MOGS	0.024601	0.0248242	0.000223192	0.509596	0.665612	Not Significant	-0.000223192	0.509596	0.665612	Not Significant
cg00036408		0.404324	0.478754	0.0744304	0.170125	0.321911	Not Significant	-0.0744304	0.170125	0.321911	Not Significant
cg00036440	NAT15	0.0401524	0.0411381	0.000985652	0.614512	0.749167	Not Significant	-0.000985652	0.614512	0.749167	Not Significant
cg00036570	USP40	0.902073	0.912438	0.0103644	0.241414	0.407634	Not Significant	-0.0103644	0.241414	0.407634	Not Significant
cg00036585		0.572123	0.636159	0.0640362	0.0102197	0.0424518	Not Significant	-0.0640362	0.0102197	0.0424518	Not Significant
cg00036588	SLA2	0.656747	0.639514	-0.0172337	0.491898	0.650769	Not Significant	0.0172337	0.491898	0.650769	Not Significant
cg00036599	C1orf54	0.910462	0.915072	0.00461023	0.787231	0.871979	Not Significant	-0.00461023	0.787231	0.871979	Not Significant
cg00036614		0.793259	0.868852	0.0755931	0.00206794	0.012586	Not Significant	-0.0755931	0.00206794	0.012586	Not Significant
cg00036664		0.207227	0.208708	0.00148053	0.666252	0.787893	Not Significant	-0.00148053	0.666252	0.787893	Not Significant
cg00036723	CCL1	0.26053	0.25267	-0.00786038	0.727975	0.831624	Not Significant	0.00786038	0.727975	0.831624	Not Significant
cg00036732	LZTS2	0.604564	0.591517	-0.0130466	0.304531	0.476063	Not Significant	0.0130466	0.304531	0.476063	Not Significant
cg00036788		0.627845	0.701331	0.0734862	0.0181573	0.0652207	Not Significant	-0.0734862	0.0181573	0.0652207	Not Significant
cg00036871	OBSL1;INHA	0.516021	0.548686	0.0326646	0.0125617	0.0495467	Not Significant	-0.0326646	0.0125617	0.0495467	Not Significant
cg00036976		0.526803	0.479174	-0.0476289	0.0603497	0.156349	Not Significant	0.0476289	0.0603497	0.156349	Not Significant
cg00037013		0.173137	0.150647	-0.0224906	0.0195659	0.0689316	Not Significant	0.0224906	0.0195659	0.0689316	Not Significant
cg00037056	DGKQ	0.778171	0.675662	-0.102509	2.67674e-06	8.04385e-05	Not Significant	0.102509	2.67674e-06	8.04385e-05	Not Significant
cg00037058	RBM45	0.0231277	0.0233083	0.000180514	0.170125	0.321911	Not Significant	-0.000180514	0.170125	0.321911	Not Significant
cg00037072	C1orf63	0.0152551	0.0153576	0.000102523	0.217697	0.380516	Not Significant	-0.000102523	0.217697	0.380516	Not Significant
cg00037117		0.806318	0.661297	-0.145021	0.000124468	0.00145624	Not Significant	0.145021	0.000124468	0.00145624	Not Significant
cg00037153		0.0627404	0.0478747	-0.0148657	0.770157	0.860471	Not Significant	0.0148657	0.770157	0.860471	Not Significant
cg00037223	MAZ	0.88121	0.847092	-0.0341177	4.79658e-05	0.000703001	Not Significant	0.0341177	4.79658e-05	0.000703001	Not Significant
cg00037314	LPHN1	0.981781	0.970711	-0.0110696	0.0381714	0.112589	Not Significant	0.0110696	0.0381714	0.112589	Not Significant
cg00037388	EML6	0.0681321	0.0569952	-0.0111369	0.0611147	0.15779	Not Significant	0.0111369	0.0611147	0.15779	Not Significant
cg00037400	CPNE7	0.0933482	0.0601867	-0.0331614	0.0376565	0.111481	Not Significant	0.0331614	0.0376565	0.111481	Not Significant
cg00037406		0.671897	0.725692	0.0537949	0.0718104	0.176827	Not Significant	-0.0537949	0.0718104	0.176827	Not Significant
cg00037441	RFX6	0.183548	0.243608	0.06006	0.00897969	0.0385101	Not Significant	-0.06006	0.00897969	0.0385101	Not Significant
cg00037450	PWP2	0.0235511	0.0234806	-7.04852e-05	0.516767	0.671452	Not Significant	7.04852e-05	0.516767	0.671452	Not Significant
cg00037457		0.71292	0.760857	0.0479368	0.0763129	0.184638	Not Significant	-0.0479368	0.0763129	0.184638	Not Significant
cg00037681	FAM113B;LOC100233209	0.700263	0.693456	-0.00680654	0.90476	0.945806	Not Significant	0.00680654	0.90476	0.945806	Not Significant
cg00037763	SETBP1	0.82793	0.827321	-0.000608942	0.948971	0.971511	Not Significant	0.000608942	0.948971	0.971511	Not Significant
cg00037856		0.564004	0.534332	-0.0296716	0.634204	0.764211	Not Significant	0.0296716	0.634204	0.764211	Not Significant
cg00037930	ATP11A	0.887223	0.886627	-0.000596416	0.90917	0.948452	Not Significant	0.000596416	0.90917	0.948452	Not Significant
cg00037940	PIK3CB	0.911314	0.926439	0.0151256	0.454153	0.618317	Not Significant	-0.0151256	0.454153	0.618317	Not Significant
cg00037952	C10orf26	0.731938	0.78638	0.0544415	2.3713e-05	0.000412677	Not Significant	-0.0544415	2.3713e-05	0.000412677	Not Significant
cg00038131	NOTCH2NL	0.894013	0.898449	0.00443631	0.557123	0.704731	Not Significant	-0.00443631	0.557123	0.704731	Not Significant
cg00038167	PNPLA6;MCOLN1	0.67704	0.758408	0.0813686	1.11455e-05	0.000233314	Not Significant	-0.0813686	1.11455e-05	0.000233314	Not Significant
cg00038233	OR10G8	0.846571	0.865146	0.0185746	0.698922	0.811337	Not Significant	-0.0185746	0.698922	0.811337	Not Significant
cg00038239	TMEM101	0.983732	0.986823	0.00309127	0.591244	0.731478	Not Significant	-0.00309127	0.591244	0.731478	Not Significant
cg00038342	PXDN	0.849599	0.856772	0.00717341	0.834689	0.902549	Not Significant	-0.00717341	0.834689	0.902549	Not Significant
cg00038436	TFAP4	0.0753966	0.0739176	-0.00147893	0.502477	0.659539	Not Significant	0.00147893	0.502477	0.659539	Not Significant
cg00038446	FASLG	0.751849	0.778259	0.0264098	0.123864	0.259193	Not Significant	-0.0264098	0.123864	0.259193	Not Significant
cg00038675	SMCP	0.300161	0.16888	-0.13128	2.31276e-09	5.6556e-07	Not Significant	0.13128	2.31276e-09	5.6556e-07	Not Significant
cg00038711	LGI3	0.111351	0.104454	-0.00689774	0.534921	0.686498	Not Significant	0.00689774	0.534921	0.686498	Not Significant
cg00038736	GGN	0.693631	0.684342	-0.00928976	0.922417	0.955906	Not Significant	0.00928976	0.922417	0.955906	Not Significant
cg00038857	CCL8	0.608236	0.690331	0.0820947	0.0032115	0.0176537	Not Significant	-0.0820947	0.0032115	0.0176537	Not Significant
cg00038877	CABC1	0.892051	0.898144	0.00609335	0.339872	0.511874	Not Significant	-0.00609335	0.339872	0.511874	Not Significant
cg00039016	FBXO31	0.810347	0.855991	0.0456438	0.00787583	0.034884	Not Significant	-0.0456438	0.00787583	0.034884	Not Significant
cg00039044	ENOPH1;HNRPDL	0.0142357	0.0143226	8.68962e-05	0.252776	0.420468	Not Significant	-8.68962e-05	0.252776	0.420468	Not Significant
cg00039070	EXOC4	0.945919	0.945822	-9.64746e-05	0.966707	0.981342	Not Significant	9.64746e-05	0.966707	0.981342	Not Significant
cg00039129		0.710675	0.824385	0.11371	2.15089e-06	6.85792e-05	Not Significant	-0.11371	2.15089e-06	6.85792e-05	Not Significant
cg00039147		0.622913	0.59486	-0.0280538	0.142536	0.285479	Not Significant	0.0280538	0.142536	0.285479	Not Significant
cg00039177	CUTA	0.0245812	0.0224039	-0.0021773	0.0319244	0.0988517	Not Significant	0.0021773	0.0319244	0.0988517	Not Significant
cg00039326	TRAPPC3	0.481431	0.554724	0.0732932	0.00490556	0.0243951	Not Significant	-0.0732932	0.00490556	0.0243951	Not Significant
cg00039385	SEMA6B	0.0945384	0.0879097	-0.00662866	0.457515	0.621231	Not Significant	0.00662866	0.457515	0.621231	Not Significant
cg00039463	CREBBP	0.504343	0.491018	-0.0133255	0.583579	0.725639	Not Significant	0.0133255	0.583579	0.725639	Not Significant
cg00039478	ABCA3	0.747186	0.766595	0.0194085	0.922417	0.955906	Not Significant	-0.0194085	0.922417	0.955906	Not Significant
cg00039480	SLC47A2	0.565069	0.623889	0.0588196	0.00827467	0.0362093	Not Significant	-0.0588196	0.00827467	0.0362093	Not Significant
cg00039505		0.0977865	0.0981994	0.000412956	0.900353	0.943234	Not Significant	-0.000412956	0.900353	0.943234	Not Significant
cg00039564	TAX1BP1	0.0771386	0.0782305	0.00109188	0.678433	0.796772	Not Significant	-0.00109188	0.678433	0.796772	Not Significant
cg00039627		0.0440747	0.0599573	0.0158826	0.241414	0.407634	Not Significant	-0.0158826	0.241414	0.407634	Not Significant
cg00039793	SFXN4	0.0141123	0.014154	4.17987e-05	0.0328243	0.100892	Not Significant	-4.17987e-05	0.0328243	0.100892	Not Significant
cg00039794	CCDC138	0.0173576	0.0174317	7.41272e-05	0.440843	0.606364	Not Significant	-7.41272e-05	0.440843	0.606364	Not Significant
cg00039801		0.0699762	0.021825	-0.0481512	0.715473	0.822877	Not Significant	0.0481512	0.715473	0.822877	Not Significant
cg00039864	COL23A1	0.643436	0.699311	0.0558751	0.0133723	0.0519175	Not Significant	-0.0558751	0.0133723	0.0519175	Not Significant
cg00039960	PHF23	0.0459761	0.0445202	-0.00145589	0.307159	0.478802	Not Significant	0.00145589	0.307159	0.478802	Not Significant
cg00040007	DLL4	0.132248	0.0757977	-0.0564503	0.142536	0.285479	Not Significant	0.0564503	0.142536	0.285479	Not Significant
cg00040008	KLHL2	0.0578849	0.057011	-0.000873871	0.90917	0.948452	Not Significant	0.000873871	0.90917	0.948452	Not Significant
cg00040027	SLC25A12	0.919681	0.915155	-0.00452647	0.184415	0.340241	Not Significant	0.00452647	0.184415	0.340241	Not Significant
cg00040047	TANK	0.9321	0.92383	-0.00826979	0.00214657	0.0129562	Not Significant	0.00826979	0.00214657	0.0129562	Not Significant
cg00040268	HOXA3	0.376376	0.405861	0.0294846	0.374736	0.545954	Not Significant	-0.0294846	0.374736	0.545954	Not Significant
cg00040312	HOXC4;HOXC5	0.44944	0.595779	0.146339	0.0012355	0.00846685	Not Significant	-0.146339	0.0012355	0.00846685	Not Significant
cg00040322		0.726922	0.759955	0.0330326	0.0880619	0.204239	Not Significant	-0.0330326	0.0880619	0.204239	Not Significant
cg00040367	NME7;BLZF1	0.0197455	0.0201392	0.000393702	0.158316	0.30652	Not Significant	-0.000393702	0.158316	0.30652	Not Significant
cg00040380	RPS27	0.0313571	0.0321194	0.000762246	0.299319	0.470771	Not Significant	-0.000762246	0.299319	0.470771	Not Significant
cg00040411		0.656366	0.643155	-0.0132105	0.549672	0.69861	Not Significant	0.0132105	0.549672	0.69861	Not Significant
cg00040426	LCN1	0.594619	0.558512	-0.0361068	0.161624	0.310959	Not Significant	0.0361068	0.161624	0.310959	Not Significant
cg00040427	PODNL1	0.808983	0.759516	-0.0494673	0.00364007	0.0194302	Not Significant	0.0494673	0.00364007	0.0194302	Not Significant
cg00040446	MYCL1	0.0640251	0.069396	0.00537094	0.572169	0.716794	Not Significant	-0.00537094	0.572169	0.716794	Not Significant
cg00040455	NR0B1	0.456809	0.517314	0.0605053	0.0472595	0.131275	Not Significant	-0.0605053	0.0472595	0.131275	Not Significant
cg00040466	SMOC2	0.643985	0.679559	0.0355739	0.150268	0.295928	Not Significant	-0.0355739	0.150268	0.295928	Not Significant
cg00040566	EBF3	0.944174	0.944916	0.000742527	0.0922879	0.211026	Not Significant	-0.000742527	0.0922879	0.211026	Not Significant
cg00040569		0.0319954	0.0375545	0.00555908	0.217697	0.380516	Not Significant	-0.00555908	0.217697	0.380516	Not Significant
cg00040575	MICAL3	0.365385	0.390818	0.0254328	0.090155	0.207621	Not Significant	-0.0254328	0.090155	0.207621	Not Significant
cg00040588	MXRA8	0.355243	0.240455	-0.114788	4.55821e-08	4.27523e-06	Not Significant	0.114788	4.55821e-08	4.27523e-06	Not Significant
cg00040590		0.580182	0.609232	0.0290494	0.230417	0.395138	Not Significant	-0.0290494	0.230417	0.395138	Not Significant
cg00040861	LSM7;SPPL2B	0.0374483	0.0357901	-0.00165829	0.266895	0.436063	Not Significant	0.00165829	0.266895	0.436063	Not Significant
cg00040862	TPO	0.728205	0.788307	0.0601019	0.0165848	0.0609894	Not Significant	-0.0601019	0.0165848	0.0609894	Not Significant
cg00040873	NDUFB10	0.148527	0.154764	0.00623726	0.178956	0.333266	Not Significant	-0.00623726	0.178956	0.333266	Not Significant
cg00040923	ARMCX1	0.705641	0.811146	0.105505	9.59812e-08	7.25565e-06	Not Significant	-0.105505	9.59812e-08	7.25565e-06	Not Significant
cg00040986	ARHGEF11	0.859335	0.850827	-0.00850829	0.150268	0.295928	Not Significant	0.00850829	0.150268	0.295928	Not Significant
cg00041014	KTI12;TXNDC12	0.721344	0.743233	0.0218886	0.477981	0.639016	Not Significant	-0.0218886	0.477981	0.639016	Not Significant
cg00041047	SLC6A16	0.803905	0.834504	0.0305994	0.359949	0.531638	Not Significant	-0.0305994	0.359949	0.531638	Not Significant
cg00041084		0.058371	0.0436222	-0.0147488	0.307159	0.478802	Not Significant	0.0147488	0.307159	0.478802	Not Significant
cg00041270		0.318285	0.403815	0.08553	0.0092764	0.0394449	Not Significant	-0.08553	0.0092764	0.0394449	Not Significant
cg00041328	C17orf85	0.0256271	0.0259139	0.000286817	0.727975	0.831624	Not Significant	-0.000286817	0.727975	0.831624	Not Significant
cg00041368	DLGAP1	0.904204	0.914053	0.00984926	0.354138	0.52601	Not Significant	-0.00984926	0.354138	0.52601	Not Significant
cg00041401	PTPN22	0.215427	0.424762	0.209335	2.46651e-06	7.58657e-05	Not Significant	-0.209335	2.46651e-06	7.58657e-05	Not Significant
cg00041467	MKI67IP	0.0299048	0.0315669	0.00166214	0.99334	0.996397	Not Significant	-0.00166214	0.99334	0.996397	Not Significant
cg00041575	C11orf21;TSPAN32	0.398977	0.329712	-0.0692648	0.0110701	0.0450718	Not Significant	0.0692648	0.0110701	0.0450718	Not Significant
cg00041599	UNC5A	0.112494	0.220102	0.107607	0.0247343	0.0819302	Not Significant	-0.107607	0.0247343	0.0819302	Not Significant
cg00041636		0.68248	0.682222	-0.000258267	0.962271	0.978929	Not Significant	0.000258267	0.962271	0.978929	Not Significant
cg00041666	SYNE1	0.357685	0.534233	0.176548	2.27598e-10	1.23323e-07	Not Significant	-0.176548	2.27598e-10	1.23323e-07	Not Significant
cg00041759	KLC2	0.0153714	0.0157995	0.000428038	0.0666972	0.167924	Not Significant	-0.000428038	0.0666972	0.167924	Not Significant
cg00041865		0.936037	0.936161	0.000123607	0.57596	0.719699	Not Significant	-0.000123607	0.57596	0.719699	Not Significant
cg00041872		0.23772	0.2917	0.0539807	0.0726931	0.178393	Not Significant	-0.0539807	0.0726931	0.178393	Not Significant
cg00041873		0.805	0.854333	0.0493329	0.00855051	0.0371263	Not Significant	-0.0493329	0.00855051	0.0371263	Not Significant
cg00041898	TSNARE1	0.901242	0.914833	0.0135906	0.800103	0.880301	Not Significant	-0.0135906	0.800103	0.880301	Not Significant
cg00041901	CD164	0.0321207	0.0290352	-0.00308546	0.0491519	0.135038	Not Significant	0.00308546	0.0491519	0.135038	Not Significant
cg00041989		0.596951	0.703742	0.106791	3.10676e-05	0.000506011	Not Significant	-0.106791	3.10676e-05	0.000506011	Not Significant
cg00042081	RSPO3	0.857393	0.929564	0.0721706	1.11844e-07	8.10855e-06	Not Significant	-0.0721706	1.11844e-07	8.10855e-06	Not Significant
cg00042144	C1orf74	0.0596645	0.0664266	0.00676218	0.195703	0.354172	Not Significant	-0.00676218	0.195703	0.354172	Not Significant
cg00042186	KCNK12	0.329801	0.303468	-0.0263326	0.296735	0.468041	Not Significant	0.0263326	0.296735	0.468041	Not Significant
cg00042263		0.474621	0.604187	0.129566	2.09481e-05	0.000375847	Not Significant	-0.129566	2.09481e-05	0.000375847	Not Significant
cg00042325	LOC728743	0.775309	0.731683	-0.0436254	0.00612853	0.0288831	Not Significant	0.0436254	0.00612853	0.0288831	Not Significant
cg00042356	PARK7	0.0137806	0.0146946	0.000914044	0.103567	0.2287	Not Significant	-0.000914044	0.103567	0.2287	Not Significant
cg00042409	CCDC52	0.350013	0.372491	0.0224778	0.454153	0.618317	Not Significant	-0.0224778	0.454153	0.618317	Not Significant
cg00042478	ANKH	0.961649	0.959054	-0.00259509	0.0977978	0.219643	Not Significant	0.00259509	0.0977978	0.219643	Not Significant
cg00042568	NR2C2	0.142169	0.108774	-0.0333947	0.00869149	0.0375787	Not Significant	0.0333947	0.00869149	0.0375787	Not Significant
cg00042611	CCDC135	0.91728	0.951573	0.034293	0.922417	0.955906	Not Significant	-0.034293	0.922417	0.955906	Not Significant
cg00042657	METTL13	0.972922	0.970971	-0.00195153	0.0912165	0.209306	Not Significant	0.00195153	0.0912165	0.209306	Not Significant
cg00042837	LASP1	0.437858	0.431125	-0.00673337	0.895949	0.94067	Not Significant	0.00673337	0.895949	0.94067	Not Significant
cg00042874	PLEKHH3	0.0160529	0.0165211	0.000468187	0.440843	0.606364	Not Significant	-0.000468187	0.440843	0.606364	Not Significant
cg00042882	AP1S1	0.237971	0.145807	-0.0921637	3.06586e-06	8.90261e-05	Not Significant	0.0921637	3.06586e-06	8.90261e-05	Not Significant
cg00042914	C18orf16;AQP4	0.606635	0.686869	0.0802338	0.0018131	0.0113833	Not Significant	-0.0802338	0.0018131	0.0113833	Not Significant
cg00043004	NOXO1	0.145292	0.135664	-0.00962875	0.491898	0.650769	Not Significant	0.00962875	0.491898	0.650769	Not Significant
cg00043005	DOT1L	0.601148	0.540159	-0.0609895	0.0328243	0.100892	Not Significant	0.0609895	0.0328243	0.100892	Not Significant
cg00043043	PEX1	0.922499	0.924198	0.00169899	0.650147	0.775956	Not Significant	-0.00169899	0.650147	0.775956	Not Significant
cg00043095	SGPP2	0.0288277	0.0286705	-0.000157227	0.542272	0.692496	Not Significant	0.000157227	0.542272	0.692496	Not Significant
cg00043284	TBC1D16	0.853608	0.87626	0.0226527	0.0265751	0.0863352	Not Significant	-0.0226527	0.0265751	0.0863352	Not Significant
cg00043364	PHF15	0.783254	0.838307	0.0550536	7.00011e-05	0.000935355	Not Significant	-0.0550536	7.00011e-05	0.000935355	Not Significant
cg00043371	COG1	0.0158708	0.0157665	-0.000104345	0.182582	0.337933	Not Significant	0.000104345	0.182582	0.337933	Not Significant
cg00043379	FGF3	0.120843	0.150571	0.029728	0.279067	0.449074	Not Significant	-0.029728	0.279067	0.449074	Not Significant
cg00043444		0.761833	0.869668	0.107835	0.000108592	0.0013123	Not Significant	-0.107835	0.000108592	0.0013123	Not Significant
cg00043510	GNG4	0.433175	0.324716	-0.108459	0.00592408	0.028154	Not Significant	0.108459	0.00592408	0.028154	Not Significant
cg00043599	BTBD19	0.598218	0.614067	0.0158483	0.151852	0.297995	Not Significant	-0.0158483	0.151852	0.297995	Not Significant
cg00043788	VSX1	0.384838	0.431451	0.0466124	0.11852	0.25138	Not Significant	-0.0466124	0.11852	0.25138	Not Significant
cg00043790	KCNAB2	0.695997	0.684407	-0.0115902	0.70718	0.817136	Not Significant	0.0115902	0.70718	0.817136	Not Significant
cg00043800	LOC100189589	0.729683	0.763719	0.0340362	0.0129614	0.0507206	Not Significant	-0.0340362	0.0129614	0.0507206	Not Significant
cg00043819		0.194419	0.152384	-0.0420349	0.414906	0.583127	Not Significant	0.0420349	0.414906	0.583127	Not Significant
cg00043949	WDR27	0.913348	0.927295	0.013947	0.159964	0.308753	Not Significant	-0.013947	0.159964	0.308753	Not Significant
cg00044050	C16orf75	0.0527655	0.052208	-0.000557416	0.913583	0.950886	Not Significant	0.000557416	0.913583	0.950886	Not Significant
cg00044097	FHL2	0.651974	0.69553	0.0435561	0.230417	0.395138	Not Significant	-0.0435561	0.230417	0.395138	Not Significant
cg00044107	COL12A1	0.529959	0.44415	-0.0858094	0.0700715	0.173789	Not Significant	0.0858094	0.0700715	0.173789	Not Significant
cg00044170	FOXM1;C12orf32	0.0149652	0.0154262	0.000461041	0.0912165	0.209306	Not Significant	-0.000461041	0.0912165	0.209306	Not Significant
cg00044245	EPHA7	0.270926	0.233462	-0.0374646	0.184415	0.340241	Not Significant	0.0374646	0.184415	0.340241	Not Significant
cg00044299	KCTD1	0.666583	0.533767	-0.132816	0.000577366	0.00471329	Not Significant	0.132816	0.000577366	0.00471329	Not Significant
cg00044318	WTIP	0.793721	0.774073	-0.0196476	0.0236836	0.0793552	Not Significant	0.0196476	0.0236836	0.0793552	Not Significant
cg00044372	KIAA0513	0.360116	0.396177	0.0360608	0.418098	0.585935	Not Significant	-0.0360608	0.418098	0.585935	Not Significant
cg00044463	GLT25D2	0.12702	0.108747	-0.0182736	0.155058	0.302235	Not Significant	0.0182736	0.155058	0.302235	Not Significant
cg00044466		0.577288	0.64355	0.0662623	0.000372415	0.00335595	Not Significant	-0.0662623	0.000372415	0.00335595	Not Significant
cg00044505		0.170901	0.214727	0.0438261	0.0460323	0.128775	Not Significant	-0.0438261	0.0460323	0.128775	Not Significant
cg00044665	CDH5	0.444661	0.453479	0.00881852	0.826009	0.897177	Not Significant	-0.00881852	0.826009	0.897177	Not Significant
cg00044796		0.511874	0.611391	0.099517	0.00441942	0.0225326	Not Significant	-0.099517	0.00441942	0.0225326	Not Significant
cg00044871	ATP8A2	0.424275	0.501866	0.0775911	0.00222793	0.0133422	Not Significant	-0.0775911	0.00222793	0.0133422	Not Significant
cg00044950	EHMT2	0.978117	0.972275	-0.00584174	0.0573688	0.15087	Not Significant	0.00584174	0.0573688	0.15087	Not Significant
cg00044995	C2CD4C	0.11519	0.100591	-0.0145993	0.357036	0.528841	Not Significant	0.0145993	0.357036	0.528841	Not Significant
cg00045061	NSMAF	0.0584653	0.0732465	0.0147812	0.516767	0.671452	Not Significant	-0.0147812	0.516767	0.671452	Not Significant
cg00045114		0.668733	0.724991	0.0562579	0.294166	0.465336	Not Significant	-0.0562579	0.294166	0.465336	Not Significant
cg00045118	RUNX1T1	0.353963	0.379328	0.0253649	0.966707	0.981342	Not Significant	-0.0253649	0.966707	0.981342	Not Significant
cg00045190		0.0142853	0.0164139	0.00212858	0.193787	0.351926	Not Significant	-0.00212858	0.193787	0.351926	Not Significant
cg00045275		0.120337	0.104867	-0.0154701	0.437551	0.603456	Not Significant	0.0154701	0.437551	0.603456	Not Significant
cg00045303	SETD4	0.0181482	0.0176054	-0.000542781	0.719632	0.825782	Not Significant	0.000542781	0.719632	0.825782	Not Significant
cg00045515	RBL1	0.621229	0.444289	-0.17694	8.07758e-07	3.3508e-05	Not Significant	0.17694	8.07758e-07	3.3508e-05	Not Significant
cg00045532		0.545155	0.531544	-0.013611	0.33427	0.506249	Not Significant	0.013611	0.33427	0.506249	Not Significant
cg00045607	ARHGAP30	0.581525	0.584499	0.00297411	0.917999	0.953388	Not Significant	-0.00297411	0.917999	0.953388	Not Significant
cg00045689	LYST;MIR1537	0.867704	0.865385	-0.00231892	0.622356	0.755132	Not Significant	0.00231892	0.622356	0.755132	Not Significant
cg00045690	PSMB9	0.890235	0.840186	-0.0500487	0.000116275	0.00138219	Not Significant	0.0500487	0.000116275	0.00138219	Not Significant
cg00045748	RRP7A	0.829741	0.854064	0.0243231	0.00177915	0.0112215	Not Significant	-0.0243231	0.00177915	0.0112215	Not Significant
cg00045753	PHF19	0.913318	0.902379	-0.0109386	0.0595927	0.154979	Not Significant	0.0109386	0.0595927	0.154979	Not Significant
cg00045762	ODZ2	0.422019	0.407987	-0.014032	0.618429	0.752093	Not Significant	0.014032	0.618429	0.752093	Not Significant
cg00045787	SNTB2	0.846465	0.871665	0.0252006	0.00678057	0.0311624	Not Significant	-0.0252006	0.00678057	0.0311624	Not Significant
cg00045902	PWWP2B	0.383324	0.346321	-0.037003	0.0989307	0.221418	Not Significant	0.037003	0.0989307	0.221418	Not Significant
cg00045910		0.200145	0.191768	-0.00837712	0.22612	0.390251	Not Significant	0.00837712	0.22612	0.390251	Not Significant
cg00046018	PPP1R12B	0.0171623	0.018282	0.00111966	0.0912165	0.209306	Not Significant	-0.00111966	0.0912165	0.209306	Not Significant
cg00046021	PLOD3	0.875316	0.811286	-0.06403	0.0011205	0.00785689	Not Significant	0.06403	0.0011205	0.00785689	Not Significant
cg00046026	COL20A1	0.373919	0.377992	0.00407269	0.940112	0.966428	Not Significant	-0.00407269	0.940112	0.966428	Not Significant
cg00046041	SLC7A5P2	0.0841395	0.0823345	-0.00180503	0.622356	0.755132	Not Significant	0.00180503	0.622356	0.755132	Not Significant
cg00046099	GNL3L	0.190713	0.132698	-0.058015	0.005256	0.0257109	Not Significant	0.058015	0.005256	0.0257109	Not Significant
cg00046105	C1orf57	0.810863	0.801022	-0.00984039	0.22188	0.385392	Not Significant	0.00984039	0.22188	0.385392	Not Significant
cg00046336		0.804728	0.820172	0.0154438	0.279067	0.449074	Not Significant	-0.0154438	0.279067	0.449074	Not Significant
cg00046499	GPR149	0.359694	0.605962	0.246268	1.01369e-06	3.95239e-05	Not Significant	-0.246268	1.01369e-06	3.95239e-05	Not Significant
cg00046560	SNRPA1	0.0825457	0.0779664	-0.00457929	0.396058	0.565856	Not Significant	0.00457929	0.396058	0.565856	Not Significant
cg00046623	PXDNL	0.890842	0.906849	0.0160069	0.606711	0.743185	Not Significant	-0.0160069	0.606711	0.743185	Not Significant
cg00046625	PDE4B	0.402008	0.500095	0.0980879	0.00152786	0.00997655	Not Significant	-0.0980879	0.00152786	0.00997655	Not Significant
cg00046744	LRP6	0.19838	0.157418	-0.0409626	0.139531	0.281291	Not Significant	0.0409626	0.139531	0.281291	Not Significant
cg00046815	CAPS2	0.0510561	0.0563238	0.00526765	0.217697	0.380516	Not Significant	-0.00526765	0.217697	0.380516	Not Significant
cg00046899		0.278724	0.208086	-0.070638	9.07196e-06	0.000200057	Not Significant	0.070638	9.07196e-06	0.000200057	Not Significant
cg00046913	HAGH;FAHD1	0.0322664	0.03362	0.00135365	0.255092	0.423055	Not Significant	-0.00135365	0.255092	0.423055	Not Significant
cg00046991	MYO1D	0.890194	0.926812	0.0366188	0.0442418	0.125151	Not Significant	-0.0366188	0.0442418	0.125151	Not Significant
cg00047050	CUL5	0.0607515	0.0720561	0.0113047	0.00105633	0.00750505	Not Significant	-0.0113047	0.00105633	0.00750505	Not Significant
cg00047052		0.690422	0.738714	0.0482912	0.0466425	0.130027	Not Significant	-0.0482912	0.0466425	0.130027	Not Significant
cg00047079	RNF219	0.810049	0.787399	-0.0226499	0.0021869	0.013147	Not Significant	0.0226499	0.0021869	0.013147	Not Significant
cg00047162		0.466229	0.458322	-0.00790686	0.527621	0.680473	Not Significant	0.00790686	0.527621	0.680473	Not Significant
cg00047185	MIR526B	0.770415	0.840194	0.0697794	3.68261e-05	0.000576298	Not Significant	-0.0697794	3.68261e-05	0.000576298	Not Significant
cg00047287	CPT1B;CHKB-CPT1B	0.881202	0.901944	0.0207422	0.0226719	0.0768576	Not Significant	-0.0207422	0.0226719	0.0768576	Not Significant
cg00047338	BAHCC1	0.662029	0.618568	-0.0434602	0.123864	0.259193	Not Significant	0.0434602	0.123864	0.259193	Not Significant
cg00047469	POLE3;C9orf43	0.0848858	0.0813745	-0.00351122	0.323246	0.495346	Not Significant	0.00351122	0.323246	0.495346	Not Significant
cg00047683	PKD1L3	0.635556	0.611758	-0.0237977	0.44747	0.612293	Not Significant	0.0237977	0.44747	0.612293	Not Significant
cg00047694	LOC732275	0.290158	0.306993	0.0168352	0.65818	0.781938	Not Significant	-0.0168352	0.65818	0.781938	Not Significant
cg00047815	PHF21B	0.877009	0.899374	0.022365	0.228261	0.392659	Not Significant	-0.022365	0.228261	0.392659	Not Significant
cg00047844	CBX2	0.0192591	0.0205126	0.00125343	0.0158443	0.058951	Not Significant	-0.00125343	0.0158443	0.058951	Not Significant
cg00048370		0.598306	0.738451	0.140145	7.50796e-05	0.000985628	Not Significant	-0.140145	7.50796e-05	0.000985628	Not Significant
cg00048436		0.681954	0.679689	-0.00226493	0.719632	0.825782	Not Significant	0.00226493	0.719632	0.825782	Not Significant
cg00048697	PDCL2	0.579537	0.637652	0.0581148	0.0849959	0.199095	Not Significant	-0.0581148	0.0849959	0.199095	Not Significant
cg00048746	CCDC103;EFTUD2	0.0667156	0.0659434	-0.000772143	0.513175	0.668526	Not Significant	0.000772143	0.513175	0.668526	Not Significant
cg00048759	STAG3;GPC2	0.481435	0.446004	-0.0354312	0.215627	0.378137	Not Significant	0.0354312	0.215627	0.378137	Not Significant
cg00048832	GABRA1	0.121346	0.351687	0.23034	1.18778e-08	1.67823e-06	Not Significant	-0.23034	1.18778e-08	1.67823e-06	Not Significant
cg00048838	HIST1H2BN;HIST1H2AK	0.0378585	0.0395993	0.00174086	0.638174	0.767174	Not Significant	-0.00174086	0.638174	0.767174	Not Significant
cg00049033	CBLN1	0.211098	0.284991	0.0738931	0.0658749	0.166395	Not Significant	-0.0738931	0.0658749	0.166395	Not Significant
cg00049047	GDNF	0.245174	0.308378	0.0632041	0.127994	0.265031	Not Significant	-0.0632041	0.127994	0.265031	Not Significant
cg00049102	DACH1	0.929288	0.93595	0.00666239	0.922417	0.955906	Not Significant	-0.00666239	0.922417	0.955906	Not Significant
cg00049156	TMED5	0.829836	0.880778	0.0509412	0.0223431	0.0760362	Not Significant	-0.0509412	0.0223431	0.0760362	Not Significant
cg00049253	EXOC8;C1orf124	0.0669133	0.0699746	0.00306122	0.723799	0.828673	Not Significant	-0.00306122	0.723799	0.828673	Not Significant
cg00049286	TMEM177	0.0249584	0.024947	-1.14159e-05	0.0332824	0.101918	Not Significant	1.14159e-05	0.0332824	0.101918	Not Significant
cg00049323	LOC25845	0.131577	0.0959053	-0.0356721	6.81443e-06	0.000161281	Not Significant	0.0356721	6.81443e-06	0.000161281	Not Significant
cg00049330	PIGN;KIAA1468	0.0289319	0.0307046	0.00177268	0.602827	0.740274	Not Significant	-0.00177268	0.602827	0.740274	Not Significant
cg00049380	HSDL1	0.860182	0.663674	-0.196509	2.03583e-06	6.58229e-05	Not Significant	0.196509	2.03583e-06	6.58229e-05	Not Significant
cg00049382		0.088178	0.109233	0.0210549	0.0133723	0.0519175	Not Significant	-0.0210549	0.0133723	0.0519175	Not Significant
cg00049400	WARS2	0.966287	0.96767	0.00138323	0.0250933	0.0828119	Not Significant	-0.00138323	0.0250933	0.0828119	Not Significant
cg00049411	PLCD3;ACBD4	0.0659417	0.0643275	-0.0016142	0.748972	0.846036	Not Significant	0.0016142	0.748972	0.846036	Not Significant
cg00049440	KLF9	0.192181	0.138079	-0.0541017	0.0269572	0.0872377	Not Significant	0.0541017	0.0269572	0.0872377	Not Significant
cg00049475	SVIL	0.437264	0.396097	-0.0411668	0.201533	0.361343	Not Significant	0.0411668	0.201533	0.361343	Not Significant
cg00049502	C12orf47;MAPKAPK5	0.0478795	0.0449094	-0.00297008	0.342695	0.514704	Not Significant	0.00297008	0.342695	0.514704	Not Significant
cg00049595		0.297383	0.356604	0.0592217	0.0160878	0.0596175	Not Significant	-0.0592217	0.0160878	0.0596175	Not Significant
cg00049616	CLYBL	0.656453	0.812189	0.155735	9.05101e-07	3.6425e-05	Not Significant	-0.155735	9.05101e-07	3.6425e-05	Not Significant
cg00049664	CMTM2	0.587942	0.597534	0.00959202	0.852106	0.913625	Not Significant	-0.00959202	0.852106	0.913625	Not Significant
cg00049691		0.909587	0.927542	0.017955	0.00623312	0.0292554	Not Significant	-0.017955	0.00623312	0.0292554	Not Significant
cg00049709	PRDM16	0.568066	0.585783	0.0177165	0.484913	0.644986	Not Significant	-0.0177165	0.484913	0.644986	Not Significant
cg00049718	CSDE1	0.0183872	0.0180748	-0.000312379	0.9889	0.993848	Not Significant	0.000312379	0.9889	0.993848	Not Significant
cg00049729		0.404387	0.47332	0.0689334	0.00465675	0.02344	Not Significant	-0.0689334	0.00465675	0.02344	Not Significant
cg00049868		0.76392	0.838195	0.0742741	0.188123	0.344849	Not Significant	-0.0742741	0.188123	0.344849	Not Significant
cg00049883		0.159785	0.111678	-0.0481071	2.88712e-05	0.000478288	Not Significant	0.0481071	2.88712e-05	0.000478288	Not Significant
cg00049894	NOM1	0.871191	0.874165	0.0029741	0.761662	0.85484	Not Significant	-0.0029741	0.761662	0.85484	Not Significant
cg00049947	RNF216	0.058188	0.0552425	-0.0029455	0.243657	0.410125	Not Significant	0.0029455	0.243657	0.410125	Not Significant
cg00049973	APPBP2	0.0128312	0.0136053	0.000774104	0.0683673	0.170833	Not Significant	-0.000774104	0.0683673	0.170833	Not Significant
cg00050133		0.754826	0.637214	-0.117612	0.000349435	0.00319603	Not Significant	0.117612	0.000349435	0.00319603	Not Significant
cg00050152	BTNL9	0.0234394	0.0197617	-0.00367766	0.557123	0.704731	Not Significant	0.00367766	0.557123	0.704731	Not Significant
cg00050224	RNF213;LOC100294362	0.950486	0.946538	-0.00394858	0.0491519	0.135038	Not Significant	0.00394858	0.0491519	0.135038	Not Significant
cg00050247		0.0335527	0.0353656	0.0018129	0.913583	0.950886	Not Significant	-0.0018129	0.913583	0.950886	Not Significant
cg00050271	CMIP	0.908302	0.889688	-0.0186149	0.000666322	0.00525943	Not Significant	0.0186149	0.000666322	0.00525943	Not Significant
cg00050289	SMURF2	0.919526	0.9157	-0.00382642	0.269299	0.438595	Not Significant	0.00382642	0.269299	0.438595	Not Significant
cg00050294		0.447458	0.556536	0.109078	0.000190406	0.00201123	Not Significant	-0.109078	0.000190406	0.00201123	Not Significant
cg00050312	PRKCA	0.0514439	0.0434175	-0.0080264	0.301917	0.473402	Not Significant	0.0080264	0.301917	0.473402	Not Significant
cg00050402		0.559918	0.608643	0.0487249	0.119838	0.253312	Not Significant	-0.0487249	0.119838	0.253312	Not Significant
cg00050482		0.505449	0.466936	-0.0385131	0.248187	0.415275	Not Significant	0.0385131	0.248187	0.415275	Not Significant
cg00050496	MGC14436	0.163101	0.108865	-0.0542358	6.29892e-06	0.000152145	Not Significant	0.0542358	6.29892e-06	0.000152145	Not Significant
cg00050590	SERPINB8	0.0233539	0.0226828	-0.000671071	0.408565	0.577399	Not Significant	0.000671071	0.408565	0.577399	Not Significant
cg00050692	DNMT3A	0.38717	0.414681	0.0275108	0.467686	0.630174	Not Significant	-0.0275108	0.467686	0.630174	Not Significant
cg00050792	COL4A1	0.889529	0.904495	0.0149665	0.396058	0.565856	Not Significant	-0.0149665	0.396058	0.565856	Not Significant
cg00050938	GNAI2	0.933756	0.924676	-0.00908079	0.0922879	0.211026	Not Significant	0.00908079	0.0922879	0.211026	Not Significant
cg00050984	MAP2	0.0239955	0.0364795	0.0124841	0.00553351	0.0267425	Not Significant	-0.0124841	0.00553351	0.0267425	Not Significant
cg00051068	JAG1	0.0392188	0.0410415	0.00182266	0.354138	0.52601	Not Significant	-0.00182266	0.354138	0.52601	Not Significant
cg00051179	GABRA1	0.126517	0.299316	0.172799	3.32479e-06	9.47754e-05	Not Significant	-0.172799	3.32479e-06	9.47754e-05	Not Significant
cg00051307		0.79562	0.821099	0.0254793	0.460892	0.624242	Not Significant	-0.0254793	0.460892	0.624242	Not Significant
cg00051371	CCL24	0.48228	0.576711	0.0944314	2.25678e-05	0.000397701	Not Significant	-0.0944314	2.25678e-05	0.000397701	Not Significant
cg00051483	GIMAP7	0.181022	0.196701	0.0156797	0.944541	0.969028	Not Significant	-0.0156797	0.944541	0.969028	Not Significant
cg00051546		0.0446098	0.0398917	-0.00471816	0.195703	0.354172	Not Significant	0.00471816	0.195703	0.354172	Not Significant
cg00051590	VARS	0.874573	0.880966	0.00639268	0.115916	0.247547	Not Significant	-0.00639268	0.115916	0.247547	Not Significant
cg00051595		0.0312864	0.0310183	-0.000268068	0.171864	0.324165	Not Significant	0.000268068	0.171864	0.324165	Not Significant
cg00051662	CYP2C19	0.599214	0.702136	0.102921	0.000589359	0.00478749	Not Significant	-0.102921	0.000589359	0.00478749	Not Significant
cg00051704		0.921235	0.923817	0.00258196	0.674363	0.793856	Not Significant	-0.00258196	0.674363	0.793856	Not Significant
cg00051782		0.0623086	0.0621724	-0.000136147	0.678433	0.796772	Not Significant	0.000136147	0.678433	0.796772	Not Significant
cg00051818		0.925267	0.924656	-0.000611038	0.191885	0.349561	Not Significant	0.000611038	0.191885	0.349561	Not Significant
cg00051952		0.853452	0.860629	0.00717623	0.450805	0.615293	Not Significant	-0.00717623	0.450805	0.615293	Not Significant
cg00051979	C10orf4	0.0846589	0.0817029	-0.00295603	0.399163	0.568763	Not Significant	0.00295603	0.399163	0.568763	Not Significant
cg00052046	SLC4A11	0.899564	0.860984	-0.0385797	0.000116275	0.00138219	Not Significant	0.0385797	0.000116275	0.00138219	Not Significant
cg00052246	FOXP1	0.853765	0.88907	0.0353051	0.0065566	0.0303751	Not Significant	-0.0353051	0.0065566	0.0303751	Not Significant
cg00052290	ATAD1;CFLP1	0.0380563	0.0361343	-0.00192198	0.666252	0.787893	Not Significant	0.00192198	0.666252	0.787893	Not Significant
cg00052385	ST3GAL1	0.692032	0.768075	0.0760431	9.30939e-06	0.000204051	Not Significant	-0.0760431	9.30939e-06	0.000204051	Not Significant
cg00052422	CTNNB1	0.0137276	0.0140099	0.000282344	0.354138	0.52601	Not Significant	-0.000282344	0.354138	0.52601	Not Significant
cg00052433	ZCCHC14	0.946595	0.942987	-0.00360809	0.191885	0.349561	Not Significant	0.00360809	0.191885	0.349561	Not Significant
cg00052550	SCLY	0.0169066	0.0150974	-0.00180927	0.323246	0.495346	Not Significant	0.00180927	0.323246	0.495346	Not Significant
cg00052561	ZNF627	0.0896284	0.0936175	0.0039891	0.150268	0.295928	Not Significant	-0.0039891	0.150268	0.295928	Not Significant
cg00052578	TMEM108	0.135582	0.249865	0.114283	0.0011205	0.00785689	Not Significant	-0.114283	0.0011205	0.00785689	Not Significant
cg00052588		0.539262	0.476164	-0.0630982	0.0419462	0.120491	Not Significant	0.0630982	0.0419462	0.120491	Not Significant
cg00052772	B3GALT4	0.457606	0.388677	-0.0689284	0.00263016	0.015155	Not Significant	0.0689284	0.00263016	0.015155	Not Significant
cg00052903	PRB3	0.605895	0.664537	0.0586424	0.0504485	0.137582	Not Significant	-0.0586424	0.0504485	0.137582	Not Significant
cg00052964		0.914648	0.85035	-0.064298	0.0033892	0.0183921	Not Significant	0.064298	0.0033892	0.0183921	Not Significant
cg00053010		0.0649972	0.0329041	-0.0320931	0.0442418	0.125151	Not Significant	0.0320931	0.0442418	0.125151	Not Significant
cg00053063	NCKAP5	0.835425	0.81384	-0.0215848	0.158316	0.30652	Not Significant	0.0215848	0.158316	0.30652	Not Significant
cg00053073	PDE4C	0.134388	0.134701	0.000313122	0.591244	0.731478	Not Significant	-0.000313122	0.591244	0.731478	Not Significant
cg00053086		0.936923	0.934882	-0.00204089	0.765906	0.857569	Not Significant	0.00204089	0.765906	0.857569	Not Significant
cg00053135	RPS6KA2	0.883725	0.887544	0.00381905	0.450805	0.615293	Not Significant	-0.00381905	0.450805	0.615293	Not Significant
cg00053261	POM121L12	0.797929	0.839319	0.0413897	0.0156041	0.0582891	Not Significant	-0.0413897	0.0156041	0.0582891	Not Significant
cg00053292	TACO1	0.0824383	0.0717573	-0.010681	0.000155885	0.00172982	Not Significant	0.010681	0.000155885	0.00172982	Not Significant
cg00053361		0.768048	0.867648	0.0995998	0.000121679	0.00143088	Not Significant	-0.0995998	0.000121679	0.00143088	Not Significant
cg00053373	ATP1B2	0.157133	0.181353	0.0242201	0.971144	0.983834	Not Significant	-0.0242201	0.971144	0.983834	Not Significant
cg00053393	MGC45800	0.278211	0.310784	0.0325729	0.516767	0.671452	Not Significant	-0.0325729	0.516767	0.671452	Not Significant
cg00053507	DGKH	0.0566071	0.0534231	-0.00318399	0.383786	0.554298	Not Significant	0.00318399	0.383786	0.554298	Not Significant
cg00053647	C7orf28B	0.0526746	0.0574896	0.00481499	0.491898	0.650769	Not Significant	-0.00481499	0.491898	0.650769	Not Significant
cg00053661	CYP20A1	0.0416625	0.0321983	-0.00946426	0.301917	0.473402	Not Significant	0.00946426	0.301917	0.473402	Not Significant
cg00053728	TTC15	0.904557	0.917221	0.0126637	0.11852	0.25138	Not Significant	-0.0126637	0.11852	0.25138	Not Significant
cg00053755		0.732371	0.790533	0.0581618	0.0314824	0.0978586	Not Significant	-0.0581618	0.0314824	0.0978586	Not Significant
cg00053870	ESPNL	0.859747	0.862692	0.0029448	0.531265	0.683495	Not Significant	-0.0029448	0.531265	0.683495	Not Significant
cg00053916		0.617644	0.652978	0.0353341	0.155058	0.302235	Not Significant	-0.0353341	0.155058	0.302235	Not Significant
cg00053927	MCF2L	0.770892	0.869709	0.0988166	5.40368e-07	2.49542e-05	Not Significant	-0.0988166	5.40368e-07	2.49542e-05	Not Significant
cg00054173	C21orf54	0.772784	0.805852	0.0330674	0.129394	0.266979	Not Significant	-0.0330674	0.129394	0.266979	Not Significant
cg00054197	SH3PXD2B	0.769068	0.759034	-0.0100341	0.284041	0.45448	Not Significant	0.0100341	0.284041	0.45448	Not Significant
cg00054210	CYP7B1	0.384568	0.300957	-0.0836104	0.00553351	0.0267425	Not Significant	0.0836104	0.00553351	0.0267425	Not Significant
cg00054248	QRICH2	0.982534	0.981946	-0.000588026	0.011795	0.0472655	Not Significant	0.000588026	0.011795	0.0472655	Not Significant
cg00054301	ELMO3;MIR328	0.768229	0.767869	-0.000360557	0.715473	0.822877	Not Significant	0.000360557	0.715473	0.822877	Not Significant
cg00054352	RASA3	0.883942	0.907285	0.0233433	0.70718	0.817136	Not Significant	-0.0233433	0.70718	0.817136	Not Significant
cg00054408	BRUNOL5	0.0516865	0.0589588	0.00727233	0.9889	0.993848	Not Significant	-0.00727233	0.9889	0.993848	Not Significant
cg00054472	TTLL3	0.15502	0.176495	0.021475	0.0781771	0.187834	Not Significant	-0.021475	0.0781771	0.187834	Not Significant
cg00054496	NUBP1	0.930572	0.930271	-0.000301859	0.618429	0.752093	Not Significant	0.000301859	0.618429	0.752093	Not Significant
cg00054511	PRR13	0.0275548	0.0294773	0.00192253	0.0140102	0.0537708	Not Significant	-0.00192253	0.0140102	0.0537708	Not Significant
cg00054525	CYBA	0.0504614	0.0235715	-0.0268898	0.115916	0.247547	Not Significant	0.0268898	0.115916	0.247547	Not Significant
cg00054572		0.792015	0.773029	-0.0189864	0.219781	0.382957	Not Significant	0.0189864	0.219781	0.382957	Not Significant
cg00054692	C7orf30	0.0348316	0.0326552	-0.00217644	0.22612	0.390251	Not Significant	0.00217644	0.22612	0.390251	Not Significant
cg00054702	LOC389332	0.148219	0.136541	-0.0116778	0.719632	0.825782	Not Significant	0.0116778	0.719632	0.825782	Not Significant
cg00054706	C1D	0.0365822	0.0347361	-0.00184609	0.666252	0.787893	Not Significant	0.00184609	0.666252	0.787893	Not Significant
cg00054741	MIR523	0.690896	0.774635	0.083739	0.00235527	0.0139195	Not Significant	-0.083739	0.00235527	0.0139195	Not Significant
cg00054771		0.198788	0.104795	-0.0939933	1.40179e-05	0.000277306	Not Significant	0.0939933	1.40179e-05	0.000277306	Not Significant
cg00054774	C2CD2	0.497336	0.448372	-0.0489641	0.0933695	0.212718	Not Significant	0.0489641	0.0933695	0.212718	Not Significant
cg00054791	UBE2Z	0.0514315	0.0598292	0.00839776	0.0156041	0.0582891	Not Significant	-0.00839776	0.0156041	0.0582891	Not Significant
cg00054971	PTPRE	0.947109	0.951927	0.00481797	0.50603	0.662561	Not Significant	-0.00481797	0.50603	0.662561	Not Significant
cg00055052	CORO7	0.778746	0.783462	0.00471565	0.887151	0.935287	Not Significant	-0.00471565	0.887151	0.935287	Not Significant
cg00055073		0.673162	0.680147	0.00698493	0.834689	0.902549	Not Significant	-0.00698493	0.834689	0.902549	Not Significant
cg00055233	RLN1	0.328841	0.399552	0.0707105	0.000866194	0.00644934	Not Significant	-0.0707105	0.000866194	0.00644934	Not Significant
cg00055292	RADIL	0.509158	0.577403	0.0682456	0.00724923	0.0327733	Not Significant	-0.0682456	0.00724923	0.0327733	Not Significant
cg00055341		0.290708	0.338385	0.0476773	0.0281319	0.0900645	Not Significant	-0.0476773	0.0281319	0.0900645	Not Significant
cg00055359	NCKAP5	0.308639	0.230762	-0.0778766	9.03796e-05	0.00113844	Not Significant	0.0778766	9.03796e-05	0.00113844	Not Significant
cg00055434	PLCH2	0.803715	0.816648	0.0129337	0.65818	0.781938	Not Significant	-0.0129337	0.65818	0.781938	Not Significant
cg00055529	FBXO47	0.299439	0.28031	-0.0191292	0.748972	0.846036	Not Significant	0.0191292	0.748972	0.846036	Not Significant
cg00055555		0.144989	0.206464	0.0614754	0.000976064	0.00706541	Not Significant	-0.0614754	0.000976064	0.00706541	Not Significant
cg00055557	DOK5	0.26568	0.269562	0.00388231	0.782952	0.86916	Not Significant	-0.00388231	0.782952	0.86916	Not Significant
cg00055603		0.548707	0.463019	-0.0856876	0.00426735	0.0219314	Not Significant	0.0856876	0.00426735	0.0219314	Not Significant
cg00055617	CD7	0.233838	0.217285	-0.0165525	0.166685	0.31745	Not Significant	0.0165525	0.166685	0.31745	Not Significant
cg00055679		0.477514	0.498098	0.0205832	0.572169	0.716794	Not Significant	-0.0205832	0.572169	0.716794	Not Significant
cg00055726	FAM163B	0.268698	0.220239	-0.0484584	0.0029341	0.0164804	Not Significant	0.0484584	0.0029341	0.0164804	Not Significant
cg00055764	RIMBP2	0.862623	0.943231	0.0806083	3.06586e-06	8.90261e-05	Not Significant	-0.0806083	3.06586e-06	8.90261e-05	Not Significant
cg00055771		0.493445	0.507221	0.0137751	0.53859	0.689484	Not Significant	-0.0137751	0.53859	0.689484	Not Significant
cg00055811	RERE	0.830045	0.835151	0.00510549	0.922417	0.955906	Not Significant	-0.00510549	0.922417	0.955906	Not Significant
cg00055848	B3GNT2	0.0280533	0.0284719	0.000418572	0.509596	0.665612	Not Significant	-0.000418572	0.509596	0.665612	Not Significant
cg00055881	KCNAB2	0.715231	0.754033	0.0388021	0.219781	0.382957	Not Significant	-0.0388021	0.219781	0.382957	Not Significant
cg00055981	GPSM1	0.603755	0.592711	-0.0110444	0.770157	0.860471	Not Significant	0.0110444	0.770157	0.860471	Not Significant
cg00055986		0.304173	0.399353	0.0951796	0.00101547	0.00728175	Not Significant	-0.0951796	0.00101547	0.00728175	Not Significant
cg00056002	PABPN1L	0.74131	0.780035	0.0387249	0.342695	0.514704	Not Significant	-0.0387249	0.342695	0.514704	Not Significant
cg00056066	ARHGAP21	0.376557	0.454548	0.077991	0.052447	0.141504	Not Significant	-0.077991	0.052447	0.141504	Not Significant
cg00056074		0.15025	0.405225	0.254976	1.0421e-08	1.54275e-06	Hypermethylated in HPVP	-0.254976	1.0421e-08	1.54275e-06	Hypomethylated in HPVN
cg00056202		0.119981	0.167703	0.0477218	0.0156041	0.0582891	Not Significant	-0.0477218	0.0156041	0.0582891	Not Significant
cg00056257	GRM7	0.713432	0.777734	0.0643018	0.012173	0.0483711	Not Significant	-0.0643018	0.012173	0.0483711	Not Significant
cg00056433		0.112207	0.16345	0.0512432	0.130806	0.268991	Not Significant	-0.0512432	0.130806	0.268991	Not Significant
cg00056489	SH2B3	0.969474	0.979349	0.00987536	0.860843	0.918958	Not Significant	-0.00987536	0.860843	0.918958	Not Significant
cg00056497		0.403212	0.510028	0.106816	1.14345e-05	0.000237743	Not Significant	-0.106816	1.14345e-05	0.000237743	Not Significant
cg00056541		0.659727	0.720901	0.0611747	0.0226719	0.0768576	Not Significant	-0.0611747	0.0226719	0.0768576	Not Significant
cg00056578	KSR2	0.154452	0.21145	0.0569983	0.0332824	0.101918	Not Significant	-0.0569983	0.0332824	0.101918	Not Significant
cg00056624	CTDSPL	0.029284	0.0354905	0.00620653	0.0419462	0.120491	Not Significant	-0.00620653	0.0419462	0.120491	Not Significant
cg00056628	STRA13;LRRC45	0.0500433	0.0477559	-0.00228741	0.309803	0.481495	Not Significant	0.00228741	0.309803	0.481495	Not Significant
cg00056676	SLCO4C1	0.167491	0.253148	0.0856563	0.000722716	0.00560257	Not Significant	-0.0856563	0.000722716	0.00560257	Not Significant
cg00056719	PCBP2	0.0174441	0.0178925	0.000448359	0.0735846	0.179969	Not Significant	-0.000448359	0.0735846	0.179969	Not Significant
cg00056754	DUSP27	0.584611	0.640754	0.0561429	0.056643	0.149454	Not Significant	-0.0561429	0.056643	0.149454	Not Significant
cg00056767	CCDC122;C13orf31	0.0707585	0.0429907	-0.0277678	0.234773	0.400018	Not Significant	0.0277678	0.234773	0.400018	Not Significant
cg00056985	C9orf125	0.0828657	0.0827263	-0.00013933	0.834689	0.902549	Not Significant	0.00013933	0.834689	0.902549	Not Significant
cg00057114	ACOT7	0.85844	0.850294	-0.00814617	0.0472595	0.131275	Not Significant	0.00814617	0.0472595	0.131275	Not Significant
cg00057231	COL7A1	0.481679	0.401143	-0.080536	0.00023202	0.00233681	Not Significant	0.080536	0.00023202	0.00233681	Not Significant
cg00057317	CTSB	0.0393939	0.0379291	-0.00146482	0.549672	0.69861	Not Significant	0.00146482	0.549672	0.69861	Not Significant
cg00057324	OPN5	0.904641	0.901262	-0.00337867	0.834689	0.902549	Not Significant	0.00337867	0.834689	0.902549	Not Significant
cg00057393		0.0940083	0.0974421	0.00343379	0.595093	0.734408	Not Significant	-0.00343379	0.595093	0.734408	Not Significant
cg00057434	ARMC4	0.178591	0.227042	0.0484519	0.464282	0.627321	Not Significant	-0.0484519	0.464282	0.627321	Not Significant
cg00057476	GAS2L1	0.693151	0.711106	0.0179548	0.163298	0.31307	Not Significant	-0.0179548	0.163298	0.31307	Not Significant
cg00057517		0.698944	0.742751	0.0438071	0.0781771	0.187834	Not Significant	-0.0438071	0.0781771	0.187834	Not Significant
cg00057569	C10orf4	0.0717036	0.0689372	-0.00276641	0.205489	0.366035	Not Significant	0.00276641	0.205489	0.366035	Not Significant
cg00057661	ARF5	0.0371398	0.0353942	-0.00174556	0.163298	0.31307	Not Significant	0.00174556	0.163298	0.31307	Not Significant
cg00057663	TGFBRAP1	0.154841	0.14562	-0.00922096	0.307159	0.478802	Not Significant	0.00922096	0.307159	0.478802	Not Significant
cg00057676	C1orf220	0.026514	0.032013	0.00549899	0.834689	0.902549	Not Significant	-0.00549899	0.834689	0.902549	Not Significant
cg00057700	ACADSB;IKZF5	0.0306776	0.0286206	-0.00205696	0.127994	0.265031	Not Significant	0.00205696	0.127994	0.265031	Not Significant
cg00057722		0.576309	0.597845	0.0215353	0.408565	0.577399	Not Significant	-0.0215353	0.408565	0.577399	Not Significant
cg00057791	VPS13D;SNORA59A;SNORA59B	0.879253	0.876192	-0.00306168	0.357036	0.528841	Not Significant	0.00306168	0.357036	0.528841	Not Significant
cg00057900	KIAA1549	0.769307	0.756638	-0.0126692	0.0944612	0.214467	Not Significant	0.0126692	0.0944612	0.214467	Not Significant
cg00057966	MIR142	0.569268	0.584827	0.0155582	0.817352	0.891501	Not Significant	-0.0155582	0.817352	0.891501	Not Significant
cg00058009	TRPC3	0.604432	0.66187	0.0574387	0.000174259	0.00188107	Not Significant	-0.0574387	0.000174259	0.00188107	Not Significant
cg00058113	VPS52;RPS18	0.0227975	0.0230114	0.000213922	0.323246	0.495346	Not Significant	-0.000213922	0.323246	0.495346	Not Significant
cg00058163	TMEM200C	0.452168	0.50485	0.0526815	0.00457639	0.0231401	Not Significant	-0.0526815	0.00457639	0.0231401	Not Significant
cg00058291		0.449481	0.560703	0.111222	0.000639686	0.0051	Not Significant	-0.111222	0.000639686	0.0051	Not Significant
cg00058296	RYR2	0.802459	0.855579	0.0531201	0.00534708	0.0260476	Not Significant	-0.0531201	0.00534708	0.0260476	Not Significant
cg00058299	SLC16A1	0.123423	0.117462	-0.00596094	0.339872	0.511874	Not Significant	0.00596094	0.339872	0.511874	Not Significant
cg00058329	P2RX2	0.276632	0.205722	-0.0709101	0.186262	0.342568	Not Significant	0.0709101	0.186262	0.342568	Not Significant
cg00058449	ZBTB12	0.794562	0.820919	0.0263564	0.164985	0.31522	Not Significant	-0.0263564	0.164985	0.31522	Not Significant
cg00058515	CTNNA2	0.465521	0.617148	0.151627	4.01303e-06	0.0001089	Not Significant	-0.151627	4.01303e-06	0.0001089	Not Significant
cg00058644		0.688209	0.642479	-0.0457296	0.0880619	0.204239	Not Significant	0.0457296	0.0880619	0.204239	Not Significant
cg00058771	POLL;RP11-529I10.4	0.0288597	0.0278096	-0.00105006	0.606711	0.743185	Not Significant	0.00105006	0.606711	0.743185	Not Significant
cg00058786	WNT10B	0.0599347	0.0520658	-0.00786897	0.591244	0.731478	Not Significant	0.00786897	0.591244	0.731478	Not Significant
cg00058799	PIGQ	0.807902	0.831465	0.0235633	0.0573688	0.15087	Not Significant	-0.0235633	0.0573688	0.15087	Not Significant
cg00058857		0.881322	0.877713	-0.00360941	0.57596	0.719699	Not Significant	0.00360941	0.57596	0.719699	Not Significant
cg00058879	CACNA1I	0.493029	0.536628	0.0435993	0.101228	0.225049	Not Significant	-0.0435993	0.101228	0.225049	Not Significant
cg00058887	STOX2	0.381658	0.360146	-0.0215117	0.362876	0.534438	Not Significant	0.0215117	0.362876	0.534438	Not Significant
cg00058923	KLHDC9	0.91436	0.920838	0.0064779	0.399163	0.568763	Not Significant	-0.0064779	0.399163	0.568763	Not Significant
cg00059015	HOOK1	0.90888	0.915585	0.0067056	0.564622	0.710649	Not Significant	-0.0067056	0.564622	0.710649	Not Significant
cg00059024	WDR93;PEX11A	0.0250584	0.0260827	0.00102429	0.0763129	0.184638	Not Significant	-0.00102429	0.0763129	0.184638	Not Significant
cg00059034		0.0946283	0.13257	0.0379415	0.0810429	0.192632	Not Significant	-0.0379415	0.0810429	0.192632	Not Significant
cg00059053	PRMT8	0.0840109	0.186041	0.10203	0.000626742	0.00502119	Not Significant	-0.10203	0.000626742	0.00502119	Not Significant
cg00059089	FMNL2	0.33679	0.228363	-0.108427	1.51233e-05	0.000293876	Not Significant	0.108427	1.51233e-05	0.000293876	Not Significant
cg00059161	SLITRK3	0.598317	0.680861	0.0825441	0.0023121	0.0137214	Not Significant	-0.0825441	0.0023121	0.0137214	Not Significant
cg00059165	PI16	0.786601	0.804135	0.0175343	0.471104	0.633136	Not Significant	-0.0175343	0.471104	0.633136	Not Significant
cg00059225	GLRA1	0.437013	0.564031	0.127018	7.18027e-06	0.000167912	Not Significant	-0.127018	7.18027e-06	0.000167912	Not Significant
cg00059240	PFKP	0.972856	0.974308	0.0014522	0.0880619	0.204239	Not Significant	-0.0014522	0.0880619	0.204239	Not Significant
cg00059246	HOXC13	0.486133	0.489179	0.00304579	0.913583	0.950886	Not Significant	-0.00304579	0.913583	0.950886	Not Significant
cg00059309	RNF213	0.767697	0.799477	0.0317797	0.309803	0.481495	Not Significant	-0.0317797	0.309803	0.481495	Not Significant
cg00059399		0.223559	0.279031	0.0554717	0.155058	0.302235	Not Significant	-0.0554717	0.155058	0.302235	Not Significant
cg00059424	PES1	0.0280915	0.0291875	0.001096	0.891548	0.937931	Not Significant	-0.001096	0.891548	0.937931	Not Significant
cg00059459		0.456944	0.538799	0.0818556	0.0356555	0.107157	Not Significant	-0.0818556	0.0356555	0.107157	Not Significant
cg00059643	TRIM41	0.715614	0.725405	0.00979117	0.418098	0.585935	Not Significant	-0.00979117	0.418098	0.585935	Not Significant
cg00059652		0.320614	0.314656	-0.00595746	0.821678	0.894313	Not Significant	0.00595746	0.821678	0.894313	Not Significant
cg00059662	GRTP1	0.801365	0.791276	-0.0100887	0.317824	0.48975	Not Significant	0.0100887	0.317824	0.48975	Not Significant
cg00059699	KLRD1	0.781177	0.82417	0.0429938	0.193787	0.351926	Not Significant	-0.0429938	0.193787	0.351926	Not Significant
cg00059707		0.704533	0.804853	0.10032	0.000832197	0.00625403	Not Significant	-0.10032	0.000832197	0.00625403	Not Significant
cg00059737	VPS13D	0.75491	0.717352	-0.0375586	0.328728	0.500844	Not Significant	0.0375586	0.328728	0.500844	Not Significant
cg00059740	C7orf49	0.0413922	0.0349222	-0.00647002	0.0277355	0.0891095	Not Significant	0.00647002	0.0277355	0.0891095	Not Significant
cg00059782	DDX11	0.0212116	0.0259023	0.0046907	0.28655	0.457186	Not Significant	-0.0046907	0.28655	0.457186	Not Significant
cg00059854	AGAP1	0.576821	0.462312	-0.114509	0.000227007	0.00229837	Not Significant	0.114509	0.000227007	0.00229837	Not Significant
cg00059911	LHX5	0.16212	0.237283	0.0751626	0.0092764	0.0394449	Not Significant	-0.0751626	0.0092764	0.0394449	Not Significant
cg00059930	RB1	0.690764	0.65451	-0.0362541	0.150268	0.295928	Not Significant	0.0362541	0.150268	0.295928	Not Significant
cg00060287	COL1A1	0.0344079	0.0321198	-0.00228815	0.0559249	0.14811	Not Significant	0.00228815	0.0559249	0.14811	Not Significant
cg00060304	PAX6	0.167199	0.183241	0.0160424	0.467686	0.630174	Not Significant	-0.0160424	0.467686	0.630174	Not Significant
cg00060320	KY	0.0490615	0.0769104	0.0278489	0.0581023	0.152267	Not Significant	-0.0278489	0.0581023	0.152267	Not Significant
cg00060374	LOC441869	0.642025	0.490438	-0.151587	5.6645e-05	0.000796507	Not Significant	0.151587	5.6645e-05	0.000796507	Not Significant
cg00060403	NME1;NME1-NME2	0.0284878	0.0294012	0.000913383	0.135114	0.275146	Not Significant	-0.000913383	0.135114	0.275146	Not Significant
cg00060484		0.389065	0.345819	-0.0432463	0.00553351	0.0267425	Not Significant	0.0432463	0.00553351	0.0267425	Not Significant
cg00060500	KIAA0226;FYTTD1	0.0719941	0.0814063	0.00941217	0.0692151	0.172327	Not Significant	-0.00941217	0.0692151	0.172327	Not Significant
cg00060606	C1orf228;TMEM53	0.0149659	0.0232952	0.00832929	0.015367	0.05763	Not Significant	-0.00832929	0.015367	0.05763	Not Significant
cg00060627	KCNS3	0.88563	0.926224	0.0405941	0.0504485	0.137582	Not Significant	-0.0405941	0.0504485	0.137582	Not Significant
cg00060641	LOC728643	0.540127	0.595637	0.0555096	0.00357582	0.0191671	Not Significant	-0.0555096	0.00357582	0.0191671	Not Significant
cg00060649		0.495998	0.594233	0.0982346	0.00441942	0.0225326	Not Significant	-0.0982346	0.00441942	0.0225326	Not Significant
cg00060715	CENPF	0.605914	0.560779	-0.0451353	2.67674e-06	8.04385e-05	Not Significant	0.0451353	2.67674e-06	8.04385e-05	Not Significant
cg00060762	LEO1	0.0396211	0.0342228	-0.00539831	0.0709366	0.175309	Not Significant	0.00539831	0.0709366	0.175309	Not Significant
cg00060880	WIBG	0.0747921	0.0706466	-0.00414549	0.43101	0.59751	Not Significant	0.00414549	0.43101	0.59751	Not Significant
cg00060933		0.0378528	0.0360333	-0.00181946	0.564622	0.710649	Not Significant	0.00181946	0.564622	0.710649	Not Significant
cg00060956		0.786111	0.847995	0.0618843	0.00206794	0.012586	Not Significant	-0.0618843	0.00206794	0.012586	Not Significant
cg00061039	F11	0.832919	0.866873	0.0339541	0.0531278	0.142818	Not Significant	-0.0339541	0.0531278	0.142818	Not Significant
cg00061059	TECR	0.052965	0.0522937	-0.000671274	0.348386	0.520308	Not Significant	0.000671274	0.348386	0.520308	Not Significant
cg00061086	RPL36AL;MGAT2	0.0368374	0.0305793	-0.00625813	0.00195495	0.0120613	Not Significant	0.00625813	0.00195495	0.0120613	Not Significant
cg00061150	NRBP2	0.85408	0.857514	0.00343328	0.252776	0.420468	Not Significant	-0.00343328	0.252776	0.420468	Not Significant
cg00061185	LIMA1	0.651088	0.528707	-0.122381	0.000680024	0.00534244	Not Significant	0.122381	0.000680024	0.00534244	Not Significant
cg00061264	UBE2E1	0.0966661	0.0644262	-0.0322399	0.00191856	0.0118874	Not Significant	0.0322399	0.00191856	0.0118874	Not Significant
cg00061306	FBF1	0.90388	0.899237	-0.00464318	0.0595927	0.154979	Not Significant	0.00464318	0.0595927	0.154979	Not Significant
cg00061413	PANK3	0.529468	0.556262	0.0267936	0.377738	0.548713	Not Significant	-0.0267936	0.377738	0.548713	Not Significant
cg00061520	ADCY9	0.624922	0.488976	-0.135946	0.000127318	0.00148133	Not Significant	0.135946	0.000127318	0.00148133	Not Significant
cg00061635		0.368707	0.292613	-0.0760945	0.000142514	0.00161395	Not Significant	0.0760945	0.000142514	0.00161395	Not Significant
cg00061678		0.66835	0.80083	0.13248	5.10028e-06	0.00013001	Not Significant	-0.13248	5.10028e-06	0.00013001	Not Significant
cg00061695	NLGN2	0.739285	0.743078	0.00379287	0.817352	0.891501	Not Significant	-0.00379287	0.817352	0.891501	Not Significant
cg00061764	SUCLG2	0.916808	0.901683	-0.0151258	0.0029341	0.0164804	Not Significant	0.0151258	0.0029341	0.0164804	Not Significant
cg00061769	YY1AP1;DAP3	0.0217714	0.0226535	0.000882095	0.0436582	0.123988	Not Significant	-0.000882095	0.0436582	0.123988	Not Significant
cg00061805	SQSTM1	0.939664	0.93073	-0.0089334	0.666252	0.787893	Not Significant	0.0089334	0.666252	0.787893	Not Significant
cg00061860		0.502278	0.518961	0.016683	0.488399	0.647929	Not Significant	-0.016683	0.488399	0.647929	Not Significant
cg00061989	CDK12	0.0276616	0.0282655	0.000603848	0.878366	0.929671	Not Significant	-0.000603848	0.878366	0.929671	Not Significant
cg00062245	ITGA2B	0.403396	0.29945	-0.103946	0.000178171	0.00191228	Not Significant	0.103946	0.000178171	0.00191228	Not Significant
cg00062282	PLXNB2	0.458388	0.516365	0.0579773	0.0151331	0.0569704	Not Significant	-0.0579773	0.0151331	0.0569704	Not Significant
cg00062312	KDM1A	0.0354677	0.0351329	-0.000334769	0.654159	0.778933	Not Significant	0.000334769	0.654159	0.778933	Not Significant
cg00062776	TULP2	0.888486	0.881681	-0.00680481	0.0425105	0.121622	Not Significant	0.00680481	0.0425105	0.121622	Not Significant
cg00063006	PPP1R2P1	0.818697	0.877878	0.0591809	8.83175e-05	0.00111807	Not Significant	-0.0591809	8.83175e-05	0.00111807	Not Significant
cg00063066	C6orf173	0.0515326	0.0587191	0.00718649	0.00666774	0.0307786	Not Significant	-0.00718649	0.00666774	0.0307786	Not Significant
cg00063077	SLC30A7;EXTL2	0.0453273	0.0418323	-0.00349497	0.357036	0.528841	Not Significant	0.00349497	0.357036	0.528841	Not Significant
cg00063111	SNORA6;RPSA	0.113313	0.0958328	-0.0174802	0.0129614	0.0507206	Not Significant	0.0174802	0.0129614	0.0507206	Not Significant
cg00063144	KRT31	0.917392	0.921391	0.00399908	0.778681	0.866198	Not Significant	-0.00399908	0.778681	0.866198	Not Significant
cg00063174	WDR69	0.337291	0.463427	0.126136	0.00712941	0.0323737	Not Significant	-0.126136	0.00712941	0.0323737	Not Significant
cg00063291	SLC12A7	0.856299	0.855812	-0.000487185	0.374736	0.545954	Not Significant	0.000487185	0.374736	0.545954	Not Significant
cg00063357		0.775389	0.833852	0.0584628	0.0243796	0.0810877	Not Significant	-0.0584628	0.0243796	0.0810877	Not Significant
cg00063471	TNFAIP8L3	0.268898	0.226165	-0.0427327	0.239186	0.405098	Not Significant	0.0427327	0.239186	0.405098	Not Significant
cg00063503	KIAA1688	0.875588	0.912701	0.0371131	0.377738	0.548713	Not Significant	-0.0371131	0.377738	0.548713	Not Significant
cg00063535	TPCN1	0.794532	0.800958	0.0064254	0.698922	0.811337	Not Significant	-0.0064254	0.698922	0.811337	Not Significant
cg00063567	ERLEC1;LOC100302652;ASB3	0.0175821	0.0184414	0.000859271	0.0538158	0.144123	Not Significant	-0.000859271	0.0538158	0.144123	Not Significant
cg00063649	C15orf61	0.0161086	0.0164666	0.000358024	0.307159	0.478802	Not Significant	-0.000358024	0.307159	0.478802	Not Significant
cg00063699	PTPN14	0.844056	0.818513	-0.0255429	0.0319244	0.0988517	Not Significant	0.0255429	0.0319244	0.0988517	Not Significant
cg00063703	PDE3A	0.165733	0.182574	0.0168409	0.618429	0.752093	Not Significant	-0.0168409	0.618429	0.752093	Not Significant
cg00063744	NEURL3	0.0498709	0.0811685	0.0312975	0.234773	0.400018	Not Significant	-0.0312975	0.234773	0.400018	Not Significant
cg00063748	PRDM16	0.432536	0.434938	0.00240223	0.887151	0.935287	Not Significant	-0.00240223	0.887151	0.935287	Not Significant
cg00063773	PLS1	0.30789	0.396735	0.0888446	0.00164911	0.0105865	Not Significant	-0.0888446	0.00164911	0.0105865	Not Significant
cg00063828	C16orf74	0.119035	0.0947787	-0.0242563	0.000666322	0.00525943	Not Significant	0.0242563	0.000666322	0.00525943	Not Significant
cg00063909	SERTAD2	0.53746	0.457315	-0.0801448	0.00364007	0.0194302	Not Significant	0.0801448	0.00364007	0.0194302	Not Significant
cg00063945	TGIF1	0.0339501	0.0308495	-0.00310059	0.178956	0.333266	Not Significant	0.00310059	0.178956	0.333266	Not Significant
cg00063979		0.841327	0.863112	0.0217854	0.408565	0.577399	Not Significant	-0.0217854	0.408565	0.577399	Not Significant
cg00064020	AP2M1	0.568336	0.662012	0.093676	0.000342075	0.00314368	Not Significant	-0.093676	0.000342075	0.00314368	Not Significant
cg00064051		0.0274421	0.0315537	0.00411157	0.197632	0.356531	Not Significant	-0.00411157	0.197632	0.356531	Not Significant
cg00064235	FLJ41350;LBX1	0.196162	0.2214	0.0252377	0.219781	0.382957	Not Significant	-0.0252377	0.219781	0.382957	Not Significant
cg00064255	LRRC8C	0.0876291	0.190924	0.103295	0.0233421	0.078513	Not Significant	-0.103295	0.0233421	0.078513	Not Significant
cg00064261	ACTA1	0.284241	0.273776	-0.0104657	0.711322	0.820021	Not Significant	0.0104657	0.711322	0.820021	Not Significant
cg00064284	YAP1	0.0430794	0.0428126	-0.00026679	0.826009	0.897177	Not Significant	0.00026679	0.826009	0.897177	Not Significant
cg00064296		0.54293	0.511735	-0.031195	0.399163	0.568763	Not Significant	0.031195	0.399163	0.568763	Not Significant
cg00064336		0.710595	0.796785	0.0861903	0.00377173	0.0199555	Not Significant	-0.0861903	0.00377173	0.0199555	Not Significant
cg00064347	FYTTD1;KIAA0226	0.0202583	0.0194327	-0.000825549	0.830346	0.899827	Not Significant	0.000825549	0.830346	0.899827	Not Significant
cg00064415		0.027352	0.0292165	0.00186451	0.195703	0.354172	Not Significant	-0.00186451	0.195703	0.354172	Not Significant
cg00064531		0.852312	0.864261	0.0119493	0.917999	0.953388	Not Significant	-0.0119493	0.917999	0.953388	Not Significant
cg00064589	MIR938;SVIL	0.884017	0.88677	0.00275278	0.975582	0.986288	Not Significant	-0.00275278	0.975582	0.986288	Not Significant
cg00064778		0.332178	0.374292	0.0421137	0.0849959	0.199095	Not Significant	-0.0421137	0.0849959	0.199095	Not Significant
cg00064840	FOXK1	0.114161	0.108419	-0.00574273	0.133666	0.273092	Not Significant	0.00574273	0.133666	0.273092	Not Significant
cg00064950	SLC2A4	0.0636959	0.0601578	-0.00353818	0.130806	0.268991	Not Significant	0.00353818	0.130806	0.268991	Not Significant
cg00065071	ST7L;CAPZA1	0.0870166	0.0841414	-0.0028752	0.402283	0.571708	Not Significant	0.0028752	0.402283	0.571708	Not Significant
cg00065088	EPPK1	0.815841	0.814855	-0.000985352	0.642155	0.770128	Not Significant	0.000985352	0.642155	0.770128	Not Significant
cg00065215	PAX7	0.36778	0.524725	0.156945	0.00304232	0.0169414	Not Significant	-0.156945	0.00304232	0.0169414	Not Significant
cg00065226	FAM66B	0.683595	0.716722	0.0331271	0.276603	0.446475	Not Significant	-0.0331271	0.276603	0.446475	Not Significant
cg00065385	ACTL7A	0.940049	0.942617	0.00256737	0.257423	0.4257	Not Significant	-0.00256737	0.257423	0.4257	Not Significant
cg00065396		0.788856	0.854079	0.0652235	0.00390771	0.0205038	Not Significant	-0.0652235	0.00390771	0.0205038	Not Significant
cg00065408	CACNB3	0.0545075	0.0523717	-0.00213578	0.602827	0.740274	Not Significant	0.00213578	0.602827	0.740274	Not Significant
cg00065569	LRIG2	0.937168	0.937899	0.000731106	0.0933695	0.212718	Not Significant	-0.000731106	0.0933695	0.212718	Not Significant
cg00065570	SLC39A4	0.392784	0.355264	-0.0375196	0.00184765	0.0115484	Not Significant	0.0375196	0.00184765	0.0115484	Not Significant
cg00065726	FAM43A	0.049895	0.0525824	0.00268745	0.164985	0.31522	Not Significant	-0.00268745	0.164985	0.31522	Not Significant
cg00065905	NHLH2	0.1982	0.196231	-0.00196805	0.944541	0.969028	Not Significant	0.00196805	0.944541	0.969028	Not Significant
cg00065919	C3orf71;ARIH2	0.0261558	0.0321434	0.00598758	0.250474	0.417893	Not Significant	-0.00598758	0.250474	0.417893	Not Significant
cg00065921	CEBPZ;C2orf56	0.0336664	0.0308901	-0.00277638	0.0810429	0.192632	Not Significant	0.00277638	0.0810429	0.192632	Not Significant
cg00065935	STXBP5L	0.221844	0.325027	0.103183	0.0165848	0.0609894	Not Significant	-0.103183	0.0165848	0.0609894	Not Significant
cg00065957	FAM159A	0.380524	0.251011	-0.129513	2.30632e-07	1.3583e-05	Not Significant	0.129513	2.30632e-07	1.3583e-05	Not Significant
cg00066153	ACRV1	0.868495	0.907603	0.0391081	0.000155885	0.00172982	Not Significant	-0.0391081	0.000155885	0.00172982	Not Significant
cg00066198	MPPE1	0.0513726	0.0520241	0.000651445	0.719632	0.825782	Not Significant	-0.000651445	0.719632	0.825782	Not Significant
cg00066239		0.622675	0.669081	0.0464059	0.186262	0.342568	Not Significant	-0.0464059	0.186262	0.342568	Not Significant
cg00066270	PRG4;MIR548F1	0.505271	0.501896	-0.00337537	0.856472	0.91625	Not Significant	0.00337537	0.856472	0.91625	Not Significant
cg00066351		0.69128	0.772473	0.0811925	0.000380383	0.00341231	Not Significant	-0.0811925	0.000380383	0.00341231	Not Significant
cg00066449	ATP5J2	0.0341699	0.031536	-0.00263397	0.113358	0.243782	Not Significant	0.00263397	0.113358	0.243782	Not Significant
cg00066468	RPUSD2	0.0217975	0.022147	0.000349533	0.0466425	0.130027	Not Significant	-0.000349533	0.0466425	0.130027	Not Significant
cg00066499		0.0254406	0.0228754	-0.0025652	0.00195495	0.0120613	Not Significant	0.0025652	0.00195495	0.0120613	Not Significant
cg00066508	TCHP	0.913184	0.923061	0.00987655	0.309803	0.481495	Not Significant	-0.00987655	0.309803	0.481495	Not Significant
cg00066554	VANGL2	0.885743	0.861399	-0.0243433	0.0666972	0.167924	Not Significant	0.0243433	0.0666972	0.167924	Not Significant
cg00066663	CHD3	0.187693	0.201161	0.0134674	0.189997	0.347116	Not Significant	-0.0134674	0.189997	0.347116	Not Significant
cg00066671	OLFM3	0.140047	0.317126	0.177079	8.31103e-07	3.41848e-05	Not Significant	-0.177079	8.31103e-07	3.41848e-05	Not Significant
cg00066722	EBNA1BP2	0.828679	0.840239	0.0115597	0.454153	0.618317	Not Significant	-0.0115597	0.454153	0.618317	Not Significant
cg00066750	HEY2	0.764606	0.812561	0.0479555	0.159964	0.308753	Not Significant	-0.0479555	0.159964	0.308753	Not Significant
cg00066805		0.802299	0.821667	0.0193679	0.171864	0.324165	Not Significant	-0.0193679	0.171864	0.324165	Not Significant
cg00066816	IL12B	0.246325	0.226999	-0.0193265	0.0442418	0.125151	Not Significant	0.0193265	0.0442418	0.125151	Not Significant
cg00066817	ZNF407	0.866757	0.860825	-0.00593181	0.770157	0.860471	Not Significant	0.00593181	0.770157	0.860471	Not Significant
cg00066828		0.84985	0.910044	0.0601947	0.0142287	0.0544268	Not Significant	-0.0601947	0.0142287	0.0544268	Not Significant
cg00066854		0.476634	0.671564	0.19493	3.2215e-08	3.36855e-06	Not Significant	-0.19493	3.2215e-08	3.36855e-06	Not Significant
cg00066919		0.659804	0.730887	0.0710825	0.000217283	0.002223	Not Significant	-0.0710825	0.000217283	0.002223	Not Significant
cg00066925		0.933124	0.947805	0.014681	0.966707	0.981342	Not Significant	-0.014681	0.966707	0.981342	Not Significant
cg00066942	EPC2	0.0844684	0.102276	0.0178072	0.460892	0.624242	Not Significant	-0.0178072	0.460892	0.624242	Not Significant
cg00067018	DBX2	0.272506	0.304623	0.0321168	0.389893	0.560006	Not Significant	-0.0321168	0.389893	0.560006	Not Significant
cg00067032	HLA-DOA	0.889699	0.928694	0.0389952	0.622356	0.755132	Not Significant	-0.0389952	0.622356	0.755132	Not Significant
cg00067058	GPATCH3	0.602346	0.695042	0.0926965	0.000589359	0.00478749	Not Significant	-0.0926965	0.000589359	0.00478749	Not Significant
cg00067102	OPN3	0.0429789	0.0382709	-0.004708	0.0265751	0.0863352	Not Significant	0.004708	0.0265751	0.0863352	Not Significant
cg00067124	METTL6	0.883976	0.880926	-0.0030498	0.437551	0.603456	Not Significant	0.0030498	0.437551	0.603456	Not Significant
cg00067126	MKI67IP	0.0587438	0.0542524	-0.00449144	0.0860082	0.200768	Not Significant	0.00449144	0.0860082	0.200768	Not Significant
cg00067196	PLEKHA6	0.713973	0.754215	0.0402422	0.021698	0.0743929	Not Significant	-0.0402422	0.021698	0.0743929	Not Significant
cg00067274	DCHS2	0.381541	0.504915	0.123374	0.000614043	0.00494119	Not Significant	-0.123374	0.000614043	0.00494119	Not Significant
cg00067365	ZNF131	0.0186704	0.0185586	-0.000111802	0.90476	0.945806	Not Significant	0.000111802	0.90476	0.945806	Not Significant
cg00067414	MTHFD1L	0.101969	0.0926467	-0.00932249	0.587405	0.728598	Not Significant	0.00932249	0.587405	0.728598	Not Significant
cg00067471	ATP5D	0.11736	0.150219	0.0328583	0.00897969	0.0385101	Not Significant	-0.0328583	0.00897969	0.0385101	Not Significant
cg00067528	ATP6V1B1	0.658663	0.706627	0.0479645	0.100074	0.223204	Not Significant	-0.0479645	0.100074	0.223204	Not Significant
cg00067538	SPATA3	0.702566	0.747479	0.0449132	0.147138	0.291682	Not Significant	-0.0449132	0.147138	0.291682	Not Significant
cg00067574	RHOQ	0.0246795	0.0178962	-0.00678335	0.307159	0.478802	Not Significant	0.00678335	0.307159	0.478802	Not Significant
cg00067576	GADD45B	0.0446487	0.0416402	-0.00300852	0.107157	0.234291	Not Significant	0.00300852	0.107157	0.234291	Not Significant
cg00067588		0.689997	0.729792	0.0397945	0.145592	0.289651	Not Significant	-0.0397945	0.145592	0.289651	Not Significant
cg00067600		0.568422	0.613611	0.0451898	0.0472595	0.131275	Not Significant	-0.0451898	0.0472595	0.131275	Not Significant
cg00067720	PIK3R1	0.358191	0.309996	-0.0481946	0.0371475	0.110402	Not Significant	0.0481946	0.0371475	0.110402	Not Significant
cg00067742	MYT1L	0.538784	0.689049	0.150265	4.34807e-06	0.000115479	Not Significant	-0.150265	4.34807e-06	0.000115479	Not Significant
cg00067768	DVL3	0.577755	0.598403	0.0206483	0.527621	0.680473	Not Significant	-0.0206483	0.527621	0.680473	Not Significant
cg00067814	WDR91	0.180914	0.181022	0.000107883	0.65818	0.781938	Not Significant	-0.000107883	0.65818	0.781938	Not Significant
cg00067824		0.356855	0.449498	0.0926433	0.00253543	0.0147278	Not Significant	-0.0926433	0.00253543	0.0147278	Not Significant
cg00067884	HERC1	0.829101	0.837278	0.00817632	0.245915	0.412697	Not Significant	-0.00817632	0.245915	0.412697	Not Significant
cg00068038	CRIM1	0.109994	0.162651	0.0526567	0.488399	0.647929	Not Significant	-0.0526567	0.488399	0.647929	Not Significant
cg00068102	GLI2	0.796262	0.778724	-0.0175382	0.878366	0.929671	Not Significant	0.0175382	0.878366	0.929671	Not Significant
cg00068153	CACNA1S	0.835893	0.82129	-0.0146028	0.852106	0.913625	Not Significant	0.0146028	0.852106	0.913625	Not Significant
cg00068155	CPNE4	0.139889	0.272714	0.132825	0.000459624	0.00394977	Not Significant	-0.132825	0.000459624	0.00394977	Not Significant
cg00068160	SOX21	0.101769	0.0813624	-0.0204066	0.00973788	0.0409292	Not Significant	0.0204066	0.00973788	0.0409292	Not Significant
cg00068305	CSNK1G3	0.0357593	0.0359665	0.000207201	0.545966	0.695579	Not Significant	-0.000207201	0.545966	0.695579	Not Significant
cg00068316		0.907143	0.904561	-0.00258249	0.839036	0.905357	Not Significant	0.00258249	0.839036	0.905357	Not Significant
cg00068377	PRDM16	0.921201	0.953549	0.0323481	0.377738	0.548713	Not Significant	-0.0323481	0.377738	0.548713	Not Significant
cg00068408	CDH10	0.134565	0.279395	0.14483	1.8232e-06	6.06003e-05	Not Significant	-0.14483	1.8232e-06	6.06003e-05	Not Significant
cg00068412		0.755283	0.852885	0.0976021	0.000116275	0.00138219	Not Significant	-0.0976021	0.000116275	0.00138219	Not Significant
cg00068428		0.679268	0.708594	0.0293262	0.248187	0.415275	Not Significant	-0.0293262	0.248187	0.415275	Not Significant
cg00068503	COL9A2	0.158771	0.143613	-0.0151574	0.144058	0.28761	Not Significant	0.0151574	0.144058	0.28761	Not Significant
cg00068621	RBM22	0.0295147	0.027117	-0.0023977	0.560866	0.707765	Not Significant	0.0023977	0.560866	0.707765	Not Significant
cg00068622	FAM151B	0.054105	0.0462223	-0.00788277	0.0233421	0.078513	Not Significant	0.00788277	0.0233421	0.078513	Not Significant
cg00068750	TBC1D24	0.700855	0.728523	0.0276687	0.139531	0.281291	Not Significant	-0.0276687	0.139531	0.281291	Not Significant
cg00068779		0.723354	0.740021	0.0166667	0.703047	0.814221	Not Significant	-0.0166667	0.703047	0.814221	Not Significant
cg00068810	PARM1	0.151711	0.15854	0.00682805	0.744757	0.843127	Not Significant	-0.00682805	0.744757	0.843127	Not Significant
cg00069002		0.483728	0.407449	-0.0762784	5.97621e-06	0.000146393	Not Significant	0.0762784	5.97621e-06	0.000146393	Not Significant
cg00069014		0.803223	0.877961	0.0747377	0.00055406	0.00456337	Not Significant	-0.0747377	0.00055406	0.00456337	Not Significant
cg00069017	NPHP4	0.025509	0.0212429	-0.00426606	0.209502	0.370837	Not Significant	0.00426606	0.209502	0.370837	Not Significant
cg00069059	CCDC17	0.859531	0.84899	-0.0105408	0.0430811	0.122783	Not Significant	0.0105408	0.0430811	0.122783	Not Significant
cg00069242	JUB	0.0605324	0.0616479	0.00111544	0.583579	0.725639	Not Significant	-0.00111544	0.583579	0.725639	Not Significant
cg00069261	CDR2	0.0957937	0.0749359	-0.0208578	0.074485	0.181488	Not Significant	0.0208578	0.074485	0.181488	Not Significant
cg00069309	KIF13A	0.890665	0.884588	-0.00607701	0.328728	0.500844	Not Significant	0.00607701	0.328728	0.500844	Not Significant
cg00069314	CLCN3	0.0620682	0.0632026	0.00113443	0.711322	0.820021	Not Significant	-0.00113443	0.711322	0.820021	Not Significant
cg00069391	SDK1	0.784931	0.815134	0.030203	0.703047	0.814221	Not Significant	-0.030203	0.703047	0.814221	Not Significant
cg00069417	SLC7A5	0.879473	0.88676	0.00728746	0.223993	0.387887	Not Significant	-0.00728746	0.223993	0.387887	Not Significant
cg00069432	STK3	0.865346	0.920838	0.0554915	0.00507805	0.0250422	Not Significant	-0.0554915	0.00507805	0.0250422	Not Significant
cg00069642	ARAP3	0.605083	0.655791	0.0507083	0.269299	0.438595	Not Significant	-0.0507083	0.269299	0.438595	Not Significant
cg00069815		0.886932	0.952906	0.0659737	0.0156041	0.0582891	Not Significant	-0.0659737	0.0156041	0.0582891	Not Significant
cg00069860	RNF220	0.374908	0.277204	-0.0977033	0.0065566	0.0303751	Not Significant	0.0977033	0.0065566	0.0303751	Not Significant
cg00069967	DNAH12	0.892729	0.917591	0.0248622	0.0332824	0.101918	Not Significant	-0.0248622	0.0332824	0.101918	Not Significant
cg00069969		0.875374	0.876603	0.00122922	0.65818	0.781938	Not Significant	-0.00122922	0.65818	0.781938	Not Significant
cg00070042		0.225572	0.148708	-0.076864	6.83818e-05	0.000919024	Not Significant	0.076864	6.83818e-05	0.000919024	Not Significant
cg00070052	POLE3;C9orf43	0.370003	0.279185	-0.0908179	1.40179e-05	0.000277306	Not Significant	0.0908179	1.40179e-05	0.000277306	Not Significant
cg00070181		0.818253	0.882584	0.0643313	4.05576e-05	0.000619156	Not Significant	-0.0643313	4.05576e-05	0.000619156	Not Significant
cg00070235	CRAMP1L	0.974992	0.970295	-0.00469686	0.331491	0.50359	Not Significant	0.00469686	0.331491	0.50359	Not Significant
cg00070242		0.15404	0.101571	-0.0524691	0.139531	0.281291	Not Significant	0.0524691	0.139531	0.281291	Not Significant
cg00070383		0.407896	0.402347	-0.00554947	0.516767	0.671452	Not Significant	0.00554947	0.516767	0.671452	Not Significant
cg00070529	ENOX1	0.537685	0.51851	-0.0191758	0.484913	0.644986	Not Significant	0.0191758	0.484913	0.644986	Not Significant
cg00070542		0.341427	0.30836	-0.0330672	0.0588436	0.153612	Not Significant	0.0330672	0.0588436	0.153612	Not Significant
cg00070680	DGKI	0.400612	0.380264	-0.0203477	0.495411	0.653643	Not Significant	0.0203477	0.495411	0.653643	Not Significant
cg00070814	DDX21	0.0157832	0.0169147	0.00113149	0.0430811	0.122783	Not Significant	-0.00113149	0.0430811	0.122783	Not Significant
cg00070870	TUBB	0.541027	0.455448	-0.0855792	0.000614043	0.00494119	Not Significant	0.0855792	0.000614043	0.00494119	Not Significant
cg00070899	GRM4	0.477665	0.440447	-0.0372185	0.296735	0.468041	Not Significant	0.0372185	0.296735	0.468041	Not Significant
cg00070908	RAB11FIP4	0.937798	0.938257	0.000459052	0.228261	0.392659	Not Significant	-0.000459052	0.228261	0.392659	Not Significant
cg00071012		0.419218	0.422577	0.00335871	0.800103	0.880301	Not Significant	-0.00335871	0.800103	0.880301	Not Significant
cg00071026	MCF2L	0.887942	0.926559	0.0386167	0.119838	0.253312	Not Significant	-0.0386167	0.119838	0.253312	Not Significant
cg00071045	ANKRD36B	0.404112	0.421614	0.0175014	0.0247343	0.0819302	Not Significant	-0.0175014	0.0247343	0.0819302	Not Significant
cg00071051	SLC35B2	0.401702	0.378089	-0.0236132	0.255092	0.423055	Not Significant	0.0236132	0.255092	0.423055	Not Significant
cg00071137	JOSD1	0.153479	0.161645	0.00816585	0.28655	0.457186	Not Significant	-0.00816585	0.28655	0.457186	Not Significant
cg00071161	TMEM63B	0.874453	0.866002	-0.00845087	0.0839934	0.197452	Not Significant	0.00845087	0.0839934	0.197452	Not Significant
cg00071210	SASH1	0.737769	0.739296	0.00152688	0.948971	0.971511	Not Significant	-0.00152688	0.948971	0.971511	Not Significant
cg00071241		0.721547	0.741954	0.0204072	0.99778	0.998809	Not Significant	-0.0204072	0.99778	0.998809	Not Significant
cg00071250	FASLG	0.614711	0.607188	-0.00752382	0.345533	0.517542	Not Significant	0.00752382	0.345533	0.517542	Not Significant
cg00071360		0.0808508	0.0629691	-0.0178817	0.067528	0.16941	Not Significant	0.0178817	0.067528	0.16941	Not Significant
cg00071408	RHOBTB2	0.972304	0.97656	0.00425556	0.201533	0.361343	Not Significant	-0.00425556	0.201533	0.361343	Not Significant
cg00071442	ESR2	0.0367431	0.0345352	-0.00220791	0.553391	0.701689	Not Significant	0.00220791	0.553391	0.701689	Not Significant
cg00071565	ODC1	0.0105747	0.0105554	-1.92567e-05	0.279067	0.449074	Not Significant	1.92567e-05	0.279067	0.449074	Not Significant
cg00071658	DACH1	0.867062	0.910919	0.0438577	0.101228	0.225049	Not Significant	-0.0438577	0.101228	0.225049	Not Significant
cg00071727	FARP1	0.652515	0.759091	0.106575	4.46461e-05	0.000665699	Not Significant	-0.106575	4.46461e-05	0.000665699	Not Significant
cg00071751	KIF20B	0.0167516	0.0174426	0.000690966	0.067528	0.16941	Not Significant	-0.000690966	0.067528	0.16941	Not Significant
cg00071887	LOXL1	0.632068	0.58807	-0.0439979	0.0504485	0.137582	Not Significant	0.0439979	0.0504485	0.137582	Not Significant
cg00071950	SLC2A9	0.148049	0.122721	-0.0253281	0.411728	0.580253	Not Significant	0.0253281	0.411728	0.580253	Not Significant
cg00071984	FHIT	0.936566	0.968351	0.0317842	0.0306142	0.0958462	Not Significant	-0.0317842	0.0306142	0.0958462	Not Significant
cg00071998	MSH5	0.0650519	0.050006	-0.0150459	0.056643	0.149454	Not Significant	0.0150459	0.056643	0.149454	Not Significant
cg00072099	PPM1K	0.0137552	0.0137565	1.28147e-06	0.301917	0.473402	Not Significant	-1.28147e-06	0.301917	0.473402	Not Significant
cg00072216	MXD4	0.0172171	0.0174067	0.000189613	0.245915	0.412697	Not Significant	-0.000189613	0.245915	0.412697	Not Significant
cg00072288	NAA10	0.139977	0.0881544	-0.0518223	0.405417	0.574515	Not Significant	0.0518223	0.405417	0.574515	Not Significant
cg00072426		0.469654	0.517831	0.0481775	0.000883671	0.00654963	Not Significant	-0.0481775	0.000883671	0.00654963	Not Significant
cg00072587	MAP3K15	0.149375	0.12308	-0.0262953	0.0966753	0.217916	Not Significant	0.0262953	0.0966753	0.217916	Not Significant
cg00072675		0.622307	0.684434	0.0621267	0.0466425	0.130027	Not Significant	-0.0621267	0.0466425	0.130027	Not Significant
cg00072689	LOC404266;HOXB6	0.308115	0.329523	0.0214079	0.315135	0.487047	Not Significant	-0.0214079	0.315135	0.487047	Not Significant
cg00072711	C9orf24	0.125379	0.0926194	-0.0327598	0.197632	0.356531	Not Significant	0.0327598	0.197632	0.356531	Not Significant
cg00072720	CLDN7	0.137007	0.125608	-0.0113996	0.488399	0.647929	Not Significant	0.0113996	0.488399	0.647929	Not Significant
cg00072799	GPR174	0.661249	0.717263	0.0560138	0.011795	0.0472655	Not Significant	-0.0560138	0.011795	0.0472655	Not Significant
cg00072839	PCDH11X	0.28877	0.525827	0.237057	8.31103e-07	3.41848e-05	Not Significant	-0.237057	8.31103e-07	3.41848e-05	Not Significant
cg00072957	KIAA0146	0.923466	0.924724	0.00125752	0.891548	0.937931	Not Significant	-0.00125752	0.891548	0.937931	Not Significant
cg00073003	SOX1	0.459847	0.525158	0.0653108	0.0944612	0.214467	Not Significant	-0.0653108	0.0944612	0.214467	Not Significant
cg00073010	RAI1	0.412747	0.138691	-0.274056	1.13937e-10	7.7885e-08	Hypomethylated in HPVP	0.274056	1.13937e-10	7.7885e-08	Hypermethylated in HPVN
cg00073090		0.206902	0.207226	0.000324605	0.99334	0.996397	Not Significant	-0.000324605	0.99334	0.996397	Not Significant
cg00073244	MEGF6	0.618327	0.695218	0.0768908	0.000431642	0.00376591	Not Significant	-0.0768908	0.000431642	0.00376591	Not Significant
cg00073380	ALG1	0.0339794	0.0300037	-0.00397566	0.44747	0.612293	Not Significant	0.00397566	0.44747	0.612293	Not Significant
cg00073384	OR2M2	0.626881	0.608943	-0.0179383	0.618429	0.752093	Not Significant	0.0179383	0.618429	0.752093	Not Significant
cg00073460	ZC3H12D	0.298534	0.346669	0.0481351	0.129394	0.266979	Not Significant	-0.0481351	0.129394	0.266979	Not Significant
cg00073543		0.259984	0.313337	0.0533529	0.142536	0.285479	Not Significant	-0.0533529	0.142536	0.285479	Not Significant
cg00073713	LMTK2	0.943586	0.941725	-0.00186143	0.103567	0.2287	Not Significant	0.00186143	0.103567	0.2287	Not Significant
cg00073716	NUDT1;FTSJ2	0.0752341	0.0712522	-0.00398186	0.201533	0.361343	Not Significant	0.00398186	0.201533	0.361343	Not Significant
cg00073771	OAT	0.018932	0.0197579	0.000825876	0.166685	0.31745	Not Significant	-0.000825876	0.166685	0.31745	Not Significant
cg00073780	PKIB	0.0254768	0.035611	0.0101343	0.127994	0.265031	Not Significant	-0.0101343	0.127994	0.265031	Not Significant
cg00073794	ALK	0.811447	0.900226	0.0887793	0.0034504	0.0186491	Not Significant	-0.0887793	0.0034504	0.0186491	Not Significant
cg00073837		0.429683	0.440371	0.0106878	0.753195	0.848971	Not Significant	-0.0106878	0.753195	0.848971	Not Significant
cg00074086	PAPOLB;RADIL	0.288031	0.348072	0.0600409	0.0342149	0.103969	Not Significant	-0.0600409	0.0342149	0.103969	Not Significant
cg00074145	ONECUT1	0.539999	0.678001	0.138003	0.00055406	0.00456337	Not Significant	-0.138003	0.00055406	0.00456337	Not Significant
cg00074184	SLC22A15	0.0518433	0.0498411	-0.00200221	0.682513	0.799749	Not Significant	0.00200221	0.682513	0.799749	Not Significant
cg00074244		0.0902729	0.0657836	-0.0244893	0.00582417	0.027801	Not Significant	0.0244893	0.00582417	0.027801	Not Significant
cg00074313	MIR548N	0.792059	0.791656	-0.000402239	0.770157	0.860471	Not Significant	0.000402239	0.770157	0.860471	Not Significant
cg00074348	APLNR	0.436058	0.417922	-0.0181357	0.257423	0.4257	Not Significant	0.0181357	0.257423	0.4257	Not Significant
cg00074365	UGP2	0.625461	0.749053	0.123591	6.80407e-07	2.95225e-05	Not Significant	-0.123591	6.80407e-07	2.95225e-05	Not Significant
cg00074379	HAX1	0.147834	0.125674	-0.0221599	0.00107734	0.00761861	Not Significant	0.0221599	0.00107734	0.00761861	Not Significant
cg00074415	LOC143188	0.579472	0.613308	0.0338357	0.248187	0.415275	Not Significant	-0.0338357	0.248187	0.415275	Not Significant
cg00074746	FAM26F	0.683018	0.801808	0.118789	0.000149058	0.00167023	Not Significant	-0.118789	0.000149058	0.00167023	Not Significant
cg00074771	WDR76	0.634184	0.467851	-0.166333	1.70951e-07	1.09805e-05	Not Significant	0.166333	1.70951e-07	1.09805e-05	Not Significant
cg00074818	CLDN23	0.614798	0.656172	0.0413737	0.00288131	0.0162574	Not Significant	-0.0413737	0.00288131	0.0162574	Not Significant
cg00074851	NCBP2	0.982606	0.981654	-0.000951893	0.213571	0.375644	Not Significant	0.000951893	0.213571	0.375644	Not Significant
cg00075011	COG4;SF3B3	0.0234531	0.0255518	0.00209871	0.0119827	0.0478166	Not Significant	-0.00209871	0.0119827	0.0478166	Not Significant
cg00075103		0.375912	0.362839	-0.0130727	0.782952	0.86916	Not Significant	0.0130727	0.782952	0.86916	Not Significant
cg00075192	C7orf25	0.0150643	0.0158825	0.000818226	0.191885	0.349561	Not Significant	-0.000818226	0.191885	0.349561	Not Significant
cg00075204	SFXN1	0.0548862	0.0491191	-0.00576708	0.0011205	0.00785689	Not Significant	0.00576708	0.0011205	0.00785689	Not Significant
cg00075507	SARM1	0.66905	0.583764	-0.0852863	0.0285332	0.0910086	Not Significant	0.0852863	0.0285332	0.0910086	Not Significant
cg00075589	ZNF142;BCS1L	0.0264436	0.0243101	-0.00213345	0.153449	0.300066	Not Significant	0.00213345	0.153449	0.300066	Not Significant
cg00075615	ZFHX3	0.881286	0.894569	0.0132833	0.0226719	0.0768576	Not Significant	-0.0132833	0.0226719	0.0768576	Not Significant
cg00075634	HELT	0.224495	0.208172	-0.0163234	0.852106	0.913625	Not Significant	0.0163234	0.852106	0.913625	Not Significant
cg00075698	JARID2	0.900553	0.890343	-0.0102095	0.0281319	0.0900645	Not Significant	0.0102095	0.0281319	0.0900645	Not Significant
cg00075768	HMGB1	0.0230028	0.0232432	0.000240456	0.719632	0.825782	Not Significant	-0.000240456	0.719632	0.825782	Not Significant
cg00075956	ADARB2	0.563841	0.727446	0.163605	9.0266e-08	6.93829e-06	Not Significant	-0.163605	9.0266e-08	6.93829e-06	Not Significant
cg00075967	STRA6	0.588316	0.523361	-0.0649543	0.015367	0.05763	Not Significant	0.0649543	0.015367	0.05763	Not Significant
cg00075975	PGBD5	0.725295	0.6688	-0.0564954	0.0552144	0.146771	Not Significant	0.0564954	0.0552144	0.146771	Not Significant
cg00076056	KIAA0513	0.02114	0.022018	0.000878015	0.112096	0.241881	Not Significant	-0.000878015	0.112096	0.241881	Not Significant
cg00076195		0.410739	0.27687	-0.133869	0.000938082	0.00685571	Not Significant	0.133869	0.000938082	0.00685571	Not Significant
cg00076216		0.653149	0.765043	0.111895	0.000565601	0.00463666	Not Significant	-0.111895	0.000565601	0.00463666	Not Significant
cg00076307	SLC27A6	0.173989	0.197813	0.0238239	0.126605	0.263113	Not Significant	-0.0238239	0.126605	0.263113	Not Significant
cg00076313	ELFN1	0.761671	0.717478	-0.0441928	0.0772404	0.186215	Not Significant	0.0441928	0.0772404	0.186215	Not Significant
cg00076353	TBC1D20	0.0168935	0.0170925	0.000198978	0.50603	0.662561	Not Significant	-0.000198978	0.50603	0.662561	Not Significant
cg00076497	GRM8	0.056574	0.058555	0.001981	0.296735	0.468041	Not Significant	-0.001981	0.296735	0.468041	Not Significant
cg00076538	EGFLAM	0.342091	0.442359	0.100268	0.000815667	0.00615944	Not Significant	-0.100268	0.000815667	0.00615944	Not Significant
cg00076555	BSN	0.404761	0.342586	-0.0621755	2.31336e-05	0.000405257	Not Significant	0.0621755	2.31336e-05	0.000405257	Not Significant
cg00076645	UBTD2	0.0392803	0.0385417	-0.000738608	0.125229	0.261162	Not Significant	0.000738608	0.125229	0.261162	Not Significant
cg00076653	C1QTNF7	0.539698	0.639244	0.0995461	0.000253132	0.00249637	Not Significant	-0.0995461	0.000253132	0.00249637	Not Significant
cg00076774		0.633307	0.730758	0.0974511	9.68423e-05	0.00120028	Not Significant	-0.0974511	9.68423e-05	0.00120028	Not Significant
cg00076797	CYMP	0.686714	0.683373	-0.00334123	0.399163	0.568763	Not Significant	0.00334123	0.399163	0.568763	Not Significant
cg00076854	POMP	0.0292806	0.0272662	-0.00201439	0.21153	0.37328	Not Significant	0.00201439	0.21153	0.37328	Not Significant
cg00076880	UNC93A	0.661049	0.694799	0.03375	0.271719	0.441161	Not Significant	-0.03375	0.271719	0.441161	Not Significant
cg00076998		0.0273493	0.0245904	-0.00275894	0.0466425	0.130027	Not Significant	0.00275894	0.0466425	0.130027	Not Significant
cg00077017	FLNB	0.0197651	0.0205917	0.000826655	0.150268	0.295928	Not Significant	-0.000826655	0.150268	0.295928	Not Significant
cg00077281	LIPC	0.861398	0.94073	0.0793319	0.269299	0.438595	Not Significant	-0.0793319	0.269299	0.438595	Not Significant
cg00077285		0.729386	0.779135	0.0497488	0.0250933	0.0828119	Not Significant	-0.0497488	0.0250933	0.0828119	Not Significant
cg00077297		0.48928	0.517867	0.0285871	0.545966	0.695579	Not Significant	-0.0285871	0.545966	0.695579	Not Significant
cg00077312	EXD3	0.902105	0.909714	0.00760918	0.0700715	0.173789	Not Significant	-0.00760918	0.0700715	0.173789	Not Significant
cg00077426	EXOC3	0.521815	0.497121	-0.0246942	0.48144	0.641941	Not Significant	0.0246942	0.48144	0.641941	Not Significant
cg00077450		0.840011	0.881306	0.0412946	0.108375	0.236137	Not Significant	-0.0412946	0.108375	0.236137	Not Significant
cg00077477		0.894486	0.902535	0.0080485	0.147138	0.291682	Not Significant	-0.0080485	0.147138	0.291682	Not Significant
cg00077547	TMEM26	0.860125	0.908621	0.0484964	0.0011205	0.00785689	Not Significant	-0.0484964	0.0011205	0.00785689	Not Significant
cg00077566	EPM2A	0.923465	0.925844	0.00237971	0.357036	0.528841	Not Significant	-0.00237971	0.357036	0.528841	Not Significant
cg00077567		0.67944	0.617643	-0.0617974	0.00562891	0.0270863	Not Significant	0.0617974	0.00562891	0.0270863	Not Significant
cg00077838		0.843914	0.831222	-0.0126928	0.0849959	0.199095	Not Significant	0.0126928	0.0849959	0.199095	Not Significant
cg00077877	ASAP1	0.693398	0.811084	0.117687	6.46646e-06	0.000155041	Not Significant	-0.117687	6.46646e-06	0.000155041	Not Significant
cg00077898	LOC285768	0.977092	0.980768	0.00367557	0.203504	0.363679	Not Significant	-0.00367557	0.203504	0.363679	Not Significant
cg00077904		0.401208	0.396934	-0.00427333	0.99334	0.996397	Not Significant	0.00427333	0.99334	0.996397	Not Significant
cg00078025		0.162069	0.140184	-0.0218848	0.00397735	0.0207782	Not Significant	0.0218848	0.00397735	0.0207782	Not Significant
cg00078085	OXTR	0.0899447	0.0592405	-0.0307041	0.000708216	0.00551822	Not Significant	0.0307041	0.000708216	0.00551822	Not Significant
cg00078194	MDK	0.0373594	0.0358739	-0.00148549	0.0800783	0.191003	Not Significant	0.00148549	0.0800783	0.191003	Not Significant
cg00078221	EIF4EBP3;ANKHD1-EIF4EBP3	0.292432	0.19246	-0.0999721	0.0181573	0.0652207	Not Significant	0.0999721	0.0181573	0.0652207	Not Significant
cg00078245	ZNF740	0.816334	0.806835	-0.00949943	0.377738	0.548713	Not Significant	0.00949943	0.377738	0.548713	Not Significant
cg00078270	MAD1L1	0.969281	0.970591	0.00131062	0.337063	0.509049	Not Significant	-0.00131062	0.337063	0.509049	Not Significant
cg00078318	SOX11	0.258417	0.396434	0.138017	7.56485e-06	0.000174693	Not Significant	-0.138017	7.56485e-06	0.000174693	Not Significant
cg00078334	MMP2	0.278016	0.233753	-0.0442624	0.271719	0.441161	Not Significant	0.0442624	0.271719	0.441161	Not Significant
cg00078348	HTR3A	0.353135	0.376294	0.0231591	0.383786	0.554298	Not Significant	-0.0231591	0.383786	0.554298	Not Significant
cg00078456	MIB2	0.454471	0.315181	-0.13929	1.6779e-06	5.70694e-05	Not Significant	0.13929	1.6779e-06	5.70694e-05	Not Significant
cg00078513	SNORD115-40	0.358581	0.331753	-0.026828	0.223993	0.387887	Not Significant	0.026828	0.223993	0.387887	Not Significant
cg00078746	GPR68	0.846417	0.812485	-0.0339323	0.0763129	0.184638	Not Significant	0.0339323	0.0763129	0.184638	Not Significant
cg00078759	IFT140;TMEM204	0.942069	0.946861	0.00479126	0.839036	0.905357	Not Significant	-0.00479126	0.839036	0.905357	Not Significant
cg00078857		0.634191	0.707324	0.0731339	0.00326976	0.0178984	Not Significant	-0.0731339	0.00326976	0.0178984	Not Significant
cg00078861		0.369363	0.346742	-0.0226214	0.205489	0.366035	Not Significant	0.0226214	0.205489	0.366035	Not Significant
cg00078867	WAS	0.687317	0.658626	-0.0286908	0.269299	0.438595	Not Significant	0.0286908	0.269299	0.438595	Not Significant
cg00078911		0.835437	0.847759	0.0123221	0.402283	0.571708	Not Significant	-0.0123221	0.402283	0.571708	Not Significant
cg00078940	H2AFY	0.0207402	0.019841	-0.000899221	0.307159	0.478802	Not Significant	0.000899221	0.307159	0.478802	Not Significant
cg00078968	WNT3A	0.316342	0.0908948	-0.225448	6.42431e-07	2.83097e-05	Not Significant	0.225448	6.42431e-07	2.83097e-05	Not Significant
cg00078996		0.603116	0.691803	0.088687	0.00562891	0.0270863	Not Significant	-0.088687	0.00562891	0.0270863	Not Significant
cg00079023	PURA	0.459874	0.55435	0.0944761	2.31336e-05	0.000405257	Not Significant	-0.0944761	2.31336e-05	0.000405257	Not Significant
cg00079169	THOP1	0.896805	0.881056	-0.015749	0.0025824	0.0149397	Not Significant	0.015749	0.0025824	0.0149397	Not Significant
cg00079216	CHD4	0.0861262	0.0894191	0.00329291	0.405417	0.574515	Not Significant	-0.00329291	0.405417	0.574515	Not Significant
cg00079219	HOTAIR	0.41148	0.43289	0.02141	0.509596	0.665612	Not Significant	-0.02141	0.509596	0.665612	Not Significant
cg00079224	TAOK2	0.931094	0.92747	-0.003624	0.380754	0.551462	Not Significant	0.003624	0.380754	0.551462	Not Significant
cg00079302	RPS15	0.712684	0.634966	-0.0777176	0.0192768	0.0681681	Not Significant	0.0777176	0.0192768	0.0681681	Not Significant
cg00079375		0.79776	0.857112	0.0593519	0.0618877	0.159197	Not Significant	-0.0593519	0.0618877	0.159197	Not Significant
cg00079388	ZC3H15	0.868251	0.862591	-0.0056594	0.477981	0.639016	Not Significant	0.0056594	0.477981	0.639016	Not Significant
cg00079563	ARFGAP3	0.041075	0.0239447	-0.0171303	0.000364602	0.00330166	Not Significant	0.0171303	0.000364602	0.00330166	Not Significant
cg00079598	OR6M1	0.511849	0.484559	-0.02729	0.121169	0.255312	Not Significant	0.02729	0.121169	0.255312	Not Significant
cg00079638	B2M	0.0156519	0.0161502	0.000498292	0.351255	0.523178	Not Significant	-0.000498292	0.351255	0.523178	Not Significant
cg00079785	KIAA0146	0.886817	0.91125	0.0244324	0.00370537	0.0196904	Not Significant	-0.0244324	0.00370537	0.0196904	Not Significant
cg00080012	EED	0.0256284	0.0228241	-0.00280434	0.0342149	0.103969	Not Significant	0.00280434	0.0342149	0.103969	Not Significant
cg00080059	DIDO1;C20orf11	0.0404652	0.0420347	0.00156942	0.389893	0.560006	Not Significant	-0.00156942	0.389893	0.560006	Not Significant
cg00080060	SDK1	0.773484	0.817154	0.0436704	0.012366	0.0489603	Not Significant	-0.0436704	0.012366	0.0489603	Not Significant
cg00080068		0.859292	0.903346	0.0440545	0.00813976	0.0357713	Not Significant	-0.0440545	0.00813976	0.0357713	Not Significant
cg00080118	CCHCR1;TCF19	0.0571637	0.0573374	0.0001737	0.90476	0.945806	Not Significant	-0.0001737	0.90476	0.945806	Not Significant
cg00080123	GRK6	0.0231664	0.0220484	-0.00111803	0.542272	0.692496	Not Significant	0.00111803	0.542272	0.692496	Not Significant
cg00080125	C17orf82	0.466549	0.404914	-0.0616351	0.0538158	0.144123	Not Significant	0.0616351	0.0538158	0.144123	Not Significant
cg00080148	EFCAB6	0.869828	0.919929	0.0501019	0.0559249	0.14811	Not Significant	-0.0501019	0.0559249	0.14811	Not Significant
cg00080188		0.70678	0.706496	-0.000283903	0.477981	0.639016	Not Significant	0.000283903	0.477981	0.639016	Not Significant
cg00080252		0.465793	0.434243	-0.0315498	0.33427	0.506249	Not Significant	0.0315498	0.33427	0.506249	Not Significant
cg00080312	SACM1L	0.0710168	0.0665101	-0.00450666	0.491898	0.650769	Not Significant	0.00450666	0.491898	0.650769	Not Significant
cg00080333		0.122044	0.0961242	-0.0259199	0.000356943	0.00325008	Not Significant	0.0259199	0.000356943	0.00325008	Not Significant
cg00080418	CD8B	0.688093	0.723165	0.035072	0.186262	0.342568	Not Significant	-0.035072	0.186262	0.342568	Not Significant
cg00080423		0.720621	0.697037	-0.0235846	0.527621	0.680473	Not Significant	0.0235846	0.527621	0.680473	Not Significant
cg00080706	GALNTL1	0.855465	0.884378	0.0289135	0.21153	0.37328	Not Significant	-0.0289135	0.21153	0.37328	Not Significant
cg00080972	RUFY1	0.155345	0.192363	0.037018	0.953403	0.973881	Not Significant	-0.037018	0.953403	0.973881	Not Significant
cg00080987		0.329507	0.32377	-0.0057364	0.255092	0.423055	Not Significant	0.0057364	0.255092	0.423055	Not Significant
cg00081019	SDCCAG8;AKT3	0.986652	0.985967	-0.000684613	0.0511075	0.13889	Not Significant	0.000684613	0.0511075	0.13889	Not Significant
cg00081084	TBCB	0.851423	0.8413	-0.0101234	0.0810429	0.192632	Not Significant	0.0101234	0.0810429	0.192632	Not Significant
cg00081087	AAA1;NPSR1	0.459556	0.533236	0.0736801	0.001713	0.0108997	Not Significant	-0.0736801	0.001713	0.0108997	Not Significant
cg00081141		0.942213	0.950827	0.00861435	0.834689	0.902549	Not Significant	-0.00861435	0.834689	0.902549	Not Significant
cg00081251	CCDC163P;MMACHC	0.047579	0.0458512	-0.0017278	0.437551	0.603456	Not Significant	0.0017278	0.437551	0.603456	Not Significant
cg00081324	SAMD14	0.370238	0.343123	-0.0271149	0.0397523	0.115952	Not Significant	0.0271149	0.0397523	0.115952	Not Significant
cg00081347	SGSH	0.974113	0.981448	0.00733475	0.294166	0.465336	Not Significant	-0.00733475	0.294166	0.465336	Not Significant
cg00081404		0.705308	0.79095	0.0856413	0.00482132	0.0240675	Not Significant	-0.0856413	0.00482132	0.0240675	Not Significant
cg00081417		0.621061	0.53703	-0.0840314	0.025825	0.0845511	Not Significant	0.0840314	0.025825	0.0845511	Not Significant
cg00081439		0.457806	0.510847	0.0530412	0.0912165	0.209306	Not Significant	-0.0530412	0.0912165	0.209306	Not Significant
cg00081445		0.0399636	0.037528	-0.00243564	0.177163	0.330995	Not Significant	0.00243564	0.177163	0.330995	Not Significant
cg00081465		0.578796	0.653706	0.0749098	0.000356943	0.00325008	Not Significant	-0.0749098	0.000356943	0.00325008	Not Significant
cg00081574	EPHA4	0.0497219	0.0411065	-0.00861544	0.365819	0.537254	Not Significant	0.00861544	0.365819	0.537254	Not Significant
cg00081602	RGNEF	0.719817	0.69927	-0.020547	0.787231	0.871979	Not Significant	0.020547	0.787231	0.871979	Not Significant
cg00081714		0.579369	0.550286	-0.0290829	0.513175	0.668526	Not Significant	0.0290829	0.513175	0.668526	Not Significant
cg00081729	GREM2	0.725406	0.747336	0.0219306	0.274154	0.443782	Not Significant	-0.0219306	0.274154	0.443782	Not Significant
cg00081799	ACOT7	0.921658	0.920504	-0.00115401	0.460892	0.624242	Not Significant	0.00115401	0.460892	0.624242	Not Significant
cg00081827		0.82576	0.809308	-0.0164521	0.126605	0.263113	Not Significant	0.0164521	0.126605	0.263113	Not Significant
cg00081919		0.561397	0.636391	0.0749934	5.40242e-05	0.000769085	Not Significant	-0.0749934	5.40242e-05	0.000769085	Not Significant
cg00081935	TSPAN9	0.0583062	0.0562842	-0.00202196	0.197632	0.356531	Not Significant	0.00202196	0.197632	0.356531	Not Significant
cg00081975	ABCC3	0.0660217	0.0821137	0.016092	0.0709366	0.175309	Not Significant	-0.016092	0.0709366	0.175309	Not Significant
cg00082140		0.356809	0.379857	0.0230477	0.135114	0.275146	Not Significant	-0.0230477	0.135114	0.275146	Not Significant
cg00082182	FNBP1L	0.0478383	0.0462559	-0.00158231	0.325979	0.498062	Not Significant	0.00158231	0.325979	0.498062	Not Significant
cg00082235	IFFO1	0.386826	0.404079	0.0172534	0.860843	0.918958	Not Significant	-0.0172534	0.860843	0.918958	Not Significant
cg00082285		0.645266	0.690447	0.0451811	0.0207606	0.0719998	Not Significant	-0.0451811	0.0207606	0.0719998	Not Significant
cg00082310	PLD1	0.108371	0.101922	-0.0064487	0.813031	0.888565	Not Significant	0.0064487	0.813031	0.888565	Not Significant
cg00082384	NISCH	0.650812	0.75142	0.100608	7.50283e-08	6.08223e-06	Not Significant	-0.100608	7.50283e-08	6.08223e-06	Not Significant
cg00082411	PTCD1	0.943075	0.945799	0.00272411	0.765906	0.857569	Not Significant	-0.00272411	0.765906	0.857569	Not Significant
cg00082426	XPO1	0.0440789	0.0382642	-0.00581477	0.0346894	0.105034	Not Significant	0.00581477	0.0346894	0.105034	Not Significant
cg00082491	BAT4;CSNK2B	0.0258785	0.0264196	0.000541059	0.309803	0.481495	Not Significant	-0.000541059	0.309803	0.481495	Not Significant
cg00082497	MARCKSL1	0.0980192	0.0898642	-0.00815503	0.865218	0.921525	Not Significant	0.00815503	0.865218	0.921525	Not Significant
cg00082540	C21orf70	0.626412	0.618704	-0.00770876	0.304531	0.476063	Not Significant	0.00770876	0.304531	0.476063	Not Significant
cg00082664	SFRP2	0.281844	0.280209	-0.00163556	0.90476	0.945806	Not Significant	0.00163556	0.90476	0.945806	Not Significant
cg00082713		0.083288	0.143047	0.0597586	0.0269572	0.0872377	Not Significant	-0.0597586	0.0269572	0.0872377	Not Significant
cg00082770	FLJ32063	0.545393	0.523751	-0.021642	0.279067	0.449074	Not Significant	0.021642	0.279067	0.449074	Not Significant
cg00082833	IFT140	0.849143	0.84649	-0.00265295	0.622356	0.755132	Not Significant	0.00265295	0.622356	0.755132	Not Significant
cg00082874	SLC12A5	0.134587	0.10933	-0.0252572	0.0230049	0.0776793	Not Significant	0.0252572	0.0230049	0.0776793	Not Significant
cg00082897	TYMP	0.821688	0.644945	-0.176743	4.67431e-07	2.25453e-05	Not Significant	0.176743	4.67431e-07	2.25453e-05	Not Significant
cg00082912		0.268218	0.192791	-0.0754274	3.18344e-05	0.000515223	Not Significant	0.0754274	3.18344e-05	0.000515223	Not Significant
cg00082939	C10orf41	0.534719	0.563456	0.0287363	0.377738	0.548713	Not Significant	-0.0287363	0.377738	0.548713	Not Significant
cg00082954	MAP3K5	0.912996	0.90577	-0.007226	0.495411	0.653643	Not Significant	0.007226	0.495411	0.653643	Not Significant
cg00083018		0.444044	0.503145	0.0591016	0.0781771	0.187834	Not Significant	-0.0591016	0.0781771	0.187834	Not Significant
cg00083046		0.48593	0.520465	0.0345351	0.337063	0.509049	Not Significant	-0.0345351	0.337063	0.509049	Not Significant
cg00083059	MOCS1	0.182113	0.27957	0.0974566	0.00841158	0.036666	Not Significant	-0.0974566	0.00841158	0.036666	Not Significant
cg00083072	SIPA1	0.664932	0.519643	-0.145289	0.000136242	0.00156006	Not Significant	0.145289	0.000136242	0.00156006	Not Significant
cg00083139	MOBKL3	0.0185995	0.0186165	1.6988e-05	0.0781771	0.187834	Not Significant	-1.6988e-05	0.0781771	0.187834	Not Significant
cg00083188	KCNMA1	0.735493	0.733251	-0.00224191	0.698922	0.811337	Not Significant	0.00224191	0.698922	0.811337	Not Significant
cg00083193	OSTBETA	0.635819	0.673562	0.0377432	0.0195659	0.0689316	Not Significant	-0.0377432	0.0195659	0.0689316	Not Significant
cg00083194	DNM1L	0.0415331	0.0365158	-0.00501739	0.135114	0.275146	Not Significant	0.00501739	0.135114	0.275146	Not Significant
cg00083206	DDO	0.576351	0.537753	-0.0385978	0.339872	0.511874	Not Significant	0.0385978	0.339872	0.511874	Not Significant
cg00083223		0.713544	0.784424	0.0708794	0.0112475	0.0456264	Not Significant	-0.0708794	0.0112475	0.0456264	Not Significant
cg00083262		0.187291	0.194043	0.00675147	0.642155	0.770128	Not Significant	-0.00675147	0.642155	0.770128	Not Significant
cg00083265	KIAA0415	0.937361	0.93653	-0.000830844	0.0419462	0.120491	Not Significant	0.000830844	0.0419462	0.120491	Not Significant
cg00083359	EEF1D	0.776774	0.769236	-0.0075384	0.895949	0.94067	Not Significant	0.0075384	0.895949	0.94067	Not Significant
cg00083399	MTHFSD	0.815079	0.8261	0.0110214	0.243657	0.410125	Not Significant	-0.0110214	0.243657	0.410125	Not Significant
cg00083535	TRAPPC9	0.86643	0.939408	0.0729784	0.00010374	0.00126681	Not Significant	-0.0729784	0.00010374	0.00126681	Not Significant
cg00083659	C22orf33	0.243146	0.186825	-0.0563208	0.00612853	0.0288831	Not Significant	0.0563208	0.00612853	0.0288831	Not Significant
cg00083685	TFF2	0.658455	0.726275	0.06782	0.00507805	0.0250422	Not Significant	-0.06782	0.00507805	0.0250422	Not Significant
cg00083765	NRBP2	0.0185879	0.0167474	-0.00184051	0.686601	0.802711	Not Significant	0.00184051	0.686601	0.802711	Not Significant
cg00083790		0.462267	0.512699	0.0504316	0.148697	0.293765	Not Significant	-0.0504316	0.148697	0.293765	Not Significant
cg00083801	MYBBP1A	0.975953	0.975406	-0.000547218	0.0634579	0.162071	Not Significant	0.000547218	0.0634579	0.162071	Not Significant
cg00083833	NKD1	0.443793	0.407702	-0.0360907	0.178956	0.333266	Not Significant	0.0360907	0.178956	0.333266	Not Significant
cg00083937	MAPK8IP2	0.666607	0.697629	0.0310217	0.279067	0.449074	Not Significant	-0.0310217	0.279067	0.449074	Not Significant
cg00083993	PPP2R2B	0.763993	0.795915	0.031922	0.161624	0.310959	Not Significant	-0.031922	0.161624	0.310959	Not Significant
cg00084019		0.686542	0.705554	0.0190125	0.52399	0.677551	Not Significant	-0.0190125	0.52399	0.677551	Not Significant
cg00084094	CORO1C	0.228653	0.282161	0.0535078	0.0392193	0.11482	Not Significant	-0.0535078	0.0392193	0.11482	Not Significant
cg00084184	SLC2A9	0.756975	0.732764	-0.0242111	0.170125	0.321911	Not Significant	0.0242111	0.170125	0.321911	Not Significant
cg00084202	TSNARE1	0.398121	0.416514	0.0183931	0.151852	0.297995	Not Significant	-0.0183931	0.151852	0.297995	Not Significant
cg00084338	DLL1	0.844027	0.791436	-0.0525909	0.922417	0.955906	Not Significant	0.0525909	0.922417	0.955906	Not Significant
cg00084347	DNAH10	0.474009	0.436804	-0.0372049	0.103567	0.2287	Not Significant	0.0372049	0.103567	0.2287	Not Significant
cg00084398	TTBK1	0.653226	0.649215	-0.00401165	0.843388	0.908191	Not Significant	0.00401165	0.843388	0.908191	Not Significant
cg00084432	SPG20	0.902455	0.930613	0.028158	0.00482132	0.0240675	Not Significant	-0.028158	0.00482132	0.0240675	Not Significant
cg00084435	LRRC14B	0.720725	0.75227	0.031545	0.121169	0.255312	Not Significant	-0.031545	0.121169	0.255312	Not Significant
cg00084577	SNORA30;SRCAP	0.886485	0.887821	0.00133595	0.804407	0.883146	Not Significant	-0.00133595	0.804407	0.883146	Not Significant
cg00084604		0.843394	0.834683	-0.00871115	0.279067	0.449074	Not Significant	0.00871115	0.279067	0.449074	Not Significant
cg00084643	PHAX	0.633249	0.75119	0.117941	2.44778e-07	1.41814e-05	Not Significant	-0.117941	2.44778e-07	1.41814e-05	Not Significant
cg00084687	GATAD1	0.01693	0.0178702	0.000940194	0.0156041	0.0582891	Not Significant	-0.000940194	0.0156041	0.0582891	Not Significant
cg00084798		0.655945	0.72174	0.0657942	0.0870302	0.20251	Not Significant	-0.0657942	0.0870302	0.20251	Not Significant
cg00084958	PROKR1	0.886143	0.914138	0.0279941	0.0285332	0.0910086	Not Significant	-0.0279941	0.0285332	0.0910086	Not Significant
cg00085013	FGD5	0.387637	0.411348	0.0237111	0.289073	0.459867	Not Significant	-0.0237111	0.289073	0.459867	Not Significant
cg00085029	PRR5L	0.0432723	0.0435908	0.000318441	0.362876	0.534438	Not Significant	-0.000318441	0.362876	0.534438	Not Significant
cg00085061	RIPK4	0.802266	0.803842	0.00157595	0.917999	0.953388	Not Significant	-0.00157595	0.917999	0.953388	Not Significant
cg00085123		0.406793	0.312872	-0.0939204	0.00315417	0.0174113	Not Significant	0.0939204	0.00315417	0.0174113	Not Significant
cg00085256	DIRC3	0.906462	0.914482	0.00802026	0.359949	0.531638	Not Significant	-0.00802026	0.359949	0.531638	Not Significant
cg00085281	MAD1L1	0.664968	0.673943	0.00897497	0.694806	0.808342	Not Significant	-0.00897497	0.694806	0.808342	Not Significant
cg00085370		0.514831	0.572879	0.0580483	0.0142287	0.0544268	Not Significant	-0.0580483	0.0142287	0.0544268	Not Significant
cg00085403	PDE4DIP	0.0129202	0.013208	0.000287816	0.100074	0.223204	Not Significant	-0.000287816	0.100074	0.223204	Not Significant
cg00085416	STAU2	0.525905	0.63893	0.113025	0.00592408	0.028154	Not Significant	-0.113025	0.00592408	0.028154	Not Significant
cg00085434		0.344045	0.522122	0.178077	1.50139e-06	5.26701e-05	Not Significant	-0.178077	1.50139e-06	5.26701e-05	Not Significant
cg00085438	MBNL1	0.49941	0.642124	0.142714	4.70981e-06	0.000122379	Not Significant	-0.142714	4.70981e-06	0.000122379	Not Significant
cg00085448	OAS2	0.0818417	0.0655367	-0.016305	0.0236836	0.0793552	Not Significant	0.016305	0.0236836	0.0793552	Not Significant
cg00085493		0.505456	0.555808	0.0503513	0.0254569	0.0836696	Not Significant	-0.0503513	0.0254569	0.0836696	Not Significant
cg00085619	EN2	0.351069	0.415955	0.0648868	0.0860082	0.200768	Not Significant	-0.0648868	0.0860082	0.200768	Not Significant
cg00085732	SLC13A2	0.500122	0.517206	0.0170844	0.591244	0.731478	Not Significant	-0.0170844	0.591244	0.731478	Not Significant
cg00085747	CAMKK1	0.895791	0.893738	-0.00205304	0.402283	0.571708	Not Significant	0.00205304	0.402283	0.571708	Not Significant
cg00085790		0.486957	0.435543	-0.0514139	0.00912697	0.0389786	Not Significant	0.0514139	0.00912697	0.0389786	Not Significant
cg00085830	DHX9	0.0858108	0.0897187	0.00390785	0.817352	0.891501	Not Significant	-0.00390785	0.817352	0.891501	Not Significant
cg00086113	PTPN9	0.848661	0.854147	0.00548594	0.843388	0.908191	Not Significant	-0.00548594	0.843388	0.908191	Not Significant
cg00086243	TNFRSF18	0.209987	0.168346	-0.0416413	3.10676e-05	0.000506011	Not Significant	0.0416413	3.10676e-05	0.000506011	Not Significant
cg00086266	PUSL1;ACAP3	0.0207143	0.020623	-9.12789e-05	0.891548	0.937931	Not Significant	9.12789e-05	0.891548	0.937931	Not Significant
cg00086297	BTBD12	0.0964191	0.101429	0.00501035	0.354138	0.52601	Not Significant	-0.00501035	0.354138	0.52601	Not Significant
cg00086334	GALNS	0.822072	0.821656	-0.000415932	0.44415	0.609319	Not Significant	0.000415932	0.44415	0.609319	Not Significant
cg00086346	ATCAY	0.4354	0.416419	-0.0189813	0.389893	0.560006	Not Significant	0.0189813	0.389893	0.560006	Not Significant
cg00086426		0.717687	0.7922	0.0745127	0.00543957	0.0263961	Not Significant	-0.0745127	0.00543957	0.0263961	Not Significant
cg00086488	MCF2L	0.435473	0.484779	0.0493063	0.22612	0.390251	Not Significant	-0.0493063	0.22612	0.390251	Not Significant
cg00086493	KLK12	0.435803	0.420244	-0.0155589	0.42776	0.594604	Not Significant	0.0155589	0.42776	0.594604	Not Significant
cg00086577	PPT2	0.650285	0.624395	-0.0258893	0.0588436	0.153612	Not Significant	0.0258893	0.0588436	0.153612	Not Significant
cg00086670	AS3MT	0.179415	0.137823	-0.0415922	0.414906	0.583127	Not Significant	0.0415922	0.414906	0.583127	Not Significant
cg00086710	PPM1K	0.237023	0.19158	-0.0454425	0.284041	0.45448	Not Significant	0.0454425	0.284041	0.45448	Not Significant
cg00086730	FAM38A	0.82109	0.818996	-0.00209439	0.598955	0.737312	Not Significant	0.00209439	0.598955	0.737312	Not Significant
cg00086871	TBC1D14	0.0349816	0.0300959	-0.00488567	0.0028294	0.0160316	Not Significant	0.00488567	0.0028294	0.0160316	Not Significant
cg00087005	CTBP2	0.0452286	0.046206	0.000977438	0.421304	0.588757	Not Significant	-0.000977438	0.421304	0.588757	Not Significant
cg00087098	G3BP2	0.0520155	0.0514238	-0.000591739	0.887151	0.935287	Not Significant	0.000591739	0.887151	0.935287	Not Significant
cg00087153		0.775534	0.818451	0.0429173	0.0140102	0.0537708	Not Significant	-0.0429173	0.0140102	0.0537708	Not Significant
cg00087195	MTRR;FASTKD3	0.01542	0.0134473	-0.00197265	0.618429	0.752093	Not Significant	0.00197265	0.618429	0.752093	Not Significant
cg00087244		0.650247	0.611665	-0.0385821	0.161624	0.310959	Not Significant	0.0385821	0.161624	0.310959	Not Significant
cg00087273		0.0290585	0.028437	-0.000621565	0.895949	0.94067	Not Significant	0.000621565	0.895949	0.94067	Not Significant
cg00087298	RP9	0.0164564	0.0166566	0.000200229	0.437551	0.603456	Not Significant	-0.000200229	0.437551	0.603456	Not Significant
cg00087301	SMPD4;FAM128B	0.0131394	0.0132314	9.20036e-05	0.262129	0.430877	Not Significant	-9.20036e-05	0.262129	0.430877	Not Significant
cg00087316		0.377835	0.381637	0.00380184	0.98446	0.991368	Not Significant	-0.00380184	0.98446	0.991368	Not Significant
cg00087368	SIM1	0.423431	0.594213	0.170782	2.12752e-08	2.51409e-06	Not Significant	-0.170782	2.12752e-08	2.51409e-06	Not Significant
cg00087417	SRPK1	0.0467192	0.0430526	-0.00366655	0.0472595	0.131275	Not Significant	0.00366655	0.0472595	0.131275	Not Significant
cg00087420	CSMD2	0.846477	0.851856	0.00537884	0.765906	0.857569	Not Significant	-0.00537884	0.765906	0.857569	Not Significant
cg00087425	IL6	0.175982	0.147374	-0.0286087	0.178956	0.333266	Not Significant	0.0286087	0.178956	0.333266	Not Significant
cg00087482	GATS;STAG3	0.866983	0.927451	0.0604683	0.0018828	0.0117138	Not Significant	-0.0604683	0.0018828	0.0117138	Not Significant
cg00087511	SLC2A7	0.706825	0.714188	0.00736262	0.940112	0.966428	Not Significant	-0.00736262	0.940112	0.966428	Not Significant
cg00087546	PRDM16	0.657772	0.706011	0.0482387	0.0603497	0.156349	Not Significant	-0.0482387	0.0603497	0.156349	Not Significant
cg00087568	RAB11FIP3	0.816729	0.802572	-0.0141573	0.70718	0.817136	Not Significant	0.0141573	0.70718	0.817136	Not Significant
cg00087645		0.719136	0.708448	-0.0106878	0.940112	0.966428	Not Significant	0.0106878	0.940112	0.966428	Not Significant
cg00087728	CUTA	0.029612	0.0268296	-0.0027824	0.0207606	0.0719998	Not Significant	0.0027824	0.0207606	0.0719998	Not Significant
cg00087735	SLC45A1	0.780447	0.857544	0.0770974	0.00666774	0.0307786	Not Significant	-0.0770974	0.00666774	0.0307786	Not Significant
cg00087792		0.7037	0.679244	-0.0244561	0.686601	0.802711	Not Significant	0.0244561	0.686601	0.802711	Not Significant
cg00087799	TICAM1	0.0303892	0.0291752	-0.00121403	0.646146	0.772998	Not Significant	0.00121403	0.646146	0.772998	Not Significant
cg00087884	TNFRSF25	0.489523	0.474548	-0.0149753	0.28655	0.457186	Not Significant	0.0149753	0.28655	0.457186	Not Significant
cg00087906	MMP2	0.0275225	0.042511	0.0149885	0.0356555	0.107157	Not Significant	-0.0149885	0.0356555	0.107157	Not Significant
cg00087963		0.73594	0.728658	-0.00728255	0.865218	0.921525	Not Significant	0.00728255	0.865218	0.921525	Not Significant
cg00087971		0.822383	0.868335	0.0459516	0.259769	0.428289	Not Significant	-0.0459516	0.259769	0.428289	Not Significant
cg00088007	NKX6-3	0.2488	0.285384	0.0365838	0.153449	0.300066	Not Significant	-0.0365838	0.153449	0.300066	Not Significant
cg00088026	FBXO21	0.0252015	0.028505	0.0033035	0.0323717	0.0998624	Not Significant	-0.0033035	0.0323717	0.0998624	Not Significant
cg00088033	SYNRG	0.0465471	0.0463693	-0.000177835	0.90917	0.948452	Not Significant	0.000177835	0.90917	0.948452	Not Significant
cg00088042	PPRC1	0.043645	0.0425689	-0.00107604	0.0891035	0.205911	Not Significant	0.00107604	0.0891035	0.205911	Not Significant
cg00088079	ATXN1	0.865703	0.837323	-0.0283808	0.0114274	0.0461696	Not Significant	0.0283808	0.0114274	0.0461696	Not Significant
cg00088148		0.619147	0.657265	0.0381186	0.163298	0.31307	Not Significant	-0.0381186	0.163298	0.31307	Not Significant
cg00088183		0.477365	0.572822	0.0954569	0.0034504	0.0186491	Not Significant	-0.0954569	0.0034504	0.0186491	Not Significant
cg00088227	GCC1	0.0175578	0.0180727	0.000514807	0.0265751	0.0863352	Not Significant	-0.000514807	0.0265751	0.0863352	Not Significant
cg00088299		0.0169087	0.0168687	-3.99388e-05	0.703047	0.814221	Not Significant	3.99388e-05	0.703047	0.814221	Not Significant
cg00088428	RFPL4B	0.883698	0.878968	-0.00472982	0.164985	0.31522	Not Significant	0.00472982	0.164985	0.31522	Not Significant
cg00088464	GP9	0.92835	0.959594	0.0312438	0.171864	0.324165	Not Significant	-0.0312438	0.171864	0.324165	Not Significant
cg00088504		0.90275	0.916973	0.0142227	0.9889	0.993848	Not Significant	-0.0142227	0.9889	0.993848	Not Significant
cg00088507	FAM189A1	0.83932	0.907962	0.0686415	0.00055406	0.00456337	Not Significant	-0.0686415	0.00055406	0.00456337	Not Significant
cg00088688		0.376412	0.369346	-0.00706649	0.9889	0.993848	Not Significant	0.00706649	0.9889	0.993848	Not Significant
cg00088691	SNX29	0.979809	0.981633	0.00182426	0.42776	0.594604	Not Significant	-0.00182426	0.42776	0.594604	Not Significant
cg00088797	IQSEC1	0.699544	0.773085	0.0735409	0.00010614	0.00128931	Not Significant	-0.0735409	0.00010614	0.00128931	Not Significant
cg00088844		0.166052	0.438265	0.272212	1.02043e-10	7.17985e-08	Hypermethylated in HPVP	-0.272212	1.02043e-10	7.17985e-08	Hypomethylated in HPVN
cg00088880	TES	0.855122	0.897532	0.04241	0.103567	0.2287	Not Significant	-0.04241	0.103567	0.2287	Not Significant
cg00088885	SPP1	0.478471	0.532068	0.0535969	0.0236836	0.0793552	Not Significant	-0.0535969	0.0236836	0.0793552	Not Significant
cg00088916	VAT1L	0.540181	0.694673	0.154492	1.77347e-06	5.94049e-05	Not Significant	-0.154492	1.77347e-06	5.94049e-05	Not Significant
cg00089071	PCGF2	0.0179396	0.0183285	0.000388893	0.0112475	0.0456264	Not Significant	-0.000388893	0.0112475	0.0456264	Not Significant
cg00089091	DPP10	0.489765	0.574324	0.0845595	0.0285332	0.0910086	Not Significant	-0.0845595	0.0285332	0.0910086	Not Significant
cg00089101	TMEM131	0.0427028	0.0414378	-0.001265	0.602827	0.740274	Not Significant	0.001265	0.602827	0.740274	Not Significant
cg00089154		0.821088	0.88388	0.0627921	0.477981	0.639016	Not Significant	-0.0627921	0.477981	0.639016	Not Significant
cg00089214	EP400	0.751351	0.769625	0.0182736	0.139531	0.281291	Not Significant	-0.0182736	0.139531	0.281291	Not Significant
cg00089224	PITX1	0.0386063	0.0348526	-0.00375372	0.044832	0.126354	Not Significant	0.00375372	0.044832	0.126354	Not Significant
cg00089314	LOC153328	0.614891	0.657139	0.0422477	0.136574	0.277201	Not Significant	-0.0422477	0.136574	0.277201	Not Significant
cg00089353	PPM1L	0.0197924	0.0201411	0.000348704	0.662211	0.78495	Not Significant	-0.000348704	0.662211	0.78495	Not Significant
cg00089372	MEF2D	0.0254935	0.0266085	0.00111498	0.21153	0.37328	Not Significant	-0.00111498	0.21153	0.37328	Not Significant
cg00089384	SCG3	0.631289	0.775166	0.143877	2.04332e-05	0.000368815	Not Significant	-0.143877	2.04332e-05	0.000368815	Not Significant
cg00089430	SDHA	0.905254	0.899783	-0.00547068	0.440843	0.606364	Not Significant	0.00547068	0.440843	0.606364	Not Significant
cg00089444	DHRS12	0.0208878	0.0233824	0.00249463	0.00288131	0.0162574	Not Significant	-0.00249463	0.00288131	0.0162574	Not Significant
cg00089453	SYNPO	0.530489	0.543623	0.0131338	0.491898	0.650769	Not Significant	-0.0131338	0.491898	0.650769	Not Significant
cg00089464	LOC285830	0.0835592	0.0822281	-0.00133111	0.980021	0.988823	Not Significant	0.00133111	0.980021	0.988823	Not Significant
cg00089486	SHOX2	0.133431	0.171858	0.0384272	0.434273	0.60052	Not Significant	-0.0384272	0.434273	0.60052	Not Significant
cg00089512	MORN1	0.752577	0.820453	0.0678752	0.000737491	0.00569241	Not Significant	-0.0678752	0.000737491	0.00569241	Not Significant
cg00089528		0.452422	0.545715	0.0932927	0.00152786	0.00997655	Not Significant	-0.0932927	0.00152786	0.00997655	Not Significant
cg00089550	SLC43A1	0.358315	0.360095	0.0017802	0.674363	0.793856	Not Significant	-0.0017802	0.674363	0.793856	Not Significant
cg00089695	COL15A1	0.812886	0.833225	0.0203384	0.421304	0.588757	Not Significant	-0.0203384	0.421304	0.588757	Not Significant
cg00089719	CCNO	0.25862	0.205799	-0.0528211	0.0392193	0.11482	Not Significant	0.0528211	0.0392193	0.11482	Not Significant
cg00089798	FAM19A2	0.453907	0.529096	0.0751893	0.0371475	0.110402	Not Significant	-0.0751893	0.0371475	0.110402	Not Significant
cg00089814		0.378033	0.362289	-0.0157436	0.57596	0.719699	Not Significant	0.0157436	0.57596	0.719699	Not Significant
cg00089821		0.135563	0.13146	-0.00410357	0.736351	0.837425	Not Significant	0.00410357	0.736351	0.837425	Not Significant
cg00089823		0.250823	0.243783	-0.00703948	0.817352	0.891501	Not Significant	0.00703948	0.817352	0.891501	Not Significant
cg00089864	MIR1272;RBPMS2	0.806696	0.817047	0.0103518	0.402283	0.571708	Not Significant	-0.0103518	0.402283	0.571708	Not Significant
cg00089945	MIA3	0.320976	0.306862	-0.0141136	0.719632	0.825782	Not Significant	0.0141136	0.719632	0.825782	Not Significant
cg00089966		0.462282	0.500135	0.037853	0.114632	0.245683	Not Significant	-0.037853	0.114632	0.245683	Not Significant
cg00090091		0.874019	0.895687	0.0216681	0.484913	0.644986	Not Significant	-0.0216681	0.484913	0.644986	Not Significant
cg00090103	ARHGEF2	0.988107	0.987683	-0.000423959	0.21153	0.37328	Not Significant	0.000423959	0.21153	0.37328	Not Significant
cg00090135	C5orf49	0.671463	0.720638	0.0491757	0.150268	0.295928	Not Significant	-0.0491757	0.150268	0.295928	Not Significant
cg00090147	GATA4	0.222646	0.321806	0.09916	0.000159407	0.0017593	Not Significant	-0.09916	0.000159407	0.0017593	Not Significant
cg00090197	TMEM125	0.778792	0.886588	0.107796	0.000832197	0.00625403	Not Significant	-0.107796	0.000832197	0.00625403	Not Significant
cg00090261	RGS22	0.565136	0.595954	0.0308179	0.312462	0.484343	Not Significant	-0.0308179	0.312462	0.484343	Not Significant
cg00090338	ZNF507	0.890206	0.923666	0.03346	0.161624	0.310959	Not Significant	-0.03346	0.161624	0.310959	Not Significant
cg00090431		0.574652	0.611099	0.0364461	0.126605	0.263113	Not Significant	-0.0364461	0.126605	0.263113	Not Significant
cg00090452		0.537542	0.50625	-0.0312925	0.380754	0.551462	Not Significant	0.0312925	0.380754	0.551462	Not Significant
cg00090521		0.414559	0.49969	0.085131	0.000327787	0.00304427	Not Significant	-0.085131	0.000327787	0.00304427	Not Significant
cg00090609	PRDM4	0.0569224	0.107481	0.0505583	0.00125977	0.00859775	Not Significant	-0.0505583	0.00125977	0.00859775	Not Significant
cg00090648	C1orf55	0.025922	0.0250927	-0.00082922	0.971144	0.983834	Not Significant	0.00082922	0.971144	0.983834	Not Significant
cg00090731	STIM2	0.0212691	0.0215991	0.000330012	0.180762	0.335614	Not Significant	-0.000330012	0.180762	0.335614	Not Significant
cg00090737	KNDC1	0.508669	0.527207	0.0185382	0.186262	0.342568	Not Significant	-0.0185382	0.186262	0.342568	Not Significant
cg00090764	MORN1	0.67267	0.693366	0.0206958	0.732159	0.83452	Not Significant	-0.0206958	0.732159	0.83452	Not Significant
cg00090767	MAX	0.0847259	0.0761743	-0.00855156	0.271719	0.441161	Not Significant	0.00855156	0.271719	0.441161	Not Significant
cg00090782		0.275942	0.312806	0.0368636	0.110845	0.239931	Not Significant	-0.0368636	0.110845	0.239931	Not Significant
cg00090787	RPL4;SNORD16;SNORD18B	0.595231	0.56047	-0.0347612	0.195703	0.354172	Not Significant	0.0347612	0.195703	0.354172	Not Significant
cg00090800	IL4R	0.0209227	0.0214079	0.000485178	0.437551	0.603456	Not Significant	-0.000485178	0.437551	0.603456	Not Significant
cg00090813	MARVELD3	0.95176	0.954149	0.00238916	0.957837	0.976413	Not Significant	-0.00238916	0.957837	0.976413	Not Significant
cg00090865	ANO10	0.0352246	0.0327597	-0.00246481	0.564622	0.710649	Not Significant	0.00246481	0.564622	0.710649	Not Significant
cg00090936		0.052799	0.100638	0.0478391	0.00161799	0.0104286	Not Significant	-0.0478391	0.00161799	0.0104286	Not Significant
cg00091044	TUBB	0.0444139	0.0335522	-0.0108617	0.00244383	0.0143181	Not Significant	0.0108617	0.00244383	0.0143181	Not Significant
cg00091060	ZNF17	0.154272	0.256529	0.102257	4.91234e-05	0.000715464	Not Significant	-0.102257	4.91234e-05	0.000715464	Not Significant
cg00091064		0.704209	0.761492	0.0572829	3.10676e-05	0.000506011	Not Significant	-0.0572829	3.10676e-05	0.000506011	Not Significant
cg00091146		0.81618	0.866443	0.0502636	0.0306142	0.0958462	Not Significant	-0.0502636	0.0306142	0.0958462	Not Significant
cg00091162	BRP44;DCAF6	0.0169878	0.0174947	0.000506929	0.0293505	0.0929189	Not Significant	-0.000506929	0.0293505	0.0929189	Not Significant
cg00091178	MUC20	0.691795	0.761946	0.0701509	0.00298776	0.0167054	Not Significant	-0.0701509	0.00298776	0.0167054	Not Significant
cg00091285		0.222363	0.149074	-0.0732891	0.021698	0.0743929	Not Significant	0.0732891	0.021698	0.0743929	Not Significant
cg00091302		0.61936	0.679285	0.0599257	0.036147	0.10821	Not Significant	-0.0599257	0.036147	0.10821	Not Significant
cg00091349	MED12L;P2RY13	0.833559	0.867049	0.0334901	0.0213815	0.0735923	Not Significant	-0.0334901	0.0213815	0.0735923	Not Significant
cg00091483	PEBP1	0.0682236	0.0599462	-0.00827742	0.491898	0.650769	Not Significant	0.00827742	0.491898	0.650769	Not Significant
cg00091569	ENTPD3	0.379256	0.421006	0.0417492	0.0386923	0.113688	Not Significant	-0.0417492	0.0386923	0.113688	Not Significant
cg00091589	KLHDC4	0.938775	0.951989	0.0132137	0.00562891	0.0270863	Not Significant	-0.0132137	0.00562891	0.0270863	Not Significant
cg00091596	ARRDC4	0.0443072	0.046616	0.00230882	0.774416	0.863318	Not Significant	-0.00230882	0.774416	0.863318	Not Significant
cg00091633	FSTL1	0.620968	0.650321	0.0293538	0.138046	0.27926	Not Significant	-0.0293538	0.138046	0.27926	Not Significant
cg00091693	KRT20	0.576649	0.628118	0.0514693	0.0425105	0.121622	Not Significant	-0.0514693	0.0425105	0.121622	Not Significant
cg00091760		0.445217	0.531352	0.0861345	0.000253132	0.00249637	Not Significant	-0.0861345	0.000253132	0.00249637	Not Significant
cg00091794	GABBR2	0.450313	0.511378	0.0610645	0.00304232	0.0169414	Not Significant	-0.0610645	0.00304232	0.0169414	Not Significant
cg00091827	BIN1	0.0953734	0.0345158	-0.0608576	0.0955631	0.216211	Not Significant	0.0608576	0.0955631	0.216211	Not Significant
cg00091953	INPP4B	0.0383685	0.0570508	0.0186823	0.00761959	0.0340308	Not Significant	-0.0186823	0.00761959	0.0340308	Not Significant
cg00091960	GRM8	0.613283	0.699235	0.0859527	0.00390771	0.0205038	Not Significant	-0.0859527	0.00390771	0.0205038	Not Significant
cg00091964	CTNNA2;LRRTM1	0.103852	0.185937	0.082085	9.24872e-05	0.0011594	Not Significant	-0.082085	9.24872e-05	0.0011594	Not Significant
cg00092235		0.657507	0.689833	0.0323257	0.33427	0.506249	Not Significant	-0.0323257	0.33427	0.506249	Not Significant
cg00092273	FAM91A1	0.0666594	0.061426	-0.00523336	0.0125617	0.0495467	Not Significant	0.00523336	0.0125617	0.0495467	Not Significant
cg00092287	NMI	0.0204102	0.0212109	0.000800724	0.0966753	0.217916	Not Significant	-0.000800724	0.0966753	0.217916	Not Significant
cg00092383		0.634964	0.610826	-0.0241384	0.531265	0.683495	Not Significant	0.0241384	0.531265	0.683495	Not Significant
cg00092389	GTF3C1;KIAA0556	0.0196034	0.0188224	-0.000780988	0.056643	0.149454	Not Significant	0.000780988	0.056643	0.149454	Not Significant
cg00092400		0.42825	0.584538	0.156288	3.34221e-05	0.000535215	Not Significant	-0.156288	3.34221e-05	0.000535215	Not Significant
cg00092518	PHF11	0.264543	0.209657	-0.0548866	0.0430811	0.122783	Not Significant	0.0548866	0.0430811	0.122783	Not Significant
cg00092551	SND1	0.857264	0.889266	0.0320022	0.00426735	0.0219314	Not Significant	-0.0320022	0.00426735	0.0219314	Not Significant
cg00092611	WAC	0.0162549	0.016693	0.000438081	0.044832	0.126354	Not Significant	-0.000438081	0.044832	0.126354	Not Significant
cg00092644	SLC44A3	0.862687	0.872492	0.0098052	0.317824	0.48975	Not Significant	-0.0098052	0.317824	0.48975	Not Significant
cg00092711	PCNT	0.76617	0.751867	-0.0143031	0.509596	0.665612	Not Significant	0.0143031	0.509596	0.665612	Not Significant
cg00092967		0.0528937	0.051015	-0.00187865	0.266895	0.436063	Not Significant	0.00187865	0.266895	0.436063	Not Significant
cg00093058	RHOT2	0.0502671	0.0457467	-0.00452036	0.351255	0.523178	Not Significant	0.00452036	0.351255	0.523178	Not Significant
cg00093080	FBXW8	0.920109	0.941319	0.0212101	0.00101547	0.00728175	Not Significant	-0.0212101	0.00101547	0.00728175	Not Significant
cg00093087	AQP2	0.837988	0.859673	0.021685	0.000431642	0.00376591	Not Significant	-0.021685	0.000431642	0.00376591	Not Significant
cg00093095	DNAH17	0.583023	0.583002	-2.12891e-05	0.719632	0.825782	Not Significant	2.12891e-05	0.719632	0.825782	Not Significant
cg00093099	EMILIN2	0.281057	0.327678	0.0466212	0.188123	0.344849	Not Significant	-0.0466212	0.188123	0.344849	Not Significant
cg00093433		0.434836	0.465331	0.0304946	0.114632	0.245683	Not Significant	-0.0304946	0.114632	0.245683	Not Significant
cg00093436		0.911752	0.911067	-0.000684892	0.873979	0.926944	Not Significant	0.000684892	0.873979	0.926944	Not Significant
cg00093522		0.71112	0.71377	0.00264966	0.891548	0.937931	Not Significant	-0.00264966	0.891548	0.937931	Not Significant
cg00093544	SEC14L4	0.158234	0.197981	0.0397469	0.0559249	0.14811	Not Significant	-0.0397469	0.0559249	0.14811	Not Significant
cg00093643	CASC4	0.64114	0.765431	0.124291	1.896e-05	0.000348711	Not Significant	-0.124291	1.896e-05	0.000348711	Not Significant
cg00093686		0.150001	0.153606	0.00360535	0.266895	0.436063	Not Significant	-0.00360535	0.266895	0.436063	Not Significant
cg00093688	NDOR1	0.775868	0.79916	0.0232914	0.130806	0.268991	Not Significant	-0.0232914	0.130806	0.268991	Not Significant
cg00093695	SEMA5B	0.628914	0.691747	0.0628331	0.0146748	0.0557022	Not Significant	-0.0628331	0.0146748	0.0557022	Not Significant
cg00093815	LEPROTL1	0.0649415	0.0650633	0.000121763	0.975582	0.986288	Not Significant	-0.000121763	0.975582	0.986288	Not Significant
cg00093890	NPNT	0.0297209	0.0277014	-0.00201955	0.513175	0.668526	Not Significant	0.00201955	0.513175	0.668526	Not Significant
cg00093900	PPP1R15B	0.0616124	0.0529698	-0.00864265	0.161624	0.310959	Not Significant	0.00864265	0.161624	0.310959	Not Significant
cg00093956	MTERFD3	0.917525	0.929189	0.0116641	0.516767	0.671452	Not Significant	-0.0116641	0.516767	0.671452	Not Significant
cg00094006		0.814529	0.722025	-0.0925036	0.00105633	0.00750505	Not Significant	0.0925036	0.00105633	0.00750505	Not Significant
cg00094036	THAP2;ZFC3H1	0.0381943	0.0385128	0.000318467	0.257423	0.4257	Not Significant	-0.000318467	0.257423	0.4257	Not Significant
cg00094044		0.62597	0.668138	0.0421681	0.00534708	0.0260476	Not Significant	-0.0421681	0.00534708	0.0260476	Not Significant
cg00094155	CHKB-CPT1B;CHKB;LOC100144603	0.0395437	0.0371104	-0.00243331	0.133666	0.273092	Not Significant	0.00243331	0.133666	0.273092	Not Significant
cg00094158		0.593339	0.532053	-0.0612861	0.147138	0.291682	Not Significant	0.0612861	0.147138	0.291682	Not Significant
cg00094244		0.779765	0.821101	0.0413364	0.0376565	0.111481	Not Significant	-0.0413364	0.0376565	0.111481	Not Significant
cg00094255		0.815061	0.832765	0.0177038	0.778681	0.866198	Not Significant	-0.0177038	0.778681	0.866198	Not Significant
cg00094256	ANAPC4	0.0228266	0.0226658	-0.000160778	0.610606	0.746148	Not Significant	0.000160778	0.610606	0.746148	Not Significant
cg00094269	CROCC	0.853657	0.870889	0.0172326	0.148697	0.293765	Not Significant	-0.0172326	0.148697	0.293765	Not Significant
cg00094303	CDH11	0.622513	0.646281	0.0237682	0.560866	0.707765	Not Significant	-0.0237682	0.560866	0.707765	Not Significant
cg00094359		0.159425	0.16891	0.00948422	0.545966	0.695579	Not Significant	-0.00948422	0.545966	0.695579	Not Significant
cg00094412	GABBR1	0.552391	0.50028	-0.0521107	0.0419462	0.120491	Not Significant	0.0521107	0.0419462	0.120491	Not Significant
cg00094487	SPG21	0.896296	0.922732	0.026436	0.0156041	0.0582891	Not Significant	-0.026436	0.0156041	0.0582891	Not Significant
cg00094518	KLF14	0.0822217	0.0789837	-0.00323796	0.392968	0.562928	Not Significant	0.00323796	0.392968	0.562928	Not Significant
cg00094595		0.108747	0.159488	0.0507401	0.00263016	0.015155	Not Significant	-0.0507401	0.00263016	0.015155	Not Significant
cg00094734		0.667914	0.694543	0.026629	0.383786	0.554298	Not Significant	-0.026629	0.383786	0.554298	Not Significant
cg00094735		0.421183	0.398641	-0.0225417	0.380754	0.551462	Not Significant	0.0225417	0.380754	0.551462	Not Significant
cg00094739	HRNBP3	0.105489	0.0951435	-0.0103452	0.301917	0.473402	Not Significant	0.0103452	0.301917	0.473402	Not Significant
cg00094744		0.331276	0.289273	-0.0420028	0.0210691	0.0727974	Not Significant	0.0420028	0.0210691	0.0727974	Not Significant
cg00094751	MCM7;MIR106B;MIR93	0.941354	0.937353	-0.00400173	0.0402914	0.117048	Not Significant	0.00400173	0.0402914	0.117048	Not Significant
cg00094817	CREM	0.921498	0.923576	0.00207772	0.307159	0.478802	Not Significant	-0.00207772	0.307159	0.478802	Not Significant
cg00094851	KIF3C	0.0753573	0.0744354	-0.000921905	0.502477	0.659539	Not Significant	0.000921905	0.502477	0.659539	Not Significant
cg00094858	PPFIA3;C19orf73	0.0456463	0.0428513	-0.00279497	0.362876	0.534438	Not Significant	0.00279497	0.362876	0.534438	Not Significant
cg00094898		0.448536	0.53512	0.0865838	0.00973788	0.0409292	Not Significant	-0.0865838	0.00973788	0.0409292	Not Significant
cg00094901	BAT5	0.0161055	0.0160156	-8.98905e-05	0.276603	0.446475	Not Significant	8.98905e-05	0.276603	0.446475	Not Significant
cg00094943	ZNF775	0.87606	0.901722	0.0256623	0.0198588	0.0696843	Not Significant	-0.0256623	0.0198588	0.0696843	Not Significant
cg00094944	ZNF823	0.0928546	0.0929348	8.02284e-05	0.0559249	0.14811	Not Significant	-8.02284e-05	0.0559249	0.14811	Not Significant
cg00095018	MAPK13	0.550015	0.559368	0.00935333	0.678433	0.796772	Not Significant	-0.00935333	0.678433	0.796772	Not Significant
cg00095027	ADAM22	0.0210358	0.016876	-0.00415984	0.0618877	0.159197	Not Significant	0.00415984	0.0618877	0.159197	Not Significant
cg00095165		0.469802	0.469901	9.93661e-05	0.99334	0.996397	Not Significant	-9.93661e-05	0.99334	0.996397	Not Significant
cg00095214	C1orf122;YRDC	0.778708	0.789368	0.0106593	0.339872	0.511874	Not Significant	-0.0106593	0.339872	0.511874	Not Significant
cg00095259	CDH20	0.156592	0.166807	0.010215	0.402283	0.571708	Not Significant	-0.010215	0.402283	0.571708	Not Significant
cg00095276	SLC12A7	0.820062	0.819225	-0.000836691	0.65818	0.781938	Not Significant	0.000836691	0.65818	0.781938	Not Significant
cg00095326		0.355225	0.325838	-0.0293874	0.127994	0.265031	Not Significant	0.0293874	0.127994	0.265031	Not Significant
cg00095333		0.828345	0.856877	0.0285322	0.155058	0.302235	Not Significant	-0.0285322	0.155058	0.302235	Not Significant
cg00095396	JPH3	0.598126	0.667557	0.0694315	0.0033892	0.0183921	Not Significant	-0.0694315	0.0033892	0.0183921	Not Significant
cg00095431		0.422061	0.424388	0.00232745	0.99334	0.996397	Not Significant	-0.00232745	0.99334	0.996397	Not Significant
cg00095463	IKBIP;APAF1	0.0301137	0.0287329	-0.00138083	0.421304	0.588757	Not Significant	0.00138083	0.421304	0.588757	Not Significant
cg00095493	ERGIC3	0.0701231	0.0709948	0.000871677	0.882756	0.932515	Not Significant	-0.000871677	0.882756	0.932515	Not Significant
cg00095523		0.572573	0.579242	0.00666834	0.587405	0.728598	Not Significant	-0.00666834	0.587405	0.728598	Not Significant
cg00095526	CACNA1S	0.595578	0.633138	0.0375598	0.28655	0.457186	Not Significant	-0.0375598	0.28655	0.457186	Not Significant
cg00095594	NID1	0.180983	0.216511	0.0355281	0.177163	0.330995	Not Significant	-0.0355281	0.177163	0.330995	Not Significant
cg00095608		0.0215844	0.0248071	0.00322277	0.000901474	0.00664888	Not Significant	-0.00322277	0.000901474	0.00664888	Not Significant
cg00095629		0.459022	0.433197	-0.0258252	0.170125	0.321911	Not Significant	0.0258252	0.170125	0.321911	Not Significant
cg00095674	PLEKHO1	0.0378327	0.0352591	-0.00257364	0.0545114	0.145451	Not Significant	0.00257364	0.0545114	0.145451	Not Significant
cg00095678	TMEM136	0.100354	0.117364	0.0170092	0.0323717	0.0998624	Not Significant	-0.0170092	0.0323717	0.0998624	Not Significant
cg00095728		0.44224	0.500136	0.057896	0.188123	0.344849	Not Significant	-0.057896	0.188123	0.344849	Not Significant
cg00095772	SNTG2	0.589399	0.698571	0.109172	0.000118948	0.00140648	Not Significant	-0.109172	0.000118948	0.00140648	Not Significant
cg00095846		0.739639	0.780549	0.0409098	0.0933695	0.212718	Not Significant	-0.0409098	0.0933695	0.212718	Not Significant
cg00095859		0.556422	0.531525	-0.0248974	0.579764	0.722595	Not Significant	0.0248974	0.579764	0.722595	Not Significant
cg00095918	MAD1L1	0.917548	0.926423	0.00887507	0.0870302	0.20251	Not Significant	-0.00887507	0.0870302	0.20251	Not Significant
cg00095930		0.32341	0.294432	-0.0289782	0.052447	0.141504	Not Significant	0.0289782	0.052447	0.141504	Not Significant
cg00095936	DHX36	0.924078	0.924392	0.000313653	0.715473	0.822877	Not Significant	-0.000313653	0.715473	0.822877	Not Significant
cg00095976	SLC35F1	0.342719	0.192898	-0.14982	0.000783517	0.00596521	Not Significant	0.14982	0.000783517	0.00596521	Not Significant
cg00096039	UBE3A	0.915409	0.909581	-0.00582807	0.136574	0.277201	Not Significant	0.00582807	0.136574	0.277201	Not Significant
cg00096065	SYNPO	0.925506	0.91982	-0.00568596	0.0810429	0.192632	Not Significant	0.00568596	0.0810429	0.192632	Not Significant
cg00096104	CLYBL	0.203534	0.129228	-0.0743057	0.180762	0.335614	Not Significant	0.0743057	0.180762	0.335614	Not Significant
cg00096307	UXS1	0.863578	0.853144	-0.010434	0.252776	0.420468	Not Significant	0.010434	0.252776	0.420468	Not Significant
cg00096328		0.276989	0.355597	0.0786074	0.0306142	0.0958462	Not Significant	-0.0786074	0.0306142	0.0958462	Not Significant
cg00096418		0.848877	0.841702	-0.00717443	0.830346	0.899827	Not Significant	0.00717443	0.830346	0.899827	Not Significant
cg00096440	FBXL16	0.0477057	0.0439696	-0.00373602	0.572169	0.716794	Not Significant	0.00373602	0.572169	0.716794	Not Significant
cg00096536		0.411068	0.459778	0.0487095	0.0634579	0.162071	Not Significant	-0.0487095	0.0634579	0.162071	Not Significant
cg00096603	PDLIM5	0.763717	0.783378	0.0196606	0.495411	0.653643	Not Significant	-0.0196606	0.495411	0.653643	Not Significant
cg00096806	TANC2	0.890873	0.893556	0.00268207	0.99778	0.998809	Not Significant	-0.00268207	0.99778	0.998809	Not Significant
cg00096810	ADAMTS2	0.374392	0.482313	0.107921	6.67979e-05	0.0009026	Not Significant	-0.107921	6.67979e-05	0.0009026	Not Significant
cg00096845	ZNF195	0.0767858	0.0671368	-0.00964904	0.0772404	0.186215	Not Significant	0.00964904	0.0772404	0.186215	Not Significant
cg00096922	DLX5	0.108912	0.151912	0.0430001	0.0281319	0.0900645	Not Significant	-0.0430001	0.0281319	0.0900645	Not Significant
cg00097020		0.979811	0.979105	-0.000705476	0.0285332	0.0910086	Not Significant	0.000705476	0.0285332	0.0910086	Not Significant
cg00097038	CRB1	0.561234	0.643829	0.0825955	0.0156041	0.0582891	Not Significant	-0.0825955	0.0156041	0.0582891	Not Significant
cg00097081	CLDND2;ETFB	0.0404729	0.0360564	-0.00441654	0.145592	0.289651	Not Significant	0.00441654	0.145592	0.289651	Not Significant
cg00097088	FAM193A	0.793676	0.806358	0.012682	0.869596	0.924227	Not Significant	-0.012682	0.869596	0.924227	Not Significant
cg00097146	SIX3	0.496651	0.562373	0.065722	0.0189914	0.0674326	Not Significant	-0.065722	0.0189914	0.0674326	Not Significant
cg00097177	GOLGA7B	0.0168542	0.0170509	0.000196724	0.33427	0.506249	Not Significant	-0.000196724	0.33427	0.506249	Not Significant
cg00097225		0.0643432	0.0566771	-0.00766618	0.115916	0.247547	Not Significant	0.00766618	0.115916	0.247547	Not Significant
cg00097228		0.0190526	0.0197358	0.000683264	0.22612	0.390251	Not Significant	-0.000683264	0.22612	0.390251	Not Significant
cg00097282	FSCN1	0.0471259	0.0463125	-0.000813334	0.630244	0.761161	Not Significant	0.000813334	0.630244	0.761161	Not Significant
cg00097357	SYT10	0.493008	0.488785	-0.00422268	0.891548	0.937931	Not Significant	0.00422268	0.891548	0.937931	Not Significant
cg00097384	QPRT	0.299549	0.448411	0.148862	1.9267e-06	6.31608e-05	Not Significant	-0.148862	1.9267e-06	6.31608e-05	Not Significant
cg00097415	METTL2B	0.490543	0.474676	-0.0158663	0.0552144	0.146771	Not Significant	0.0158663	0.0552144	0.146771	Not Significant
cg00097432	ZBTB20	0.694582	0.796051	0.101469	0.013582	0.052531	Not Significant	-0.101469	0.013582	0.052531	Not Significant
cg00097450		0.476797	0.487241	0.0104437	0.826009	0.897177	Not Significant	-0.0104437	0.826009	0.897177	Not Significant
cg00097452	KCNH1	0.349742	0.3579	0.00815818	0.966707	0.981342	Not Significant	-0.00815818	0.966707	0.981342	Not Significant
cg00097536	ZFP36L2;LOC100129726	0.0693048	0.0673784	-0.00192639	0.553391	0.701689	Not Significant	0.00192639	0.553391	0.701689	Not Significant
cg00097539	ERLIN1	0.0410163	0.0357098	-0.00530647	0.0658749	0.166395	Not Significant	0.00530647	0.0658749	0.166395	Not Significant
cg00097573	LOC148709	0.0808141	0.0528637	-0.0279504	0.654159	0.778933	Not Significant	0.0279504	0.654159	0.778933	Not Significant
cg00097619	MST1R	0.90539	0.894284	-0.0111056	0.0210691	0.0727974	Not Significant	0.0111056	0.0210691	0.0727974	Not Significant
cg00097626	SLC41A1	0.0149071	0.0142305	-0.000676647	0.228261	0.392659	Not Significant	0.000676647	0.228261	0.392659	Not Significant
cg00097639		0.831765	0.846708	0.0149438	0.467686	0.630174	Not Significant	-0.0149438	0.467686	0.630174	Not Significant
cg00097645	OR7D4	0.3727	0.322517	-0.0501829	0.00357582	0.0191671	Not Significant	0.0501829	0.00357582	0.0191671	Not Significant
cg00097790	LOC645166	0.37794	0.383046	0.00510639	0.630244	0.761161	Not Significant	-0.00510639	0.630244	0.761161	Not Significant
cg00097794	LETMD1	0.129031	0.117073	-0.0119572	0.115916	0.247547	Not Significant	0.0119572	0.115916	0.247547	Not Significant
cg00097800	EPAS1	0.943579	0.942602	-0.000977001	0.299319	0.470771	Not Significant	0.000977001	0.299319	0.470771	Not Significant
cg00097940	KIAA0226;FYTTD1	0.0226305	0.0224493	-0.000181232	0.795806	0.877534	Not Significant	0.000181232	0.795806	0.877534	Not Significant
cg00097968	RPTN	0.703723	0.726144	0.0224212	0.457515	0.621231	Not Significant	-0.0224212	0.457515	0.621231	Not Significant
cg00098029		0.555631	0.55011	-0.00552031	0.402283	0.571708	Not Significant	0.00552031	0.402283	0.571708	Not Significant
cg00098063	EHMT2	0.0289083	0.0255753	-0.00333294	0.115916	0.247547	Not Significant	0.00333294	0.115916	0.247547	Not Significant
cg00098070	ATP11A	0.897157	0.902794	0.00563741	0.682513	0.799749	Not Significant	-0.00563741	0.682513	0.799749	Not Significant
cg00098112	YAF2	0.0161886	0.0165669	0.00037823	0.0849959	0.199095	Not Significant	-0.00037823	0.0849959	0.199095	Not Significant
cg00098175	SLC12A7	0.904676	0.918205	0.0135291	0.865218	0.921525	Not Significant	-0.0135291	0.865218	0.921525	Not Significant
cg00098239	PNPLA6	0.0286464	0.0252812	-0.00336528	0.136574	0.277201	Not Significant	0.00336528	0.136574	0.277201	Not Significant
cg00098280	KIAA1012	0.0495673	0.0504609	0.000893613	0.610606	0.746148	Not Significant	-0.000893613	0.610606	0.746148	Not Significant
cg00098286	PNLIPRP2	0.8647	0.919194	0.0544932	0.00507805	0.0250422	Not Significant	-0.0544932	0.00507805	0.0250422	Not Significant
cg00098297	FBXW8	0.935742	0.93989	0.00414803	0.900353	0.943234	Not Significant	-0.00414803	0.900353	0.943234	Not Significant
cg00098336		0.543063	0.532563	-0.0105003	0.90917	0.948452	Not Significant	0.0105003	0.90917	0.948452	Not Significant
cg00098451	CLCNKB	0.664307	0.646225	-0.0180816	0.107157	0.234291	Not Significant	0.0180816	0.107157	0.234291	Not Significant
cg00098553	RASA3	0.0743137	0.0790024	0.00468872	0.450805	0.615293	Not Significant	-0.00468872	0.450805	0.615293	Not Significant
cg00098673	FAM96A	0.0574141	0.0504209	-0.00699314	0.402283	0.571708	Not Significant	0.00699314	0.402283	0.571708	Not Significant
cg00098693	HMCN1	0.0498058	0.0488233	-0.000982495	0.583579	0.725639	Not Significant	0.000982495	0.583579	0.725639	Not Significant
cg00098718	KIAA1199	0.0514856	0.0550058	0.00352019	0.168398	0.319706	Not Significant	-0.00352019	0.168398	0.319706	Not Significant
cg00098732	HS6ST2	0.663547	0.6763	0.0127534	0.869596	0.924227	Not Significant	-0.0127534	0.869596	0.924227	Not Significant
cg00098750		0.790036	0.823444	0.0334078	0.191885	0.349561	Not Significant	-0.0334078	0.191885	0.349561	Not Significant
cg00098799	IGF1R	0.357703	0.310436	-0.0472668	0.136574	0.277201	Not Significant	0.0472668	0.136574	0.277201	Not Significant
cg00098814	MAP2K1	0.033857	0.0323088	-0.00154822	0.484913	0.644986	Not Significant	0.00154822	0.484913	0.644986	Not Significant
cg00098819		0.593995	0.648551	0.054556	0.0772404	0.186215	Not Significant	-0.054556	0.0772404	0.186215	Not Significant
cg00098951	TAF4	0.918394	0.915128	-0.00326551	0.0820169	0.19423	Not Significant	0.00326551	0.0820169	0.19423	Not Significant
cg00099017	A2BP1	0.71626	0.828914	0.112654	1.2034e-05	0.000246988	Not Significant	-0.112654	1.2034e-05	0.000246988	Not Significant
cg00099023	WDR51A	0.034043	0.0331473	-0.000895754	0.626295	0.758177	Not Significant	0.000895754	0.626295	0.758177	Not Significant
cg00099091	HAGHL;CCDC78	0.057678	0.0613431	0.00366506	0.477981	0.639016	Not Significant	-0.00366506	0.477981	0.639016	Not Significant
cg00099129	LOC440839	0.0345357	0.0280205	-0.00651515	0.595093	0.734408	Not Significant	0.00651515	0.595093	0.734408	Not Significant
cg00099240	SYN3	0.590383	0.667274	0.0768915	0.00869149	0.0375787	Not Significant	-0.0768915	0.00869149	0.0375787	Not Significant
cg00099295	MKRN2	0.391528	0.514255	0.122727	0.0092764	0.0394449	Not Significant	-0.122727	0.0092764	0.0394449	Not Significant
cg00099306	NME2;NME1-NME2	0.863874	0.85133	-0.0125433	0.156681	0.304351	Not Significant	0.0125433	0.156681	0.304351	Not Significant
cg00099383		0.780556	0.686222	-0.0943336	0.00869149	0.0375787	Not Significant	0.0943336	0.00869149	0.0375787	Not Significant
cg00099393	PTPRN2	0.211293	0.278497	0.0672036	0.0700715	0.173789	Not Significant	-0.0672036	0.0700715	0.173789	Not Significant
cg00099427	CCDC19	0.366109	0.345195	-0.0209138	0.502477	0.659539	Not Significant	0.0209138	0.502477	0.659539	Not Significant
cg00099441		0.0506318	0.0575993	0.00696751	0.90917	0.948452	Not Significant	-0.00696751	0.90917	0.948452	Not Significant
cg00099519		0.73635	0.729149	-0.00720056	0.331491	0.50359	Not Significant	0.00720056	0.331491	0.50359	Not Significant
cg00099602	GJB7	0.807619	0.800702	-0.00691693	0.44415	0.609319	Not Significant	0.00691693	0.44415	0.609319	Not Significant
cg00099766	RRAGD	0.399221	0.418833	0.0196122	0.698922	0.811337	Not Significant	-0.0196122	0.698922	0.811337	Not Significant
cg00099768	KIAA0040	0.0421411	0.0436539	0.00151276	0.948971	0.971511	Not Significant	-0.00151276	0.948971	0.971511	Not Significant
cg00099835	CNNM4	0.0396377	0.045604	0.00596632	0.847745	0.910868	Not Significant	-0.00596632	0.847745	0.910868	Not Significant
cg00099869	PRKG1	0.29098	0.428003	0.137023	0.000901474	0.00664888	Not Significant	-0.137023	0.000901474	0.00664888	Not Significant
cg00099976	SHISA2	0.142748	0.1438	0.0010514	0.307159	0.478802	Not Significant	-0.0010514	0.307159	0.478802	Not Significant
cg00100012		0.312373	0.329009	0.0166354	0.606711	0.743185	Not Significant	-0.0166354	0.606711	0.743185	Not Significant
cg00100114	SH2B2	0.737644	0.831061	0.0934171	0.0381714	0.112589	Not Significant	-0.0934171	0.0381714	0.112589	Not Significant
cg00100121	C1orf114	0.37461	0.48126	0.10665	0.0306142	0.0958462	Not Significant	-0.10665	0.0306142	0.0958462	Not Significant
cg00100399	C7orf57	0.158949	0.190919	0.0319701	0.166685	0.31745	Not Significant	-0.0319701	0.166685	0.31745	Not Significant
cg00100420		0.092012	0.193076	0.101064	1.13476e-06	4.3107e-05	Not Significant	-0.101064	1.13476e-06	4.3107e-05	Not Significant
cg00100440		0.520643	0.526688	0.00604401	0.732159	0.83452	Not Significant	-0.00604401	0.732159	0.83452	Not Significant
cg00100538	WWC2	0.891419	0.890812	-0.000606963	0.213571	0.375644	Not Significant	0.000606963	0.213571	0.375644	Not Significant
cg00100564	WDR27	0.976939	0.976613	-0.000325966	0.000422673	0.00370314	Not Significant	0.000325966	0.000422673	0.00370314	Not Significant
cg00100680	D4S234E	0.930573	0.937177	0.00660424	0.90476	0.945806	Not Significant	-0.00660424	0.90476	0.945806	Not Significant
cg00100703	UNC45B	0.503072	0.460754	-0.0423179	0.177163	0.330995	Not Significant	0.0423179	0.177163	0.330995	Not Significant
cg00100762		0.702605	0.728872	0.0262676	0.513175	0.668526	Not Significant	-0.0262676	0.513175	0.668526	Not Significant
cg00100800	ZNF462	0.0892754	0.141932	0.0526568	0.00195495	0.0120613	Not Significant	-0.0526568	0.00195495	0.0120613	Not Significant
cg00100892		0.0730719	0.0554461	-0.0176257	0.57596	0.719699	Not Significant	0.0176257	0.57596	0.719699	Not Significant
cg00100948	HRG	0.5883	0.609487	0.0211868	0.598955	0.737312	Not Significant	-0.0211868	0.598955	0.737312	Not Significant
cg00101104	MIR521-2	0.652853	0.760944	0.108091	0.00047921	0.00407785	Not Significant	-0.108091	0.00047921	0.00407785	Not Significant
cg00101115	SUPT4H1	0.0163661	0.016647	0.000280871	0.0933695	0.212718	Not Significant	-0.000280871	0.0933695	0.212718	Not Significant
cg00101118	RNF11	0.0637159	0.057113	-0.00660282	0.0718104	0.176827	Not Significant	0.00660282	0.0718104	0.176827	Not Significant
cg00101154	MRPL28	0.422447	0.364065	-0.0583819	0.0442418	0.125151	Not Significant	0.0583819	0.0442418	0.125151	Not Significant
cg00101227	MPZ	0.85784	0.899505	0.0416648	0.00155738	0.0101218	Not Significant	-0.0416648	0.00155738	0.0101218	Not Significant
cg00101260		0.201894	0.296419	0.0945252	0.000849038	0.00635089	Not Significant	-0.0945252	0.000849038	0.00635089	Not Significant
cg00101287		0.746531	0.806759	0.0602283	0.00326976	0.0178984	Not Significant	-0.0602283	0.00326976	0.0178984	Not Significant
cg00101350	MGAT3	0.724579	0.831403	0.106823	0.000413879	0.00364312	Not Significant	-0.106823	0.000413879	0.00364312	Not Significant
cg00101436	CDK14	0.858712	0.844761	-0.0139508	0.0110701	0.0450718	Not Significant	0.0139508	0.0110701	0.0450718	Not Significant
cg00101453	GATSL3	0.0150327	0.0155618	0.000529091	0.274154	0.443782	Not Significant	-0.000529091	0.274154	0.443782	Not Significant
cg00101457	CUGBP2	0.493145	0.399398	-0.0937466	0.00133525	0.00899461	Not Significant	0.0937466	0.00133525	0.00899461	Not Significant
cg00101555	LOC100271715	0.86386	0.900681	0.036821	0.00543957	0.0263961	Not Significant	-0.036821	0.00543957	0.0263961	Not Significant
cg00101602	ASCC1	0.579191	0.543623	-0.0355685	0.22612	0.390251	Not Significant	0.0355685	0.22612	0.390251	Not Significant
cg00101629	KIAA1026	0.333106	0.336071	0.0029644	0.971144	0.983834	Not Significant	-0.0029644	0.971144	0.983834	Not Significant
cg00101693	DDX21	0.0549241	0.056629	0.00170494	0.70718	0.817136	Not Significant	-0.00170494	0.70718	0.817136	Not Significant
cg00101712	ROPN1	0.500385	0.584047	0.0836622	0.0189914	0.0674326	Not Significant	-0.0836622	0.0189914	0.0674326	Not Significant
cg00101713	SCG5	0.780467	0.786583	0.00611561	0.940112	0.966428	Not Significant	-0.00611561	0.940112	0.966428	Not Significant
cg00101715	FAM55C	0.412846	0.529589	0.116744	0.00149886	0.00982861	Not Significant	-0.116744	0.00149886	0.00982861	Not Significant
cg00101728	SERPINB6	0.358167	0.39891	0.0407435	0.252776	0.420468	Not Significant	-0.0407435	0.252776	0.420468	Not Significant
cg00101729	SLC35D3	0.0464226	0.0284198	-0.0180028	0.948971	0.971511	Not Significant	0.0180028	0.948971	0.971511	Not Significant
cg00101895	SEC63	0.0891878	0.0837315	-0.0054563	0.274154	0.443782	Not Significant	0.0054563	0.274154	0.443782	Not Significant
cg00101940		0.679645	0.671431	-0.00821404	0.579764	0.722595	Not Significant	0.00821404	0.579764	0.722595	Not Significant
cg00101986	CLIC4	0.0148765	0.0152367	0.000360266	0.359949	0.531638	Not Significant	-0.000360266	0.359949	0.531638	Not Significant
cg00102023	ZFP161	0.0344416	0.0345152	7.3634e-05	0.980021	0.988823	Not Significant	-7.3634e-05	0.980021	0.988823	Not Significant
cg00102093		0.772572	0.878797	0.106224	1.46013e-06	5.16663e-05	Not Significant	-0.106224	1.46013e-06	5.16663e-05	Not Significant
cg00102166	SLC2A1	0.17006	0.250897	0.0808373	0.00155738	0.0101218	Not Significant	-0.0808373	0.00155738	0.0101218	Not Significant
cg00102183	SARS	0.870182	0.813543	-0.0566386	0.0028294	0.0160316	Not Significant	0.0566386	0.0028294	0.0160316	Not Significant
cg00102439		0.851741	0.901468	0.0497271	0.00855051	0.0371263	Not Significant	-0.0497271	0.00855051	0.0371263	Not Significant
cg00102512		0.911193	0.916192	0.00499932	0.0176192	0.0637919	Not Significant	-0.00499932	0.0176192	0.0637919	Not Significant
cg00102591	PCOTH;MIPEP	0.0257497	0.0222891	-0.00346063	0.856472	0.91625	Not Significant	0.00346063	0.856472	0.91625	Not Significant
cg00102714	CD46	0.0516468	0.0453025	-0.00634435	0.630244	0.761161	Not Significant	0.00634435	0.630244	0.761161	Not Significant
cg00102726	COL18A1	0.933351	0.91396	-0.0193916	0.598955	0.737312	Not Significant	0.0193916	0.598955	0.737312	Not Significant
cg00102731	EBF4	0.579712	0.554149	-0.0255632	0.371749	0.543021	Not Significant	0.0255632	0.371749	0.543021	Not Significant
cg00102808	PIGQ	0.0609456	0.0651136	0.00416799	0.0944612	0.214467	Not Significant	-0.00416799	0.0944612	0.214467	Not Significant
cg00102920	TPMT;KDM1B	0.056599	0.0512814	-0.00531759	0.199576	0.358946	Not Significant	0.00531759	0.199576	0.358946	Not Significant
cg00102955	CA14	0.202775	0.378889	0.176113	3.92393e-07	1.99849e-05	Not Significant	-0.176113	3.92393e-07	1.99849e-05	Not Significant
cg00102996	GADD45G	0.108701	0.0750096	-0.0336915	1.33243e-05	0.000266799	Not Significant	0.0336915	1.33243e-05	0.000266799	Not Significant
cg00103045	SRP19	0.897452	0.787762	-0.109691	0.000294473	0.00280457	Not Significant	0.109691	0.000294473	0.00280457	Not Significant
cg00103132	TESK2	0.0207805	0.0189764	-0.00180415	0.301917	0.473402	Not Significant	0.00180415	0.301917	0.473402	Not Significant
cg00103209	TMEM81	0.929718	0.93229	0.00257231	0.57596	0.719699	Not Significant	-0.00257231	0.57596	0.719699	Not Significant
cg00103299		0.517087	0.459079	-0.0580079	0.115916	0.247547	Not Significant	0.0580079	0.115916	0.247547	Not Significant
cg00103329	ETNK2	0.685098	0.706179	0.0210812	0.402283	0.571708	Not Significant	-0.0210812	0.402283	0.571708	Not Significant
cg00103568	KLHL21	0.525179	0.475357	-0.0498216	0.00678057	0.0311624	Not Significant	0.0498216	0.00678057	0.0311624	Not Significant
cg00103685	FAM164C	0.0753828	0.0617152	-0.0136676	0.184415	0.340241	Not Significant	0.0136676	0.184415	0.340241	Not Significant
cg00103783	MPDU1	0.0903945	0.036965	-0.0534295	0.00161799	0.0104286	Not Significant	0.0534295	0.00161799	0.0104286	Not Significant
cg00103785		0.139675	0.129817	-0.00985794	0.602827	0.740274	Not Significant	0.00985794	0.602827	0.740274	Not Significant
cg00103961	KCNQ2	0.624703	0.669412	0.0447093	0.0425105	0.121622	Not Significant	-0.0447093	0.0425105	0.121622	Not Significant
cg00103984	DHX29;SKIV2L2	0.0165561	0.0168798	0.000323732	0.177163	0.330995	Not Significant	-0.000323732	0.177163	0.330995	Not Significant
cg00104131	FAIM	0.0173568	0.0168292	-0.000527577	0.682513	0.799749	Not Significant	0.000527577	0.682513	0.799749	Not Significant
cg00104167		0.488911	0.542199	0.0532877	0.155058	0.302235	Not Significant	-0.0532877	0.155058	0.302235	Not Significant
cg00104267	WDR31	0.0353168	0.0343229	-0.000993989	0.583579	0.725639	Not Significant	0.000993989	0.583579	0.725639	Not Significant
cg00104348	STYK1	0.910887	0.900523	-0.0103641	0.123864	0.259193	Not Significant	0.0103641	0.123864	0.259193	Not Significant
cg00104570	MIR548G;C3orf26	0.0242939	0.0234058	-0.000888117	0.804407	0.883146	Not Significant	0.000888117	0.804407	0.883146	Not Significant
cg00104845	PCDHGB5;PCDHGC3;PCDHGA6;PCDHGB4;PCDHGA8;PCDHGA12;PCDHGB3;PCDHGA5;PCDHGA1;PCDHGA11;PCDHGA3;PCDHGA2;PCDHGB6;PCDHGC5;PCDHGA4;PCDHGB2;PCDHGA10;PCDHGC4;PCDHGB7;PCDHGA9;PCDHGB1;PCDHGA7	0.362546	0.249363	-0.113182	0.00774676	0.0344565	Not Significant	0.113182	0.00774676	0.0344565	Not Significant
cg00105025	ZNF311	0.178414	0.180509	0.00209532	0.52399	0.677551	Not Significant	-0.00209532	0.52399	0.677551	Not Significant
cg00105041		0.67074	0.792345	0.121605	2.74899e-05	0.000460809	Not Significant	-0.121605	2.74899e-05	0.000460809	Not Significant
cg00105102	PAQR6	0.502584	0.461292	-0.0412922	0.129394	0.266979	Not Significant	0.0412922	0.129394	0.266979	Not Significant
cg00105229		0.679647	0.713246	0.0335998	0.0912165	0.209306	Not Significant	-0.0335998	0.0912165	0.209306	Not Significant
cg00105253	NUDT14	0.0933856	0.099396	0.0060104	0.509596	0.665612	Not Significant	-0.0060104	0.509596	0.665612	Not Significant
cg00105400	FBXO46	0.872398	0.858276	-0.0141211	0.00449728	0.0228378	Not Significant	0.0141211	0.00449728	0.0228378	Not Significant
cg00105470	C1orf35	0.014265	0.0140504	-0.000214621	0.44415	0.609319	Not Significant	0.000214621	0.44415	0.609319	Not Significant
cg00105475		0.850989	0.868381	0.0173919	0.13223	0.27104	Not Significant	-0.0173919	0.13223	0.27104	Not Significant
cg00105606	FA2H	0.0165553	0.0166361	8.08225e-05	0.495411	0.653643	Not Significant	-8.08225e-05	0.495411	0.653643	Not Significant
cg00105628		0.316765	0.442886	0.126121	2.53476e-06	7.73518e-05	Not Significant	-0.126121	2.53476e-06	7.73518e-05	Not Significant
cg00105640	LOC388588	0.54748	0.621396	0.0739155	0.011795	0.0472655	Not Significant	-0.0739155	0.011795	0.0472655	Not Significant
cg00105753		0.836256	0.896924	0.0606678	0.0035126	0.0189071	Not Significant	-0.0606678	0.0035126	0.0189071	Not Significant
cg00105852	FBRSL1	0.774739	0.820323	0.0455835	0.269299	0.438595	Not Significant	-0.0455835	0.269299	0.438595	Not Significant
cg00106073	LMNA	0.0819781	0.0789004	-0.00307776	0.337063	0.509049	Not Significant	0.00307776	0.337063	0.509049	Not Significant
cg00106074	GXYLT1	0.0211895	0.0210434	-0.000146105	0.99778	0.998809	Not Significant	0.000146105	0.99778	0.998809	Not Significant
cg00106093	SYNGAP1	0.930218	0.956103	0.0258854	0.787231	0.871979	Not Significant	-0.0258854	0.787231	0.871979	Not Significant
cg00106164	GKAP1	0.0442479	0.0381137	-0.00613422	0.0178864	0.0645188	Not Significant	0.00613422	0.0178864	0.0645188	Not Significant
cg00106196	PRDM16	0.427467	0.452952	0.0254847	0.245915	0.412697	Not Significant	-0.0254847	0.245915	0.412697	Not Significant
cg00106211	STK38	0.0419818	0.0409546	-0.00102712	0.44747	0.612293	Not Significant	0.00102712	0.44747	0.612293	Not Significant
cg00106250	NCL	0.0594636	0.0510075	-0.00845615	0.0392193	0.11482	Not Significant	0.00845615	0.0392193	0.11482	Not Significant
cg00106254	MAD1L1	0.567094	0.55294	-0.0141537	0.0497966	0.136327	Not Significant	0.0141537	0.0497966	0.136327	Not Significant
cg00106345		0.553632	0.455584	-0.0980481	0.0538158	0.144123	Not Significant	0.0980481	0.0538158	0.144123	Not Significant
cg00106420	DIABLO	0.0677498	0.0505915	-0.0171583	0.000752546	0.00578328	Not Significant	0.0171583	0.000752546	0.00578328	Not Significant
cg00106432	ADAMTSL3	0.801373	0.86096	0.0595871	0.00989619	0.0414305	Not Significant	-0.0595871	0.00989619	0.0414305	Not Significant
cg00106446	ZNF670	0.019709	0.0353986	0.0156897	0.00357582	0.0191671	Not Significant	-0.0156897	0.00357582	0.0191671	Not Significant
cg00106499	POLD2	0.017782	0.0177696	-1.24402e-05	0.626295	0.758177	Not Significant	1.24402e-05	0.626295	0.758177	Not Significant
cg00106501	VPS18	0.0694676	0.0644863	-0.0049813	0.323246	0.495346	Not Significant	0.0049813	0.323246	0.495346	Not Significant
cg00106565	DPYSL3	0.61103	0.628348	0.0173182	0.44747	0.612293	Not Significant	-0.0173182	0.44747	0.612293	Not Significant
cg00106591		0.878347	0.892805	0.0144585	0.232588	0.397582	Not Significant	-0.0144585	0.232588	0.397582	Not Significant
cg00106609	PLXNB2	0.756125	0.690355	-0.0657706	0.000113659	0.0013587	Not Significant	0.0657706	0.000113659	0.0013587	Not Significant
cg00106685	GNL3;PBRM1	0.0313379	0.0309196	-0.000418298	0.839036	0.905357	Not Significant	0.000418298	0.839036	0.905357	Not Significant
cg00106739	AGXT2L2	0.941689	0.941713	2.4157e-05	0.0933695	0.212718	Not Significant	-2.4157e-05	0.0933695	0.212718	Not Significant
cg00106744	ATP5J;GABPA	0.127354	0.136836	0.00948279	0.102392	0.226868	Not Significant	-0.00948279	0.102392	0.226868	Not Significant
cg00106920	BSN	0.82512	0.898901	0.0737807	0.000116275	0.00138219	Not Significant	-0.0737807	0.000116275	0.00138219	Not Significant
cg00106923		0.849559	0.861644	0.0120846	0.568389	0.713705	Not Significant	-0.0120846	0.568389	0.713705	Not Significant
cg00106925		0.766694	0.743911	-0.0227836	0.148697	0.293765	Not Significant	0.0227836	0.148697	0.293765	Not Significant
cg00107016	HAP1	0.0225986	0.0218689	-0.000729683	0.719632	0.825782	Not Significant	0.000729683	0.719632	0.825782	Not Significant
cg00107046	EPHA2	0.429397	0.429861	0.000464228	0.865218	0.921525	Not Significant	-0.000464228	0.865218	0.921525	Not Significant
cg00107187	TMEM179	0.362204	0.402335	0.0401301	0.178956	0.333266	Not Significant	-0.0401301	0.178956	0.333266	Not Significant
cg00107241		0.565946	0.471443	-0.0945024	8.62999e-05	0.0010981	Not Significant	0.0945024	8.62999e-05	0.0010981	Not Significant
cg00107285	DNAH10	0.674305	0.692074	0.0177686	0.374736	0.545954	Not Significant	-0.0177686	0.374736	0.545954	Not Significant
cg00107490		0.623977	0.640172	0.0161955	0.241414	0.407634	Not Significant	-0.0161955	0.241414	0.407634	Not Significant
cg00107577	MCFD2	0.815761	0.839963	0.0242022	0.00534708	0.0260476	Not Significant	-0.0242022	0.00534708	0.0260476	Not Significant
cg00107603	GATAD2A	0.0424188	0.0360687	-0.00635014	0.00543957	0.0263961	Not Significant	0.00635014	0.00543957	0.0263961	Not Significant
cg00107606		0.141519	0.160208	0.0186897	0.304531	0.476063	Not Significant	-0.0186897	0.304531	0.476063	Not Significant
cg00107629	DGKZ	0.252876	0.28358	0.0307044	0.765906	0.857569	Not Significant	-0.0307044	0.765906	0.857569	Not Significant
cg00107630	ASTN2	0.313052	0.301896	-0.0111556	0.257423	0.4257	Not Significant	0.0111556	0.257423	0.4257	Not Significant
cg00107631		0.53886	0.601302	0.0624418	0.0314824	0.0978586	Not Significant	-0.0624418	0.0314824	0.0978586	Not Significant
cg00107632	PGM2	0.0516427	0.0487785	-0.00286419	0.460892	0.624242	Not Significant	0.00286419	0.460892	0.624242	Not Significant
cg00107682		0.122809	0.281969	0.159159	1.11455e-05	0.000233314	Not Significant	-0.159159	1.11455e-05	0.000233314	Not Significant
cg00107772		0.49245	0.538184	0.0457336	0.067528	0.16941	Not Significant	-0.0457336	0.067528	0.16941	Not Significant
cg00107782		0.0767566	0.0962432	0.0194866	0.357036	0.528841	Not Significant	-0.0194866	0.357036	0.528841	Not Significant
cg00107890	THSD4	0.835939	0.8354	-0.000538075	0.467686	0.630174	Not Significant	0.000538075	0.467686	0.630174	Not Significant
cg00107914	BAT2	0.976045	0.973782	-0.00226236	0.0137946	0.0531517	Not Significant	0.00226236	0.0137946	0.0531517	Not Significant
cg00107916		0.652026	0.770543	0.118517	0.000849038	0.00635089	Not Significant	-0.118517	0.000849038	0.00635089	Not Significant
cg00107970		0.212514	0.311977	0.0994628	5.80001e-05	0.000811344	Not Significant	-0.0994628	5.80001e-05	0.000811344	Not Significant
cg00107982	ELFN2	0.352175	0.175152	-0.177022	6.13553e-06	0.000149193	Not Significant	0.177022	6.13553e-06	0.000149193	Not Significant
cg00108038	LOC100292680	0.734662	0.770478	0.0358162	0.262129	0.430877	Not Significant	-0.0358162	0.262129	0.430877	Not Significant
cg00108056	RPL10;SNORA70	0.110151	0.0870632	-0.0230879	0.112096	0.241881	Not Significant	0.0230879	0.112096	0.241881	Not Significant
cg00108098	SEMA5B	0.270347	0.231773	-0.0385738	0.0666972	0.167924	Not Significant	0.0385738	0.0666972	0.167924	Not Significant
cg00108164	ACP1;SH3YL1	0.0571467	0.0686611	0.0115144	0.678433	0.796772	Not Significant	-0.0115144	0.678433	0.796772	Not Significant
cg00108222		0.0330558	0.0338768	0.000821016	0.230417	0.395138	Not Significant	-0.000821016	0.230417	0.395138	Not Significant
cg00108277	C3orf54	0.0207753	0.0204979	-0.000277484	0.348386	0.520308	Not Significant	0.000277484	0.348386	0.520308	Not Significant
cg00108349		0.847221	0.858562	0.0113414	0.248187	0.415275	Not Significant	-0.0113414	0.248187	0.415275	Not Significant
cg00108351		0.49739	0.539915	0.0425252	0.371749	0.543021	Not Significant	-0.0425252	0.371749	0.543021	Not Significant
cg00108454	C1QA	0.35668	0.308992	-0.0476872	6.67979e-05	0.0009026	Not Significant	0.0476872	6.67979e-05	0.0009026	Not Significant
cg00108524		0.161536	0.320661	0.159125	5.09964e-07	2.39943e-05	Not Significant	-0.159125	5.09964e-07	2.39943e-05	Not Significant
cg00108569		0.0324315	0.0327759	0.000344417	0.606711	0.743185	Not Significant	-0.000344417	0.606711	0.743185	Not Significant
cg00108617		0.845202	0.914535	0.0693333	0.00128448	0.00872901	Not Significant	-0.0693333	0.00128448	0.00872901	Not Significant
cg00108694		0.922068	0.939344	0.0172766	0.583579	0.725639	Not Significant	-0.0172766	0.583579	0.725639	Not Significant
cg00108715	NT5DC2	0.60982	0.615971	0.0061504	0.634204	0.764211	Not Significant	-0.0061504	0.634204	0.764211	Not Significant
cg00108716	TRIM17	0.866139	0.872243	0.00610348	0.913583	0.950886	Not Significant	-0.00610348	0.913583	0.950886	Not Significant
cg00108737		0.868386	0.887089	0.0187033	0.834689	0.902549	Not Significant	-0.0187033	0.834689	0.902549	Not Significant
cg00108873	KCNT1	0.4023	0.359621	-0.0426789	0.0408368	0.118188	Not Significant	0.0426789	0.0408368	0.118188	Not Significant
cg00108894	UBN2	0.882508	0.905287	0.022779	0.0119827	0.0478166	Not Significant	-0.022779	0.0119827	0.0478166	Not Significant
[truncated: 382,172+ more rows]

## Sheet: DMR_HPVN_HPVP_filtered
probeID	Gene_Symbol	mean.HPVN	mean.HPVP	diffmean.HPVN.HPVP	p.value.HPVN.HPVP	p.value.adj.HPVN.HPVP	status.HPVN.HPVP	diffmean.HPVP.HPVN	p.value.HPVP.HPVN	p.value.adj.HPVP.HPVN	status.HPVP.HPVN
cg11456145	CDC42EP5	0.89988	0.611526	-0.288354	2.19e-16	8.4e-11	Hypomethylated in HPVP	0.288354	2.19e-16	8.4e-11	Hypermethylated in HPVN
cg07915849	ABCA17P;ABCA3	0.865489	0.528438	-0.337051	3.82e-15	6.97e-10	Hypomethylated in HPVP	0.337051	3.82e-15	6.97e-10	Hypermethylated in HPVN
cg10504436	DERL3	0.622415	0.330646	-0.291769	5.44e-15	6.97e-10	Hypomethylated in HPVP	0.291769	5.44e-15	6.97e-10	Hypermethylated in HPVN
cg12181372	SYCP2	0.858371	0.443956	-0.414415	2.3e-14	1.77e-09	Hypomethylated in HPVP	0.414415	2.3e-14	1.77e-09	Hypermethylated in HPVN
cg22220310	SDF4;B3GALT6	0.983613	0.536607	-0.447006	3.25e-14	2.08e-09	Hypomethylated in HPVP	0.447006	3.25e-14	2.08e-09	Hypermethylated in HPVN
cg07907859	FAM133A;NAP1L3	0.102993	0.382114	0.279121	7e-14	2.9e-09	Hypermethylated in HPVP	-0.279121	7e-14	2.9e-09	Hypomethylated in HPVN
cg00400263	C20orf177;PPP1R3D	0.89976	0.550881	-0.348878	1.43e-13	3.38e-09	Hypomethylated in HPVP	0.348878	1.43e-13	3.38e-09	Hypermethylated in HPVN
cg06426253	PLEKHG4	0.80597	0.528418	-0.277552	1.49e-13	3.38e-09	Hypomethylated in HPVP	0.277552	1.49e-13	3.38e-09	Hypermethylated in HPVN
cg07275648	HLTF	0.927949	0.51745	-0.410499	1.16e-13	3.38e-09	Hypomethylated in HPVP	0.410499	1.16e-13	3.38e-09	Hypermethylated in HPVN
cg10575367	LOC100128788;SRRM2	0.76237	0.422433	-0.339938	1.26e-13	3.38e-09	Hypomethylated in HPVP	0.339938	1.26e-13	3.38e-09	Hypermethylated in HPVN
cg20707333	PPP1R3D;C20orf177	0.889644	0.583123	-0.306521	1.32e-13	3.38e-09	Hypomethylated in HPVP	0.306521	1.32e-13	3.38e-09	Hypermethylated in HPVN
cg04380519	LIMD2	0.376062	0.123322	-0.25274	1.62e-13	3.47e-09	Hypomethylated in HPVP	0.25274	1.62e-13	3.47e-09	Hypermethylated in HPVN
cg14477263	SDF4;B3GALT6	0.986697	0.565374	-0.421323	1.77e-13	3.48e-09	Hypomethylated in HPVP	0.421323	1.77e-13	3.48e-09	Hypermethylated in HPVN
cg23074703	IL4I1	0.956998	0.541266	-0.415732	1.92e-13	3.48e-09	Hypomethylated in HPVP	0.415732	1.92e-13	3.48e-09	Hypermethylated in HPVN
cg15661473	NKPD1	0.397768	0.145797	-0.251971	2.68e-13	4.11e-09	Hypomethylated in HPVP	0.251971	2.68e-13	4.11e-09	Hypermethylated in HPVN
cg03690080	LOC100271715;LOC375196	0.799198	0.451088	-0.34811	3.16e-13	4.39e-09	Hypomethylated in HPVP	0.34811	3.16e-13	4.39e-09	Hypermethylated in HPVN
cg21950459	SYCP2	0.957293	0.458651	-0.498642	3.43e-13	4.39e-09	Hypomethylated in HPVP	0.498642	3.43e-13	4.39e-09	Hypermethylated in HPVN
cg00757182	ZNF773	0.0484972	0.301554	0.253057	3.88e-13	4.81e-09	Hypermethylated in HPVP	-0.253057	3.88e-13	4.81e-09	Hypomethylated in HPVN
cg10249375		0.25813	0.621073	0.362942	6.61e-13	5.08e-09	Hypermethylated in HPVP	-0.362942	6.61e-13	5.08e-09	Hypomethylated in HPVN
cg12387713	MSX2	0.0869689	0.367774	0.280805	6.61e-13	5.08e-09	Hypermethylated in HPVP	-0.280805	6.61e-13	5.08e-09	Hypomethylated in HPVN
cg13458645	PITX2	0.073561	0.385865	0.312304	4.76e-13	5.08e-09	Hypermethylated in HPVP	-0.312304	4.76e-13	5.08e-09	Hypomethylated in HPVN
cg24224020	PITX2	0.116389	0.473103	0.356714	5.84e-13	5.08e-09	Hypermethylated in HPVP	-0.356714	5.84e-13	5.08e-09	Hypomethylated in HPVN
cg01598327	SMC1B;RIBC2	0.952321	0.677191	-0.275129	5.61e-13	5.08e-09	Hypomethylated in HPVP	0.275129	5.61e-13	5.08e-09	Hypermethylated in HPVN
cg04519296	SYNGR3	0.79029	0.50649	-0.2838	6.61e-13	5.08e-09	Hypomethylated in HPVP	0.2838	6.61e-13	5.08e-09	Hypermethylated in HPVN
cg04918402	LIMD2	0.427238	0.130363	-0.296874	4.76e-13	5.08e-09	Hypomethylated in HPVP	0.296874	4.76e-13	5.08e-09	Hypermethylated in HPVN
cg10140309	ADNP	0.907189	0.549137	-0.358051	6.34e-13	5.08e-09	Hypomethylated in HPVP	0.358051	6.34e-13	5.08e-09	Hypermethylated in HPVN
cg13221899	C13orf27	0.893526	0.565003	-0.328523	5.39e-13	5.08e-09	Hypomethylated in HPVP	0.328523	5.39e-13	5.08e-09	Hypermethylated in HPVN
cg13924635	SDF4;B3GALT6	0.983446	0.532284	-0.451162	5.39e-13	5.08e-09	Hypomethylated in HPVP	0.451162	5.39e-13	5.08e-09	Hypermethylated in HPVN
cg17887478	MPDU1	0.811637	0.526509	-0.285127	5.61e-13	5.08e-09	Hypomethylated in HPVP	0.285127	5.61e-13	5.08e-09	Hypermethylated in HPVN
cg22060611	NRG2	0.419002	0.151785	-0.267217	6.61e-13	5.08e-09	Hypomethylated in HPVP	0.267217	6.61e-13	5.08e-09	Hypermethylated in HPVN
cg11876013	SCHIP1	0.0656343	0.42824	0.362606	7.17e-13	5.29e-09	Hypermethylated in HPVP	-0.362606	7.17e-13	5.29e-09	Hypomethylated in HPVN
cg15321306		0.346465	0.597101	0.250636	8.1e-13	5.36e-09	Hypermethylated in HPVP	-0.250636	8.1e-13	5.36e-09	Hypomethylated in HPVN
cg19622422	JAK3	0.500911	0.763038	0.262128	8.1e-13	5.36e-09	Hypermethylated in HPVP	-0.262128	8.1e-13	5.36e-09	Hypomethylated in HPVN
cg04314114	IRX3	0.515985	0.215923	-0.300061	8.43e-13	5.4e-09	Hypomethylated in HPVP	0.300061	8.43e-13	5.4e-09	Hypermethylated in HPVN
cg27659787	PITX2	0.126531	0.400615	0.274084	8.78e-13	5.49e-09	Hypermethylated in HPVP	-0.274084	8.78e-13	5.49e-09	Hypomethylated in HPVN
cg27309110	JAK3	0.546968	0.824273	0.277305	9.52e-13	5.63e-09	Hypermethylated in HPVP	-0.277305	9.52e-13	5.63e-09	Hypomethylated in HPVN
cg23130131	PITX2	0.144999	0.441359	0.296359	1.17e-12	6.22e-09	Hypermethylated in HPVP	-0.296359	1.17e-12	6.22e-09	Hypomethylated in HPVN
cg16362786	PDXK	0.759581	0.493551	-0.26603	1.17e-12	6.22e-09	Hypomethylated in HPVP	0.26603	1.17e-12	6.22e-09	Hypermethylated in HPVN
cg06946371	MSX2	0.0751564	0.385731	0.310574	1.26e-12	6.47e-09	Hypermethylated in HPVP	-0.310574	1.26e-12	6.47e-09	Hypomethylated in HPVN
cg22717014	PITX2	0.125551	0.453493	0.327943	1.26e-12	6.47e-09	Hypermethylated in HPVP	-0.327943	1.26e-12	6.47e-09	Hypomethylated in HPVN
cg13332729		0.817101	0.460278	-0.356823	1.26e-12	6.47e-09	Hypomethylated in HPVP	0.356823	1.26e-12	6.47e-09	Hypermethylated in HPVN
cg22214414	SYCP2	0.879887	0.527308	-0.35258	1.31e-12	6.48e-09	Hypomethylated in HPVP	0.35258	1.31e-12	6.48e-09	Hypermethylated in HPVN
cg05835105	PITX2	0.196829	0.632354	0.435526	1.42e-12	6.59e-09	Hypermethylated in HPVP	-0.435526	1.42e-12	6.59e-09	Hypomethylated in HPVN
cg22686132		0.46601	0.789508	0.323499	1.42e-12	6.59e-09	Hypermethylated in HPVP	-0.323499	1.42e-12	6.59e-09	Hypomethylated in HPVN
cg22299454	2019-03-01	0.0757367	0.332942	0.257206	1.54e-12	6.9e-09	Hypermethylated in HPVP	-0.257206	1.54e-12	6.9e-09	Hypomethylated in HPVN
cg01135754	IRX3	0.570516	0.282354	-0.288162	1.54e-12	6.9e-09	Hypomethylated in HPVP	0.288162	1.54e-12	6.9e-09	Hypermethylated in HPVN
cg07836815	LIMD2	0.517284	0.181916	-0.335368	1.61e-12	6.94e-09	Hypomethylated in HPVP	0.335368	1.61e-12	6.94e-09	Hypermethylated in HPVN
cg20563910	MSX2	0.22679	0.536572	0.309782	1.67e-12	7.06e-09	Hypermethylated in HPVP	-0.309782	1.67e-12	7.06e-09	Hypomethylated in HPVN
cg09146183	MAFF	0.632945	0.331175	-0.30177	1.81e-12	7.41e-09	Hypomethylated in HPVP	0.30177	1.81e-12	7.41e-09	Hypermethylated in HPVN
cg04546041	ZNF304	0.231361	0.567065	0.335704	1.89e-12	7.47e-09	Hypermethylated in HPVP	-0.335704	1.89e-12	7.47e-09	Hypomethylated in HPVN
cg02988947	LIMD2	0.589206	0.284604	-0.304602	1.89e-12	7.47e-09	Hypomethylated in HPVP	0.304602	1.89e-12	7.47e-09	Hypermethylated in HPVN
cg13826564	LTBP3	0.859537	0.475987	-0.38355	2.04e-12	7.93e-09	Hypomethylated in HPVP	0.38355	2.04e-12	7.93e-09	Hypermethylated in HPVN
cg27096144	MSX2	0.177455	0.445646	0.26819	2.13e-12	8.09e-09	Hypermethylated in HPVP	-0.26819	2.13e-12	8.09e-09	Hypomethylated in HPVN
cg18378551	DLG2	0.503377	0.766825	0.263447	2.21e-12	8.17e-09	Hypermethylated in HPVP	-0.263447	2.21e-12	8.17e-09	Hypomethylated in HPVN
cg26796283	MSX2	0.0768516	0.454235	0.377383	2.21e-12	8.17e-09	Hypermethylated in HPVP	-0.377383	2.21e-12	8.17e-09	Hypomethylated in HPVN
cg16976370	GABRA4	0.0941724	0.465801	0.371628	2.4e-12	8.37e-09	Hypermethylated in HPVP	-0.371628	2.4e-12	8.37e-09	Hypomethylated in HPVN
cg25998402	MSX2	0.106486	0.463312	0.356826	2.3e-12	8.37e-09	Hypermethylated in HPVP	-0.356826	2.3e-12	8.37e-09	Hypomethylated in HPVN
cg03507326	LOC100128788;SRRM2	0.56294	0.225971	-0.33697	2.4e-12	8.37e-09	Hypomethylated in HPVP	0.33697	2.4e-12	8.37e-09	Hypermethylated in HPVN
cg05652757	NRG2	0.428878	0.170947	-0.257931	2.4e-12	8.37e-09	Hypomethylated in HPVP	0.257931	2.4e-12	8.37e-09	Hypermethylated in HPVN
cg09352720	HLTF	0.945143	0.603564	-0.341579	2.4e-12	8.37e-09	Hypomethylated in HPVP	0.341579	2.4e-12	8.37e-09	Hypermethylated in HPVN
cg02990869	2019-03-01	0.165471	0.464131	0.29866	2.7e-12	9.02e-09	Hypermethylated in HPVP	-0.29866	2.7e-12	9.02e-09	Hypomethylated in HPVN
cg00032805	2019-03-01	0.111259	0.372464	0.261206	2.81e-12	9.3e-09	Hypermethylated in HPVP	-0.261206	2.81e-12	9.3e-09	Hypomethylated in HPVN
cg11874331	MPDU1	0.793027	0.524465	-0.268562	2.92e-12	9.43e-09	Hypomethylated in HPVP	0.268562	2.92e-12	9.43e-09	Hypermethylated in HPVN
cg07347645	SYCP2	0.890335	0.546929	-0.343405	3.16e-12	9.72e-09	Hypomethylated in HPVP	0.343405	3.16e-12	9.72e-09	Hypermethylated in HPVN
cg23762633	ODC1	0.418072	0.114206	-0.303866	3.29e-12	9.87e-09	Hypomethylated in HPVP	0.303866	3.29e-12	9.87e-09	Hypermethylated in HPVN
cg22798201	GABRA4	0.0708877	0.332068	0.26118	3.56e-12	1.02e-08	Hypermethylated in HPVP	-0.26118	3.56e-12	1.02e-08	Hypomethylated in HPVN
cg24430580	PITX2	0.131962	0.410391	0.278429	3.85e-12	1.06e-08	Hypermethylated in HPVP	-0.278429	3.85e-12	1.06e-08	Hypomethylated in HPVN
cg07816687	HSF4;FBXL8	0.483093	0.137739	-0.345353	3.85e-12	1.06e-08	Hypomethylated in HPVP	0.345353	3.85e-12	1.06e-08	Hypermethylated in HPVN
cg02849937	C7orf13;RNF32	0.893618	0.507919	-0.3857	4.17e-12	1.14e-08	Hypomethylated in HPVP	0.3857	4.17e-12	1.14e-08	Hypermethylated in HPVN
cg01816186	NBAS	0.462848	0.72114	0.258292	4.69e-12	1.17e-08	Hypermethylated in HPVP	-0.258292	4.69e-12	1.17e-08	Hypomethylated in HPVN
cg06719900	C11orf87	0.232033	0.494247	0.262214	4.69e-12	1.17e-08	Hypermethylated in HPVP	-0.262214	4.69e-12	1.17e-08	Hypomethylated in HPVN
cg16747109	PITX2	0.168813	0.5206	0.351787	4.51e-12	1.17e-08	Hypermethylated in HPVP	-0.351787	4.51e-12	1.17e-08	Hypomethylated in HPVN
cg02009088	NRG2	0.483236	0.158012	-0.325224	4.51e-12	1.17e-08	Hypomethylated in HPVP	0.325224	4.51e-12	1.17e-08	Hypermethylated in HPVN
cg14269716	C19orf57;CC2D1A	0.660737	0.351564	-0.309173	4.51e-12	1.17e-08	Hypomethylated in HPVP	0.309173	4.51e-12	1.17e-08	Hypermethylated in HPVN
cg18825594	KLF11	0.528678	0.265107	-0.263571	4.69e-12	1.17e-08	Hypomethylated in HPVP	0.263571	4.69e-12	1.17e-08	Hypermethylated in HPVN
cg21179305	ZCCHC7	0.795333	0.461557	-0.333776	5.27e-12	1.27e-08	Hypomethylated in HPVP	0.333776	5.27e-12	1.27e-08	Hypermethylated in HPVN
cg07808348	GREM2	0.10185	0.451618	0.349768	5.49e-12	1.29e-08	Hypermethylated in HPVP	-0.349768	5.49e-12	1.29e-08	Hypomethylated in HPVN
cg16002355	PITX2	0.0830893	0.440007	0.356917	5.49e-12	1.29e-08	Hypermethylated in HPVP	-0.356917	5.49e-12	1.29e-08	Hypomethylated in HPVN
cg01307115	YDJC	0.778821	0.470684	-0.308137	5.7e-12	1.31e-08	Hypomethylated in HPVP	0.308137	5.7e-12	1.31e-08	Hypermethylated in HPVN
cg19460095	EHF	0.527783	0.253719	-0.274064	5.7e-12	1.31e-08	Hypomethylated in HPVP	0.274064	5.7e-12	1.31e-08	Hypermethylated in HPVN
cg02983451	KLF11	0.507766	0.168959	-0.338807	6.17e-12	1.38e-08	Hypomethylated in HPVP	0.338807	6.17e-12	1.38e-08	Hypermethylated in HPVN
cg09045105	BOLA1	0.698462	0.424542	-0.27392	6.17e-12	1.38e-08	Hypomethylated in HPVP	0.27392	6.17e-12	1.38e-08	Hypermethylated in HPVN
cg07160277	2019-03-01	0.14358	0.427723	0.284143	6.41e-12	1.4e-08	Hypermethylated in HPVP	-0.284143	6.41e-12	1.4e-08	Hypomethylated in HPVN
cg05086567	MPDU1	0.795037	0.499891	-0.295146	6.67e-12	1.42e-08	Hypomethylated in HPVP	0.295146	6.67e-12	1.42e-08	Hypermethylated in HPVN
cg04564000	ZBTB20	0.429579	0.71369	0.284111	7.49e-12	1.53e-08	Hypermethylated in HPVP	-0.284111	7.49e-12	1.53e-08	Hypomethylated in HPVN
cg08520200		0.939687	0.531143	-0.408544	7.49e-12	1.53e-08	Hypomethylated in HPVP	0.408544	7.49e-12	1.53e-08	Hypermethylated in HPVN
cg22806837	ZNF773	0.0740951	0.358683	0.284588	8.42e-12	1.64e-08	Hypermethylated in HPVP	-0.284588	8.42e-12	1.64e-08	Hypomethylated in HPVN
cg00465958	C7orf13;RNF32	0.857475	0.532721	-0.324754	8.42e-12	1.64e-08	Hypomethylated in HPVP	0.324754	8.42e-12	1.64e-08	Hypermethylated in HPVN
cg02826525	LOC375196;LOC100271715	0.841882	0.555032	-0.28685	8.42e-12	1.64e-08	Hypomethylated in HPVP	0.28685	8.42e-12	1.64e-08	Hypermethylated in HPVN
cg09373136	TCAM1	0.454461	0.717548	0.263088	8.75e-12	1.68e-08	Hypermethylated in HPVP	-0.263088	8.75e-12	1.68e-08	Hypomethylated in HPVN
cg19981243	ZBTB20	0.432123	0.74331	0.311187	9.46e-12	1.76e-08	Hypermethylated in HPVP	-0.311187	9.46e-12	1.76e-08	Hypomethylated in HPVN
cg25514503	PER3	0.849382	0.579647	-0.269734	9.83e-12	1.78e-08	Hypomethylated in HPVP	0.269734	9.83e-12	1.78e-08	Hypermethylated in HPVN
cg02853012	TMEM26	0.0705984	0.375336	0.304737	1.02e-11	1.78e-08	Hypermethylated in HPVP	-0.304737	1.02e-11	1.78e-08	Hypomethylated in HPVN
cg18369516	ZBTB46	0.372624	0.703098	0.330474	1.02e-11	1.78e-08	Hypermethylated in HPVP	-0.330474	1.02e-11	1.78e-08	Hypomethylated in HPVN
cg25750389	PITX2	0.104002	0.369614	0.265612	1.02e-11	1.78e-08	Hypermethylated in HPVP	-0.265612	1.02e-11	1.78e-08	Hypomethylated in HPVN
cg17382939	RAD9B;VPS29	0.741109	0.443896	-0.297213	1.02e-11	1.78e-08	Hypomethylated in HPVP	0.297213	1.02e-11	1.78e-08	Hypermethylated in HPVN
cg19936436	FAM133A;NAP1L3	0.0896222	0.387942	0.29832	1.15e-11	1.94e-08	Hypermethylated in HPVP	-0.29832	1.15e-11	1.94e-08	Hypomethylated in HPVN
cg11777515	PHOX2B	0.191256	0.443341	0.252085	1.19e-11	1.99e-08	Hypermethylated in HPVP	-0.252085	1.19e-11	1.99e-08	Hypomethylated in HPVN
cg11889808	PTPRN2	0.13704	0.461193	0.324152	1.19e-11	1.99e-08	Hypermethylated in HPVP	-0.324152	1.19e-11	1.99e-08	Hypomethylated in HPVN
cg21300373	2019-03-01	0.27914	0.538591	0.259451	1.19e-11	1.99e-08	Hypermethylated in HPVP	-0.259451	1.19e-11	1.99e-08	Hypomethylated in HPVN
cg05030680	PITX2	0.201972	0.481576	0.279604	1.24e-11	2.01e-08	Hypermethylated in HPVP	-0.279604	1.24e-11	2.01e-08	Hypomethylated in HPVN
cg09875444		0.101264	0.361996	0.260732	1.24e-11	2.01e-08	Hypermethylated in HPVP	-0.260732	1.24e-11	2.01e-08	Hypomethylated in HPVN
cg15295597	PCDH11Y	0.122111	0.436083	0.313972	1.24e-11	2.01e-08	Hypermethylated in HPVP	-0.313972	1.24e-11	2.01e-08	Hypomethylated in HPVN
cg21169914	2019-03-01	0.183305	0.470702	0.287397	1.24e-11	2.01e-08	Hypermethylated in HPVP	-0.287397	1.24e-11	2.01e-08	Hypomethylated in HPVN
cg22531183	FLJ26850	0.191041	0.5607	0.36966	1.29e-11	2.06e-08	Hypermethylated in HPVP	-0.36966	1.29e-11	2.06e-08	Hypomethylated in HPVN
cg04166042		0.173005	0.482183	0.309178	1.5e-11	2.26e-08	Hypermethylated in HPVP	-0.309178	1.5e-11	2.26e-08	Hypomethylated in HPVN
cg21195235	KATNAL2	0.32367	0.589421	0.265751	1.5e-11	2.26e-08	Hypermethylated in HPVP	-0.265751	1.5e-11	2.26e-08	Hypomethylated in HPVN
cg04007841	LTBP3	0.859977	0.569601	-0.290377	1.5e-11	2.26e-08	Hypomethylated in HPVP	0.290377	1.5e-11	2.26e-08	Hypermethylated in HPVN
cg02374745	FBXO39	0.216975	0.570435	0.35346	1.56e-11	2.31e-08	Hypermethylated in HPVP	-0.35346	1.56e-11	2.31e-08	Hypomethylated in HPVN
cg06655414	JAK3	0.52942	0.77998	0.25056	1.56e-11	2.31e-08	Hypermethylated in HPVP	-0.25056	1.56e-11	2.31e-08	Hypomethylated in HPVN
cg07142201	C11orf87	0.150348	0.404969	0.254622	1.75e-11	2.46e-08	Hypermethylated in HPVP	-0.254622	1.75e-11	2.46e-08	Hypomethylated in HPVN
cg17156565	MSX2	0.159316	0.460032	0.300716	1.75e-11	2.46e-08	Hypermethylated in HPVP	-0.300716	1.75e-11	2.46e-08	Hypomethylated in HPVN
cg09776772	MAD1L1	0.616829	0.874413	0.257585	1.89e-11	2.6e-08	Hypermethylated in HPVP	-0.257585	1.89e-11	2.6e-08	Hypomethylated in HPVN
cg02085210	ODC1	0.350146	0.0799851	-0.270161	1.89e-11	2.6e-08	Hypomethylated in HPVP	0.270161	1.89e-11	2.6e-08	Hypermethylated in HPVN
cg06535324	SCAND3	0.252038	0.519367	0.267328	1.96e-11	2.66e-08	Hypermethylated in HPVP	-0.267328	1.96e-11	2.66e-08	Hypomethylated in HPVN
cg08041481	SIM1	0.106525	0.375994	0.269468	2.12e-11	2.8e-08	Hypermethylated in HPVP	-0.269468	2.12e-11	2.8e-08	Hypomethylated in HPVN
cg09424759	SLC35F3	0.188529	0.479548	0.291019	2.2e-11	2.85e-08	Hypermethylated in HPVP	-0.291019	2.2e-11	2.85e-08	Hypomethylated in HPVN
cg05796838	JAK3	0.582923	0.854127	0.271203	2.29e-11	2.91e-08	Hypermethylated in HPVP	-0.271203	2.29e-11	2.91e-08	Hypomethylated in HPVN
cg22411784	ZNF773	0.106088	0.414551	0.308463	2.29e-11	2.91e-08	Hypermethylated in HPVP	-0.308463	2.29e-11	2.91e-08	Hypomethylated in HPVN
cg10253639		0.503275	0.758538	0.255263	2.37e-11	2.98e-08	Hypermethylated in HPVP	-0.255263	2.37e-11	2.98e-08	Hypomethylated in HPVN
cg15992535	NRG2	0.461307	0.147503	-0.313804	2.37e-11	2.98e-08	Hypomethylated in HPVP	0.313804	2.37e-11	2.98e-08	Hypermethylated in HPVN
cg03612039	ZNF773	0.137311	0.461526	0.324215	2.47e-11	3.08e-08	Hypermethylated in HPVP	-0.324215	2.47e-11	3.08e-08	Hypomethylated in HPVN
cg19247228		0.0826388	0.504031	0.421392	2.66e-11	3.21e-08	Hypermethylated in HPVP	-0.421392	2.66e-11	3.21e-08	Hypomethylated in HPVN
cg27228578	DNAH9	0.116126	0.463773	0.347647	2.66e-11	3.21e-08	Hypermethylated in HPVP	-0.347647	2.66e-11	3.21e-08	Hypomethylated in HPVN
cg24454741	PER3	0.702453	0.425951	-0.276502	2.87e-11	3.33e-08	Hypomethylated in HPVP	0.276502	2.87e-11	3.33e-08	Hypermethylated in HPVN
cg18324798	DNAH9	0.108828	0.42274	0.313912	2.98e-11	3.37e-08	Hypermethylated in HPVP	-0.313912	2.98e-11	3.37e-08	Hypomethylated in HPVN
cg14262681		0.166738	0.57845	0.411712	3.1e-11	3.44e-08	Hypermethylated in HPVP	-0.411712	3.1e-11	3.44e-08	Hypomethylated in HPVN
cg25263801	GPR85	0.369915	0.660642	0.290727	3.34e-11	3.66e-08	Hypermethylated in HPVP	-0.290727	3.34e-11	3.66e-08	Hypomethylated in HPVN
cg10127275	2019-03-01	0.200893	0.470264	0.269371	3.47e-11	3.78e-08	Hypermethylated in HPVP	-0.269371	3.47e-11	3.78e-08	Hypomethylated in HPVN
cg19013262	ZNF323	0.393324	0.132909	-0.260415	3.47e-11	3.78e-08	Hypomethylated in HPVP	0.260415	3.47e-11	3.78e-08	Hypermethylated in HPVN
cg04861929	C11orf87	0.175797	0.433001	0.257205	3.74e-11	3.91e-08	Hypermethylated in HPVP	-0.257205	3.74e-11	3.91e-08	Hypomethylated in HPVN
cg15094819	DNAH9	0.238272	0.498173	0.259901	3.74e-11	3.91e-08	Hypermethylated in HPVP	-0.259901	3.74e-11	3.91e-08	Hypomethylated in HPVN
cg08062118	YPEL1	0.579465	0.267509	-0.311956	3.74e-11	3.91e-08	Hypomethylated in HPVP	0.311956	3.74e-11	3.91e-08	Hypermethylated in HPVN
cg23514765	YPEL1	0.682725	0.375213	-0.307513	3.74e-11	3.91e-08	Hypomethylated in HPVP	0.307513	3.74e-11	3.91e-08	Hypermethylated in HPVN
cg27117491	LOC375196;LOC100271715	0.757499	0.498823	-0.258676	3.74e-11	3.91e-08	Hypomethylated in HPVP	0.258676	3.74e-11	3.91e-08	Hypermethylated in HPVN
cg09555914	ZNF773	0.0961216	0.419688	0.323566	3.88e-11	3.97e-08	Hypermethylated in HPVP	-0.323566	3.88e-11	3.97e-08	Hypomethylated in HPVN
cg15332386	SYNE1	0.517811	0.771194	0.253383	4.18e-11	4.13e-08	Hypermethylated in HPVP	-0.253383	4.18e-11	4.13e-08	Hypomethylated in HPVN
cg22189618	FAM133A;NAP1L3	0.111499	0.429508	0.318009	4.18e-11	4.13e-08	Hypermethylated in HPVP	-0.318009	4.18e-11	4.13e-08	Hypomethylated in HPVN
cg00029825	SLC5A2	0.631159	0.376542	-0.254617	4.18e-11	4.13e-08	Hypomethylated in HPVP	0.254617	4.18e-11	4.13e-08	Hypermethylated in HPVN
cg06434454	ADAMTS16	0.592717	0.87115	0.278433	4.51e-11	4.34e-08	Hypermethylated in HPVP	-0.278433	4.51e-11	4.34e-08	Hypomethylated in HPVN
cg07421341	COL19A1	0.0966042	0.375575	0.278971	4.68e-11	4.42e-08	Hypermethylated in HPVP	-0.278971	4.68e-11	4.42e-08	Hypomethylated in HPVN
cg22623223	PTPRN2	0.114068	0.433658	0.319589	4.68e-11	4.42e-08	Hypermethylated in HPVP	-0.319589	4.68e-11	4.42e-08	Hypomethylated in HPVN
cg10453719	2019-03-01	0.198225	0.502612	0.304386	4.86e-11	4.48e-08	Hypermethylated in HPVP	-0.304386	4.86e-11	4.48e-08	Hypomethylated in HPVN
cg25437385	SLC35F3	0.113926	0.393021	0.279095	4.86e-11	4.48e-08	Hypermethylated in HPVP	-0.279095	4.86e-11	4.48e-08	Hypomethylated in HPVN
cg18548879		0.649367	0.39779	-0.251577	4.86e-11	4.48e-08	Hypomethylated in HPVP	0.251577	4.86e-11	4.48e-08	Hypermethylated in HPVN
cg04056343	A2BP1	0.189804	0.548674	0.358871	5.04e-11	4.61e-08	Hypermethylated in HPVP	-0.358871	5.04e-11	4.61e-08	Hypomethylated in HPVN
cg09537259		0.102038	0.39974	0.297702	5.04e-11	4.61e-08	Hypermethylated in HPVP	-0.297702	5.04e-11	4.61e-08	Hypomethylated in HPVN
cg05845831		0.436549	0.704463	0.267914	5.44e-11	4.86e-08	Hypermethylated in HPVP	-0.267914	5.44e-11	4.86e-08	Hypomethylated in HPVN
cg26615160	MSX2	0.0643384	0.314598	0.25026	5.44e-11	4.86e-08	Hypermethylated in HPVP	-0.25026	5.44e-11	4.86e-08	Hypomethylated in HPVN
cg05858079	TLR5	0.808498	0.555909	-0.252589	5.64e-11	4.96e-08	Hypomethylated in HPVP	0.252589	5.64e-11	4.96e-08	Hypermethylated in HPVN
cg21185289	TLX2	0.472244	0.139974	-0.33227	5.64e-11	4.96e-08	Hypomethylated in HPVP	0.33227	5.64e-11	4.96e-08	Hypermethylated in HPVN
cg01377936	DMD	0.367719	0.671909	0.304191	5.86e-11	5.06e-08	Hypermethylated in HPVP	-0.304191	5.86e-11	5.06e-08	Hypomethylated in HPVN
cg20723355	FBXO39	0.177435	0.499864	0.322428	5.86e-11	5.06e-08	Hypermethylated in HPVP	-0.322428	5.86e-11	5.06e-08	Hypomethylated in HPVN
cg25220320		0.424618	0.676762	0.252145	5.86e-11	5.06e-08	Hypermethylated in HPVP	-0.252145	5.86e-11	5.06e-08	Hypomethylated in HPVN
cg18174569		0.905447	0.594918	-0.310528	5.86e-11	5.06e-08	Hypomethylated in HPVP	0.310528	5.86e-11	5.06e-08	Hypermethylated in HPVN
cg12198140		0.243749	0.518203	0.274454	6.08e-11	5.13e-08	Hypermethylated in HPVP	-0.274454	6.08e-11	5.13e-08	Hypomethylated in HPVN
cg00539564	ARFGAP3	0.902825	0.575693	-0.327132	6.08e-11	5.13e-08	Hypomethylated in HPVP	0.327132	6.08e-11	5.13e-08	Hypermethylated in HPVN
cg02611507	HLTF	0.915092	0.507669	-0.407423	6.08e-11	5.13e-08	Hypomethylated in HPVP	0.407423	6.08e-11	5.13e-08	Hypermethylated in HPVN
cg08812936	KCNMB2	0.302961	0.559348	0.256387	6.31e-11	5.26e-08	Hypermethylated in HPVP	-0.256387	6.31e-11	5.26e-08	Hypomethylated in HPVN
cg18685561	2019-03-01	0.209372	0.496627	0.287255	6.31e-11	5.26e-08	Hypermethylated in HPVP	-0.287255	6.31e-11	5.26e-08	Hypomethylated in HPVN
cg08843283	LOC100128071;TSSK3	0.877364	0.518597	-0.358767	6.31e-11	5.26e-08	Hypomethylated in HPVP	0.358767	6.31e-11	5.26e-08	Hypermethylated in HPVN
cg22546686		0.0903972	0.375301	0.284904	6.55e-11	5.41e-08	Hypermethylated in HPVP	-0.284904	6.55e-11	5.41e-08	Hypomethylated in HPVN
cg05051043	SLC35F3	0.0970143	0.413713	0.316699	6.8e-11	5.51e-08	Hypermethylated in HPVP	-0.316699	6.8e-11	5.51e-08	Hypomethylated in HPVN
cg15489250		0.120187	0.458197	0.338011	6.8e-11	5.51e-08	Hypermethylated in HPVP	-0.338011	6.8e-11	5.51e-08	Hypomethylated in HPVN
cg19029214	CAPN2	0.546536	0.808288	0.261752	6.8e-11	5.51e-08	Hypermethylated in HPVP	-0.261752	6.8e-11	5.51e-08	Hypomethylated in HPVN
cg20932849		0.0404827	0.387137	0.346654	6.8e-11	5.51e-08	Hypermethylated in HPVP	-0.346654	6.8e-11	5.51e-08	Hypomethylated in HPVN
cg02100150	PVT1	0.431581	0.696465	0.264884	7.05e-11	5.66e-08	Hypermethylated in HPVP	-0.264884	7.05e-11	5.66e-08	Hypomethylated in HPVN
cg01960016	MSX2	0.270684	0.543565	0.272881	7.59e-11	5.93e-08	Hypermethylated in HPVP	-0.272881	7.59e-11	5.93e-08	Hypomethylated in HPVN
cg05310990	ZNF85	0.419567	0.702586	0.283018	7.59e-11	5.93e-08	Hypermethylated in HPVP	-0.283018	7.59e-11	5.93e-08	Hypomethylated in HPVN
cg10629165	MAST4	0.0802653	0.350656	0.270391	7.59e-11	5.93e-08	Hypermethylated in HPVP	-0.270391	7.59e-11	5.93e-08	Hypomethylated in HPVN
cg23384093		0.199629	0.585231	0.385602	7.59e-11	5.93e-08	Hypermethylated in HPVP	-0.385602	7.59e-11	5.93e-08	Hypomethylated in HPVN
cg13997124	ZNF323	0.453989	0.152551	-0.301438	7.59e-11	5.93e-08	Hypomethylated in HPVP	0.301438	7.59e-11	5.93e-08	Hypermethylated in HPVN
cg19771648	GPR6	0.0925392	0.354939	0.2624	7.88e-11	6.08e-08	Hypermethylated in HPVP	-0.2624	7.88e-11	6.08e-08	Hypomethylated in HPVN
cg05605299	ZNF323	0.391315	0.132646	-0.258669	8.49e-11	6.39e-08	Hypomethylated in HPVP	0.258669	8.49e-11	6.39e-08	Hypermethylated in HPVN
cg24084467		0.860068	0.557368	-0.3027	8.49e-11	6.39e-08	Hypomethylated in HPVP	0.3027	8.49e-11	6.39e-08	Hypermethylated in HPVN
cg10878114	SLC35F3	0.320828	0.594282	0.273454	8.81e-11	6.52e-08	Hypermethylated in HPVP	-0.273454	8.81e-11	6.52e-08	Hypomethylated in HPVN
cg18154954	RYR1	0.701723	0.436219	-0.265504	8.81e-11	6.52e-08	Hypomethylated in HPVP	0.265504	8.81e-11	6.52e-08	Hypermethylated in HPVN
cg09247297		0.386279	0.662624	0.276345	9.14e-11	6.72e-08	Hypermethylated in HPVP	-0.276345	9.14e-11	6.72e-08	Hypomethylated in HPVN
cg15904523	ZNF233	0.0854288	0.377056	0.291627	9.14e-11	6.72e-08	Hypermethylated in HPVP	-0.291627	9.14e-11	6.72e-08	Hypomethylated in HPVN
cg12028740	CSMD1	0.473299	0.737822	0.264523	9.48e-11	6.91e-08	Hypermethylated in HPVP	-0.264523	9.48e-11	6.91e-08	Hypomethylated in HPVN
cg23291534	KCNV1	0.195472	0.555372	0.3599	9.48e-11	6.91e-08	Hypermethylated in HPVP	-0.3599	9.48e-11	6.91e-08	Hypomethylated in HPVN
cg01295782	EIF4E3	0.602488	0.862906	0.260417	9.84e-11	7.01e-08	Hypermethylated in HPVP	-0.260417	9.84e-11	7.01e-08	Hypomethylated in HPVN
cg07029024		0.387901	0.668946	0.281045	9.84e-11	7.01e-08	Hypermethylated in HPVP	-0.281045	9.84e-11	7.01e-08	Hypomethylated in HPVN
cg00088844		0.166052	0.438265	0.272212	1.02e-10	7.18e-08	Hypermethylated in HPVP	-0.272212	1.02e-10	7.18e-08	Hypomethylated in HPVN
cg09275956		0.125005	0.474349	0.349344	1.02e-10	7.18e-08	Hypermethylated in HPVP	-0.349344	1.02e-10	7.18e-08	Hypomethylated in HPVN
cg02613108	PCDH15	0.350157	0.601107	0.25095	1.1e-10	7.59e-08	Hypermethylated in HPVP	-0.25095	1.1e-10	7.59e-08	Hypomethylated in HPVN
cg15080430	COL19A1	0.0647038	0.407498	0.342795	1.14e-10	7.79e-08	Hypermethylated in HPVP	-0.342795	1.14e-10	7.79e-08	Hypomethylated in HPVN
cg00073010	RAI1	0.412747	0.138691	-0.274056	1.14e-10	7.79e-08	Hypomethylated in HPVP	0.274056	1.14e-10	7.79e-08	Hypermethylated in HPVN
cg07759377		0.018404	0.357868	0.339464	1.18e-10	8.01e-08	Hypermethylated in HPVP	-0.339464	1.18e-10	8.01e-08	Hypomethylated in HPVN
cg11499681	DNAH9	0.193406	0.448744	0.255339	1.23e-10	8.11e-08	Hypermethylated in HPVP	-0.255339	1.23e-10	8.11e-08	Hypomethylated in HPVN
cg01315092	TMEM185B	0.696099	0.362138	-0.33396	1.23e-10	8.11e-08	Hypomethylated in HPVP	0.33396	1.23e-10	8.11e-08	Hypermethylated in HPVN
cg23241473	SYCP2	0.805405	0.49533	-0.310075	1.27e-10	8.35e-08	Hypomethylated in HPVP	0.310075	1.27e-10	8.35e-08	Hypermethylated in HPVN
cg14419740	PTPRN2	0.163131	0.474431	0.3113	1.32e-10	8.58e-08	Hypermethylated in HPVP	-0.3113	1.32e-10	8.58e-08	Hypomethylated in HPVN
cg15026241		0.0677613	0.344466	0.276705	1.32e-10	8.58e-08	Hypermethylated in HPVP	-0.276705	1.32e-10	8.58e-08	Hypomethylated in HPVN
cg00155397	GREM2	0.163168	0.426614	0.263446	1.37e-10	8.81e-08	Hypermethylated in HPVP	-0.263446	1.37e-10	8.81e-08	Hypomethylated in HPVN
cg25708451	FAM133A;NAP1L3	0.109985	0.394082	0.284098	1.37e-10	8.81e-08	Hypermethylated in HPVP	-0.284098	1.37e-10	8.81e-08	Hypomethylated in HPVN
cg13798300		0.117814	0.437513	0.319699	1.42e-10	8.97e-08	Hypermethylated in HPVP	-0.319699	1.42e-10	8.97e-08	Hypomethylated in HPVN
cg26014401		0.393297	0.657664	0.264367	1.42e-10	8.97e-08	Hypermethylated in HPVP	-0.264367	1.42e-10	8.97e-08	Hypomethylated in HPVN
cg07565505		0.13388	0.439573	0.305692	1.47e-10	9.14e-08	Hypermethylated in HPVP	-0.305692	1.47e-10	9.14e-08	Hypomethylated in HPVN
cg07962143		0.456862	0.762751	0.305888	1.47e-10	9.14e-08	Hypermethylated in HPVP	-0.305888	1.47e-10	9.14e-08	Hypomethylated in HPVN
cg17097923	FBXO39	0.147082	0.406911	0.259829	1.47e-10	9.14e-08	Hypermethylated in HPVP	-0.259829	1.47e-10	9.14e-08	Hypomethylated in HPVN
cg06690548	SLC7A11	0.539746	0.79474	0.254995	1.53e-10	9.37e-08	Hypermethylated in HPVP	-0.254995	1.53e-10	9.37e-08	Hypomethylated in HPVN
cg04520704	MICAL3	0.690971	0.437556	-0.253415	1.58e-10	9.56e-08	Hypomethylated in HPVP	0.253415	1.58e-10	9.56e-08	Hypermethylated in HPVN
cg15488009	FSTL3	0.642689	0.385916	-0.256773	1.58e-10	9.56e-08	Hypomethylated in HPVP	0.256773	1.58e-10	9.56e-08	Hypermethylated in HPVN
cg23614791	ACSS3	0.120063	0.391738	0.271676	1.64e-10	9.74e-08	Hypermethylated in HPVP	-0.271676	1.64e-10	9.74e-08	Hypomethylated in HPVN
cg05475277	FOXRED2	0.814701	0.528985	-0.285717	1.64e-10	9.74e-08	Hypomethylated in HPVP	0.285717	1.64e-10	9.74e-08	Hypermethylated in HPVN
cg01742627		0.0559144	0.324921	0.269007	1.97e-10	1.12e-07	Hypermethylated in HPVP	-0.269007	1.97e-10	1.12e-07	Hypomethylated in HPVN
cg00505277		0.162769	0.434489	0.27172	2.04e-10	1.15e-07	Hypermethylated in HPVP	-0.27172	2.04e-10	1.15e-07	Hypomethylated in HPVN
cg14906976	PDXK	0.827645	0.550565	-0.27708	2.04e-10	1.15e-07	Hypomethylated in HPVP	0.27708	2.04e-10	1.15e-07	Hypermethylated in HPVN
cg16039960		0.0227957	0.404441	0.381645	2.12e-10	1.17e-07	Hypermethylated in HPVP	-0.381645	2.12e-10	1.17e-07	Hypomethylated in HPVN
cg09996797	ZNF323	0.414577	0.141307	-0.27327	2.12e-10	1.17e-07	Hypomethylated in HPVP	0.27327	2.12e-10	1.17e-07	Hypermethylated in HPVN
cg13380204	STAT5A	0.480595	0.211882	-0.268714	2.12e-10	1.17e-07	Hypomethylated in HPVP	0.268714	2.12e-10	1.17e-07	Hypermethylated in HPVN
cg13000649	RAI1	0.41238	0.153154	-0.259226	2.2e-10	1.21e-07	Hypomethylated in HPVP	0.259226	2.2e-10	1.21e-07	Hypermethylated in HPVN
cg11217865	NRG2	0.465985	0.210817	-0.255168	2.36e-10	1.27e-07	Hypomethylated in HPVP	0.255168	2.36e-10	1.27e-07	Hypermethylated in HPVN
cg11621464	LTBP4	0.451262	0.193395	-0.257867	2.36e-10	1.27e-07	Hypomethylated in HPVP	0.257867	2.36e-10	1.27e-07	Hypermethylated in HPVN
cg23216292	ZNF85	0.244261	0.620585	0.376324	2.54e-10	1.34e-07	Hypermethylated in HPVP	-0.376324	2.54e-10	1.34e-07	Hypomethylated in HPVN
cg22936253	FAS;ACTA2	0.654989	0.397923	-0.257065	2.54e-10	1.34e-07	Hypomethylated in HPVP	0.257065	2.54e-10	1.34e-07	Hypermethylated in HPVN
cg20502003		0.0239655	0.281205	0.25724	2.63e-10	1.37e-07	Hypermethylated in HPVP	-0.25724	2.63e-10	1.37e-07	Hypomethylated in HPVN
cg23490638		0.147249	0.449302	0.302052	2.63e-10	1.37e-07	Hypermethylated in HPVP	-0.302052	2.63e-10	1.37e-07	Hypomethylated in HPVN
cg23915527		0.292278	0.54656	0.254281	2.63e-10	1.37e-07	Hypermethylated in HPVP	-0.254281	2.63e-10	1.37e-07	Hypomethylated in HPVN
cg16003832		0.263973	0.603623	0.339651	2.73e-10	1.39e-07	Hypermethylated in HPVP	-0.339651	2.73e-10	1.39e-07	Hypomethylated in HPVN
cg17826753	KCNV1	0.180268	0.448747	0.268479	2.73e-10	1.39e-07	Hypermethylated in HPVP	-0.268479	2.73e-10	1.39e-07	Hypomethylated in HPVN
cg18016365	GABRB1	0.189758	0.49267	0.302911	2.73e-10	1.39e-07	Hypermethylated in HPVP	-0.302911	2.73e-10	1.39e-07	Hypomethylated in HPVN
cg06903569	ZNF323	0.435056	0.142183	-0.292873	2.73e-10	1.39e-07	Hypomethylated in HPVP	0.292873	2.73e-10	1.39e-07	Hypermethylated in HPVN
cg21760990	C6orf170	0.434113	0.697043	0.26293	2.83e-10	1.43e-07	Hypermethylated in HPVP	-0.26293	2.83e-10	1.43e-07	Hypomethylated in HPVN
cg26257082		0.122221	0.385407	0.263187	2.83e-10	1.43e-07	Hypermethylated in HPVP	-0.263187	2.83e-10	1.43e-07	Hypomethylated in HPVN
cg26531141		0.0743545	0.325151	0.250796	2.83e-10	1.43e-07	Hypermethylated in HPVP	-0.250796	2.83e-10	1.43e-07	Hypomethylated in HPVN
cg25566568		0.158271	0.539693	0.381422	2.93e-10	1.46e-07	Hypermethylated in HPVP	-0.381422	2.93e-10	1.46e-07	Hypomethylated in HPVN
cg03471346	ABL2	0.383671	0.656859	0.273188	3.04e-10	1.5e-07	Hypermethylated in HPVP	-0.273188	3.04e-10	1.5e-07	Hypomethylated in HPVN
cg09473364		0.499481	0.811311	0.311831	3.04e-10	1.5e-07	Hypermethylated in HPVP	-0.311831	3.04e-10	1.5e-07	Hypomethylated in HPVN
cg21103992	MICAL3	0.798859	0.495955	-0.302904	3.15e-10	1.53e-07	Hypomethylated in HPVP	0.302904	3.15e-10	1.53e-07	Hypermethylated in HPVN
cg10318744		0.553952	0.277034	-0.276918	3.26e-10	1.57e-07	Hypomethylated in HPVP	0.276918	3.26e-10	1.57e-07	Hypermethylated in HPVN
cg10096177	C12orf42	0.0397863	0.323121	0.283335	3.5e-10	1.64e-07	Hypermethylated in HPVP	-0.283335	3.5e-10	1.64e-07	Hypomethylated in HPVN
cg23729107	FBXO39	0.138747	0.438578	0.299831	3.5e-10	1.64e-07	Hypermethylated in HPVP	-0.299831	3.5e-10	1.64e-07	Hypomethylated in HPVN
cg02093112	FBXO39	0.211661	0.539897	0.328237	3.76e-10	1.72e-07	Hypermethylated in HPVP	-0.328237	3.76e-10	1.72e-07	Hypomethylated in HPVN
cg06866163		0.0921792	0.369398	0.277219	3.76e-10	1.72e-07	Hypermethylated in HPVP	-0.277219	3.76e-10	1.72e-07	Hypomethylated in HPVN
cg24467330		0.10766	0.360046	0.252385	3.76e-10	1.72e-07	Hypermethylated in HPVP	-0.252385	3.76e-10	1.72e-07	Hypomethylated in HPVN
cg18612647		0.12741	0.421534	0.294124	4.04e-10	1.81e-07	Hypermethylated in HPVP	-0.294124	4.04e-10	1.81e-07	Hypomethylated in HPVN
cg06970370	LOC647121	0.391221	0.663306	0.272084	4.34e-10	1.9e-07	Hypermethylated in HPVP	-0.272084	4.34e-10	1.9e-07	Hypomethylated in HPVN
cg10453230		0.0532733	0.359684	0.306411	4.34e-10	1.9e-07	Hypermethylated in HPVP	-0.306411	4.34e-10	1.9e-07	Hypomethylated in HPVN
cg23313885	TMEM71	0.321822	0.590482	0.26866	4.34e-10	1.9e-07	Hypermethylated in HPVP	-0.26866	4.34e-10	1.9e-07	Hypomethylated in HPVN
cg00376544	FBXO39	0.164558	0.480512	0.315954	4.5e-10	1.94e-07	Hypermethylated in HPVP	-0.315954	4.5e-10	1.94e-07	Hypomethylated in HPVN
cg06783814	GABRB1	0.0979356	0.385225	0.287289	4.5e-10	1.94e-07	Hypermethylated in HPVP	-0.287289	4.5e-10	1.94e-07	Hypomethylated in HPVN
cg07540103	FBXO39	0.188008	0.502716	0.314708	4.5e-10	1.94e-07	Hypermethylated in HPVP	-0.314708	4.5e-10	1.94e-07	Hypomethylated in HPVN
cg01312482	ZNF879	0.487042	0.222099	-0.264944	4.5e-10	1.94e-07	Hypomethylated in HPVP	0.264944	4.5e-10	1.94e-07	Hypermethylated in HPVN
cg07073960	SULF1	0.137233	0.397274	0.260041	4.66e-10	1.98e-07	Hypermethylated in HPVP	-0.260041	4.66e-10	1.98e-07	Hypomethylated in HPVN
cg09812070	GABRA4	0.174839	0.438618	0.263779	4.66e-10	1.98e-07	Hypermethylated in HPVP	-0.263779	4.66e-10	1.98e-07	Hypomethylated in HPVN
cg05048377		0.253972	0.52236	0.268388	5e-10	2.09e-07	Hypermethylated in HPVP	-0.268388	5e-10	2.09e-07	Hypomethylated in HPVN
cg14446615	OTP	0.207231	0.488283	0.281052	5.18e-10	2.14e-07	Hypermethylated in HPVP	-0.281052	5.18e-10	2.14e-07	Hypomethylated in HPVN
cg25592206	CDKN2C	0.799088	0.526124	-0.272964	5.18e-10	2.14e-07	Hypomethylated in HPVP	0.272964	5.18e-10	2.14e-07	Hypermethylated in HPVN
cg04546950		0.116502	0.440226	0.323724	5.37e-10	2.18e-07	Hypermethylated in HPVP	-0.323724	5.37e-10	2.18e-07	Hypomethylated in HPVN
cg15831875	SMYD3	0.529776	0.790954	0.261177	5.37e-10	2.18e-07	Hypermethylated in HPVP	-0.261177	5.37e-10	2.18e-07	Hypomethylated in HPVN
cg01142635		0.367492	0.629764	0.262272	5.56e-10	2.23e-07	Hypermethylated in HPVP	-0.262272	5.56e-10	2.23e-07	Hypomethylated in HPVN
cg12081267	TMEM131	0.496598	0.766208	0.26961	5.56e-10	2.23e-07	Hypermethylated in HPVP	-0.26961	5.56e-10	2.23e-07	Hypomethylated in HPVN
cg23061114	TEKT4	0.33039	0.582942	0.252552	5.56e-10	2.23e-07	Hypermethylated in HPVP	-0.252552	5.56e-10	2.23e-07	Hypomethylated in HPVN
cg02428119		0.215627	0.505215	0.289588	5.76e-10	2.29e-07	Hypermethylated in HPVP	-0.289588	5.76e-10	2.29e-07	Hypomethylated in HPVN
cg02069592		0.451598	0.726538	0.27494	5.97e-10	2.36e-07	Hypermethylated in HPVP	-0.27494	5.97e-10	2.36e-07	Hypomethylated in HPVN
cg01397507	SHANK2	0.504792	0.768054	0.263262	6.19e-10	2.39e-07	Hypermethylated in HPVP	-0.263262	6.19e-10	2.39e-07	Hypomethylated in HPVN
cg22680204	CRMP1	0.170494	0.454216	0.283722	6.19e-10	2.39e-07	Hypermethylated in HPVP	-0.283722	6.19e-10	2.39e-07	Hypomethylated in HPVN
cg26157386		0.213656	0.508443	0.294787	6.19e-10	2.39e-07	Hypermethylated in HPVP	-0.294787	6.19e-10	2.39e-07	Hypomethylated in HPVN
cg03656099	TBX2	0.469613	0.204202	-0.265412	6.19e-10	2.39e-07	Hypomethylated in HPVP	0.265412	6.19e-10	2.39e-07	Hypermethylated in HPVN
cg10649525		0.123846	0.39758	0.273734	6.64e-10	2.49e-07	Hypermethylated in HPVP	-0.273734	6.64e-10	2.49e-07	Hypomethylated in HPVN
cg17115250		0.178211	0.471721	0.29351	6.64e-10	2.49e-07	Hypermethylated in HPVP	-0.29351	6.64e-10	2.49e-07	Hypomethylated in HPVN
cg18396357	NRXN1	0.222359	0.525392	0.303033	6.87e-10	2.54e-07	Hypermethylated in HPVP	-0.303033	6.87e-10	2.54e-07	Hypomethylated in HPVN
cg01290153	ZNF628	0.586993	0.32383	-0.263163	6.87e-10	2.54e-07	Hypomethylated in HPVP	0.263163	6.87e-10	2.54e-07	Hypermethylated in HPVN
cg04077979	FILIP1	0.479788	0.734092	0.254304	7.12e-10	2.6e-07	Hypermethylated in HPVP	-0.254304	7.12e-10	2.6e-07	Hypomethylated in HPVN
cg24786658	GPR85	0.29092	0.559406	0.268486	7.12e-10	2.6e-07	Hypermethylated in HPVP	-0.268486	7.12e-10	2.6e-07	Hypomethylated in HPVN
cg23084951	ZNF323	0.468041	0.171789	-0.296251	7.12e-10	2.6e-07	Hypomethylated in HPVP	0.296251	7.12e-10	2.6e-07	Hypermethylated in HPVN
cg24968629	CELSR1	0.851383	0.509262	-0.342121	7.38e-10	2.65e-07	Hypomethylated in HPVP	0.342121	7.38e-10	2.65e-07	Hypermethylated in HPVN
cg11896246	CDH18	0.361239	0.638759	0.27752	7.64e-10	2.71e-07	Hypermethylated in HPVP	-0.27752	7.64e-10	2.71e-07	Hypomethylated in HPVN
cg12210890	KCNV1	0.172632	0.445043	0.272411	7.64e-10	2.71e-07	Hypermethylated in HPVP	-0.272411	7.64e-10	2.71e-07	Hypomethylated in HPVN
cg25940946	DERL3	0.358741	0.0910782	-0.267662	7.91e-10	2.77e-07	Hypomethylated in HPVP	0.267662	7.91e-10	2.77e-07	Hypermethylated in HPVN
cg23590389		0.590781	0.850163	0.259382	8.49e-10	2.91e-07	Hypermethylated in HPVP	-0.259382	8.49e-10	2.91e-07	Hypomethylated in HPVN
cg24081764	PRKCG	0.118619	0.39631	0.277691	8.79e-10	2.97e-07	Hypermethylated in HPVP	-0.277691	8.79e-10	2.97e-07	Hypomethylated in HPVN
cg27254620		0.150193	0.460682	0.310489	8.79e-10	2.97e-07	Hypermethylated in HPVP	-0.310489	8.79e-10	2.97e-07	Hypomethylated in HPVN
cg03846951		0.0501981	0.311149	0.260951	9.1e-10	3.03e-07	Hypermethylated in HPVP	-0.260951	9.1e-10	3.03e-07	Hypomethylated in HPVN
cg18623980		0.596375	0.30257	-0.293805	9.1e-10	3.03e-07	Hypomethylated in HPVP	0.293805	9.1e-10	3.03e-07	Hypermethylated in HPVN
cg23504463	COL19A1	0.0516077	0.384762	0.333154	9.76e-10	3.18e-07	Hypermethylated in HPVP	-0.333154	9.76e-10	3.18e-07	Hypomethylated in HPVN
cg14071503	TBC1D17	0.897885	0.599158	-0.298727	9.76e-10	3.18e-07	Hypomethylated in HPVP	0.298727	9.76e-10	3.18e-07	Hypermethylated in HPVN
cg06610849		0.222174	0.555384	0.333209	1.01e-09	3.27e-07	Hypermethylated in HPVP	-0.333209	1.01e-09	3.27e-07	Hypomethylated in HPVN
cg21463709	MYT1L	0.13527	0.396959	0.261689	1.01e-09	3.27e-07	Hypermethylated in HPVP	-0.261689	1.01e-09	3.27e-07	Hypomethylated in HPVN
cg13376598	LUZP2	0.16778	0.425289	0.25751	1.05e-09	3.34e-07	Hypermethylated in HPVP	-0.25751	1.05e-09	3.34e-07	Hypomethylated in HPVN
cg21105750	PART1	0.18821	0.47587	0.287661	1.08e-09	3.41e-07	Hypermethylated in HPVP	-0.287661	1.08e-09	3.41e-07	Hypomethylated in HPVN
cg04120413	HLTF	0.805298	0.514514	-0.290784	1.08e-09	3.41e-07	Hypomethylated in HPVP	0.290784	1.08e-09	3.41e-07	Hypermethylated in HPVN
cg10282162	SHISA6	0.0939231	0.36972	0.275797	1.16e-09	3.57e-07	Hypermethylated in HPVP	-0.275797	1.16e-09	3.57e-07	Hypomethylated in HPVN
cg14273219	PPP1R3F	0.673231	0.41186	-0.261371	1.16e-09	3.57e-07	Hypomethylated in HPVP	0.261371	1.16e-09	3.57e-07	Hypermethylated in HPVN
cg03535253	BTBD7	0.620151	0.889776	0.269625	1.2e-09	3.64e-07	Hypermethylated in HPVP	-0.269625	1.2e-09	3.64e-07	Hypomethylated in HPVN
cg18503679	ZNF385D	0.131747	0.393698	0.261951	1.2e-09	3.64e-07	Hypermethylated in HPVP	-0.261951	1.2e-09	3.64e-07	Hypomethylated in HPVN
cg21634218	FLJ26850	0.329139	0.622604	0.293465	1.25e-09	3.74e-07	Hypermethylated in HPVP	-0.293465	1.25e-09	3.74e-07	Hypomethylated in HPVN
cg23090529		0.578416	0.264619	-0.313798	1.25e-09	3.74e-07	Hypomethylated in HPVP	0.313798	1.25e-09	3.74e-07	Hypermethylated in HPVN
cg16737517	ZBTB46	0.184674	0.504045	0.319371	1.29e-09	3.81e-07	Hypermethylated in HPVP	-0.319371	1.29e-09	3.81e-07	Hypomethylated in HPVN
cg19656282	TLX2	0.480621	0.197976	-0.282645	1.29e-09	3.81e-07	Hypomethylated in HPVP	0.282645	1.29e-09	3.81e-07	Hypermethylated in HPVN
cg20247911	MYT1L	0.389054	0.64704	0.257986	1.38e-09	3.99e-07	Hypermethylated in HPVP	-0.257986	1.38e-09	3.99e-07	Hypomethylated in HPVN
cg23136139	RASGEF1A	0.306807	0.573972	0.267165	1.38e-09	3.99e-07	Hypermethylated in HPVP	-0.267165	1.38e-09	3.99e-07	Hypomethylated in HPVN
cg23727983	DDX25;PUS3	0.442097	0.157705	-0.284392	1.38e-09	3.99e-07	Hypomethylated in HPVP	0.284392	1.38e-09	3.99e-07	Hypermethylated in HPVN
cg05033333		0.20369	0.577179	0.373489	1.43e-09	4.08e-07	Hypermethylated in HPVP	-0.373489	1.43e-09	4.08e-07	Hypomethylated in HPVN
cg22866825	PHAX	0.0890135	0.355574	0.266561	1.48e-09	4.16e-07	Hypermethylated in HPVP	-0.266561	1.48e-09	4.16e-07	Hypomethylated in HPVN
cg25052176	WNK3	0.543255	0.248558	-0.294697	1.48e-09	4.16e-07	Hypomethylated in HPVP	0.294697	1.48e-09	4.16e-07	Hypermethylated in HPVN
cg09717526	LUZP2	0.163068	0.445354	0.282287	1.53e-09	4.26e-07	Hypermethylated in HPVP	-0.282287	1.53e-09	4.26e-07	Hypomethylated in HPVN
cg16510070	IL21R	0.518902	0.773912	0.25501	1.53e-09	4.26e-07	Hypermethylated in HPVP	-0.25501	1.53e-09	4.26e-07	Hypomethylated in HPVN
cg19846667		0.158554	0.425906	0.267352	1.53e-09	4.26e-07	Hypermethylated in HPVP	-0.267352	1.53e-09	4.26e-07	Hypomethylated in HPVN
cg07203423	TLX2	0.505015	0.25031	-0.254705	1.53e-09	4.26e-07	Hypomethylated in HPVP	0.254705	1.53e-09	4.26e-07	Hypermethylated in HPVN
cg21111416	HLTF	0.784566	0.482457	-0.30211	1.64e-09	4.48e-07	Hypomethylated in HPVP	0.30211	1.64e-09	4.48e-07	Hypermethylated in HPVN
cg23394510	GLTP	0.824084	0.564334	-0.25975	1.64e-09	4.48e-07	Hypomethylated in HPVP	0.25975	1.64e-09	4.48e-07	Hypermethylated in HPVN
cg21743712	ROBO1	0.136523	0.387019	0.250496	1.7e-09	4.58e-07	Hypermethylated in HPVP	-0.250496	1.7e-09	4.58e-07	Hypomethylated in HPVN
cg26257814	FLJ26850	0.201867	0.540579	0.338712	1.7e-09	4.58e-07	Hypermethylated in HPVP	-0.338712	1.7e-09	4.58e-07	Hypomethylated in HPVN
cg23664926		0.239061	0.554288	0.315227	1.76e-09	4.71e-07	Hypermethylated in HPVP	-0.315227	1.76e-09	4.71e-07	Hypomethylated in HPVN
cg27058257	VSTM2B	0.196567	0.547366	0.350799	1.76e-09	4.71e-07	Hypermethylated in HPVP	-0.350799	1.76e-09	4.71e-07	Hypomethylated in HPVN
cg07963234	CRMP1	0.180011	0.461569	0.281558	1.82e-09	4.82e-07	Hypermethylated in HPVP	-0.281558	1.82e-09	4.82e-07	Hypomethylated in HPVN
cg11153912	PDX1	0.0746098	0.367277	0.292667	1.82e-09	4.82e-07	Hypermethylated in HPVP	-0.292667	1.82e-09	4.82e-07	Hypomethylated in HPVN
cg24626554	LOC389458	0.249464	0.543981	0.294517	1.88e-09	4.9e-07	Hypermethylated in HPVP	-0.294517	1.88e-09	4.9e-07	Hypomethylated in HPVN
cg16723800	TAF7L	0.717018	0.319512	-0.397506	1.95e-09	5.03e-07	Hypomethylated in HPVP	0.397506	1.95e-09	5.03e-07	Hypermethylated in HPVN
cg19758142	NCEH1	0.767918	0.463933	-0.303985	1.95e-09	5.03e-07	Hypomethylated in HPVP	0.303985	1.95e-09	5.03e-07	Hypermethylated in HPVN
cg05127899		0.0840068	0.378976	0.294969	2.02e-09	5.16e-07	Hypermethylated in HPVP	-0.294969	2.02e-09	5.16e-07	Hypomethylated in HPVN
cg10243398	ROBO1	0.121288	0.379826	0.258537	2.09e-09	5.27e-07	Hypermethylated in HPVP	-0.258537	2.09e-09	5.27e-07	Hypomethylated in HPVN
cg23192059	GABRB1	0.206113	0.462278	0.256164	2.09e-09	5.27e-07	Hypermethylated in HPVP	-0.256164	2.09e-09	5.27e-07	Hypomethylated in HPVN
cg15146859	GALR1	0.146683	0.454776	0.308093	2.16e-09	5.4e-07	Hypermethylated in HPVP	-0.308093	2.16e-09	5.4e-07	Hypomethylated in HPVN
cg11862731	FAM43A	0.542366	0.242449	-0.299916	2.16e-09	5.4e-07	Hypomethylated in HPVP	0.299916	2.16e-09	5.4e-07	Hypermethylated in HPVN
cg14537713		0.299338	0.572003	0.272665	2.31e-09	5.66e-07	Hypermethylated in HPVP	-0.272665	2.31e-09	5.66e-07	Hypomethylated in HPVN
cg21204492	XKR4	0.288232	0.548116	0.259884	2.31e-09	5.66e-07	Hypermethylated in HPVP	-0.259884	2.31e-09	5.66e-07	Hypomethylated in HPVN
cg22322928	CXorf36	0.435501	0.690426	0.254926	2.31e-09	5.66e-07	Hypermethylated in HPVP	-0.254926	2.31e-09	5.66e-07	Hypomethylated in HPVN
cg00995986	MEIS1	0.466788	0.183073	-0.283715	2.31e-09	5.66e-07	Hypomethylated in HPVP	0.283715	2.31e-09	5.66e-07	Hypermethylated in HPVN
cg01803928		0.484999	0.232174	-0.252824	2.31e-09	5.66e-07	Hypomethylated in HPVP	0.252824	2.31e-09	5.66e-07	Hypermethylated in HPVN
cg24635971		0.099451	0.389518	0.290067	2.39e-09	5.79e-07	Hypermethylated in HPVP	-0.290067	2.39e-09	5.79e-07	Hypomethylated in HPVN
cg09910635	TAC1	0.195804	0.460545	0.264741	2.56e-09	6.07e-07	Hypermethylated in HPVP	-0.264741	2.56e-09	6.07e-07	Hypomethylated in HPVN
cg10200388		0.0599596	0.351317	0.291358	2.56e-09	6.07e-07	Hypermethylated in HPVP	-0.291358	2.56e-09	6.07e-07	Hypomethylated in HPVN
cg00853853	CARD9;DNLZ	0.75875	0.469312	-0.289438	2.56e-09	6.07e-07	Hypomethylated in HPVP	0.289438	2.56e-09	6.07e-07	Hypermethylated in HPVN
cg00347677		0.232969	0.497608	0.264639	2.65e-09	6.21e-07	Hypermethylated in HPVP	-0.264639	2.65e-09	6.21e-07	Hypomethylated in HPVN
cg22322828		0.0384125	0.348665	0.310253	2.65e-09	6.21e-07	Hypermethylated in HPVP	-0.310253	2.65e-09	6.21e-07	Hypomethylated in HPVN
cg18409528	TLX2	0.164576	0.520933	0.356358	2.74e-09	6.35e-07	Hypermethylated in HPVP	-0.356358	2.74e-09	6.35e-07	Hypomethylated in HPVN
cg10338830	EMP3	0.506343	0.233185	-0.273158	2.74e-09	6.35e-07	Hypomethylated in HPVP	0.273158	2.74e-09	6.35e-07	Hypermethylated in HPVN
cg12090052	TCP11	0.898929	0.605265	-0.293664	2.74e-09	6.35e-07	Hypomethylated in HPVP	0.293664	2.74e-09	6.35e-07	Hypermethylated in HPVN
cg00829990		0.225352	0.563763	0.338411	2.93e-09	6.66e-07	Hypermethylated in HPVP	-0.338411	2.93e-09	6.66e-07	Hypomethylated in HPVN
cg13293729		0.121613	0.404384	0.282771	3.04e-09	6.81e-07	Hypermethylated in HPVP	-0.282771	3.04e-09	6.81e-07	Hypomethylated in HPVN
cg23483095	NAP1L2	0.170876	0.505445	0.33457	3.04e-09	6.81e-07	Hypermethylated in HPVP	-0.33457	3.04e-09	6.81e-07	Hypomethylated in HPVN
cg14015656	KIAA1529	0.473562	0.724489	0.250926	3.14e-09	6.96e-07	Hypermethylated in HPVP	-0.250926	3.14e-09	6.96e-07	Hypomethylated in HPVN
cg01696984	MAP3K13	0.438396	0.699945	0.261549	3.25e-09	7.09e-07	Hypermethylated in HPVP	-0.261549	3.25e-09	7.09e-07	Hypomethylated in HPVN
cg19913430		0.0227798	0.309076	0.286296	3.25e-09	7.09e-07	Hypermethylated in HPVP	-0.286296	3.25e-09	7.09e-07	Hypomethylated in HPVN
cg20657849		0.117125	0.405591	0.288466	3.25e-09	7.09e-07	Hypermethylated in HPVP	-0.288466	3.25e-09	7.09e-07	Hypomethylated in HPVN
cg26721264	GALR1	0.128453	0.383407	0.254954	3.36e-09	7.28e-07	Hypermethylated in HPVP	-0.254954	3.36e-09	7.28e-07	Hypomethylated in HPVN
cg20513976	LIME1	0.525032	0.271675	-0.253357	3.36e-09	7.28e-07	Hypomethylated in HPVP	0.253357	3.36e-09	7.28e-07	Hypermethylated in HPVN
cg13902210	KCNC4	0.367757	0.110495	-0.257262	3.48e-09	7.44e-07	Hypomethylated in HPVP	0.257262	3.48e-09	7.44e-07	Hypermethylated in HPVN
cg21549195		0.386834	0.672125	0.28529	3.6e-09	7.59e-07	Hypermethylated in HPVP	-0.28529	3.6e-09	7.59e-07	Hypomethylated in HPVN
cg06212175	A2BP1	0.204691	0.45555	0.250859	3.72e-09	7.72e-07	Hypermethylated in HPVP	-0.250859	3.72e-09	7.72e-07	Hypomethylated in HPVN
cg09236284	TAC1	0.221706	0.480669	0.258963	3.72e-09	7.72e-07	Hypermethylated in HPVP	-0.258963	3.72e-09	7.72e-07	Hypomethylated in HPVN
cg11871421	FBXO39	0.258671	0.524454	0.265784	3.72e-09	7.72e-07	Hypermethylated in HPVP	-0.265784	3.72e-09	7.72e-07	Hypomethylated in HPVN
cg13850355	GABRB1	0.247417	0.503661	0.256243	3.72e-09	7.72e-07	Hypermethylated in HPVP	-0.256243	3.72e-09	7.72e-07	Hypomethylated in HPVN
cg26418589		0.269643	0.536548	0.266905	3.72e-09	7.72e-07	Hypermethylated in HPVP	-0.266905	3.72e-09	7.72e-07	Hypomethylated in HPVN
cg04731810	HLTF	0.782716	0.462741	-0.319975	3.85e-09	7.89e-07	Hypomethylated in HPVP	0.319975	3.85e-09	7.89e-07	Hypermethylated in HPVN
cg06091013	FBXO39	0.153309	0.424271	0.270962	3.98e-09	8.05e-07	Hypermethylated in HPVP	-0.270962	3.98e-09	8.05e-07	Hypomethylated in HPVN
cg07034329	MAST4	0.113864	0.370194	0.256331	3.98e-09	8.05e-07	Hypermethylated in HPVP	-0.256331	3.98e-09	8.05e-07	Hypomethylated in HPVN
cg13403586	LDLRAD2	0.113845	0.409601	0.295756	3.98e-09	8.05e-07	Hypermethylated in HPVP	-0.295756	3.98e-09	8.05e-07	Hypomethylated in HPVN
cg14183907		0.144325	0.421159	0.276834	4.11e-09	8.26e-07	Hypermethylated in HPVP	-0.276834	4.11e-09	8.26e-07	Hypomethylated in HPVN
cg26242583	LUZP2	0.115494	0.370145	0.254651	4.11e-09	8.26e-07	Hypermethylated in HPVP	-0.254651	4.11e-09	8.26e-07	Hypomethylated in HPVN
cg16791619		0.31628	0.587068	0.270789	4.25e-09	8.44e-07	Hypermethylated in HPVP	-0.270789	4.25e-09	8.44e-07	Hypomethylated in HPVN
cg00705661	BTBD7	0.59199	0.882636	0.290646	4.4e-09	8.64e-07	Hypermethylated in HPVP	-0.290646	4.4e-09	8.64e-07	Hypomethylated in HPVN
cg00768439	FAM133A;NAP1L3	0.195376	0.453261	0.257885	4.4e-09	8.64e-07	Hypermethylated in HPVP	-0.257885	4.4e-09	8.64e-07	Hypomethylated in HPVN
cg07838603	ZSCAN23	0.255643	0.516355	0.260711	4.4e-09	8.64e-07	Hypermethylated in HPVP	-0.260711	4.4e-09	8.64e-07	Hypomethylated in HPVN
cg15575222	RAD21L1	0.109778	0.373802	0.264023	4.4e-09	8.64e-07	Hypermethylated in HPVP	-0.264023	4.4e-09	8.64e-07	Hypomethylated in HPVN
cg18794577	GRIN3A	0.259178	0.564866	0.305688	4.4e-09	8.64e-07	Hypermethylated in HPVP	-0.305688	4.4e-09	8.64e-07	Hypomethylated in HPVN
cg10751382	TBC1D17	0.880624	0.531886	-0.348738	4.55e-09	8.82e-07	Hypomethylated in HPVP	0.348738	4.55e-09	8.82e-07	Hypermethylated in HPVN
cg00233028		0.353584	0.613245	0.259661	4.7e-09	9.01e-07	Hypermethylated in HPVP	-0.259661	4.7e-09	9.01e-07	Hypomethylated in HPVN
cg16304215	OTP	0.166429	0.465528	0.299099	4.7e-09	9.01e-07	Hypermethylated in HPVP	-0.299099	4.7e-09	9.01e-07	Hypomethylated in HPVN
cg16591159	TGFB1I1	0.682286	0.422468	-0.259818	4.7e-09	9.01e-07	Hypomethylated in HPVP	0.259818	4.7e-09	9.01e-07	Hypermethylated in HPVN
cg10634551	KCNMB2	0.280195	0.556333	0.276138	4.86e-09	9.21e-07	Hypermethylated in HPVP	-0.276138	4.86e-09	9.21e-07	Hypomethylated in HPVN
cg24472375		0.13219	0.389043	0.256854	4.86e-09	9.21e-07	Hypermethylated in HPVP	-0.256854	4.86e-09	9.21e-07	Hypomethylated in HPVN
cg13169641	BOLA1	0.877442	0.590345	-0.287096	4.86e-09	9.21e-07	Hypomethylated in HPVP	0.287096	4.86e-09	9.21e-07	Hypermethylated in HPVN
cg09784335		0.207584	0.462397	0.254813	5.03e-09	9.41e-07	Hypermethylated in HPVP	-0.254813	5.03e-09	9.41e-07	Hypomethylated in HPVN
cg12523924		0.277464	0.528112	0.250648	5.03e-09	9.41e-07	Hypermethylated in HPVP	-0.250648	5.03e-09	9.41e-07	Hypomethylated in HPVN
cg12909479	NHSL2;FLJ44635	0.339965	0.614658	0.274693	5.03e-09	9.41e-07	Hypermethylated in HPVP	-0.274693	5.03e-09	9.41e-07	Hypomethylated in HPVN
cg18768347	BHLHE40	0.820902	0.545116	-0.275786	5.2e-09	9.62e-07	Hypomethylated in HPVP	0.275786	5.2e-09	9.62e-07	Hypermethylated in HPVN
cg13352914		0.366567	0.640064	0.273498	5.38e-09	9.82e-07	Hypermethylated in HPVP	-0.273498	5.38e-09	9.82e-07	Hypomethylated in HPVN
cg15975806		0.398834	0.700863	0.302029	5.38e-09	9.82e-07	Hypermethylated in HPVP	-0.302029	5.38e-09	9.82e-07	Hypomethylated in HPVN
cg20657674		0.157732	0.424787	0.267055	5.56e-09	1e-06	Hypermethylated in HPVP	-0.267055	5.56e-09	1e-06	Hypomethylated in HPVN
cg27221053		0.289112	0.603529	0.314417	5.56e-09	1e-06	Hypermethylated in HPVP	-0.314417	5.56e-09	1e-06	Hypomethylated in HPVN
cg05160261	FOXRED2	0.9254	0.603536	-0.321864	5.56e-09	1e-06	Hypomethylated in HPVP	0.321864	5.56e-09	1e-06	Hypermethylated in HPVN
cg00259618	C12orf42	0.0379206	0.303953	0.266032	5.75e-09	1.03e-06	Hypermethylated in HPVP	-0.266032	5.75e-09	1.03e-06	Hypomethylated in HPVN
cg00643086		0.172926	0.469917	0.296991	5.94e-09	1.05e-06	Hypermethylated in HPVP	-0.296991	5.94e-09	1.05e-06	Hypomethylated in HPVN
cg00446123	LIME1	0.579822	0.273351	-0.306471	5.94e-09	1.05e-06	Hypomethylated in HPVP	0.306471	5.94e-09	1.05e-06	Hypermethylated in HPVN
cg09462924	MEIS1	0.39797	0.1326	-0.26537	6.14e-09	1.07e-06	Hypomethylated in HPVP	0.26537	6.14e-09	1.07e-06	Hypermethylated in HPVN
cg08843809	FBXO39	0.225036	0.513737	0.288701	6.57e-09	1.12e-06	Hypermethylated in HPVP	-0.288701	6.57e-09	1.12e-06	Hypomethylated in HPVN
cg15051226	SCAND3	0.218342	0.487297	0.268955	6.57e-09	1.12e-06	Hypermethylated in HPVP	-0.268955	6.57e-09	1.12e-06	Hypomethylated in HPVN
cg03089717		0.140797	0.445606	0.304809	6.79e-09	1.16e-06	Hypermethylated in HPVP	-0.304809	6.79e-09	1.16e-06	Hypomethylated in HPVN
cg14759342	SEMA6A	0.0788046	0.345515	0.26671	6.79e-09	1.16e-06	Hypermethylated in HPVP	-0.26671	6.79e-09	1.16e-06	Hypomethylated in HPVN
cg01078147	SEMA6A	0.0343988	0.308535	0.274136	7.02e-09	1.18e-06	Hypermethylated in HPVP	-0.274136	7.02e-09	1.18e-06	Hypomethylated in HPVN
cg04994084		0.0709761	0.323346	0.252369	7.02e-09	1.18e-06	Hypermethylated in HPVP	-0.252369	7.02e-09	1.18e-06	Hypomethylated in HPVN
cg08128274		0.232971	0.503951	0.27098	7.02e-09	1.18e-06	Hypermethylated in HPVP	-0.27098	7.02e-09	1.18e-06	Hypomethylated in HPVN
cg12294121	GABRB1	0.255834	0.555561	0.299727	7.02e-09	1.18e-06	Hypermethylated in HPVP	-0.299727	7.02e-09	1.18e-06	Hypomethylated in HPVN
cg21787965	LOC285954;INHBA	0.128611	0.395001	0.26639	7.02e-09	1.18e-06	Hypermethylated in HPVP	-0.26639	7.02e-09	1.18e-06	Hypomethylated in HPVN
cg23338503	DOCK2	0.131966	0.388742	0.256775	7.02e-09	1.18e-06	Hypermethylated in HPVP	-0.256775	7.02e-09	1.18e-06	Hypomethylated in HPVN
cg12835524	TCP11	0.804528	0.522806	-0.281722	7.02e-09	1.18e-06	Hypomethylated in HPVP	0.281722	7.02e-09	1.18e-06	Hypermethylated in HPVN
cg08498254		0.190397	0.450092	0.259695	7.5e-09	1.24e-06	Hypermethylated in HPVP	-0.259695	7.5e-09	1.24e-06	Hypomethylated in HPVN
cg02970836		0.328169	0.617303	0.289134	7.75e-09	1.27e-06	Hypermethylated in HPVP	-0.289134	7.75e-09	1.27e-06	Hypomethylated in HPVN
cg21201401	LIME1	0.494586	0.228494	-0.266092	8.01e-09	1.3e-06	Hypomethylated in HPVP	0.266092	8.01e-09	1.3e-06	Hypermethylated in HPVN
cg00663077	ZFP42	0.369992	0.627642	0.25765	8.28e-09	1.33e-06	Hypermethylated in HPVP	-0.25765	8.28e-09	1.33e-06	Hypomethylated in HPVN
cg13315970	NT5E	0.23922	0.528942	0.289722	8.28e-09	1.33e-06	Hypermethylated in HPVP	-0.289722	8.28e-09	1.33e-06	Hypomethylated in HPVN
cg18007957	ESR1	0.258811	0.513252	0.254442	8.28e-09	1.33e-06	Hypermethylated in HPVP	-0.254442	8.28e-09	1.33e-06	Hypomethylated in HPVN
cg21448033	ZNF85	0.327679	0.59668	0.269001	8.56e-09	1.36e-06	Hypermethylated in HPVP	-0.269001	8.56e-09	1.36e-06	Hypomethylated in HPVN
cg00397635	ZYG11A	0.414337	0.146234	-0.268103	8.56e-09	1.36e-06	Hypomethylated in HPVP	0.268103	8.56e-09	1.36e-06	Hypermethylated in HPVN
cg09257635	GJC2	0.802962	0.488988	-0.313974	8.56e-09	1.36e-06	Hypomethylated in HPVP	0.313974	8.56e-09	1.36e-06	Hypermethylated in HPVN
cg06702880		0.273541	0.531079	0.257538	8.84e-09	1.38e-06	Hypermethylated in HPVP	-0.257538	8.84e-09	1.38e-06	Hypomethylated in HPVN
cg25464210	ZNF85	0.25538	0.550244	0.294864	8.84e-09	1.38e-06	Hypermethylated in HPVP	-0.294864	8.84e-09	1.38e-06	Hypomethylated in HPVN
cg17553149		0.363161	0.685204	0.322043	9.14e-09	1.42e-06	Hypermethylated in HPVP	-0.322043	9.14e-09	1.42e-06	Hypomethylated in HPVN
cg21385821	CA10	0.246078	0.496169	0.250091	9.14e-09	1.42e-06	Hypermethylated in HPVP	-0.250091	9.14e-09	1.42e-06	Hypomethylated in HPVN
cg00232735	OPCML	0.0905012	0.35199	0.261489	9.44e-09	1.45e-06	Hypermethylated in HPVP	-0.261489	9.44e-09	1.45e-06	Hypomethylated in HPVN
cg02583618		0.200258	0.490576	0.290318	9.44e-09	1.45e-06	Hypermethylated in HPVP	-0.290318	9.44e-09	1.45e-06	Hypomethylated in HPVN
cg04217778	LOC389458	0.268069	0.533326	0.265257	9.44e-09	1.45e-06	Hypermethylated in HPVP	-0.265257	9.44e-09	1.45e-06	Hypomethylated in HPVN
cg04646987	TRIO	0.581044	0.853722	0.272678	9.44e-09	1.45e-06	Hypermethylated in HPVP	-0.272678	9.44e-09	1.45e-06	Hypomethylated in HPVN
cg23891273	MYBPC1	0.223743	0.478608	0.254865	9.44e-09	1.45e-06	Hypermethylated in HPVP	-0.254865	9.44e-09	1.45e-06	Hypomethylated in HPVN
cg01561304	COL23A1	0.47131	0.745868	0.274557	1.01e-08	1.51e-06	Hypermethylated in HPVP	-0.274557	1.01e-08	1.51e-06	Hypomethylated in HPVN
cg27210464		0.19013	0.457009	0.266879	1.01e-08	1.51e-06	Hypermethylated in HPVP	-0.266879	1.01e-08	1.51e-06	Hypomethylated in HPVN
cg00056074		0.15025	0.405225	0.254976	1.04e-08	1.54e-06	Hypermethylated in HPVP	-0.254976	1.04e-08	1.54e-06	Hypomethylated in HPVN
cg23398076	MEIS1	0.443419	0.137063	-0.306357	1.08e-08	1.58e-06	Hypomethylated in HPVP	0.306357	1.08e-08	1.58e-06	Hypermethylated in HPVN
cg12276768		0.149105	0.443288	0.294183	1.11e-08	1.61e-06	Hypermethylated in HPVP	-0.294183	1.11e-08	1.61e-06	Hypomethylated in HPVN
cg22201516		0.145843	0.430509	0.284666	1.11e-08	1.61e-06	Hypermethylated in HPVP	-0.284666	1.11e-08	1.61e-06	Hypomethylated in HPVN
cg26871372		0.184762	0.5097	0.324938	1.11e-08	1.61e-06	Hypermethylated in HPVP	-0.324938	1.11e-08	1.61e-06	Hypomethylated in HPVN
cg13347257	LHFPL4	0.211716	0.49495	0.283234	1.15e-08	1.64e-06	Hypermethylated in HPVP	-0.283234	1.15e-08	1.64e-06	Hypomethylated in HPVN
cg13952840		0.222473	0.502877	0.280404	1.15e-08	1.64e-06	Hypermethylated in HPVP	-0.280404	1.15e-08	1.64e-06	Hypomethylated in HPVN
cg03544320	CRMP1	0.346413	0.627008	0.280596	1.19e-08	1.68e-06	Hypermethylated in HPVP	-0.280596	1.19e-08	1.68e-06	Hypomethylated in HPVN
cg01508023		0.183262	0.436588	0.253326	1.23e-08	1.72e-06	Hypermethylated in HPVP	-0.253326	1.23e-08	1.72e-06	Hypomethylated in HPVN
cg18384460		0.237569	0.522171	0.284602	1.23e-08	1.72e-06	Hypermethylated in HPVP	-0.284602	1.23e-08	1.72e-06	Hypomethylated in HPVN
cg08062387		0.585914	0.839151	0.253237	1.27e-08	1.75e-06	Hypermethylated in HPVP	-0.253237	1.27e-08	1.75e-06	Hypomethylated in HPVN
cg18703601	ROBO1	0.222006	0.484759	0.262753	1.27e-08	1.75e-06	Hypermethylated in HPVP	-0.262753	1.27e-08	1.75e-06	Hypomethylated in HPVN
cg06572160	KCNC3	0.382732	0.113237	-0.269495	1.31e-08	1.79e-06	Hypomethylated in HPVP	0.269495	1.31e-08	1.79e-06	Hypermethylated in HPVN
cg08169394	SHISA6	0.176168	0.453764	0.277596	1.4e-08	1.88e-06	Hypermethylated in HPVP	-0.277596	1.4e-08	1.88e-06	Hypomethylated in HPVN
cg12727398		0.201908	0.453078	0.25117	1.4e-08	1.88e-06	Hypermethylated in HPVP	-0.25117	1.4e-08	1.88e-06	Hypomethylated in HPVN
cg20651018	CARS	0.751078	0.497188	-0.25389	1.44e-08	1.92e-06	Hypomethylated in HPVP	0.25389	1.44e-08	1.92e-06	Hypermethylated in HPVN
cg06658404		0.237674	0.507642	0.269968	1.49e-08	1.96e-06	Hypermethylated in HPVP	-0.269968	1.49e-08	1.96e-06	Hypomethylated in HPVN
cg16881064	LOC285954;INHBA	0.0788954	0.335098	0.256202	1.54e-08	2.01e-06	Hypermethylated in HPVP	-0.256202	1.54e-08	2.01e-06	Hypomethylated in HPVN
cg26327666		0.311865	0.592125	0.280259	1.54e-08	2.01e-06	Hypermethylated in HPVP	-0.280259	1.54e-08	2.01e-06	Hypomethylated in HPVN
cg14248367		0.0901221	0.350755	0.260633	1.59e-08	2.05e-06	Hypermethylated in HPVP	-0.260633	1.59e-08	2.05e-06	Hypomethylated in HPVN
cg08343881	ZNF323	0.393975	0.128115	-0.265859	1.7e-08	2.13e-06	Hypomethylated in HPVP	0.265859	1.7e-08	2.13e-06	Hypermethylated in HPVN
cg21811450	GRAMD4	0.795933	0.45952	-0.336412	1.7e-08	2.13e-06	Hypomethylated in HPVP	0.336412	1.7e-08	2.13e-06	Hypermethylated in HPVN
cg16251626	WDR65	0.313002	0.582266	0.269264	1.75e-08	2.18e-06	Hypermethylated in HPVP	-0.269264	1.75e-08	2.18e-06	Hypomethylated in HPVN
cg17671242	GPM6B	0.298735	0.587702	0.288967	1.75e-08	2.18e-06	Hypermethylated in HPVP	-0.288967	1.75e-08	2.18e-06	Hypomethylated in HPVN
cg13122377		0.34821	0.614066	0.265857	1.81e-08	2.24e-06	Hypermethylated in HPVP	-0.265857	1.81e-08	2.24e-06	Hypomethylated in HPVN
cg16304521		0.268615	0.542237	0.273622	1.81e-08	2.24e-06	Hypermethylated in HPVP	-0.273622	1.81e-08	2.24e-06	Hypomethylated in HPVN
cg15552843	C22orf45;UPB1	0.541609	0.280808	-0.260801	1.87e-08	2.29e-06	Hypomethylated in HPVP	0.260801	1.87e-08	2.29e-06	Hypermethylated in HPVN
cg03572772	PCDHB15	0.234954	0.496399	0.261444	1.93e-08	2.34e-06	Hypermethylated in HPVP	-0.261444	1.93e-08	2.34e-06	Hypomethylated in HPVN
cg15811719	KCNJ6	0.0895989	0.345423	0.255824	1.93e-08	2.34e-06	Hypermethylated in HPVP	-0.255824	1.93e-08	2.34e-06	Hypomethylated in HPVN
cg17166262		0.322452	0.596624	0.274173	1.93e-08	2.34e-06	Hypermethylated in HPVP	-0.274173	1.93e-08	2.34e-06	Hypomethylated in HPVN
cg03364108	C22orf45;UPB1	0.487471	0.215152	-0.272319	1.93e-08	2.34e-06	Hypomethylated in HPVP	0.272319	1.93e-08	2.34e-06	Hypermethylated in HPVN
cg01913568	RXRG	0.161077	0.416231	0.255154	2e-08	2.41e-06	Hypermethylated in HPVP	-0.255154	2e-08	2.41e-06	Hypomethylated in HPVN
cg14772068	MAGEH1	0.277501	0.585758	0.308257	2e-08	2.41e-06	Hypermethylated in HPVP	-0.308257	2e-08	2.41e-06	Hypomethylated in HPVN
cg20092531		0.202977	0.489209	0.286232	2e-08	2.41e-06	Hypermethylated in HPVP	-0.286232	2e-08	2.41e-06	Hypomethylated in HPVN
cg11760500	ETS1	0.688977	0.426071	-0.262907	2e-08	2.41e-06	Hypomethylated in HPVP	0.262907	2e-08	2.41e-06	Hypermethylated in HPVN
cg04138112	DUSP27	0.249835	0.518573	0.268737	2.06e-08	2.46e-06	Hypermethylated in HPVP	-0.268737	2.06e-08	2.46e-06	Hypomethylated in HPVN
cg09838285		0.122917	0.396768	0.273851	2.06e-08	2.46e-06	Hypermethylated in HPVP	-0.273851	2.06e-08	2.46e-06	Hypomethylated in HPVN
cg27323784		0.119984	0.384567	0.264583	2.06e-08	2.46e-06	Hypermethylated in HPVP	-0.264583	2.06e-08	2.46e-06	Hypomethylated in HPVN
cg14209244	SMC5	0.714355	0.438463	-0.275891	2.06e-08	2.46e-06	Hypomethylated in HPVP	0.275891	2.06e-08	2.46e-06	Hypermethylated in HPVN
cg15989594	FOXRED2	0.863751	0.607953	-0.255798	2.06e-08	2.46e-06	Hypomethylated in HPVP	0.255798	2.06e-08	2.46e-06	Hypermethylated in HPVN
cg13702005	C12orf42	0.143967	0.461923	0.317956	2.13e-08	2.51e-06	Hypermethylated in HPVP	-0.317956	2.13e-08	2.51e-06	Hypomethylated in HPVN
cg05359130		0.212979	0.494061	0.281082	2.2e-08	2.57e-06	Hypermethylated in HPVP	-0.281082	2.2e-08	2.57e-06	Hypomethylated in HPVN
cg01798157	BTG2	0.497176	0.241202	-0.255974	2.27e-08	2.63e-06	Hypomethylated in HPVP	0.255974	2.27e-08	2.63e-06	Hypermethylated in HPVN
cg18348647	CCNA1	0.145081	0.434608	0.289527	2.34e-08	2.69e-06	Hypermethylated in HPVP	-0.289527	2.34e-08	2.69e-06	Hypomethylated in HPVN
cg07894352	ZNF233	0.18925	0.4583	0.26905	2.42e-08	2.76e-06	Hypermethylated in HPVP	-0.26905	2.42e-08	2.76e-06	Hypomethylated in HPVN
cg26092471	MSX2	0.13847	0.390946	0.252476	2.42e-08	2.76e-06	Hypermethylated in HPVP	-0.252476	2.42e-08	2.76e-06	Hypomethylated in HPVN
cg14189049	MIR9-3	0.275938	0.531492	0.255555	2.58e-08	2.88e-06	Hypermethylated in HPVP	-0.255555	2.58e-08	2.88e-06	Hypomethylated in HPVN
cg07935355	TBC1D17	0.881314	0.609226	-0.272089	2.58e-08	2.88e-06	Hypomethylated in HPVP	0.272089	2.58e-08	2.88e-06	Hypermethylated in HPVN
cg15996914	FBXW11	0.83508	0.576298	-0.258782	2.58e-08	2.88e-06	Hypomethylated in HPVP	0.258782	2.58e-08	2.88e-06	Hypermethylated in HPVN
cg02636041	RASGEF1A	0.1265	0.442077	0.315578	2.66e-08	2.95e-06	Hypermethylated in HPVP	-0.315578	2.66e-08	2.95e-06	Hypomethylated in HPVN
cg16488737	OPCML	0.21748	0.497029	0.279549	2.66e-08	2.95e-06	Hypermethylated in HPVP	-0.279549	2.66e-08	2.95e-06	Hypomethylated in HPVN
cg00382463		0.129544	0.391236	0.261692	2.75e-08	3.01e-06	Hypermethylated in HPVP	-0.261692	2.75e-08	3.01e-06	Hypomethylated in HPVN
cg23401796	TRAPPC9	0.421277	0.737948	0.316672	2.75e-08	3.01e-06	Hypermethylated in HPVP	-0.316672	2.75e-08	3.01e-06	Hypomethylated in HPVN
cg24886257		0.371102	0.650397	0.279295	2.75e-08	3.01e-06	Hypermethylated in HPVP	-0.279295	2.75e-08	3.01e-06	Hypomethylated in HPVN
cg07277549	NOD1	0.356308	0.611599	0.255291	2.84e-08	3.07e-06	Hypermethylated in HPVP	-0.255291	2.84e-08	3.07e-06	Hypomethylated in HPVN
cg24530787	PCDH11X	0.218275	0.512905	0.29463	2.84e-08	3.07e-06	Hypermethylated in HPVP	-0.29463	2.84e-08	3.07e-06	Hypomethylated in HPVN
cg00166216	FAM43A	0.497479	0.216495	-0.280984	2.84e-08	3.07e-06	Hypomethylated in HPVP	0.280984	2.84e-08	3.07e-06	Hypermethylated in HPVN
cg02220837	BHLHE40	0.672919	0.415166	-0.257753	2.84e-08	3.07e-06	Hypomethylated in HPVP	0.257753	2.84e-08	3.07e-06	Hypermethylated in HPVN
cg00182893		0.415119	0.683848	0.26873	2.93e-08	3.14e-06	Hypermethylated in HPVP	-0.26873	2.93e-08	3.14e-06	Hypomethylated in HPVN
cg13569146		0.349683	0.649266	0.299583	2.93e-08	3.14e-06	Hypermethylated in HPVP	-0.299583	2.93e-08	3.14e-06	Hypomethylated in HPVN
cg26126295	NDST3	0.288023	0.571716	0.283693	3.02e-08	3.21e-06	Hypermethylated in HPVP	-0.283693	3.02e-08	3.21e-06	Hypomethylated in HPVN
cg07798605	KLK9	0.673428	0.414839	-0.25859	3.02e-08	3.21e-06	Hypomethylated in HPVP	0.25859	3.02e-08	3.21e-06	Hypermethylated in HPVN
cg07180307	C11orf87	0.229342	0.493162	0.26382	3.22e-08	3.37e-06	Hypermethylated in HPVP	-0.26382	3.22e-08	3.37e-06	Hypomethylated in HPVN
cg21852408	C11orf87	0.227292	0.481307	0.254014	3.22e-08	3.37e-06	Hypermethylated in HPVP	-0.254014	3.22e-08	3.37e-06	Hypomethylated in HPVN
cg22612743	NDP	0.323546	0.583717	0.260171	3.22e-08	3.37e-06	Hypermethylated in HPVP	-0.260171	3.22e-08	3.37e-06	Hypomethylated in HPVN
cg08876441	FAM5C	0.273697	0.540177	0.26648	3.33e-08	3.44e-06	Hypermethylated in HPVP	-0.26648	3.33e-08	3.44e-06	Hypomethylated in HPVN
cg05877497	MEIS1	0.589099	0.267393	-0.321706	3.43e-08	3.52e-06	Hypomethylated in HPVP	0.321706	3.43e-08	3.52e-06	Hypermethylated in HPVN
cg15515258		0.254135	0.524601	0.270466	3.54e-08	3.6e-06	Hypermethylated in HPVP	-0.270466	3.54e-08	3.6e-06	Hypomethylated in HPVN
cg07777694	NTM	0.0671882	0.325039	0.257851	3.66e-08	3.68e-06	Hypermethylated in HPVP	-0.257851	3.66e-08	3.68e-06	Hypomethylated in HPVN
cg10277927	TRAM1L1	0.208028	0.538804	0.330776	3.66e-08	3.68e-06	Hypermethylated in HPVP	-0.330776	3.66e-08	3.68e-06	Hypomethylated in HPVN
cg19390357	SNX29	0.933567	0.678022	-0.255545	3.66e-08	3.68e-06	Hypomethylated in HPVP	0.255545	3.66e-08	3.68e-06	Hypermethylated in HPVN
cg07990546	TLX2	0.442626	0.185808	-0.256818	3.77e-08	3.76e-06	Hypomethylated in HPVP	0.256818	3.77e-08	3.76e-06	Hypermethylated in HPVN
cg22675486	RXRG	0.177386	0.435977	0.258591	3.89e-08	3.83e-06	Hypermethylated in HPVP	-0.258591	3.89e-08	3.83e-06	Hypomethylated in HPVN
cg27504195	SIDT1	0.546422	0.801501	0.255079	3.89e-08	3.83e-06	Hypermethylated in HPVP	-0.255079	3.89e-08	3.83e-06	Hypomethylated in HPVN
cg02469909	C22orf45;UPB1	0.530082	0.267214	-0.262868	3.89e-08	3.83e-06	Hypomethylated in HPVP	0.262868	3.89e-08	3.83e-06	Hypermethylated in HPVN
cg03650119	GJC2	0.849522	0.57762	-0.271902	3.89e-08	3.83e-06	Hypomethylated in HPVP	0.271902	3.89e-08	3.83e-06	Hypermethylated in HPVN
cg19988482		0.640826	0.351778	-0.289048	3.89e-08	3.83e-06	Hypomethylated in HPVP	0.289048	3.89e-08	3.83e-06	Hypermethylated in HPVN
cg13484546	FBLIM1	0.214607	0.46842	0.253813	4.02e-08	3.92e-06	Hypermethylated in HPVP	-0.253813	4.02e-08	3.92e-06	Hypomethylated in HPVN
cg19082496		0.336921	0.602844	0.265923	4.15e-08	4e-06	Hypermethylated in HPVP	-0.265923	4.15e-08	4e-06	Hypomethylated in HPVN
cg17495912	CCNA1	0.231065	0.542268	0.311203	4.28e-08	4.1e-06	Hypermethylated in HPVP	-0.311203	4.28e-08	4.1e-06	Hypomethylated in HPVN
cg13716585		0.433283	0.690105	0.256822	4.42e-08	4.19e-06	Hypermethylated in HPVP	-0.256822	4.42e-08	4.19e-06	Hypomethylated in HPVN
cg19712198	RPH3A	0.157318	0.416078	0.25876	4.56e-08	4.28e-06	Hypermethylated in HPVP	-0.25876	4.56e-08	4.28e-06	Hypomethylated in HPVN
cg22718891		0.171464	0.442378	0.270914	4.56e-08	4.28e-06	Hypermethylated in HPVP	-0.270914	4.56e-08	4.28e-06	Hypomethylated in HPVN
cg21140898		0.542858	0.263485	-0.279373	4.56e-08	4.28e-06	Hypomethylated in HPVP	0.279373	4.56e-08	4.28e-06	Hypermethylated in HPVN
cg16647921		0.324594	0.648968	0.324374	4.7e-08	4.37e-06	Hypermethylated in HPVP	-0.324374	4.7e-08	4.37e-06	Hypomethylated in HPVN
cg22788657		0.352211	0.607994	0.255783	4.7e-08	4.37e-06	Hypermethylated in HPVP	-0.255783	4.7e-08	4.37e-06	Hypomethylated in HPVN
cg24886277		0.248377	0.517055	0.268679	4.7e-08	4.37e-06	Hypermethylated in HPVP	-0.268679	4.7e-08	4.37e-06	Hypomethylated in HPVN
cg05310764		0.277375	0.532623	0.255248	4.85e-08	4.47e-06	Hypermethylated in HPVP	-0.255248	4.85e-08	4.47e-06	Hypomethylated in HPVN
cg12605662	RAX	0.155626	0.436345	0.280719	4.85e-08	4.47e-06	Hypermethylated in HPVP	-0.280719	4.85e-08	4.47e-06	Hypomethylated in HPVN
cg06831576	CDH8	0.236756	0.508663	0.271907	5.01e-08	4.57e-06	Hypermethylated in HPVP	-0.271907	5.01e-08	4.57e-06	Hypomethylated in HPVN
cg10599384	PCDHGA1	0.230833	0.486215	0.255382	5.01e-08	4.57e-06	Hypermethylated in HPVP	-0.255382	5.01e-08	4.57e-06	Hypomethylated in HPVN
cg26484108		0.750587	0.48457	-0.266018	5.01e-08	4.57e-06	Hypomethylated in HPVP	0.266018	5.01e-08	4.57e-06	Hypermethylated in HPVN
cg01904183	TRAM1L1	0.176911	0.437726	0.260814	5.5e-08	4.88e-06	Hypermethylated in HPVP	-0.260814	5.5e-08	4.88e-06	Hypomethylated in HPVN
cg04931126		0.179261	0.433419	0.254158	5.5e-08	4.88e-06	Hypermethylated in HPVP	-0.254158	5.5e-08	4.88e-06	Hypomethylated in HPVN
cg06983174	XKR4	0.130623	0.388189	0.257566	5.5e-08	4.88e-06	Hypermethylated in HPVP	-0.257566	5.5e-08	4.88e-06	Hypomethylated in HPVN
cg14100946	CDK6	0.71512	0.425509	-0.289611	5.5e-08	4.88e-06	Hypomethylated in HPVP	0.289611	5.5e-08	4.88e-06	Hypermethylated in HPVN
cg03310242	FKBP4	0.519128	0.210321	-0.308807	5.67e-08	4.97e-06	Hypomethylated in HPVP	0.308807	5.67e-08	4.97e-06	Hypermethylated in HPVN
cg20537554	LHPP	0.797131	0.537852	-0.259279	5.85e-08	5.09e-06	Hypomethylated in HPVP	0.259279	5.85e-08	5.09e-06	Hypermethylated in HPVN
cg11146691	SLC38A4	0.491646	0.756174	0.264528	6.04e-08	5.22e-06	Hypermethylated in HPVP	-0.264528	6.04e-08	5.22e-06	Hypomethylated in HPVN
cg24623244	TCP11	0.81022	0.548333	-0.261887	6.04e-08	5.22e-06	Hypomethylated in HPVP	0.261887	6.04e-08	5.22e-06	Hypermethylated in HPVN
cg01278873	ZNF233	0.122504	0.381741	0.259238	6.23e-08	5.34e-06	Hypermethylated in HPVP	-0.259238	6.23e-08	5.34e-06	Hypomethylated in HPVN
cg11877251	NTSR1	0.139098	0.403114	0.264016	6.23e-08	5.34e-06	Hypermethylated in HPVP	-0.264016	6.23e-08	5.34e-06	Hypomethylated in HPVN
cg23030863	JAM3	0.335107	0.618082	0.282975	6.23e-08	5.34e-06	Hypermethylated in HPVP	-0.282975	6.23e-08	5.34e-06	Hypomethylated in HPVN
cg05064925	COL4A6	0.18294	0.506862	0.323922	6.43e-08	5.46e-06	Hypermethylated in HPVP	-0.323922	6.43e-08	5.46e-06	Hypomethylated in HPVN
cg18030833		0.139141	0.393966	0.254825	6.43e-08	5.46e-06	Hypermethylated in HPVP	-0.254825	6.43e-08	5.46e-06	Hypomethylated in HPVN
cg25039722	CA10	0.317214	0.589188	0.271974	6.43e-08	5.46e-06	Hypermethylated in HPVP	-0.271974	6.43e-08	5.46e-06	Hypomethylated in HPVN
cg00396667	PITX1	0.572056	0.305458	-0.266598	6.63e-08	5.59e-06	Hypomethylated in HPVP	0.266598	6.63e-08	5.59e-06	Hypermethylated in HPVN
cg09969277	LOC254559	0.515952	0.238382	-0.277571	6.63e-08	5.59e-06	Hypomethylated in HPVP	0.277571	6.63e-08	5.59e-06	Hypermethylated in HPVN
cg11163975	TRAM1L1	0.150643	0.43766	0.287018	7.05e-08	5.84e-06	Hypermethylated in HPVP	-0.287018	7.05e-08	5.84e-06	Hypomethylated in HPVN
cg12818557	MMP16	0.305832	0.580366	0.274534	7.27e-08	5.95e-06	Hypermethylated in HPVP	-0.274534	7.27e-08	5.95e-06	Hypomethylated in HPVN
cg17566118	FLJ45983;GATA3	0.0816358	0.347979	0.266343	7.27e-08	5.95e-06	Hypermethylated in HPVP	-0.266343	7.27e-08	5.95e-06	Hypomethylated in HPVN
cg05490993		0.165334	0.419741	0.254407	7.5e-08	6.08e-06	Hypermethylated in HPVP	-0.254407	7.5e-08	6.08e-06	Hypomethylated in HPVN
cg23326313		0.174978	0.428677	0.253698	7.5e-08	6.08e-06	Hypermethylated in HPVP	-0.253698	7.5e-08	6.08e-06	Hypomethylated in HPVN
cg07914084	RYR2	0.244282	0.517788	0.273506	7.74e-08	6.22e-06	Hypermethylated in HPVP	-0.273506	7.74e-08	6.22e-06	Hypomethylated in HPVN
cg16896868		0.397308	0.679705	0.282397	7.74e-08	6.22e-06	Hypermethylated in HPVP	-0.282397	7.74e-08	6.22e-06	Hypomethylated in HPVN
cg01414268		0.359859	0.672802	0.312944	8.23e-08	6.51e-06	Hypermethylated in HPVP	-0.312944	8.23e-08	6.51e-06	Hypomethylated in HPVN
cg01518188		0.162055	0.457694	0.295639	8.49e-08	6.65e-06	Hypermethylated in HPVP	-0.295639	8.49e-08	6.65e-06	Hypomethylated in HPVN
cg23972738	MEIS1	0.514697	0.241908	-0.272789	8.49e-08	6.65e-06	Hypomethylated in HPVP	0.272789	8.49e-08	6.65e-06	Hypermethylated in HPVN
cg15133018		0.154374	0.434222	0.279848	9.31e-08	7.1e-06	Hypermethylated in HPVP	-0.279848	9.31e-08	7.1e-06	Hypomethylated in HPVN
cg00902153	LPP	0.25151	0.527706	0.276196	1.02e-07	7.58e-06	Hypermethylated in HPVP	-0.276196	1.02e-07	7.58e-06	Hypomethylated in HPVN
cg04633225	PDX1	0.154992	0.433509	0.278517	1.02e-07	7.58e-06	Hypermethylated in HPVP	-0.278517	1.02e-07	7.58e-06	Hypomethylated in HPVN
cg15532640		0.439665	0.703072	0.263407	1.08e-07	7.93e-06	Hypermethylated in HPVP	-0.263407	1.08e-07	7.93e-06	Hypomethylated in HPVN
cg23548201	TNK2	0.443347	0.708276	0.264929	1.15e-07	8.29e-06	Hypermethylated in HPVP	-0.264929	1.15e-07	8.29e-06	Hypomethylated in HPVN
cg22287064	MYO15B	0.352254	0.097964	-0.25429	1.15e-07	8.29e-06	Hypomethylated in HPVP	0.25429	1.15e-07	8.29e-06	Hypermethylated in HPVN
cg01679167	NLGN4X	0.135574	0.435693	0.300119	1.19e-07	8.46e-06	Hypermethylated in HPVP	-0.300119	1.19e-07	8.46e-06	Hypomethylated in HPVN
cg22731271	MEIS1	0.492034	0.203739	-0.288295	1.26e-07	8.84e-06	Hypomethylated in HPVP	0.288295	1.26e-07	8.84e-06	Hypermethylated in HPVN
cg03162045	TRPC1	0.159286	0.418519	0.259233	1.3e-07	9.04e-06	Hypermethylated in HPVP	-0.259233	1.3e-07	9.04e-06	Hypomethylated in HPVN
cg20065768		0.294837	0.572459	0.277622	1.3e-07	9.04e-06	Hypermethylated in HPVP	-0.277622	1.3e-07	9.04e-06	Hypomethylated in HPVN
cg05807991	TRAM1L1	0.208904	0.505588	0.296684	1.34e-07	9.23e-06	Hypermethylated in HPVP	-0.296684	1.34e-07	9.23e-06	Hypomethylated in HPVN
cg08141049		0.318981	0.663646	0.344665	1.38e-07	9.41e-06	Hypermethylated in HPVP	-0.344665	1.38e-07	9.41e-06	Hypomethylated in HPVN
cg14972210		0.380662	0.661242	0.28058	1.38e-07	9.41e-06	Hypermethylated in HPVP	-0.28058	1.38e-07	9.41e-06	Hypomethylated in HPVN
cg26381364	C12orf42	0.15947	0.452198	0.292728	1.38e-07	9.41e-06	Hypermethylated in HPVP	-0.292728	1.38e-07	9.41e-06	Hypomethylated in HPVN
cg06791102	ARHGAP4	0.453874	0.187536	-0.266338	1.38e-07	9.41e-06	Hypomethylated in HPVP	0.266338	1.38e-07	9.41e-06	Hypermethylated in HPVN
cg01762070		0.151993	0.450057	0.298064	1.43e-07	9.62e-06	Hypermethylated in HPVP	-0.298064	1.43e-07	9.62e-06	Hypomethylated in HPVN
cg02122610	GRAMD4	0.813531	0.542178	-0.271354	1.47e-07	9.83e-06	Hypomethylated in HPVP	0.271354	1.47e-07	9.83e-06	Hypermethylated in HPVN
