# Supplementary material for: Gene Expression and DNA Methylation in Human Papillomavirus Positive and Negative Head and Neck Squamous Cell Carcinomas
Source: Int J Mol Sci. 2022 Sep 19;23(18):10967. doi: 10.3390/ijms231810967 (PMC9504918; doi:10.3390/ijms231810967)
Supplement: Supplementary file 1 [file ijms-23-10967-s001.zip › Supplementary Table 4.xlsx]

## Sheet: starburst_results_fdr_cut_3
probeID	distance_TSS	ensembl_gene_id	logFC	logCPM	LR	PValue	FDR	Gene_Symbol	mean.HPVN	mean.HPVP	diffmean.HPVN.HPVP	diffmean.HPVP.HPVN	p.value.HPVN.HPVP	p.value.adj.HPVN.HPVP	p.value.HPVP.HPVN	p.value.adj.HPVP.HPVN	status.HPVN.HPVP	status.HPVP.HPVN	ID	geFDR	geFDR2	meFDR	meFDR2	starburst.status
cg01312482	261	ENSG00000234284	1.48176	1.31023	71.1313	3.34225e-17	2.92899e-15	ZNF879	0.487042	0.222099	-0.264944	0.264944	4.49697e-10	1.94331e-07	4.49697e-10	1.94331e-07	Hypomethylated	Hypermethylated	ENSG00000234284.cg01312482	-14.5333	14.5333	-6.71146	-6.71146	Up regulated & Hypo methylated
cg04380519	320	ENSG00000136490	1.35842	4.81545	65.7928	5.00914e-16	3.65815e-14	LIMD2	0.376062	0.123322	-0.25274	0.25274	1.62415e-13	3.4664e-09	1.62415e-13	3.4664e-09	Hypomethylated	Hypermethylated	ENSG00000136490.cg04380519	-13.4367	13.4367	-8.46012	-8.46012	Up regulated & Hypo methylated
cg05475277	0	ENSG00000100350	1.71129	5.49461	93.8881	3.33876e-22	6.14084e-20	FOXRED2	0.814701	0.528985	-0.285717	0.285717	1.64216e-10	9.73568e-08	1.64216e-10	9.73568e-08	Hypomethylated	Hypermethylated	ENSG00000100350.cg05475277	-19.2118	19.2118	-7.01163	-7.01163	Up regulated & Hypo methylated
cg06791102	113	ENSG00000089820	1.88378	5.73556	94.6193	2.3076e-22	4.40751e-20	ARHGAP4	0.453874	0.187536	-0.266338	0.266338	1.38376e-07	9.4122e-06	1.38376e-07	9.4122e-06	Hypomethylated	Hypermethylated	ENSG00000089820.cg06791102	-19.3558	19.3558	-5.02631	-5.02631	Up regulated & Hypo methylated
cg07073960	97	ENSG00000137573	-1.55614	7.32148	29.0536	7.04026e-08	7.31168e-07	SULF1	0.137233	0.397274	0.260041	-0.260041	4.65966e-10	1.9846e-07	4.65966e-10	1.9846e-07	Hypermethylated	Hypomethylated	ENSG00000137573.cg07073960	-6.13598	-6.13598	-6.70233	6.70233	Down regulated & Hyper methylated
cg07347645	10632	ENSG00000196074	4.51687	4.50114	209.081	2.17904e-47	4.63761e-44	SYCP2	0.890335	0.546929	-0.343405	0.343405	3.16222e-12	9.71867e-09	3.16222e-12	9.71867e-09	Hypomethylated	Hypermethylated	ENSG00000196074.cg07347645	-43.3337	43.3337	-8.01239	-8.01239	Up regulated & Hypo methylated
cg07836815	16	ENSG00000136490	1.35842	4.81545	65.7928	5.00914e-16	3.65815e-14	LIMD2	0.517284	0.181916	-0.335368	0.335368	1.60701e-12	6.9367e-09	1.60701e-12	6.9367e-09	Hypomethylated	Hypermethylated	ENSG00000136490.cg07836815	-13.4367	13.4367	-8.15885	-8.15885	Up regulated & Hypo methylated
cg07915849	479	ENSG00000238098	5.63657	1.80821	146.47	1.0249e-33	6.94044e-31	ABCA17P;ABCA3	0.865489	0.528438	-0.337051	0.337051	3.81872e-15	6.97064e-10	3.81872e-15	6.97064e-10	Hypomethylated	Hypermethylated	ENSG00000238098.cg07915849	-30.1586	30.1586	-9.15673	-9.15673	Up regulated & Hypo methylated
cg09462924	17	ENSG00000143995	1.63734	4.28317	100.705	1.0675e-23	2.60716e-21	MEIS1	0.39797	0.1326	-0.26537	0.26537	6.14462e-09	1.07251e-06	6.14462e-09	1.07251e-06	Hypomethylated	Hypermethylated	ENSG00000143995.cg09462924	-20.5838	20.5838	-5.9696	-5.9696	Up regulated & Hypo methylated
cg13484546	25	ENSG00000162458	-1.06451	6.69865	27.891	1.28342e-07	1.23119e-06	FBLIM1	0.214607	0.46842	0.253813	-0.253813	4.01943e-08	3.91916e-06	4.01943e-08	3.91916e-06	Hypermethylated	Hypomethylated	ENSG00000162458.cg13484546	-5.90967	-5.90967	-5.40681	5.40681	Down regulated & Hyper methylated
cg16723800	192	ENSG00000102387	5.9598	2.06594	217.838	2.6788e-49	6.65147e-46	TAF7L	0.717018	0.319512	-0.397506	0.397506	1.94917e-09	5.02897e-07	1.94917e-09	5.02897e-07	Hypomethylated	Hypermethylated	ENSG00000102387.cg16723800	-45.1771	45.1771	-6.29852	-6.29852	Up regulated & Hypo methylated
cg17495912	153	ENSG00000133101	-2.7611	3.70339	27.4963	1.57398e-07	1.46649e-06	CCNA1	0.231065	0.542268	0.311203	-0.311203	4.28061e-08	4.09585e-06	4.28061e-08	4.09585e-06	Hypermethylated	Hypomethylated	ENSG00000133101.cg17495912	-5.83372	-5.83372	-5.38766	5.38766	Down regulated & Hyper methylated
cg21787965	464	ENSG00000122641	-2.09037	5.37387	31.4785	2.01664e-08	2.42095e-07	LOC285954;INHBA	0.128611	0.395001	0.26639	-0.26639	7.01718e-09	1.18081e-06	7.01718e-09	1.18081e-06	Hypermethylated	Hypomethylated	ENSG00000122641.cg21787965	-6.61601	-6.61601	-5.92782	5.92782	Down regulated & Hyper methylated
cg22287064	67	ENSG00000266714	1.13631	3.60353	30.2214	3.85431e-08	4.31093e-07	MYO15B	0.352254	0.097964	-0.25429	0.25429	1.15308e-07	8.29083e-06	1.15308e-07	8.29083e-06	Hypomethylated	Hypermethylated	ENSG00000266714.cg22287064	-6.36543	6.36543	-5.0814	-5.0814	Up regulated & Hypo methylated
cg23241473	17	ENSG00000196074	4.51687	4.50114	209.081	2.17904e-47	4.63761e-44	SYCP2	0.805405	0.49533	-0.310075	0.310075	1.27183e-10	8.35214e-08	1.27183e-10	8.35214e-08	Hypomethylated	Hypermethylated	ENSG00000196074.cg23241473	-43.3337	43.3337	-7.0782	-7.0782	Up regulated & Hypo methylated
cg25998402	105	ENSG00000120149	-1.98369	2.25266	38.7049	4.92971e-10	9.57534e-09	MSX2	0.106486	0.463312	0.356826	-0.356826	2.30212e-12	8.3664e-09	2.30212e-12	8.3664e-09	Hypermethylated	Hypomethylated	ENSG00000120149.cg25998402	-8.01885	-8.01885	-8.07746	8.07746	Down regulated & Hyper methylated

## Sheet: starburst_results_fdr_cut_1
probeID	distance_TSS	ensembl_gene_id	logFC	logCPM	LR	PValue	FDR	Gene_Symbol	mean.HPVN	mean.HPVP	diffmean.HPVN.HPVP	diffmean.HPVP.HPVN	p.value.HPVN.HPVP	p.value.adj.HPVN.HPVP	p.value.HPVP.HPVN	p.value.adj.HPVP.HPVN	status.HPVN.HPVP	status.HPVP.HPVN	ID	geFDR	geFDR2	meFDR	meFDR2	starburst.status
cg16723800	192	ENSG00000102387	5.9598	2.06594	217.838	2.68e-49	6.65e-46	TAF7L	0.717018	0.319512	-0.397506	0.397506	1.95e-09	5.03e-07	1.95e-09	5.03e-07	Hypomethylated	Hypermethylated	ENSG00000102387.cg16723800	-45.1771	45.1771	-6.29852	-6.29852	Up regulated & Hypo methylated
cg07347645	10632	ENSG00000196074	4.51687	4.50114	209.081	2.18e-47	4.64e-44	SYCP2	0.890335	0.546929	-0.343405	0.343405	3.16e-12	9.72e-09	3.16e-12	9.72e-09	Hypomethylated	Hypermethylated	ENSG00000196074.cg07347645	-43.3337	43.3337	-8.01239	-8.01239	Up regulated & Hypo methylated
cg23241473	17	ENSG00000196074	4.51687	4.50114	209.081	2.18e-47	4.64e-44	SYCP2	0.805405	0.49533	-0.310075	0.310075	1.27e-10	8.35e-08	1.27e-10	8.35e-08	Hypomethylated	Hypermethylated	ENSG00000196074.cg23241473	-43.3337	43.3337	-7.0782	-7.0782	Up regulated & Hypo methylated
cg07915849	479	ENSG00000238098	5.63657	1.80821	146.47	1.02e-33	6.94e-31	ABCA17P;ABCA3	0.865489	0.528438	-0.337051	0.337051	3.82e-15	6.97e-10	3.82e-15	6.97e-10	Hypomethylated	Hypermethylated	ENSG00000238098.cg07915849	-30.1586	30.1586	-9.15673	-9.15673	Up regulated & Hypo methylated
cg09462924	17	ENSG00000143995	1.63734	4.28317	100.705	1.07e-23	2.61e-21	MEIS1	0.39797	0.1326	-0.26537	0.26537	6.14e-09	1.07e-06	6.14e-09	1.07e-06	Hypomethylated	Hypermethylated	ENSG00000143995.cg09462924	-20.5838	20.5838	-5.9696	-5.9696	Up regulated & Hypo methylated
cg06791102	113	ENSG00000089820	1.88378	5.73556	94.6193	2.31e-22	4.41e-20	ARHGAP4	0.453874	0.187536	-0.266338	0.266338	1.38e-07	9.41e-06	1.38e-07	9.41e-06	Hypomethylated	Hypermethylated	ENSG00000089820.cg06791102	-19.3558	19.3558	-5.02631	-5.02631	Up regulated & Hypo methylated
cg05475277	0	ENSG00000100350	1.71129	5.49461	93.8881	3.34e-22	6.14e-20	FOXRED2	0.814701	0.528985	-0.285717	0.285717	1.64e-10	9.74e-08	1.64e-10	9.74e-08	Hypomethylated	Hypermethylated	ENSG00000100350.cg05475277	-19.2118	19.2118	-7.01163	-7.01163	Up regulated & Hypo methylated
cg01312482	261	ENSG00000234284	1.48176	1.31023	71.1313	3.34e-17	2.93e-15	ZNF879	0.487042	0.222099	-0.264944	0.264944	4.5e-10	1.94e-07	4.5e-10	1.94e-07	Hypomethylated	Hypermethylated	ENSG00000234284.cg01312482	-14.5333	14.5333	-6.71146	-6.71146	Up regulated & Hypo methylated
cg04380519	320	ENSG00000136490	1.35842	4.81545	65.7928	5.01e-16	3.66e-14	LIMD2	0.376062	0.123322	-0.25274	0.25274	1.62e-13	3.47e-09	1.62e-13	3.47e-09	Hypomethylated	Hypermethylated	ENSG00000136490.cg04380519	-13.4367	13.4367	-8.46012	-8.46012	Up regulated & Hypo methylated
cg07836815	16	ENSG00000136490	1.35842	4.81545	65.7928	5.01e-16	3.66e-14	LIMD2	0.517284	0.181916	-0.335368	0.335368	1.61e-12	6.94e-09	1.61e-12	6.94e-09	Hypomethylated	Hypermethylated	ENSG00000136490.cg07836815	-13.4367	13.4367	-8.15885	-8.15885	Up regulated & Hypo methylated
cg25998402	105	ENSG00000120149	-1.98369	2.25266	38.7049	4.93e-10	9.58e-09	MSX2	0.106486	0.463312	0.356826	-0.356826	2.3e-12	8.37e-09	2.3e-12	8.37e-09	Hypermethylated	Hypomethylated	ENSG00000120149.cg25998402	-8.01885	-8.01885	-8.07746	8.07746	Down regulated & Hyper methylated
cg21787965	464	ENSG00000122641	-2.09037	5.37387	31.4785	2.02e-08	2.42e-07	LOC285954;INHBA	0.128611	0.395001	0.26639	-0.26639	7.02e-09	1.18e-06	7.02e-09	1.18e-06	Hypermethylated	Hypomethylated	ENSG00000122641.cg21787965	-6.61601	-6.61601	-5.92782	5.92782	Down regulated & Hyper methylated
cg22287064	67	ENSG00000266714	1.13631	3.60353	30.2214	3.85e-08	4.31e-07	MYO15B	0.352254	0.097964	-0.25429	0.25429	1.15e-07	8.29e-06	1.15e-07	8.29e-06	Hypomethylated	Hypermethylated	ENSG00000266714.cg22287064	-6.36543	6.36543	-5.0814	-5.0814	Up regulated & Hypo methylated
cg07073960	97	ENSG00000137573	-1.55614	7.32148	29.0536	7.04e-08	7.31e-07	SULF1	0.137233	0.397274	0.260041	-0.260041	4.66e-10	1.98e-07	4.66e-10	1.98e-07	Hypermethylated	Hypomethylated	ENSG00000137573.cg07073960	-6.13598	-6.13598	-6.70233	6.70233	Down regulated & Hyper methylated
cg13484546	25	ENSG00000162458	-1.06451	6.69865	27.891	1.28e-07	1.23e-06	FBLIM1	0.214607	0.46842	0.253813	-0.253813	4.02e-08	3.92e-06	4.02e-08	3.92e-06	Hypermethylated	Hypomethylated	ENSG00000162458.cg13484546	-5.90967	-5.90967	-5.40681	5.40681	Down regulated & Hyper methylated
cg17495912	153	ENSG00000133101	-2.7611	3.70339	27.4963	1.57e-07	1.47e-06	CCNA1	0.231065	0.542268	0.311203	-0.311203	4.28e-08	4.1e-06	4.28e-08	4.1e-06	Hypermethylated	Hypomethylated	ENSG00000133101.cg17495912	-5.83372	-5.83372	-5.38766	5.38766	Down regulated & Hyper methylated
