# Supplementary material for: Gene Expression and DNA Methylation in Human Papillomavirus Positive and Negative Head and Neck Squamous Cell Carcinomas
Source: Int J Mol Sci. 2022 Sep 19;23(18):10967. doi: 10.3390/ijms231810967 (PMC9504918; doi:10.3390/ijms231810967)
Supplement: Supplementary file 1 [file ijms-23-10967-s001.zip › Supplementary Table 5.xlsx]

## Sheet: dataFilt_expression_anatomical
Gene_ID	TCGA-KU-A6H7-01A-11R-A31N-07	TCGA-CV-7255-01A-11R-2016-07	TCGA-IQ-7631-01A-11R-2081-07	TCGA-CV-7433-01A-11R-2132-07	TCGA-P3-A6T7-01A-11R-A34R-07	TCGA-CV-6945-01A-11R-1915-07	TCGA-QK-A8Z9-01B-11R-A39I-07	TCGA-CR-7397-01A-11R-2016-07	TCGA-D6-A4Z9-01A-11R-A24Z-07	TCGA-D6-A6ES-01A-12R-A31N-07	TCGA-HD-8224-01A-11R-2403-07	TCGA-CR-5250-01A-01R-1514-07	TCGA-CV-7413-01A-11R-2081-07	TCGA-QK-A64Z-01A-11R-A30B-07	TCGA-BA-5557-01A-01R-1514-07	TCGA-CN-6017-01A-11R-1686-07	TCGA-CV-7418-01A-11R-2081-07	TCGA-BB-4217-01A-11R-2081-07	TCGA-QK-A6VC-01A-23R-A34R-07	TCGA-CV-A468-01A-11R-A266-07	TCGA-CR-7373-01A-11R-2016-07	TCGA-P3-A6SW-01A-11R-A34R-07	TCGA-CN-6995-01A-31R-2016-07	TCGA-CQ-6219-01A-11R-1915-07	TCGA-BA-6872-01A-11R-1873-07	TCGA-QK-A8Z8-01A-11R-A39I-07	TCGA-4P-AA8J-01A-11R-A39I-07	TCGA-QK-AA3K-01A-11R-A39I-07	TCGA-CN-6021-01A-11R-1686-07	TCGA-BB-8596-01A-11R-2403-07	TCGA-KU-A66T-01A-11R-A30B-07	TCGA-CQ-5334-01A-01R-1686-07	TCGA-BA-4078-01A-01R-1436-07	TCGA-D6-6823-01A-11R-1915-07	TCGA-MZ-A5BI-01A-31R-A34R-07	TCGA-CN-4731-01A-01R-1436-07	TCGA-UF-A71B-01A-12R-A34R-07	TCGA-CQ-5330-01A-01R-1686-07	TCGA-CV-7440-01A-11R-2132-07	TCGA-CR-7370-01A-11R-2132-07	TCGA-CV-6943-01A-11R-1915-07	TCGA-HD-7831-01A-11R-2132-07	TCGA-DQ-7590-01A-11R-2232-07	TCGA-UF-A7JD-01A-11R-A34R-07	TCGA-CV-5443-01A-01R-1514-07	TCGA-BA-A4IG-01A-11R-A266-07	TCGA-QK-A6IJ-01A-11R-A31N-07	TCGA-CQ-A4CH-01A-11R-A266-07	TCGA-CR-6484-01A-11R-1873-07
155060	188	174	393	45	364	293	213	78	253	360	532	191	177	538	61	69	183	207	316	155	600	385	86	147	119	321	292	306	81	358	256	178	340	172	139	35	307	295	267	179	62	133	205	442	231	130	282	483	157
8225	1836	823	1200	725	516	3018	1087	760	2057	2410	926	995	1741	1476	888	1694	1127	1665	1602	1288	1345	1395	1379	1067	943	1046	850	1017	1518	759	1084	1000	1511	1073	1803	1040	1079	866	1647	778	1048	1404	1254	825	1415	1896	2449	1221	918
A1BG	140	10	148	69	198	547	73	42	252	235	138	120	286	283	173	51	33	100	94	122	78	384	52	67	160	133	179	796	59	44	102	74	175	352	195	136	103	40	317	82	143	121	169	50	175	67	148	79	158
A2BP1	0	37	8	6	0	2	32	26	19	0	649	0	1	0	0	1036	2	0	0	65	0	0	52	75	0	1	77	0	0	12	1	0	0	2	0	0	0	162	0	1	2	90	7	73	0	0	0	30	0
A2LD1	645	206	139	206	42	157	157	158	50	274	305	207	239	448	131	120	209	138	313	96	172	217	235	315	146	216	195	243	124	62	61	276	105	166	200	318	198	62	287	149	247	103	177	121	267	310	537	258	198
A2ML1	14770	8928	211	4349	31897	15595	392	50546	20681	1862	5514	6189	9036	2582	51364	337	1282	7450	38165	40378	1228	1361	1391	3622	8387	23294	6428	0	36453	514	16940	3175	2125	7072	16879	6983	17912	496	3716	2490	17427	582	9582	2192	15072	19332	11926	19197	10601
A2M	8312	4454	34368	24820	4672	1570	18709	22977	9457	8928	26270	8963	8006	3854	23758	57544	9424	10748	8557	15025	7226	7775	9162	15368	8194	6339	22351	33144	20428	45219	1400	25679	12182	7341	10038	2216	9938	37975	9964	16758	20132	32290	23367	30992	16448	3292	4787	11609	26102
A4GALT	1723	4493	2771	7004	2243	2858	841	2656	4182	411	3765	6383	629	2992	4715	2185	2890	1714	2091	2653	2646	2446	1440	563	1639	6114	1766	1883	5835	1969	3933	2207	1474	5707	2566	12026	6208	2317	3841	8017	4022	3910	2884	2507	5766	9044	1784	478	1520
AAAS	1880	1520	1541	1074	761	1032	1344	928	1200	714	949	1479	2062	1693	805	1221	2107	1043	1125	1143	1608	970	1847	1403	1106	1588	1484	1427	1485	805	938	1497	1806	2088	1503	1831	726	1346	1941	2903	1159	1236	1625	1740	1611	988	1419	1194	741
AACS	4599	1986	1781	2448	3455	1812	2646	2265	1703	4367	3038	3191	3302	3735	2655	1659	2861	1433	1976	2851	2126	4570	2220	1605	2563	4429	2770	329	2940	1587	2684	2155	2907	3109	1637	3761	3356	1606	3412	781	3309	1543	2442	1748	4645	4259	2704	2111	4586
AADACL2	0	75	0	0	471	213	2	84	5	490	0	4	76	0	27	0	0	10	0	49	0	0	0	8	0	94	15	0	74	2	19	0	139	17	0	1	7	0	0	36	24	0	43	1	2	9	102	0	0
AADAC	26	9	0	5	74	423	0	30	11	0	6	46	79	38	0	1	140	100	84	54	8	0	4	3	30	292	10	0	167	17	294	3	87	3	42	49	34	8	21	765	4	5	41	0	66	192	0	0	0
AADAT	5	68	123	73	24	264	141	97	64	0	11	213	60	62	50	25	109	104	13	87	7	175	71	85	61	202	101	363	43	62	119	44	263	109	137	107	148	69	231	195	67	162	56	153	7	144	192	137	37
AAGAB	3797	4574	1965	3783	3078	2545	1999	2483	4238	6592	2349	2147	4592	4378	2377	2431	4465	3591	2086	2917	1649	2614	3672	2877	3744	3718	3793	3106	2986	3122	1846	2854	2719	4666	3047	4144	3867	2078	2810	2471	2458	2229	2599	2443	2821	2431	3847	4662	4409
AAK1	2201	2615	2271	3455	1616	1978	3013	3076	2460	3670	3958	4161	2822	2512	2905	4123	2465	2418	2706	2151	2881	1484	3194	2184	2941	2456	3223	1927	4890	3819	2001	2830	3140	2508	1982	2995	2676	3662	1864	2047	3862	4544	3591	3161	3471	2021	3916	3365	3341
AAMP	3208	4942	3891	3311	6271	4259	5959	4510	6208	4005	2252	4042	3146	5744	3531	3850	3699	5378	6127	4788	2935	6790	4536	4942	5314	6359	4510	3615	4210	4498	6150	4319	4493	6767	4772	4677	6778	5603	3475	4405	3126	3326	4702	4389	6294	4121	3615	3166	3323
AARS2	1345	1166	796	568	804	1208	952	919	793	738	1160	786	984	1266	371	623	817	593	687	633	641	1594	901	730	761	698	675	1165	1280	575	1156	1308	1123	804	1023	758	699	905	1055	1160	844	904	1400	847	542	835	625	1358	1311
AARSD1	2253	946	1464	739	2149	1182	1213	807	1166	5160	869	609	1011	1350	728	1720	1428	1270	1263	1106	1201	1121	1131	1092	1498	915	1879	2510	432	988	1137	933	1121	978	1032	1339	1548	878	995	1041	663	741	911	1150	978	951	2305	943	714
AARS	5304	5109	7647	8942	4816	5633	8912	5220	6065	16159	4459	6096	5195	4523	3912	6507	6208	7464	8234	5195	7431	4126	4851	6355	7473	9631	7318	6744	6539	5894	10685	6550	4285	13080	3683	5950	13565	6539	7445	7379	5539	8822	3981	8688	5755	9409	4500	5579	5011
AASDHPPT	1095	2964	3475	1618	1128	1628	2081	2245	1699	1112	2080	1004	2977	2722	1404	2343	1221	1840	1676	1876	4863	1058	1396	3124	2075	2170	1885	1650	1965	1256	1677	3280	1193	3059	1808	2456	2109	2643	2401	1723	1928	2211	1370	1024	1085	1559	1944	3300	1848
AASDH	556	483	519	644	620	577	629	459	567	1001	576	547	318	853	380	458	220	551	766	470	564	619	579	716	746	690	685	367	355	287	723	682	505	685	586	1054	841	672	653	392	396	367	512	219	534	714	761	443	232
AASS	278	117	1491	282	154	166	594	466	381	201	411	514	653	396	260	393	1089	267	869	465	408	396	253	308	81	3444	361	642	1235	423	403	605	1257	205	528	457	383	192	231	667	424	371	445	507	125	1071	1526	331	571
AATF	4103	2963	2499	3613	5926	4639	3120	2836	5265	8412	1525	2153	5256	3553	3014	2946	4818	4955	3495	3101	5628	2876	6061	4673	6291	3795	3395	4085	4454	3584	3895	3338	3606	4405	3061	2628	4449	4050	4438	4410	3058	1827	2183	3371	2516	4265	4550	4099	2256
AATK	42	400	95	102	109	59	120	105	90	14	57	59	36	92	446	172	62	81	144	85	161	59	144	56	72	219	54	217	79	152	75	168	52	108	105	191	106	125	148	140	86	58	53	153	110	48	48	207	134
ABAT	90	2190	1949	442	171	278	328	350	731	92	728	557	206	330	309	268	51	202	317	160	392	260	98	252	295	1592	135	47	320	201	661	135	137	2589	144	2670	185	206	1687	118	413	584	180	1870	97	315	484	1046	538
ABCA10	25	167	28	13	13	59	17	15	199	167	66	21	40	73	2	44	21	208	19	32	107	12	1	4	38	12	28	55	20	58	218	45	69	6	16	115	44	29	11	62	9	82	12	9	39	25	96	17	3
ABCA11P	116	428	117	67	133	297	204	71	133	403	90	105	83	418	79	104	51	145	116	123	133	157	103	259	177	24	109	64	137	96	224	173	227	366	121	205	130	189	159	93	99	222	315	67	98	116	211	157	132
ABCA12	298	4043	361	2449	11648	4568	575	1217	2376	5100	164	981	3467	1718	12122	492	1055	1837	4317	414	420	624	1392	2593	2196	4175	1203	36	2754	1579	2768	1520	631	1593	280	563	3448	533	1247	3056	1050	835	1378	100	273	163	2002	1014	893
ABCA13	2070	253	612	278	669	1202	35	142	72	381	1104	6786	104	266	540	27	4983	1008	1726	104	226	6277	188	140	336	4000	35	175	3500	1529	1037	32	11726	406	1405	892	1686	48	21	4820	1053	373	2473	20	3024	2044	426	31	901
ABCA17P	230	2	10	2	0	48	4	2	0	0	5	392	1	0	0	2	5	5	13	4	2	416	2	0	8	0	7	97	5	1	10	0	15	0	726	0	3	1	1	3	2	2	276	36	768	350	2	1	2
ABCA1	2411	3266	1806	4176	4335	857	4281	5206	3625	1463	3500	1359	2463	8045	5741	5738	4753	1533	864	4713	6224	4424	3641	3520	1420	1153	1715	4190	6267	4746	1679	1296	2090	8728	1176	2021	1537	4903	852	3095	4687	5002	3930	1092	2505	1684	1232	2047	8474
ABCA2	2301	698	4016	1377	454	816	1670	2031	1096	921	7173	4687	973	1185	1148	2653	1942	1046	1432	1106	721	2521	1086	529	459	723	1320	1132	1118	1414	1105	1034	6294	1098	1787	1559	925	1214	758	3700	1542	1749	6428	2308	4399	1510	382	348	1315
ABCA3	884	101	249	309	116	448	83	172	146	173	3470	18994	46	80	114	1008	1358	831	707	115	76	237	631	123	84	141	112	67	342	400	220	89	461	209	2596	95	45	111	182	372	146	119	9117	839	18871	234	47	84	84
ABCA4	6	27	40	9	207	252	10	73	34	421	133	31	889	329	204	55	87	15	3	4	35	73	154	8	526	2374	964	113	11	13	20	20	9	27	30	250	826	10	322	2	58	187	13	107	19	3	88	7	10
ABCA5	1010	429	1027	305	136	695	946	574	978	1455	718	779	734	1005	235	976	1035	1041	1334	923	357	593	367	171	364	851	911	2767	414	606	1290	312	4152	80	656	703	666	298	365	1283	381	249	1350	477	625	1171	961	543	236
ABCA6	28	31	164	163	155	5	153	201	44	0	276	50	95	72	172	485	112	127	80	211	65	18	57	54	133	17	139	159	68	283	34	115	89	39	19	96	112	172	69	279	102	165	71	78	84	38	33	60	153
ABCA7	2197	1703	4084	378	748	780	1288	952	851	691	2088	2005	675	1432	800	740	1815	1598	2471	1838	513	1150	501	530	970	452	1540	1278	749	1063	747	1748	1015	1479	1291	494	608	451	736	945	1232	670	2665	1067	1967	1348	1381	1037	1962
ABCA8	10	68	33	3	31	2	47	447	88	0	796	42	1	18	0	1502	16	288	122	230	65	5	8	36	34	88	142	456	164	618	3	32	14	77	1	124	63	274	14	502	154	117	9	76	101	30	15	34	20
ABCA9	54	9	97	100	62	7	90	91	64	0	313	66	102	51	39	297	22	29	52	77	46	21	43	32	93	16	45	48	79	332	33	93	51	38	5	22	22	132	9	176	46	46	30	21	55	20	15	34	31
ABCB10	551	749	565	494	434	457	605	559	1092	523	1202	771	639	769	580	601	1079	1125	1456	844	1067	1489	854	473	833	1095	739	453	897	1101	1492	856	595	884	685	1027	1598	386	2205	1781	537	634	628	800	935	886	439	791	911
ABCB1	146	43	111	104	96	22	44	109	38	161	110	106	17	44	95	255	67	129	134	143	79	95	110	92	37	75	45	25	245	236	8	117	63	37	26	312	43	103	80	322	256	92	127	22	124	70	40	43	116
ABCB4	14	4	75	28	13	7	102	76	11	43	100	36	39	12	61	164	24	64	23	52	14	18	21	37	41	13	31	69	26	72	3	46	28	13	7	18	27	36	12	17	57	114	38	50	20	26	21	13	37
ABCB6	1552	1341	1573	957	1540	1335	3462	856	2682	1114	1365	1403	718	1946	733	1083	4778	850	675	1160	1142	3720	798	1302	2385	6007	1522	2585	107	1532	1845	1356	2069	1961	1986	1862	4610	681	718	2735	796	1178	1589	971	2310	1619	2054	802	2022
ABCB7	1104	1059	998	780	948	664	645	1363	782	1480	1035	767	989	849	1266	940	1025	875	1100	1000	1018	696	858	1516	919	618	766	988	978	746	900	840	930	1134	964	1005	632	942	1560	932	801	897	989	1306	726	1020	1012	972	691
ABCB8	1674	1798	2136	1493	2179	1657	1415	1797	3146	3288	3510	952	1055	2826	1525	1372	1192	1037	1275	1535	1544	1454	1346	1435	2815	2067	1920	1532	1629	2367	992	2204	1642	1739	1281	870	1171	2177	1549	1458	1331	1233	1509	1654	1390	1110	2446	2428	2165
ABCB9	275	439	117	173	587	343	163	148	330	325	401	663	275	357	216	72	521	262	218	136	296	311	508	193	390	468	262	635	444	181	329	347	303	639	173	251	317	267	904	175	211	211	235	507	977	162	377	479	224
ABCC10	1111	1970	998	963	797	808	1738	657	1535	308	1250	1650	1041	1655	630	919	749	1225	1062	1058	1015	985	1371	1142	1047	1422	1280	940	1252	1131	1673	1713	2687	1102	540	762	1166	1088	1095	1551	1075	1329	935	1594	1078	913	538	1990	1155
ABCC1	1655	7786	4892	6346	4744	7063	5385	5674	3332	4075	2813	7754	5309	7517	8863	4781	14202	9276	3955	4409	6652	5225	7008	5026	4579	36832	2638	3424	17700	7834	6425	2634	11188	12599	9751	4429	26708	3608	6099	63659	4826	5986	11558	5204	9178	6224	3533	5980	4992
ABCC2	16	140	13	18	44	19	32	14	104	33	16	14	241	58	19	6	53	28	21	29	90	653	9	17	104	203	5	7	5	9	257	139	7	295	6	19	111	29	138	44	9	17	1	25	48	12	18	101	16
ABCC3	367	970	2236	844	2619	1863	1097	652	612	718	1072	2656	1302	1230	1019	393	2704	1471	425	421	341	1883	976	475	1311	6558	531	147	189	2983	505	724	145	1092	147	367	2977	432	1360	1701	916	211	450	1335	939	442	970	2121	416
ABCC4	513	273	342	893	330	433	624	870	504	564	229	3683	770	661	853	768	1019	929	814	506	1560	805	1193	852	946	917	348	453	1317	685	309	1036	976	1521	538	470	787	867	449	1153	1119	974	2728	770	2429	507	383	1498	1274
ABCC5	7222	1309	1626	6026	5897	4909	11129	3568	4725	5897	18058	3495	4105	31376	2203	2204	17001	2737	10664	2589	1384	25363	5272	3949	2713	22234	2631	2723	25284	6728	6899	1183	37588	5281	3263	4368	9964	2500	1481	38361	2849	2766	2651	3898	1573	11886	7855	3535	3535
ABCC9	83	458	1504	453	207	295	578	1001	247	0	1140	153	246	185	703	2703	191	209	145	295	246	100	216	190	99	105	262	694	240	1168	1298	504	282	159	100	283	327	578	213	302	415	1261	212	510	204	23	58	329	449
ABCD1	2382	2338	948	1276	1380	728	1137	908	510	179	1179	487	870	1985	1233	3167	1533	927	603	1301	787	431	1349	923	1180	2239	630	574	1223	1266	676	1222	575	1124	591	918	1166	1288	1171	697	1090	986	1035	1237	685	595	874	652	2015
ABCD3	2529	2889	2315	978	1673	1854	1008	2180	2355	2065	1855	3262	2918	1928	1229	1667	950	1690	2605	1522	2457	1264	1562	1332	1962	1521	1863	1503	1494	2106	1762	2074	1852	2686	2506	1465	2176	1834	1991	1365	1771	2099	2126	1646	2576	3237	2430	1133	2395
ABCD4	1115	668	1181	900	1043	922	1402	587	1572	1888	721	655	1245	1522	810	1091	945	1416	874	1222	819	1502	1189	634	811	894	2476	2150	542	982	1039	1513	587	947	708	599	817	1027	626	1309	1021	1101	736	1338	1208	880	1585	1458	1208
ABCE1	2915	5089	4081	3305	6202	5498	5334	4453	8125	1733	5204	2904	3041	5283	2731	4616	3097	8264	5832	6166	5660	7402	4651	6471	5620	5914	4907	8551	3497	3896	4728	4890	2882	6500	4730	5956	7450	6153	10848	3766	3408	2948	4196	5075	2470	4135	4738	4723	2707
ABCF1	4909	7138	2931	5158	5349	5091	6748	5253	6637	7346	8068	3787	4830	4930	3903	5864	4907	7008	4964	5738	5089	7542	4824	6547	5858	5265	5558	7786	6859	4802	7412	7138	2434	5415	6257	3248	5696	5412	7059	3831	4653	5595	5251	7142	4664	4903	3733	6393	4632
ABCF2	3216	3096	3692	3370	4187	4203	2213	4042	4475	3528	5888	2872	2221	3851	3935	3236	4494	3466	2823	3789	4886	3297	3314	3362	4977	4442	3756	4187	5190	3566	2499	3545	4275	4892	2391	1456	4766	4084	5356	4532	2566	2721	2915	3643	3131	2781	2741	5829	3917
ABCF3	3256	3290	2152	2867	3450	3422	2930	2460	3461	4319	3990	1746	2910	11050	1921	2708	3365	2875	2410	2386	2054	5239	3729	3551	3575	3475	2246	1803	5971	3497	3959	2188	3884	3137	3347	2989	3304	2501	2331	7111	2146	2961	2094	2940	2261	3705	2776	2564	2926
ABCG1	1446	1369	5841	3898	2890	1881	554	1066	1087	2257	1172	1080	1422	515	4707	2364	4670	1177	949	1284	1418	1293	3850	749	491	613	1340	530	3203	1063	1270	596	713	2011	2255	1150	1412	1853	227	1321	3674	2027	3367	355	2051	921	1038	304	3115
ABCG2	137	367	160	80	74	83	102	49	51	0	96	141	92	51	166	182	166	119	90	107	185	77	105	120	434	47	22	108	82	199	113	225	60	23	34	87	373	227	21	36	96	80	110	14	10	51	305	52	112
ABCG4	0	39	23	9	137	71	9	43	38	33	19	6	118	14	53	3	2	1	6	17	22	9	35	28	12	35	4	31	15	42	48	35	7	51	8	6	28	8	18	6	36	34	4	13	2	7	72	49	8
ABHD10	1781	1095	1920	754	1058	1523	1370	985	1004	4172	1253	1068	1038	918	737	1017	1055	838	945	787	699	2420	771	1725	1255	1226	1464	1284	3429	1293	1518	737	3627	1013	1805	1413	1273	975	834	1127	849	1014	1260	1169	1360	1483	3353	1116	1048
ABHD11	1263	393	1452	449	535	997	315	463	410	1286	1535	1297	378	689	437	326	2683	627	1583	454	546	979	747	654	921	1519	720	416	2174	535	751	418	716	634	637	578	786	541	754	712	300	318	1903	246	1393	1359	816	383	440
ABHD12B	2	0	0	3	2	9	4	2	38	0	12	0	10	2	6	0	23	5	0	2	1033	3	22	4	13	17	2	0	0	6	36	1	1	9	0	9	12	7	324	79	2	2	0	0	0	39	18	0	922
ABHD12	3354	1383	3176	2037	1803	2438	2142	1877	1732	2268	2360	3272	1791	1600	2603	1357	1560	1391	1654	2656	1795	2868	1778	2498	1583	2871	2600	2279	1930	2187	2123	1520	2887	1657	2887	4029	1782	3949	2520	2585	2176	2095	2247	1770	3996	2024	3541	1270	2384
ABHD13	1229	1343	1047	989	705	1036	1105	1058	709	1595	941	1048	940	1316	1185	1105	972	1506	1110	1378	1458	1142	1088	1322	1174	582	1494	975	990	976	743	1082	577	1199	810	865	1140	644	1192	1514	1186	998	1113	1370	1044	1049	1088	1906	1433
ABHD14A	318	252	3448	192	182	241	205	95	178	161	253	164	216	255	177	260	251	335	135	207	333	351	221	159	253	236	218	439	248	192	198	600	122	333	93	315	216	163	342	279	251	210	254	198	188	344	495	235	207
ABHD14B	1301	1252	6899	2260	838	1196	1380	1726	1877	1411	2901	1929	2687	1093	1286	1206	1796	2745	1980	1582	1783	3018	2418	1424	848	1346	790	2119	1088	1328	1120	2583	890	1134	821	1732	957	799	1272	1322	1825	1167	1965	1279	655	3697	2562	1335	1894
ABHD15	488	764	725	513	499	630	788	436	564	201	1048	653	1225	646	420	653	795	705	362	314	494	642	675	477	651	1087	386	511	967	889	585	752	638	553	162	713	475	542	1034	1624	710	465	528	403	637	501	204	809	491
ABHD2	6625	8474	10526	8337	6160	3133	5405	9162	8022	2173	11872	29482	9338	6839	10496	9015	81170	6372	3182	4081	6806	6365	6478	6641	4706	22472	5145	5127	10435	14245	4507	5763	5721	5598	2920	6460	9665	9573	4794	11926	8160	8149	13699	5550	14979	3605	1956	7258	10335
ABHD3	1496	689	785	643	1029	445	1166	453	525	506	1490	993	619	1299	928	643	2924	1058	1306	1384	828	1113	864	482	1299	4926	1533	565	1994	1286	1700	929	847	1812	1006	743	1817	995	347	2687	867	744	1268	557	1648	2810	707	824	769
ABHD4	2539	1963	2806	2062	1438	497	2562	1733	753	442	1055	2865	1635	2028	1724	1713	5601	1171	1885	2345	986	1687	845	1532	2400	4016	1761	1826	15097	2753	1329	3417	1722	1728	2261	2169	1684	1595	413	4913	2488	2472	4654	1794	2044	2564	1650	656	1178
ABHD5	1385	1151	1718	1348	2482	1430	1417	2068	1130	1975	2054	987	3444	1037	1986	1051	1833	1093	1284	1975	1038	1439	2005	1100	1532	2306	1135	686	1749	946	1662	1746	1204	1065	1199	2122	1468	996	1919	1798	2888	1641	1513	1607	1012	3076	2378	935	1755
ABHD6	324	472	1755	632	480	426	420	338	400	679	1126	176	281	514	727	331	454	276	178	740	596	385	398	450	500	404	168	185	700	303	331	806	190	674	163	267	344	380	84	208	1107	372	386	165	451	1297	652	538	451
ABHD8	726	627	654	350	693	428	592	410	451	521	733	935	388	354	337	386	492	420	462	397	665	990	243	339	690	1167	288	310	1566	417	291	165	1165	841	1116	478	656	309	275	1107	672	695	1152	1261	935	1121	548	706	624
ABI1	5040	4539	3622	5202	7872	6641	5636	5444	6528	3318	4656	5349	6077	2775	7656	3073	3920	6953	6883	6143	4859	4182	5270	4704	4539	7723	4332	2789	8648	4953	6428	4544	2970	3833	4453	8394	5427	3338	5485	3475	6108	4033	3666	3788	4498	8641	5237	7464	5417
ABI2	1090	760	2245	1282	1297	1292	2219	1936	1184	1502	2095	2396	1019	1158	1415	1819	1476	1277	2257	1572	1237	2533	2605	1964	1252	2125	2485	3214	1300	2230	1082	1381	2711	1746	1619	1159	1767	1780	1568	2200	1578	2214	1862	2395	2604	526	1270	1463	736
ABI3BP	425	96	615	293	67	31	470	1457	151	206	1666	592	232	55	202	2287	184	3917	310	457	156	182	72	216	78	6	383	189	107	4056	65	191	162	95	51	232	84	1959	467	206	1244	361	1096	192	245	431	19	61	352
ABI3	1254	163	357	1019	345	87	545	562	473	486	284	740	605	352	869	1599	481	1077	491	1366	1113	502	1049	1235	265	218	618	638	474	643	106	1154	603	177	1552	155	553	1480	213	290	1971	331	2118	164	904	381	399	295	1186
ABL1	2174	3835	4259	4957	2704	2327	5511	6794	4181	596	2844	5974	2813	4109	3801	6847	3919	4347	3461	4772	5669	3202	2563	4335	3673	1970	2932	9776	5498	6058	1888	5267	4246	3601	1949	3423	2937	5258	4536	9000	4681	8836	3125	4859	5566	3275	641	4592	4641
ABL2	1292	4721	2511	5131	4830	3704	3509	4082	3290	3752	2280	1825	1899	2087	6987	4607	3892	1722	1932	1999	4409	2389	3708	2182	3361	1133	1785	5307	3766	7977	3992	2414	1398	1863	1096	3300	2434	4259	6036	3457	2198	2593	1665	4783	1718	3182	2482	4514	2397
ABLIM1	4265	13759	41581	12872	17598	7004	8137	23367	15993	12340	13818	13857	11495	6400	34687	10385	11954	11519	14908	18093	10548	21040	7055	10738	15543	38786	5876	975	14349	6610	10038	10065	3354	16818	7421	17667	6244	6908	15267	6748	15097	11766	3248	3010	2030	18278	14793	14521	9178
ABLIM2	730	2896	283	426	1327	594	827	1002	464	1917	2461	533	379	619	490	5577	376	213	716	881	564	374	639	142	563	79	1298	93	599	674	843	51	172	578	1034	956	211	896	48	169	663	367	523	851	678	168	906	281	307
ABLIM3	375	2679	170	713	1080	1266	252	1849	743	194	2599	127	354	216	935	2408	126	1388	644	723	1324	331	331	386	598	110	1408	439	308	802	811	381	138	136	160	1389	411	2052	173	156	556	911	99	3232	121	256	864	635	310
ABO	90	197	283	81	2	272	5	157	85	14	1185	84	1	3	3	24	279	28	183	31	3	96	1	6	8	94	95	1	1064	519	115	16	126	70	7	148	62	7	11	849	1	2	1	0	0	480	4	8	1
ABP1	45	339	14	212	540	244	115	469	208	705	38	158	503	23	980	235	223	98	138	333	50	48	111	82	226	40	442	42	137	137	352	151	47	55	578	281	47	476	145	17	285	130	324	13	51	62	140	67	505
ABR	4065	3880	2757	4365	2072	5696	5749	8349	2800	2191	3114	12012	6794	2819	4677	5220	4237	5017	3494	4670	3877	1458	3607	6004	4049	2391	3428	4385	2681	5744	2247	5120	7085	2473	5263	4537	4057	4510	2531	6518	5941	7327	8017	4316	6783	2909	3114	5435	3928
ABT1	2909	2037	2178	2002	2873	2078	2779	1544	2580	3191	2372	1955	2904	2887	1412	1811	1598	3100	1927	2596	2010	5400	2186	3376	2247	1985	1490	2528	2957	1574	2829	2204	3153	2143	2792	2017	2300	1936	2460	1148	1432	1596	2032	2554	2314	2538	2905	2977	2044
ABTB1	645	2583	1170	755	1467	745	1495	1019	1548	2335	2128	1126	1060	948	2809	1421	1306	1228	709	1019	1067	2190	1108	991	1325	1379	1413	1216	1650	1041	1353	1418	2937	1019	1495	1357	749	1311	921	603	1068	1031	803	1418	893	722	2125	1988	1297
ABTB2	408	880	103	379	1296	372	417	605	514	120	661	636	205	355	640	976	311	391	412	353	364	96	848	837	1249	101	190	63	577	669	439	320	505	378	1032	347	609	628	142	430	601	569	443	521	813	197	121	741	4959
ACAA1	1090	1871	3362	1370	1381	1235	1253	1961	1548	1872	960	792	1346	1342	2901	1265	1200	1539	2098	2170	1487	1050	1277	1086	1438	1178	1275	1605	1173	1313	1863	1905	883	1100	1625	1181	1240	1056	1658	1019	2077	1248	2196	908	1859	1593	2750	1869	1994
ACAA2	389	903	2575	1206	299	247	1123	1471	498	435	1006	358	711	285	1528	2249	1888	846	431	1723	580	344	442	657	528	1396	1527	3122	434	1288	202	776	789	1109	817	523	360	1618	1812	606	1043	1956	1179	2116	548	290	666	776	1135
ACACA	3672	4859	4544	3268	6641	5234	5738	6308	7440	3183	5593	6705	7733	5415	5789	2291	3935	4800	3678	3087	5457	5897	6202	5986	4996	7455	3537	4755	5938	3679	5671	4596	5965	7308	2667	2630	6728	3505	8963	5482	3869	2658	2767	3940	6511	5206	3288	6478	4444
ACACB	414	50	706	127	165	60	226	252	171	398	1312	690	85	161	74	1698	378	298	295	421	135	294	184	167	156	360	539	206	274	420	25	131	528	259	213	62	229	304	878	327	374	327	530	580	645	105	227	134	176
ACAD10	1513	621	1943	626	794	876	841	627	776	1345	308	868	1182	1014	633	785	847	615	880	576	711	823	1229	861	706	1014	816	1399	1033	785	934	788	1268	1329	539	939	543	1190	2402	586	707	909	927	872	1185	1505	1839	1094	885
ACAD11	442	292	1867	180	560	626	1462	242	452	1035	497	316	442	1332	143	286	1154	200	942	560	393	1450	349	260	164	913	754	606	300	872	1664	189	3339	352	1635	271	707	314	376	539	216	379	435	725	528	666	1243	1341	476
ACAD8	1211	617	1891	416	673	566	719	611	617	955	1396	1060	695	910	477	794	323	548	1110	768	824	602	410	744	459	1489	1010	938	427	870	575	528	551	742	848	1017	506	680	657	482	583	721	616	355	1261	674	1414	1009	645
ACAD9	2488	2277	1512	1568	2358	3022	1964	1905	2087	5227	2852	1458	2323	2200	2400	1794	2001	1045	2278	1901	1758	4804	2166	3070	2109	2870	1816	1277	3389	1436	3128	1880	3560	1617	2853	1736	2179	1728	2607	2089	1729	1914	2038	1870	1753	4521	2683	2702	2483
ACADM	2109	1399	2205	1237	818	799	1405	1580	1264	658	5118	1746	1306	1342	1058	2978	1187	1501	2474	1647	2634	1900	1360	1344	1654	3988	1888	1882	421	2341	1704	974	1712	2321	2194	1262	1659	1188	2061	985	1418	1243	2243	1786	1844	2050	943	1559	1960
ACADSB	246	271	1820	555	385	499	524	408	869	284	1654	1020	795	601	272	1043	992	857	1179	494	265	463	343	338	589	3806	245	235	963	900	967	258	556	873	992	622	445	304	972	922	432	548	453	357	801	1516	526	279	646
ACADS	1523	239	762	741	451	744	690	386	488	2743	2014	724	1632	901	475	1426	1152	581	963	563	444	906	1372	584	660	956	861	424	1472	628	867	534	1110	768	506	1462	658	616	975	671	721	550	912	519	1116	1664	1092	734	1020
ACADVL	12026	6390	20531	5498	4837	12939	9073	10496	6625	10848	14141	18241	10236	4816	5444	10355	10880	9307	10716	11177	4897	7059	7866	5506	4989	8563	14060	11886	8674	9582	8674	4431	9708	3910	13818	6671	10414	8449	4383	9540	7493	6077	16128	10305	11792	13474	11095	11107	5775
ACAN	9	33	857	203	117	195	103	97	148	166	40	84	137	22	486	50	111	1	62	2	114	8	30	56	166	17	57	269	55	73	33	374	146	163	29	72	146	124	60	170	46	413	69	216	88	19	15	20	658
ACAP1	948	99	60	531	258	209	248	231	288	627	79	522	228	149	453	1190	227	2630	838	1168	619	696	465	466	185	208	358	359	297	277	133	489	230	300	908	287	314	375	459	175	991	177	1111	159	774	611	801	275	647
ACAP2	6093	3408	1941	5096	3675	2716	6576	4514	4221	3809	9291	7295	3808	3758	4721	2725	3175	4135	4420	3474	2466	12922	6839	3398	2683	11954	2668	3496	12401	7164	4658	2716	16245	5290	8270	4114	5304	2566	2952	23499	3413	3871	5206	2496	5363	8519	2938	3919	5147
ACAP3	2548	3466	2277	1539	2586	3483	10295	1962	3921	3292	3898	2094	3421	3418	1351	1464	1844	2284	2479	3105	1213	2663	2030	1522	2260	3989	2236	2369	935	3858	5944	1956	2915	2354	1205	1452	3279	1639	759	2303	2155	2233	2516	1645	1497	4905	3427	2680	2273
ACAT1	1074	688	2564	1193	726	1215	902	991	780	3079	2241	658	1133	884	1247	2314	1103	931	2126	1904	900	915	1099	1472	1163	1070	2463	2728	1444	1481	953	1377	895	820	1540	2142	1182	1397	3111	737	1084	957	1155	1058	1070	749	2188	1477	1148
ACAT2	4749	2422	926	1881	1548	2173	1722	729	2910	5030	1513	2327	102	1681	2280	758	4635	1717	4043	1457	1215	329	1723	3213	2052	2565	940	2245	2586	1956	294	289	2887	2413	4170	2088	3805	1805	1570	1402	1126	1037	2127	989	4294	5390	3402	1690	965
ACBD3	1738	5234	3114	4380	4022	2726	5747	5524	3797	3161	5290	5034	2995	4273	4851	3589	3986	3972	6087	4577	4654	3766	3846	3748	4766	4065	2950	3877	6017	5472	6093	4002	3043	3916	3348	3503	6087	3190	6995	4509	4863	5038	4248	6211	3663	3647	2149	3584	4363
ACBD4	169	74	510	106	227	245	92	102	161	678	205	231	174	139	57	122	153	272	155	133	95	665	333	153	106	392	220	146	117	175	143	129	69	151	151	158	94	72	214	173	103	91	163	243	232	163	337	232	99
ACBD5	829	1878	907	1347	1335	1170	959	919	2274	1181	4345	1405	1407	987	1041	1439	1666	1436	1874	1261	1294	1304	1584	1868	1061	3241	1040	615	1569	1430	1590	1229	866	722	779	1001	1330	1115	606	1208	1383	943	946	768	1400	1335	708	1237	1471
ACBD6	1194	1044	996	811	925	990	980	677	1059	2440	969	612	991	1044	616	639	2628	697	1223	687	1197	1913	888	664	1207	1127	1226	1538	895	1188	1217	945	606	1160	1487	846	1184	538	1354	1052	470	819	815	1615	797	953	1500	680	976
ACBD7	492	16	24	55	59	114	18	14	46	187	38	428	18	11	14	3	318	29	116	10	17	177	76	33	19	369	119	38	41	10	50	70	12	45	274	19	5	19	32	2	19	21	195	46	704	168	81	19	13
ACCN2	156	199	545	81	176	141	85	75	336	250	263	116	75	186	205	104	296	24	80	154	222	375	191	148	59	105	123	496	277	121	81	110	486	331	27	53	53	278	85	336	149	173	56	172	38	143	160	134	109
ACCS	203	146	225	234	107	467	124	153	260	569	113	179	341	320	27	48	307	117	298	478	160	214	124	86	41	341	624	167	74	246	283	129	114	102	111	128	142	95	152	304	43	58	112	118	43	238	548	860	112
ACD	736	1009	802	1428	896	1215	945	603	959	1315	442	1122	1032	1217	750	788	1022	1697	1076	742	1492	655	1620	1898	1207	1020	913	956	480	1142	1597	890	1103	1405	578	1441	1640	1407	1488	642	685	945	544	1339	907	1837	1334	1343	671
ACE2	617	191	75	228	479	193	11	55	290	155	100	15	654	618	48	360	107	6	333	403	617	133	240	323	99	1612	84	0	864	48	1658	272	21	272	45	625	168	425	131	1255	376	12	29	5	13	383	527	0	401
ACER1	0	50	0	21	96	30	0	93	2	0	0	0	33	0	61	0	0	12	6	59	5	0	0	21	0	29	0	0	9	0	5	7	0	17	13	0	6	0	0	0	23	0	1	0	0	4	11	2	0
ACER2	46	268	196	83	178	110	102	150	114	0	461	216	119	101	269	82	1069	68	78	58	264	71	715	193	67	222	32	68	668	72	130	292	86	137	29	101	27	183	257	430	112	172	92	23	229	281	15	266	124
ACER3	1002	1866	942	1235	481	1054	802	1290	1324	1092	758	1850	1653	1513	1455	1443	2502	999	1047	1034	1582	243	2322	1458	1440	1195	660	553	836	829	906	5341	718	2300	766	1930	714	1730	1514	1221	1337	1374	624	1370	773	727	3988	2321	1364
ACE	351	316	1465	1894	295	104	697	1111	332	138	496	561	260	225	2536	1554	450	422	270	578	1114	280	580	757	626	386	250	622	972	1774	106	2030	578	399	424	207	473	1240	561	563	891	1169	2377	375	592	202	172	471	1702
ACHE	78	152	37	145	40	155	71	82	164	14	1942	86	15	25	48	6329	120	176	128	358	174	21	249	90	87	13	261	29	54	80	184	27	24	44	822	59	30	937	112	38	60	147	165	190	213	61	19	86	41
ACIN1	7866	5553	6599	5151	8143	4878	7617	4493	5926	4806	4264	6435	4213	7508	3142	5209	6425	5566	5944	7267	6694	6603	4204	4094	6871	6169	5329	6778	8258	6887	7522	6196	5082	8654	8667	3477	5539	5749	6485	9229	5454	5309	9322	7627	6342	8080	4592	8431	4732
ACLY	4959	7332	4726	9767	12429	11779	12889	9716	13345	6407	9457	4250	10028	8022	8381	6532	11200	9253	7812	5941	8701	10131	6637	9073	9353	8300	4812	10112	12568	9283	9911	10936	6471	8870	5064	6471	9087	8583	8033	10869	8431	7702	4704	9207	4941	10837	2293	10335	4728
ACN9	328	501	1387	357	365	618	232	491	704	928	874	205	428	418	172	120	547	550	943	317	369	391	393	293	476	507	397	661	527	322	480	158	291	313	436	223	742	197	335	456	195	595	395	526	278	700	383	633	410
ACO1	2133	994	1939	2009	969	935	2078	2296	1057	1025	2389	1747	1903	1527	3595	2399	2949	1127	1043	1224	2368	572	2185	3270	1972	953	1501	3607	2739	2422	510	2695	1311	1182	997	2138	1101	2510	1817	4539	2825	3419	2983	2822	2862	3028	1814	1751	2149
ACO2	5732	3374	7943	5778	4172	2932	4383	6133	3391	3479	8437	6978	3184	5524	6507	10590	9392	4380	5311	4176	2976	4312	3401	5165	4358	7107	3841	4496	9132	7072	5980	3398	6899	4390	5718	5561	7844	5647	4826	4876	4570	5968	8661	4072	10103	7855	2448	2288	7222
ACOT11	466	3007	1375	1066	2615	2731	778	1099	940	1377	195	595	1669	2209	1250	672	253	788	266	508	963	769	1345	391	1009	1876	439	75	250	683	1033	1197	529	1087	419	1361	1304	559	1479	222	922	603	463	203	283	1194	1065	636	594
ACOT13	2985	1169	3048	1255	1541	1878	1120	816	1199	1674	809	846	2169	1642	1247	1110	641	718	721	914	766	1738	1796	1827	1026	1924	1523	1148	2490	1035	1916	1868	933	888	1587	1251	1426	1135	796	388	1241	1104	521	995	771	1191	2637	1236	1447
ACOT1	428	492	543	322	536	345	626	261	221	104	247	195	425	240	419	281	522	382	146	333	476	370	204	377	414	474	2625	1107	398	362	366	1503	219	400	212	395	247	249	634	1196	242	489	503	538	602	449	186	335	266
ACOT2	365	572	421	250	642	378	565	270	324	417	226	168	363	244	417	278	332	403	160	286	483	353	264	287	662	548	1321	936	352	311	331	1015	194	672	150	360	278	323	532	908	266	372	230	615	425	522	198	438	277
ACOT4	216	316	56	48	118	80	63	52	84	263	28	84	182	121	55	27	85	52	39	50	200	166	88	120	215	52	116	110	33	40	84	135	29	131	41	224	45	43	265	130	63	53	99	103	110	199	75	92	33
ACOT7	7393	2731	37381	6912	12693	4759	3964	3294	4853	4888	3935	1743	2804	4643	6055	2993	2034	5011	3459	2785	4866	2818	8589	11107	5962	4422	1732	1326	3140	4507	7407	3421	1348	5698	3313	5136	6160	3340	2127	1419	3101	2930	4166	2798	2369	4453	3356	4111	3466
ACOT8	902	923	829	800	731	1109	695	511	704	3742	437	542	862	816	803	674	333	450	730	698	538	743	1144	962	670	483	963	514	843	446	702	611	373	621	727	832	755	1124	467	261	688	650	672	565	957	926	2876	877	801
ACOT9	1881	2220	1590	2194	1880	2102	1708	897	2097	2735	1275	884	2467	1837	2124	1771	1143	1087	1084	1328	2825	1185	1804	1800	1168	907	3680	2835	986	1358	2801	1481	1583	992	1085	2014	1423	2233	2610	1162	1209	1965	1283	2133	1272	1101	4503	1336	1592
ACOX1	2839	2359	3359	2053	5841	3206	5131	4389	2661	1892	3293	5962	4429	3322	3105	3137	2430	3152	7098	3592	2061	2277	4347	2693	2684	9059	3572	3561	8045	4129	3036	3195	3653	2610	4129	3511	2288	1913	2263	3616	4126	2361	3805	2708	3288	2899	3139	3027	2661
ACOX2	41	28	97	101	38	27	65	38	25	47	44	13	32	33	93	77	27	60	57	64	41	30	22	24	64	58	18	45	21	93	59	19	29	40	4	58	53	27	112	20	33	93	17	23	21	46	69	16	64
ACOX3	1123	1336	664	439	1858	822	823	856	548	1998	598	807	392	783	823	713	192	853	901	1585	925	478	459	1042	1379	896	656	435	600	690	1214	717	219	650	812	1147	483	1045	432	341	1256	1096	627	948	1203	871	2122	978	1080
ACP1	6957	2289	3189	3106	4548	3930	2433	2153	4085	4843	4878	2682	3878	4306	2372	2305	5693	3992	4726	3753	3171	6105	6237	2581	3607	3132	5465	4316	3924	3228	2976	3059	4304	4345	4639	3121	4480	3140	2557	2729	2406	2502	4035	4668	3154	3624	6936	3185	3476
ACP2	3351	2470	2066	2871	1820	1208	1869	1963	1363	1390	1760	1525	2292	1824	2254	2121	3568	1123	1852	1940	2735	1982	3474	3058	1230	1775	2723	4273	1611	1925	982	3257	3663	1474	1757	1572	1092	2767	1413	2263	3102	3583	3577	1706	2464	1092	2332	1340	2826
ACP5	8802	2067	1107	9066	12137	4487	2996	2531	3668	7059	2154	1528	6329	4787	8437	4866	4592	1990	1732	6521	4394	3504	7662	9222	4901	1722	5032	2059	4446	6920	2084	8815	2287	2315	4023	1748	3195	7177	1813	2287	6186	2830	16074	1433	8400	3002	6130	3606	7004
ACP6	780	156	472	96	202	254	488	127	100	1036	184	512	452	191	44	111	928	275	328	188	137	583	199	186	93	734	218	329	333	324	464	312	150	184	403	273	92	179	144	371	132	117	136	311	282	536	636	142	329
ACPL2	913	96	615	401	454	897	516	888	92	673	707	1549	268	579	337	232	1334	278	763	278	132	1477	246	359	348	1020	534	426	818	331	414	202	3182	449	7094	1267	509	273	618	1224	461	1186	996	709	1586	976	320	212	312
ACPP	458	408	110	247	605	816	107	1657	363	818	523	151	677	334	842	52	586	186	1222	1488	104	913	384	586	132	713	285	9	2682	332	440	502	2214	68	1266	281	336	71	8	536	735	202	253	67	183	575	1726	530	779
ACRC	64	36	33	8	165	25	45	18	69	164	49	42	19	61	315	8	10	15	54	37	27	74	12	15	27	26	47	71	9	17	41	28	103	34	16	12	86	18	18	29	13	10	20	36	37	7	86	87	15
ACSF2	746	719	271	345	1865	582	810	456	424	1414	192	589	504	406	383	326	208	342	1018	534	988	961	440	764	450	284	1161	694	173	384	941	615	224	320	454	897	200	820	129	273	423	527	647	1844	1551	575	2120	655	375
ACSF3	1587	764	836	1336	863	999	1031	738	775	1441	604	940	1045	1074	592	1052	711	1234	845	794	908	978	997	1352	780	933	846	1053	830	795	1121	455	710	831	743	1188	466	1199	891	643	946	973	557	1169	493	1385	1027	743	902
ACSL1	4574	3748	2063	5749	21721	8114	4059	4957	3343	2426	10858	1557	3951	1650	9490	7567	13150	3011	9920	4173	1241	7888	2725	3284	1262	1817	2591	3058	6810	3564	5111	7008	2756	2089	3329	4039	5514	3821	3419	2922	5824	2773	4288	3271	1966	2454	2495	1874	2852
ACSL3	3916	6810	6763	5239	10385	2609	5761	5858	7072	6944	3028	2979	2981	6912	6547	4919	4278	4892	5040	7280	4209	6810	5258	4181	3637	6121	4917	4808	4866	5435	5114	4166	4911	8028	6304	4992	5516	7759	3403	6728	3484	4964	3648	5761	4798	5965	4182	2902	7597
ACSL4	2034	8721	3601	4289	1473	2332	3914	4365	3708	842	926	2268	2524	1847	6362	6425	3830	3857	2525	7244	9253	1663	2882	3808	2679	3246	3095	3842	4637	5641	1742	5263	2798	8978	3690	5082	5738	6528	6978	3846	5490	6264	2867	6547	2472	3139	2230	5361	2579
ACSL5	2063	502	2362	1151	1111	69	426	898	385	527	470	1097	3072	1890	961	2965	664	1268	3482	1790	2966	2438	4575	2746	333	1737	2036	474	395	739	43	3706	314	464	1169	1604	311	2039	2013	306	3150	216	980	771	1036	716	2209	1265	3351
ACSM3	72	28	45	30	46	61	54	26	10	130	16	169	68	14	15	27	40	80	59	53	21	54	37	53	31	34	66	83	110	43	20	40	43	18	13	17	10	15	51	28	33	25	125	96	46	64	15	13	33
ACSS1	2191	286	215	463	627	582	1449	653	521	803	2367	2391	1308	1281	436	1535	1954	1138	613	818	1131	1906	1228	665	400	4519	1082	817	1303	1086	483	647	7435	2911	6871	1983	1861	548	809	1756	836	655	1530	436	2181	1540	1953	905	1348
ACSS2	1192	1401	1443	1796	1108	1433	805	1239	2337	1415	2830	1014	2184	862	1578	3321	1963	1349	3976	1447	819	1505	1732	2460	1092	3040	1072	697	2904	842	1587	1836	1710	2168	1099	2345	1396	913	1514	2789	905	944	1215	1234	2531	1234	4073	1345	2107
ACSS3	6	15	56	85	24	11	72	257	18	0	60	27	42	18	50	86	609	39	17	60	24	5	32	54	16	6	58	49	21	137	5	62	71	12	9	87	33	66	5	75	46	104	11	46	29	8	0	19	69
ACTA1	7	3785	195	305	13	106	1332	2524	2879	0	194208	3	33	7	74	218688	653	29	0	3606	27	5	4433	2662	26	1	5696	7	7	3138	17	120	7	150	2	4	5	29381	11	7	421	2970	2695	54014	15	3	24	244	13
ACTA2	1684	886	19416	13220	2064	3464	16663	14885	1718	3325	3506	4603	10971	1895	6428	6039	1872	3632	3054	4269	1530	2276	1478	6264	3119	1093	25844	13097	2234	16390	800	10122	12255	1850	2161	6231	3800	5766	3207	4466	6819	41334	3418	66550	10664	850	920	2644	5209
ACTB	194208	341697	218688	233807	176731	341697	176731	205489	341697	108069	233807	303406	185235	461477	205489	205489	303406	341697	233807	150324	461477	250627	558601	400332	303406	79853	250627	461477	218688	274603	341697	341697	218688	341697	341697	461477	400332	250627	874738	558601	205489	400332	700115	461477	558601	303406	162262	558601	185235
ACTC1	0	7059	1923	447	17	357	2223	3362	2975	0	27068	3	19	12	191	105779	1297	1	6	14309	17	3	5290	7271	6	0	18670	0	9	3974	3	133	15	434	0	6	3	32425	16	2	492	7393	1010	23894	100	0	69	1115	9
ACTG1	176731	150324	185235	194208	162262	250627	218688	162262	274603	233807	115549	250627	145658	341697	124917	140816	400332	461477	400332	185235	341697	169281	176731	250627	250627	250627	274603	274603	341697	218688	150324	218688	205489	274603	400332	400332	303406	218688	274603	341697	145658	156299	205489	274603	341697	400332	136394	274603	121647
ACTG2	50	129	374	933	76	335	289	323	76	626	126	82	188	249	651	381	79	46	134	149	111	35	80	288	102	87	1050	106	111	1618	40	767	581	98	62	119	146	668	632	108	219	2215	218	35531	1608	38	76	108	221
ACTL6A	6867	3622	2153	6096	3999	4149	3610	2996	4704	2166	3821	2805	4127	11519	3362	1913	6798	3660	3931	2628	2332	7662	8891	5051	3989	5450	2910	2521	5472	3387	4577	2608	8325	6414	7038	4770	5346	2765	3065	11394	2178	3755	3063	4843	3705	10516	2227	4660	3000
ACTL8	0	0	0	9	2	35	0	2	11	20	0	0	7	0	0	0	18	0	211	0	5	14	12	3	11	39	0	3	12	0	14	23	0	0	0	8	0	0	5	99	0	0	0	4	0	536	0	0	0
ACTN1	10695	44615	11832	32707	30632	27353	34052	28731	42338	2769	6895	4816	29271	24747	27923	28024	10178	40616	10284	19675	47216	8114	25844	23499	34687	11739	25759	18951	7656	33900	29824	50936	7168	40378	5690	22057	22173	41581	28317	13238	27263	55413	7632	72388	8394	10169	8920	61653	17700
ACTN2	11	2454	383	101	5	55	427	1749	1022	0	76490	2	3	5	51	95828	381	1	23	3180	50	2	2076	1115	1	35	2157	2	8	1832	3	46	1	60	13	2	5	13256	11	2	226	1194	710	4673	33	2	54	303	5
ACTN4	25442	44929	34052	32023	24820	24245	34996	33589	46507	5974	35179	37975	32999	33144	33750	24747	32852	39673	27628	27353	42593	13938	39673	26887	24245	30043	30867	20087	30278	31245	42338	30992	22720	40616	17877	44008	35360	39673	51364	49025	42593	34368	27164	51364	43731	42338	14500	29052	35179
ACTR10	3413	2662	2485	2718	3909	3150	3804	1971	3940	7360	2456	1792	3990	2943	2802	2230	1647	2968	2279	3239	2137	2050	2067	2502	4487	1771	3380	3211	1903	2594	3027	2603	1490	2882	2265	1837	3282	2648	1563	2525	2331	2608	1513	3149	1913	2887	3601	2268	1811
ACTR1A	3979	7943	9982	8276	5425	6365	6547	6736	8474	8108	7527	7249	9614	9222	8355	10187	3572	7455	6404	8234	6291	4641	8468	11248	11188	6610	11297	8863	4491	7707	3843	8468	3603	6431	7051	4227	5519	7426	6349	3573	7374	10140	4941	7749	9051	4301	10869	11913	5444
ACTR1B	2310	1333	1934	1795	701	2397	1600	1890	1445	1154	3789	3176	3435	2345	1654	2762	3055	2061	1616	1537	1617	3129	2714	1365	1089	1629	2470	2115	2725	1836	2386	1992	5309	1263	2477	3514	2127	1565	4258	3312	2210	2332	3397	4550	2227	3677	1733	2498	3337
ACTR2	15415	13997	13400	22472	13978	14956	21668	19854	21940	8701	14457	15121	20988	19376	19547	18871	15966	26538	23563	18629	25050	13565	29591	17390	15025	15291	14908	17158	26270	23758	12476	35885	16696	22656	16272	23434	18058	20483	16663	16331	24245	22847	20784	18093	17221	18093	11941	35531	21360
ACTR3B	253	150	630	147	174	422	157	192	374	281	534	99	112	409	131	127	414	166	222	162	180	279	145	188	286	532	556	482	227	207	276	155	379	437	455	195	409	152	544	202	82	231	207	659	165	252	227	488	135
ACTR3C	56	90	46	7	113	28	33	54	27	400	119	150	44	69	60	28	66	17	44	86	93	91	92	86	41	170	76	44	44	10	23	133	45	75	49	83	49	37	76	26	41	21	96	57	153	41	175	102	9
ACTR3	12067	14701	9283	20428	8480	17126	20087	18241	16390	18432	19854	13546	19376	17700	18994	16510	23170	21668	19072	20988	20330	12039	22351	11779	14956	18203	18589	10837	26619	21772	17221	23758	15727	13957	18166	19332	29591	15002	13273	26102	17290	17126	19675	28117	15242	20730	16758	21668	26793
ACTR5	403	720	313	470	682	682	511	260	647	944	387	362	506	496	360	274	142	430	432	496	667	466	421	2083	846	715	350	516	696	225	482	513	1172	905	529	593	428	919	530	260	303	339	384	496	494	811	1349	631	475
ACTR6	1670	583	826	748	1010	1037	1037	552	1090	1663	1003	727	919	1115	680	719	1265	920	1311	1230	877	1447	1494	967	840	1809	863	1029	1181	579	902	1038	785	916	1020	1094	1061	741	772	776	709	770	980	1047	1321	1348	1005	1043	938
ACTR8	569	953	1098	793	629	850	866	633	485	1392	1037	844	770	702	826	705	384	789	731	933	1075	815	686	659	748	764	896	858	1053	554	520	893	572	689	587	692	406	789	754	919	911	1028	1019	922	704	1256	1306	795	905
ACVR1B	2349	2410	2993	2362	2696	2749	1982	2698	1800	1306	3011	4265	3341	3376	1858	1581	2325	2215	2257	2015	2762	2167	3986	1530	1454	2396	1437	1168	2734	1950	3293	2048	6740	2484	1220	919	936	2356	1766	3213	2611	1699	1901	1651	2682	1396	1750	2075	2176
ACVR1C	143	130	381	293	107	180	677	103	126	497	478	183	555	793	322	55	400	126	385	42	301	92	149	234	211	402	386	199	375	187	498	75	427	105	155	356	259	190	35	48	86	549	155	28	66	230	92	287	171
ACVR1	1099	2150	3054	2656	1771	2116	7983	2914	1775	1112	3694	1957	3701	4035	2614	2511	1882	2150	1055	1976	2428	938	1532	2784	2486	2297	2882	3094	3176	5225	2758	1724	2404	2010	819	2748	3542	2694	1503	5017	3084	6565	1916	3172	1608	1711	744	2496	1785
ACVR2A	521	598	1861	714	145	568	1412	886	357	1276	681	1114	915	425	247	607	786	624	510	739	351	1029	227	556	397	692	715	863	1572	606	500	501	1403	700	1118	1017	778	446	433	2316	648	871	620	601	777	807	1188	424	433
ACVR2B	210	319	440	208	265	236	322	364	309	388	682	401	329	225	206	496	500	240	172	144	308	519	436	253	347	369	293	434	324	168	476	388	583	477	239	410	159	294	651	930	165	465	459	588	581	459	324	349	236
ACVRL1	442	372	1238	1357	565	187	995	1270	579	933	585	487	482	395	1498	1923	412	938	449	748	836	455	560	534	740	444	835	1905	1049	1486	154	1358	919	505	1308	248	769	1389	786	716	1198	1823	819	1062	565	274	356	724	1027
ACY1	850	1269	8183	448	390	686	619	773	590	985	1662	1034	1360	1077	740	669	979	906	901	586	978	1348	1630	742	1089	729	757	1141	985	606	1105	2594	531	1312	460	3553	732	775	1866	440	623	664	1619	744	573	2697	1827	1225	1262
ACY3	182	9	326	30	65	87	13	7	47	0	15	35	64	76	0	68	217	64	136	49	191	62	292	107	57	2	41	19	15	37	33	172	9	3	17	10	42	18	113	30	16	6	9	2	60	34	54	11	40
ACYP1	518	275	422	123	449	344	188	76	785	788	119	121	253	310	129	88	305	168	471	284	209	976	278	225	290	190	315	192	103	192	818	126	77	256	441	171	601	122	68	158	89	75	178	328	445	548	566	376	177
ACYP2	380	227	817	127	180	441	167	101	206	474	322	258	578	285	204	647	146	93	313	214	173	127	246	263	264	238	772	75	192	91	188	198	90	141	183	219	209	177	57	52	237	151	134	55	153	418	425	155	184
ADAL	296	628	499	286	288	359	188	214	438	551	347	399	495	369	195	528	197	168	140	211	140	387	430	370	446	383	250	380	313	242	243	190	542	309	329	355	331	265	85	178	139	226	379	134	354	297	531	439	485
ADAM10	1926	9283	3044	8425	5045	2565	3930	5096	7431	1545	6442	6899	6274	5387	6763	4922	9540	5336	2666	3032	1914	1803	5485	3355	4181	5260	1569	1978	5178	6607	3094	6435	5995	4163	1513	9268	3348	4691	3708	6121	6690	5380	3208	3793	3601	2631	555	5905	5509
ADAM12	747	862	17527	10084	1479	2155	11886	19902	1373	278	2245	2108	5867	1417	11297	5666	2174	1079	1580	3269	949	3057	1161	4010	3456	361	8074	12054	1123	14862	619	9901	8149	1524	556	3001	2495	9590	1172	1154	10590	40854	2125	10848	737	205	306	1342	5950
ADAM15	12922	13699	8200	7469	14349	8080	5442	7687	15966	8282	27532	8228	8756	8694	11519	8137	10457	10475	8544	7713	11118	16048	11443	5324	11211	12568	5199	4091	16074	14521	23367	10047	7450	11345	4118	10335	4833	7855	10038	6569	7512	4899	4607	7547	5835	12152	6504	5983	14724
ADAM17	1246	2471	1261	3274	2631	2586	2382	3002	3486	907	2739	2249	2920	2758	3989	1952	5677	2775	3561	1757	3216	2711	3589	1957	2187	3032	1458	1931	5490	4179	3099	2959	3217	2553	1014	2563	3519	2577	3392	3462	2806	2466	1365	2521	2248	3009	590	4702	4466
ADAM19	1929	925	1465	3891	1374	1227	2712	4953	1219	132	2129	5917	1335	2004	7155	3269	1300	3062	947	1853	1706	432	3397	3584	1402	149	2516	5290	913	9656	2459	2766	1051	614	7562	718	1099	6294	5230	1289	6160	9794	8920	5038	4901	612	419	1242	1863
ADAM22	28	15	42	18	2	10	34	80	4	0	32	475	7	3	23	39	115	25	0	11	0	5	47	6	9	42	13	57	11	51	6	3	53	22	28	48	11	22	34	18	20	56	93	52	346	85	0	10	6
ADAM23	523	66	2190	895	114	847	616	728	44	730	347	4525	441	1167	544	469	5078	118	87	361	29	466	52	743	140	5775	290	1096	2129	745	363	84	7025	94	1267	457	1966	731	178	3184	1485	492	2535	120	919	509	482	85	22
ADAM28	812	97	139	81	91	177	151	300	56	222	64	2256	795	140	415	341	699	715	406	150	67	503	117	206	89	52	178	194	140	607	66	43	982	78	505	721	334	228	77	1347	692	44	400	29	733	526	118	70	1290
ADAM33	55	22	252	100	183	63	241	256	157	32	155	90	109	172	307	527	4	126	152	331	47	114	38	109	107	198	115	284	203	381	2	155	514	87	68	48	26	140	30	193	206	214	80	190	63	64	58	183	254
ADAM6	274603	8829	435	35706	10526	1481	28424	4404	20132	22002	1298	874738	25126	195	2174	1179459	24041	1179459	140816	400332	54014	1179459	14839	37002	49773	50546	185235	145658	274603	25363	1026	16851	17427	43433	874738	14885	874738	4302	150324	303406	176731	81170	23758	400332	1179459	128341	19503	24456	303406
ADAM8	1294	4612	3729	4882	1639	526	804	680	3538	1330	1585	8628	1475	1264	4888	1705	895	3694	6709	1783	4133	3330	3486	829	2062	981	786	578	557	1639	4093	2572	557	2529	4658	4002	1686	832	1650	506	2236	1345	5349	1450	4273	675	2293	4890	2247
ADAM9	6425	9117	4311	7775	5519	7497	3526	6102	13957	2594	5595	6247	6569	4539	8217	4555	5911	21619	6428	3657	7374	4245	7522	3592	6595	39910	4240	5452	6080	13662	14309	10094	5928	11941	7029	20380	11968	11260	11457	9369	7849	9268	5815	6001	5712	9597	3578	6156	7299
ADAMDEC1	880	5	7	683	288	25	728	371	210	64	93	79	192	135	1609	427	357	436	167	1624	229	712	170	1071	217	49	677	1096	79	1390	5	283	170	72	2088	41	651	892	39	220	958	22	1958	1	1003	160	97	362	3259
ADAMTS10	86	33	309	188	193	62	447	376	126	53	141	453	221	211	225	200	30	177	218	221	106	119	73	98	131	98	383	190	110	496	29	201	282	68	161	115	172	190	44	133	233	637	296	643	140	41	52	372	214
ADAMTS12	5	543	1272	1959	216	69	2205	3728	267	16	407	383	459	110	3297	596	89	127	100	136	272	18	182	288	154	80	96	400	380	1697	36	2493	1623	380	10	472	112	1506	180	957	2004	5795	159	801	91	21	40	250	558
ADAMTS13	38	22	130	34	134	132	218	26	71	42	122	87	59	290	25	88	185	51	222	100	66	243	25	72	34	24	155	406	46	91	132	39	180	15	86	22	31	45	7	125	26	66	184	49	44	31	54	49	47
ADAMTS14	178	225	1874	902	581	567	1594	830	752	66	119	144	686	869	912	609	322	107	317	391	247	153	117	381	479	107	875	1091	71	2813	194	1070	858	256	167	464	319	2115	171	330	570	4630	556	1547	255	323	87	1194	325
ADAMTS15	26	238	5	123	265	137	104	160	188	0	19	69	37	1045	350	153	114	298	18	19	1111	0	92	592	508	15	146	6	18	435	381	433	105	12	13	35	211	631	4170	103	599	713	60	27	17	13	0	327	50
ADAMTS16	11	4	133	319	26	13	188	237	1	16	140	36	19	23	56	58	0	2	21	133	3	6	14	118	27	0	330	2536	0	349	0	142	9	0	178	48	24	114	11	37	45	164	13	199	31	0	3	0	8
ADAMTS17	122	64	56	100	290	19	158	160	60	20	160	542	98	78	87	71	321	59	100	89	174	59	56	39	112	849	35	61	203	85	101	66	688	330	310	409	35	45	282	69	106	89	936	145	361	104	65	82	78
ADAMTS1	459	2276	2382	3935	646	1870	1224	1516	1321	332	1575	940	1855	357	2474	11211	3885	4812	1681	6464	3123	692	634	1065	1000	1667	2288	4901	1911	5870	412	864	1751	1619	1839	3350	2004	4866	1729	1858	2665	1818	579	9864	1579	2528	435	1895	1752
ADAMTS20	0	84	125	14	0	43	89	0	0	0	0	0	91	2	3	6	62	0	93	0	137	0	2	0	0	162	58	23	18	0	63	0	250	84	11	80	19	1	24	86	8	0	0	0	0	0	0	21	114
ADAMTS2	128	207	2372	5721	911	482	3475	6855	854	0	896	827	994	407	4575	3795	263	229	472	1541	547	273	469	1354	902	237	1402	1003	568	3397	96	4007	3700	745	69	2157	995	3762	452	4224	7076	9648	1080	2226	363	170	46	520	3549
ADAMTS3	7	335	117	45	40	100	43	273	194	129	33	197	20	74	144	56	24	70	23	17	22	14	6	21	193	35	195	128	99	79	92	78	18	38	102	39	80	46	167	30	68	117	225	61	6	15	23	144	82
ADAMTS4	266	1073	2130	3169	1518	317	2034	3917	1176	66	232	215	790	489	3285	7617	2298	1225	1336	2811	824	421	1233	1018	1062	346	1260	2388	1160	4694	344	1859	761	834	800	1115	945	1508	2813	650	1373	4213	410	5827	548	288	105	1689	1982
ADAMTS5	42	334	1202	969	121	18	1068	874	341	50	158	53	365	43	178	605	311	127	129	325	225	100	186	166	234	51	288	4972	189	349	90	538	140	136	113	381	144	330	441	162	813	693	81	1019	238	27	74	313	500
ADAMTS6	61	76	275	121	97	108	203	128	103	0	53	30	64	115	285	187	39	65	73	64	171	49	39	83	154	41	276	312	40	445	151	132	74	96	28	118	21	333	442	54	87	583	48	346	43	19	30	212	70
ADAMTS7	170	353	1149	1319	1080	296	1827	1652	652	72	345	918	2198	220	1562	714	856	319	268	628	273	136	371	497	884	138	911	2826	321	830	140	921	559	218	406	175	426	844	348	269	1832	3481	266	905	183	89	86	555	697
ADAMTS9	78	435	1275	830	280	18	627	1779	438	515	364	237	216	236	1202	2424	1158	1071	346	675	314	156	262	246	369	199	247	880	852	2367	157	1025	631	501	1086	86	585	1270	1814	2115	460	579	719	1410	245	178	145	831	1136
ADAMTSL1	10	67	710	273	40	10	302	313	144	14	63	27	222	66	432	151	248	112	110	82	150	51	60	79	36	45	36	269	83	320	16	332	111	110	85	77	64	280	464	87	244	165	135	187	56	25	70	135	209
ADAMTSL2	153	280	985	666	442	104	339	696	264	219	203	392	349	206	590	227	284	299	158	264	285	206	230	219	306	119	355	194	592	541	117	682	412	244	240	83	291	565	127	258	282	614	291	393	177	146	171	320	281
ADAMTSL3	18	45	744	93	63	11	58	101	401	0	124	10	56	33	9	211	361	165	13	39	14	9	9	21	123	1	13	78	9	65	111	24	4	27	8	2502	30	41	515	290	88	14	9	9	33	477	0	31	33
ADAMTSL4	274	13957	491	1105	621	908	629	1526	2344	441	10653	86	1734	625	2434	4078	451	372	1054	2108	5435	441	2467	742	1529	2154	2467	372	431	1382	5938	5620	277	1642	686	12039	278	2573	5758	1749	2342	1526	2215	6071	708	1119	4016	2015	2776
ADAMTSL5	135	2603	2554	301	97	585	343	290	996	154	1032	102	533	524	292	262	110	321	288	770	803	411	242	109	399	378	373	95	432	92	489	282	705	1004	104	875	71	295	668	898	463	467	230	474	42	1536	380	530	706
ADAP1	300	1223	2166	507	352	388	200	150	304	335	1102	919	740	994	347	608	735	457	485	529	384	215	3199	455	72	253	859	129	652	335	1911	379	95	1057	635	2852	640	1002	2309	488	423	565	529	465	244	209	498	95	360
ADAP2	360	159	209	1282	310	856	342	722	337	1005	821	159	492	296	1668	558	325	196	285	932	538	244	660	561	670	948	273	404	194	478	610	887	331	343	443	227	524	694	580	262	997	358	701	132	327	459	824	1068	815
ADARB1	327	1837	1647	894	1161	719	1334	1726	1617	1137	545	454	1483	547	833	1106	463	738	259	933	1820	404	1541	1189	1222	1213	1032	824	623	842	507	1197	786	1348	1288	976	433	996	520	342	1771	1563	720	1086	461	277	774	610	529
ADAR	24603	26270	10385	20330	16539	10913	23101	19416	23170	8891	23170	19589	16879	25442	10793	23824	20428	17769	16787	21308	32425	23294	16663	20834	21202	28731	12429	14141	16419	20784	15440	29052	20428	29381	15440	14123	15440	26184	20428	32425	27442	16448	19114	19155	20988	13798	10924	19503	30992
ADAT1	202	1202	689	892	464	427	713	833	608	803	443	935	567	964	660	718	650	681	467	218	791	133	526	715	419	774	166	426	449	560	688	661	583	855	78	458	484	701	751	466	643	722	330	730	282	522	203	1065	702
ADAT2	539	312	609	219	843	648	377	165	536	899	157	230	361	615	161	113	461	361	574	740	470	640	385	274	502	536	378	659	267	248	613	345	527	541	366	284	388	383	212	230	171	162	328	214	265	472	1456	684	383
ADAT3	270	99	89	96	196	188	101	116	227	233	311	313	108	165	202	63	197	116	274	247	91	246	77	116	443	128	104	244	404	103	143	176	117	363	363	30	271	62	91	243	141	65	163	113	125	327	397	126	157
ADA	1430	1010	273	1387	2063	1592	599	904	1383	1335	87	295	1241	2967	885	878	986	1160	872	978	1097	1502	6944	3309	1398	549	1397	913	921	1296	1374	633	1045	1192	2102	2911	965	1680	1730	128	816	724	324	295	688	1111	1195	1135	4108
ADCK1	431	347	459	212	338	430	429	195	428	608	131	202	848	539	202	237	209	178	631	236	275	237	254	423	336	524	264	389	559	297	374	295	148	276	166	93	377	185	242	373	195	148	200	361	264	448	260	444	259
ADCK2	1728	1415	683	1101	1329	1903	682	1196	2047	1749	2744	1122	1265	1517	1495	1040	2055	1314	1405	1074	1715	1436	1846	1372	1974	1653	1067	437	1874	1591	1226	1461	1559	1049	1155	1063	1160	1022	1718	1799	976	617	1534	1270	1357	690	1351	1837	1798
ADCK4	1552	787	1749	1150	1270	1306	1203	955	1205	1023	1022	987	1145	1102	776	879	1670	744	638	664	789	880	1486	937	716	1393	1531	1055	510	656	1250	695	1400	786	881	970	991	836	1380	1156	999	879	875	713	1095	1090	1388	908	1076
ADCK5	1105	569	670	373	746	942	452	242	854	1616	973	229	783	1361	592	625	618	809	761	477	488	494	1344	473	597	719	552	365	284	573	1330	562	538	868	344	464	729	896	592	640	418	359	269	547	422	1156	1461	942	329
ADCY1	118	70	88	94	345	184	413	161	346	36	160	75	32	140	76	824	431	70	25	35	98	53	32	141	868	45	67	785	248	116	8	156	114	793	39	170	111	98	108	114	53	174	130	89	15	31	77	64	76
ADCY2	3	123	37	54	0	41	109	201	100	143	1618	191	8	22	25	2767	185	20	16	225	14	38	219	153	6	9	279	9	11	124	6	18	967	12	246	74	61	307	1	236	36	604	212	374	19	2	0	142	26
ADCY3	1648	1226	1256	2004	1892	1278	2288	2476	4105	1488	5131	1730	1791	2450	2620	3159	4626	3093	1817	2021	4016	5082	3262	1520	3220	4574	1831	2011	2178	4496	2112	2955	4672	5516	1958	1468	4082	2695	2044	5218	1931	2470	2722	3127	2678	1750	1549	3607	3358
ADCY4	148	106	215	218	200	48	135	248	291	264	162	114	64	276	202	354	125	168	243	216	202	158	105	105	269	165	230	299	293	474	70	371	180	154	110	58	168	263	205	207	265	164	124	221	151	98	188	452	237
ADCY5	66	5	27	15	2	1	37	43	7	0	19	1400	8	8	23	50	49	59	23	16	12	249	2	23	15	118	8	20	114	100	0	28	69	8	2651	49	147	20	3	15	28	75	396	16	975	25	5	11	15
ADCY6	1101	391	1648	528	634	712	1070	1043	935	486	2195	2392	395	729	714	886	532	326	805	724	677	1299	237	400	346	1016	950	1200	449	1314	811	739	1377	221	501	361	303	399	1011	871	1036	1483	1550	1770	1231	440	466	737	894
ADCY7	628	1971	1346	3552	1911	2913	2475	2826	2742	1088	1176	1063	2604	3719	3493	2879	936	3245	2189	2166	3096	774	1486	2203	2034	1165	2720	1292	882	2135	2299	2792	1426	2403	1376	2049	2355	2946	3029	2097	4302	3205	2045	3887	708	847	1106	4221	2178
ADCY9	581	2415	932	1400	808	783	698	2081	1903	466	2538	2490	1194	1277	1066	2093	1025	685	883	896	2199	472	1686	822	751	832	610	744	1522	842	747	1542	1006	2047	485	1733	831	1025	2126	2472	1439	1315	1766	764	2321	853	685	1105	2048
ADC	240	43	140	231	212	77	646	192	235	219	109	686	171	379	87	166	91	83	155	464	96	60	128	391	133	28	341	268	21	425	252	102	222	90	500	123	184	245	39	88	223	316	797	335	666	86	59	143	119
ADD1	9964	22594	11558	9751	12026	12507	14329	14267	10226	12992	8306	13291	7775	14655	7318	15169	5314	15390	8171	11332	10435	4913	7637	13837	13778	5965	12677	9532	7567	12599	10891	13345	9185	11151	10537	12182	8022	12225	9073	8211	13327	15440	9803	10770	14329	7120	11211	18507	11544
ADD2	7	0	17	470	36	159	9	486	48	63	18	14	5	11	54	36	1035	122	11	9	52	10	19	18	22	15	592	121	103	14	301	21	16	26	30	64	531	29	318	598	68	18	31	15	12	161	3	5	1127
ADD3	2395	3569	3212	3003	4124	2493	2896	3206	1821	785	1521	7652	3352	2749	1931	3314	5696	4824	2877	2834	1600	12507	2138	3867	2827	3112	3175	1606	8368	6625	2757	2849	4816	7812	2635	8512	3979	2272	2722	13510	5361	5028	4117	2642	8355	10075	1932	1909	2832
ADH1B	13	0	0	1	0	10	4	7	50	0	491	5	0	0	9	937	12	254	24	482	0	2	4	15	0	179	2	0	18	309	0	1	0	0	0	0	0	415	1	1	157	0	6	0	235	48	3	0	1
ADH1C	11	0	41	0	4	4	3	3	1	18	19	2	1	7	0	21	1518	2	61	3	0	0	1	0	1	17527	0	2	46	16	127	0	35	10	0	73	12	25	3	213	4	0	76	0	15	207	24	0	8
ADH5	10065	5402	5361	9369	7483	10028	6507	4500	5959	4610	5297	7855	4610	8538	4153	4566	4256	5622	13131	5277	6607	11968	6365	6294	7557	7861	6783	12957	4792	4723	5192	6932	6660	5302	8694	9117	12628	6339	3569	4062	5911	4959	10981	5116	10075	7621	8312	2913	2550
ADH7	1401	120	68	815	1851	3056	142	2513	2236	99	256	4368	20	675	1525	36	9409	1675	3733	4500	128	4806	21	19	44	15833	8	10	6592	1088	1391	0	1013	624	1545	3216	15145	6	34	17949	1949	2	1472	6	1505	6759	1174	4	6
ADHFE1	33	62	295	20	102	11	71	11	18	18	269	55	198	107	5	396	268	48	148	108	48	199	27	12	109	58	154	59	23	91	150	21	31	4	36	37	107	68	24	16	30	23	21	78	117	314	212	89	78
ADI1	7355	2375	7687	3554	2391	3586	2004	2314	6202	9920	3636	4512	5004	3189	1738	3381	7977	3055	6547	4181	2714	8431	4812	2379	4796	7370	6251	3381	5385	2685	3475	3499	4835	5601	8355	4373	6071	2416	3618	2995	3253	2565	4048	4015	6633	5891	9794	2757	4496
ADIPOR1	7085	13436	9214	6895	10131	6752	7111	6595	6492	4626	10256	10197	9361	8802	7954	6372	15886	5295	7849	8595	10284	11236	7904	6843	8769	9892	5601	5008	6645	7823	13778	8443	4085	5727	6346	8131	9725	5669	8205	4959	7692	6633	6912	6247	7160	8017	6783	6023	9751
ADIPOR2	6127	5122	5462	5501	7866	9929	6464	9229	7313	5806	4040	5965	6400	8899	5302	3374	11687	5914	7332	5329	5165	7190	8602	6518	3331	6224	5986	5447	7713	3622	11766	6867	8343	9066	4525	6083	9322	5316	6798	5290	4721	6724	5658	9490	7954	10858	5519	8228	4193
ADK	1640	1862	1149	1459	3111	3467	1133	1094	2277	2411	650	1159	2231	2361	1347	853	852	1829	2398	1789	2388	1069	3433	2082	2711	2959	1856	1098	1229	912	1335	1738	490	1845	1010	1779	1680	1698	1606	655	1522	1238	609	1732	1644	953	4220	2017	1501
ADM2	663	190	99	131	173	132	96	321	116	571	548	1750	55	318	489	154	640	525	175	234	251	376	52	87	97	806	60	173	871	360	724	43	407	415	1402	234	798	24	207	565	198	211	1473	482	778	86	165	40	569
ADM	2164	6379	572	4311	5480	7877	3185	2399	1029	4814	4822	242	2700	1429	9929	1088	11622	2157	13546	5680	6121	2594	4273	1124	5230	1734	2925	1967	1669	1765	8783	1327	972	2194	2806	18203	2431	3833	3470	5073	1962	3063	2264	4874	324	8033	2773	939	1936
ADNP2	1735	1945	1314	1700	1697	1218	1689	2050	1341	300	1420	3079	866	1520	2472	1370	4480	2787	2977	1455	1366	2168	1794	1355	1148	1332	727	1667	3814	1924	1541	2391	2809	2265	2098	2470	1429	2493	3318	1813	2100	1980	2747	1306	3541	2383	749	2504	2101
ADNP	2779	7431	5858	4654	3877	5140	7085	6105	5452	960	3729	10622	5239	4447	3584	4477	4062	5470	5454	4278	6068	8097	5038	4536	4649	4402	2909	3972	6105	5241	5138	6621	5735	8635	6362	4772	4230	9829	5109	6267	6023	6400	8120	8368	9291	5387	2214	6105	8361
ADORA1	23	37	28	118	45	35	48	147	67	67	67	95	66	43	77	160	10	50	35	52	19	98	51	128	87	7	220	140	38	114	21	54	19	39	33	76	38	127	22	45	105	263	144	236	64	13	9	84	62
ADORA2A	321	72	107	269	142	36	124	177	176	386	201	322	85	92	1343	517	130	688	248	227	317	184	243	181	127	194	94	257	229	134	72	349	117	136	1794	71	228	145	232	117	436	183	658	155	512	161	168	255	302
ADORA2B	1150	1092	715	716	555	1789	475	2591	865	282	671	1037	389	971	500	578	1353	1535	523	875	1313	1328	1815	1575	1284	590	646	905	988	740	1457	855	1059	809	610	1997	1102	1175	3094	417	468	939	1197	620	783	1058	776	1052	660
ADORA3	673	84	57	471	295	184	158	131	95	292	138	55	299	79	119	127	50	44	134	515	219	698	308	239	102	35	133	568	127	72	36	248	113	36	40	37	251	865	41	113	474	358	72	39	117	48	198	33	200
ADO	1609	1301	1458	1367	1670	2114	1765	1964	1677	1657	1401	1444	1405	2188	1417	1272	2147	1706	1178	1672	1365	1887	1731	2377	1644	1325	1233	1809	2122	1996	1290	1571	1161	1436	1283	1084	1664	1655	1678	1490	1471	2187	1190	1296	1000	847	1469	2332	1269
ADPGK	2967	1595	1800	3605	2468	2156	1896	1798	2095	1062	1791	2864	4181	2887	1875	1917	4942	2449	2237	2611	2842	3822	2551	1919	2143	2072	2616	3041	1901	2743	1975	1663	4337	1607	3066	3272	2792	1962	2332	2838	1940	1665	3976	1810	3952	1550	1921	2934	2825
ADPRHL1	77	228	329	33	27	155	36	68	165	343	1238	55	226	153	37	2116	169	50	184	141	91	102	215	71	78	45	168	119	48	128	129	76	41	74	18	31	82	751	34	137	41	82	20	192	28	124	58	226	81
ADPRHL2	2461	2206	831	2326	3209	3192	2145	1685	2456	3389	1433	1534	2440	2085	1719	1766	826	1753	1902	2590	5017	2363	2646	2289	2265	1718	1397	1111	957	1811	2440	2251	1386	2148	1772	1646	1932	1969	1839	936	1876	1259	2325	1123	1699	2444	2668	1682	1773
ADPRH	266	210	404	828	296	299	514	701	293	975	873	378	420	423	990	1542	378	653	303	557	494	270	483	727	309	248	525	609	493	633	349	488	831	155	976	275	297	646	267	337	774	744	675	1300	647	169	267	381	779
ADRA2A	13	10	445	424	130	113	345	2317	24	0	236	216	447	111	112	346	179	2374	168	1226	33	242	62	167	144	63	420	58	94	494	0	134	119	15	9	131	66	362	43	130	996	874	26	206	98	142	14	172	242
ADRA2B	14	0	0	10	2	4	3	23	8	33	2	8	2	39	21	9	308	1	9	0	2	75	15	6	43	3	2	40	65	7	5	5	904	15	395	1	22	8	9	226	3	7	142	15	11	16	5	5	6
ADRA2C	77	78	79	221	224	1296	122	213	12	508	70	41	51	247	133	63	1057	333	14	90	55	23	52	82	151	39	250	284	124	80	299	34	15	186	177	127	18	141	47	10	38	272	178	214	85	23	38	135	4
ADRB2	1243	1728	54	1201	722	1195	225	312	1139	1496	1003	593	267	591	1967	840	141	494	2977	882	3469	408	49	169	1407	26	358	95	149	97	471	245	329	185	4221	475	321	449	1235	269	822	253	906	132	356	2735	498	609	1462
ADRBK1	8074	4966	7308	5858	7125	7090	7713	6156	7025	5853	11140	9369	6819	6592	6017	9276	11926	14018	6835	8017	5617	7702	9229	7081	8211	8258	4321	5564	6453	8045	16390	6614	8589	5806	7076	6543	15368	5894	6218	7090	7440	4843	8085	5402	7909	6802	5766	8802	8241
ADRBK2	1011	462	205	1754	1363	762	1228	2366	708	1502	723	627	648	1074	1079	1730	1057	1330	346	967	1183	817	755	1678	1448	1513	593	1108	1638	666	1045	938	5829	1808	2567	776	1568	2120	1049	887	2830	1029	2405	1421	1002	237	1270	1090	1059
ADRM1	8039	8120	5087	7682	7642	11248	8843	6806	8120	9015	5444	10038	9139	9523	6671	8246	5962	8694	9556	7231	9229	4830	13546	12054	9776	8381	8264	6887	11941	8394	6879	7723	6254	9892	9029	7839	10335	11118	7552	7493	6137	5947	9929	6314	11260	10131	8387	9803	8942
ADSL	3873	1344	1814	2317	2823	1743	2149	2583	1890	4947	1984	1455	1311	2418	2171	3496	3467	2708	1570	2020	1943	1918	1745	3149	2552	2866	2008	3817	1969	2557	2391	2211	4129	3226	3637	2341	5002	3055	3519	1986	1717	2626	1895	3817	1960	2701	3178	1509	2053
ADSSL1	583	127	1950	137	425	690	486	162	114	870	979	42	1418	405	136	1223	275	104	227	315	75	226	579	56	141	836	594	164	252	254	1206	188	94	164	43	609	168	374	832	1054	169	955	45	428	453	520	123	13	278
ADSS	3254	2670	7295	2644	3140	2407	4863	3155	2562	2315	3612	3799	3513	4084	2403	2008	5241	3171	5444	3549	3595	4283	2802	3200	4449	4020	3334	3539	3078	4465	3620	2454	3770	3253	2734	2707	7336	2714	5279	2961	2991	2569	2679	4394	3779	4339	2102	3460	3818
AEBP1	2690	15390	43163	58062	15145	10000	108069	75432	8674	3579	14932	15621	39445	8355	31635	17460	5183	10643	11320	59209	17769	7125	8097	21828	14349	2242	50155	66550	5650	34996	7379	26976	49403	3774	4790	24041	20277	30632	7861	21668	60408	103612	20380	92465	13916	1544	10284	29381	39910
AEBP2	2616	1750	1513	1428	2700	4005	4060	2413	1853	1995	1212	3477	2984	2625	1389	1346	3559	1785	3613	2365	2515	3688	3359	2631	1356	3802	2544	1688	3199	1724	5732	1559	2010	2665	2574	1966	3827	1662	2450	2516	3128	2389	3447	2042	2814	3183	2398	2022	2066
AEN	1400	1537	1170	1769	1827	1298	1387	1853	1324	3312	886	943	1703	1474	2155	1722	3324	1453	944	1613	2853	1127	948	1305	1738	1281	853	3937	1483	1672	1032	1769	1228	1485	1317	449	1829	1401	2310	942	1111	1631	1029	1962	1102	1648	1265	3030	2271
AES	16360	9059	51364	9087	5036	6823	10770	9377	9162	9700	20935	21146	9582	12957	5140	10959	18023	12889	20043	12939	9759	16663	6798	10345	10632	6525	12297	10959	16048	10103	5693	9276	14478	7322	18829	5102	10902	6475	4272	11739	11309	9929	18629	8437	14141	15833	16272	7249	9424
AFAP1L1	350	4666	733	952	2252	2520	448	970	3000	1088	1480	859	703	580	1531	2557	240	530	185	381	2001	574	309	308	2469	308	1186	769	816	704	1486	1407	279	384	400	1238	384	1725	428	462	623	1062	1119	1582	563	465	632	1132	2264
AFAP1L2	2477	3568	2046	3093	3355	1771	6383	2827	6656	1077	5735	11846	8425	9457	1909	4000	2297	3415	1556	2511	4732	2220	5493	4826	6554	5550	2787	1268	471	6489	3597	3371	2476	6071	2334	3903	4030	4681	7244	1170	5968	7346	2690	1226	6468	1182	2129	7012	2490
AFAP1	2946	4957	3374	1988	1206	1706	3896	5423	2299	1189	1509	8544	1666	2893	2172	2941	1374	2636	2283	1993	3491	482	1334	2488	1943	553	2257	1881	1392	4377	3059	2701	3273	2146	2618	2933	1786	3428	1558	3571	3035	6978	3263	4224	6449	1616	765	3845	2097
AFF1	2463	3799	2743	4800	3628	3267	5053	4765	3231	1351	7587	4751	2116	3016	3946	5023	1805	3018	3626	2628	2913	4006	3735	3575	1835	4237	2568	1646	2144	3900	2617	4446	1926	2994	1996	3841	2210	4575	4245	2667	3906	2794	3266	2444	5450	3133	2050	2531	2338
AFF2	81	31	110	50	7	97	169	73	4	173	16	141	109	51	34	38	642	160	1770	17	43	173	72	150	106	9	71	49	505	55	49	55	443	12	206	34	1183	18	20	239	26	114	157	40	120	62	0	5	50
AFF3	23	2	32	39	13	17	55	80	24	166	49	104	13	19	77	81	181	834	63	86	47	54	15	36	15	25	22	22	114	107	12	45	36	10	86	14	8	31	18	50	86	94	31	12	33	113	10	28	58
AFF4	2726	7904	5104	4949	5390	7038	5758	9147	6871	3181	7194	7587	5452	5392	7983	7322	3620	5032	5111	6133	9665	4150	8039	5644	3413	7483	3768	5102	4725	5803	4069	8635	3520	3672	3309	3459	2589	6166	6991	4692	6595	7866	3055	5114	4907	5339	2143	5100	8425
AFG3L1	860	328	756	378	799	1004	342	184	754	659	244	359	424	998	127	299	236	512	713	685	518	764	570	421	315	734	460	323	99	428	790	390	446	476	217	131	533	534	475	279	278	250	387	388	370	605	781	763	383
AFG3L2	3708	4056	3818	1904	3233	3854	1964	2436	4206	3370	5501	3143	3116	3800	2225	3993	7194	4977	2917	3166	3451	4557	3532	3749	3256	14349	2770	4150	4404	2652	3819	2864	2562	3815	2553	3396	4264	3374	7637	7222	2325	3624	4759	5938	2023	7379	2007	2787	4357
AFMID	1060	505	745	460	1223	673	1484	389	788	1604	534	828	804	1173	355	359	1672	738	928	510	477	1061	1027	584	973	1216	801	1051	650	884	1164	429	1554	915	930	1435	923	518	770	681	523	833	1193	372	774	1369	666	649	478
AFTPH	3064	2004	2823	2456	2703	2214	2615	2887	2664	3759	3713	3372	3214	3471	2709	1867	3591	3185	5008	3701	2378	2554	4863	2175	2157	3125	2261	1267	4654	3251	2727	2271	3207	2980	3224	3288	3154	1985	2839	2478	3196	2068	3854	2440	3382	3588	3323	3842	3841
AG2	102	113	400	931	1789	588	815	1072	174	203	113	192	171	258	2179	2863	486	1619	874	1011	251	189	594	1086	921	77	768	5430	302	2606	196	138	110	131	473	611	956	302	857	392	376	1416	266	6137	812	226	147	827	942
AGAP11	55	107	1539	33	71	132	34	31	63	18	96	105	35	63	26	11	22	53	39	70	47	71	328	11	64	504	26	16	12	62	197	40	103	93	8	71	21	41	66	89	18	8	20	59	129	66	98	130	20
AGAP1	272	761	393	204	393	371	910	775	533	403	487	887	326	484	634	485	461	772	359	247	232	484	459	261	316	953	271	580	611	478	529	724	671	1562	1157	957	692	371	918	983	290	862	661	545	272	460	230	313	444
AGAP2	322	181	140	725	176	181	334	372	149	580	152	318	319	237	454	788	117	1064	225	357	477	281	560	443	295	346	245	438	253	257	137	678	128	226	362	452	178	327	717	134	924	276	623	104	376	169	176	364	514
AGAP3	1990	5625	7652	4240	3010	4851	3186	3720	5457	5251	15291	4463	3940	5435	4552	2811	4127	4178	5763	4866	8551	3634	4027	3050	3863	3131	5769	3028	2699	5590	3383	4472	4679	3246	3881	2303	5118	3995	5087	5509	4243	3456	5625	4543	4673	1740	5850	6775	5472
AGAP4	526	133	591	87	561	516	418	69	538	125	243	269	231	490	51	62	173	299	520	369	197	782	172	135	149	372	353	432	77	300	305	111	260	257	238	83	253	176	450	129	69	141	218	301	290	255	548	883	134
AGAP5	85	62	91	17	85	136	61	20	99	0	58	81	69	153	6	34	27	58	81	63	38	76	41	41	27	116	40	43	40	28	125	13	83	94	26	31	35	58	47	41	36	52	36	31	131	37	59	116	57
AGAP6	283	58	401	33	408	358	297	44	306	22	167	100	97	328	38	44	129	169	381	288	166	420	80	86	125	190	96	220	43	150	229	55	195	118	210	31	154	128	119	76	46	59	116	149	214	87	245	658	79
AGAP8	24	41	69	8	117	91	30	4	91	0	24	49	4	56	11	14	23	33	108	49	54	136	12	4	40	38	26	33	23	12	52	5	90	28	58	0	20	19	26	11	4	26	21	12	126	89	11	130	33
AGA	586	841	1913	802	1367	3534	1962	1836	596	993	1104	1017	1604	990	589	505	3265	1124	2458	857	932	852	742	2406	1294	844	1053	1805	1278	923	2253	676	1069	336	1255	1643	2068	361	1439	385	1012	839	605	957	376	673	1916	1272	813
AGBL5	830	1172	682	560	769	1000	778	802	1209	1242	1731	997	834	502	1040	431	1206	721	927	403	962	3014	1526	1097	650	1271	799	822	779	919	887	784	1370	887	875	1239	1154	1221	1489	801	542	712	748	1155	745	1686	918	1402	751
AGER	161	39	103	14	162	141	100	18	174	78	38	51	76	159	10	23	42	89	95	64	93	376	52	29	62	120	143	181	26	59	115	63	478	53	163	48	78	62	38	32	27	19	89	73	106	50	306	185	31
AGFG1	3795	4121	3481	4523	6083	3551	5241	6732	5847	5959	4201	6652	2695	5290	8017	5067	2604	5818	6332	8063	2983	13113	5876	5947	5556	9683	6740	2786	2361	7000	5181	8381	4226	5795	5272	9466	7839	6778	4085	2667	5331	4501	6202	5084	3394	2791	4510	3209	5847
AGFG2	550	502	846	722	488	513	180	1008	710	1087	2841	843	737	531	383	522	633	799	2498	604	681	847	842	490	431	1013	410	320	676	2201	381	606	563	430	468	258	348	423	599	578	721	310	641	351	1055	756	895	628	675
AGGF1	2382	1311	1595	1548	2065	2977	1464	1895	2088	1332	1887	2253	2533	2086	1515	1750	1087	1495	1314	1548	1439	1717	1510	1942	1566	2412	2124	1805	1377	1308	1252	2312	1322	1309	1762	992	1276	1944	1627	1492	1732	1863	2969	1117	2362	1541	1127	1521	2422
AGK	1620	1102	2921	617	1020	2082	1014	939	1353	910	2098	946	854	1392	983	1293	1703	1027	1118	1089	1618	1268	1349	1111	1280	1826	1233	1236	1571	1520	1373	685	1475	1537	1115	846	1358	1310	1220	1465	1038	947	1333	1507	1202	839	1093	1389	1028
AGL	1899	2491	2818	983	1243	1287	1292	2328	2818	2098	6507	3974	1503	1555	1228	7713	1705	1605	1420	1264	3037	1480	1624	1606	1306	1925	1229	1012	1137	2389	1135	1732	2000	3771	1588	2236	2205	2746	2111	1648	2159	1594	2026	1335	1926	4616	2652	1426	1692
AGMAT	243	27	116	59	93	44	35	36	84	211	361	168	44	95	52	82	79	171	40	80	98	255	147	117	68	339	68	200	91	70	119	73	15	367	34	162	78	132	466	20	86	50	51	71	60	276	167	138	65
AGPAT1	2186	4429	3180	3672	1422	3122	3263	3315	3669	3171	3162	2575	2742	2502	2140	3092	2336	2406	1401	1687	1984	3474	3103	3051	3288	2680	4855	4324	2179	2494	2379	3177	3036	2327	2872	2171	2866	2478	2270	1213	2775	5102	2480	4319	2025	2461	1952	4709	1750
AGPAT2	3818	1542	2746	5795	2847	2779	4810	3370	3424	10140	3795	1771	2973	7125	5897	2851	4527	2062	4100	4144	3539	5195	7072	6026	5477	1578	4653	5561	3113	3408	2037	2693	1744	3098	2029	7977	2563	3935	3223	5067	2415	2408	1978	1962	976	2996	3660	3113	3585
AGPAT3	5638	940	5550	4548	3398	3941	3133	4345	2476	4778	5827	4619	6153	4926	1871	5154	6114	4354	3423	3255	2656	6592	6291	3615	3788	5073	3858	3205	3483	3620	2675	4901	7160	1987	6431	5795	5477	2160	4491	2661	4167	2640	6802	1733	9199	1485	2724	930	3888
AGPAT4	590	2050	567	1348	1974	1132	1074	1287	1182	1322	662	94	671	1490	2318	589	279	852	337	1333	888	140	473	949	1237	182	1326	2422	226	1531	854	1471	242	1203	239	415	888	1043	291	585	804	1791	302	1038	117	258	1038	1250	1173
AGPAT5	2514	1361	1871	1288	1270	1426	867	1675	1386	1058	1246	2891	1434	928	1323	1817	3247	3538	504	1615	1138	2370	2160	976	1560	1915	1287	2041	2284	1727	1129	1215	2216	3066	3517	4621	1495	2361	1987	2919	1001	1424	1926	2071	2915	2337	1343	1410	1689
AGPAT6	3158	1643	2830	2514	3153	4275	1640	2534	2254	2260	2446	2784	2691	2544	2336	2570	3300	2746	2129	3124	1579	3249	2156	1896	1712	3256	2837	7915	3121	4619	2700	3048	3056	3203	6096	2383	3039	2670	3863	4293	2071	3179	3431	3105	1927	2979	3228	2538	2293
AGPAT9	105	199	108	359	645	736	38	493	406	351	400	124	71	97	1766	640	2472	645	156	328	218	45	220	252	621	375	83	22	187	267	488	225	40	204	120	124	1538	340	194	605	249	50	69	83	50	660	182	326	219
AGPHD1	118	35	82	32	85	30	9	37	50	140	76	93	115	61	41	25	155	16	59	41	12	107	82	57	20	67	71	33	125	26	27	84	225	40	67	42	47	38	74	50	39	43	29	39	98	69	142	91	77
AGPS	2117	3608	3799	4130	2555	9066	7125	3255	5529	2749	3695	2254	3572	3524	3181	3892	3626	3186	2570	2522	4711	3030	2489	3253	12856	4744	2689	2603	5998	4042	3308	3304	2310	4957	1921	4605	4781	3951	4778	5462	4050	3142	1832	3497	2324	9095	3891	3361	2839
AGR2	1914	412	10446	46	350	627	141	130	578	1303	4	393	113	130	121	275	6576	2253	835	13	146	38	62	662	1039	310	1224	163	510	19589	802	142	524	3086	87	15047	285	11	1181	1383	116	187	206	84	3172	217	529	131	519
AGRN	25926	78685	31245	31770	11819	20935	83759	31635	34052	8829	37975	72388	37002	53538	19114	22977	15858	10385	8622	16390	28117	20681	11860	27164	32707	41828	24974	17492	15489	32425	45219	34052	25926	43163	28950	41084	36070	43433	19720	16726	34368	37975	30390	25844	21772	22414	16879	17492	16048
AGTPBP1	1025	1038	371	737	362	371	368	836	591	990	938	1591	367	725	933	1170	874	753	1006	604	995	1060	1334	535	636	509	677	285	378	573	597	687	1269	913	1180	1003	1238	538	526	690	604	374	1265	415	1415	1338	608	727	1426
AGTRAP	3377	3954	9597	6001	5098	5206	2994	3176	3584	8735	5980	2070	6550	6318	3128	2997	830	2161	3643	3618	2099	2885	5311	5202	4265	2977	5084	2338	1321	5230	5220	2451	571	3062	1796	3356	4878	6701	1524	1084	5165	2319	2756	2535	2195	3140	5786	2946	2679
AGT	26	64	87	50	13	4	65	127	123	0	334	73	37	63	35	1261	231	45	15	115	52	5	58	134	25	628	120	67	67	372	33	14	40	81	18	84	97	252	49	485	71	64	18	264	292	14	15	70	22
AGXT2L2	716	415	497	460	529	667	461	447	421	542	505	517	529	531	400	725	543	422	963	591	457	679	691	405	300	761	375	568	255	447	428	530	440	275	528	505	431	441	298	443	406	335	918	765	475	581	391	458	648
AHCTF1	1882	2546	2484	2572	3883	3667	3053	2873	2904	1235	2376	2854	2653	2263	2574	2139	5495	3030	4590	3504	4013	4820	2297	2059	2968	2761	2223	2589	4026	3018	3733	2864	2882	4574	1911	2984	5735	2988	8337	4195	2177	2145	3128	4158	3399	3440	1822	2748	3383
AHCYL1	5571	5237	4559	3618	3878	3580	4230	5539	6920	2199	6944	6108	6682	4728	5358	4381	5363	5487	5780	5490	4431	7203	4532	4317	3133	4043	3424	5209	2676	6863	4544	4053	7839	4496	4687	2768	6595	4281	4056	4878	4759	5824	4599	5747	8935	6431	2658	4389	5693
AHCYL2	627	1681	2086	538	791	704	1470	1039	1309	305	1169	4541	595	1258	963	1177	905	591	815	1964	3415	408	988	904	1067	1817	631	666	1068	1035	1116	1716	895	2726	687	921	972	1149	695	1200	941	706	1496	458	946	1149	520	1589	1024
AHCY	8468	7012	7547	6709	5051	6924	6169	14862	7547	5835	5487	9029	6221	5084	7517	4238	8538	6124	6588	5297	4855	7168	7682	31118	9322	10275	5232	6767	8474	5089	3679	7937	15291	10425	9474	9245	8425	12355	12645	5735	4217	4766	7199	7295	68151	10000	19332	8796	7537
AHDC1	2002	5490	2782	2050	3044	4015	3627	4895	3066	1682	4853	6147	2686	1993	2777	3054	2094	1959	4138	3511	1443	2834	3387	1474	2061	4778	1631	1058	3490	3129	3418	2595	9229	3000	1936	2676	2499	2854	1541	16818	3205	3799	6111	1389	4590	6492	1348	1828	1830
AHI1	376	504	664	419	359	417	574	323	388	1383	846	832	347	444	463	351	598	589	391	463	404	307	231	378	392	606	604	1041	347	687	497	542	778	473	743	360	295	368	1025	583	228	612	786	671	848	620	608	537	432
AHNAK2	6393	69796	9192	16360	39673	27164	42094	40148	32290	7587	6277	5030	50155	30164	41581	12429	17492	17877	3780	8971	32160	11165	21668	16758	22912	17634	9691	3177	28842	36070	26102	21308	7262	36264	1979	29824	14080	32290	65819	79853	38361	26102	3221	8891	3927	17563	11558	23434	13113
AHNAK	59800	233807	94187	82407	250627	233807	95828	150324	112925	34052	303406	233807	94187	115549	121647	121647	42338	110524	87836	83759	145658	50936	85028	115549	76490	78685	44304	47948	82407	169281	78685	140816	121647	156299	31376	194208	51364	140816	400332	162262	140816	121647	94187	59209	79853	79853	54014	140816	94187
AHRR	42	170	148	79	142	264	141	103	118	27	58	132	48	309	171	60	290	59	43	243	125	94	92	97	129	486	200	1135	132	121	71	133	554	796	113	500	134	53	72	171	167	199	30	27	390	21	50	151	66
AHR	2678	4788	16818	5953	2874	5595	6449	12922	4778	4186	4439	6916	6254	10217	5023	8276	10000	7617	3597	3923	4153	3064	15912	13739	7000	5548	8615	9474	6365	12568	9036	7346	5775	14544	3804	36070	10246	5755	10981	7421	10094	9691	5174	4849	3954	3396	2763	9338	27068
AHSA1	6928	4555	4759	6196	8519	8183	5885	3196	10706	5926	2602	1862	7341	6504	3561	5380	7213	6920	5633	6478	4340	5134	5537	5008	8681	4851	6618	5818	8155	3928	9238	5485	3315	9973	2776	5633	9700	5181	7021	7308	4043	3835	2370	9466	3940	6397	4907	8843	3706
AHSA2	498	143	495	67	414	489	761	97	848	458	543	274	372	843	43	119	705	223	1564	758	284	1002	236	126	189	923	624	503	81	685	769	108	1301	279	386	121	695	283	123	560	91	103	469	890	367	610	708	1620	207
AIDA	4142	2325	2497	2381	2177	2953	2943	2113	1877	2218	1545	1579	2667	1963	1763	1809	1761	1876	2140	2837	2941	2475	3018	2313	3733	1818	4601	3898	1934	2752	3149	2635	1683	2188	2036	2397	4093	2532	3525	1729	2067	2882	2061	3405	2664	2667	3742	2217	1761
AIF1L	422	2088	233	570	1356	353	521	3527	2110	1323	2875	817	299	160	2518	539	749	965	1500	1334	814	723	481	399	1549	730	572	119	868	275	338	341	154	2036	1661	2539	211	178	333	843	633	204	284	1094	936	492	1052	699	1028
AIF1	1329	99	124	2270	476	269	917	666	337	3134	294	319	941	528	1269	1977	506	573	1027	1530	826	1012	1701	1741	337	127	1295	1110	331	805	156	988	550	248	2578	304	656	1470	555	252	1760	624	3283	273	1169	292	2141	414	1398
AIFM1	3035	3502	3524	2452	2151	2592	1364	2134	2432	6558	1758	1258	2436	2367	1605	2026	3036	1926	3223	2034	2410	1828	2751	3862	2181	2494	2606	2200	2511	1851	1960	1915	1319	3138	2454	1684	4023	1884	2376	1934	1664	1501	2143	2266	2292	2321	3634	2356	1754
AIFM2	769	732	1086	765	447	920	650	511	790	1737	2097	511	473	498	675	821	1452	748	566	1081	683	831	883	738	597	3145	1685	853	1354	777	480	327	245	752	548	1363	1077	482	1160	723	343	523	445	1623	923	481	1255	896	407
AIFM3	93	21	124	21	10	59	8	16	47	72	31	22	178	92	22	8	130	69	106	34	54	61	49	49	15	107	1488	37	55	60	136	21	331	45	21	32	116	13	8	100	18	59	23	35	49	68	150	149	25
AIG1	1479	1706	3843	1123	1362	2055	1285	960	1342	4144	951	672	1956	1217	1259	922	2312	1312	1550	1030	1373	594	1224	1051	2188	565	4167	1962	1254	651	2343	1683	872	815	973	2534	1587	1101	797	610	1034	1537	583	1095	1287	1040	3793	939	916
AIM1L	2548	2024	592	2089	4147	2617	1696	4240	1979	2276	1395	1290	3391	2753	3467	411	350	1367	3752	3391	716	1123	1894	2126	1638	2740	491	14	1709	903	2255	2078	206	657	1002	1883	1063	526	1246	266	2401	713	889	357	643	1759	2512	1853	1601
AIM1	7483	13167	2703	6254	12340	4561	5460	15727	12370	4632	11687	16360	14862	18203	12370	7181	25205	12793	13256	9222	13818	1939	9080	12211	10414	11420	5331	1642	7059	6790	11558	27164	5232	8091	9400	9794	4853	10981	9369	5118	12568	6507	8022	2486	11073	5847	7807	10695	16602
AIM2	5727	872	114	1003	2075	681	988	405	2122	648	1274	61	983	2959	711	1065	2392	847	2785	2424	2178	3677	4103	2602	1304	922	1817	3181	62	37	1650	2315	47	1076	630	1265	733	1421	1232	47	2559	103	244	185	168	475	989	133	1595
AIMP1	4392	2259	2579	2889	2985	3695	2657	1893	2944	4281	2486	1701	2018	3209	1691	1918	1780	2788	4245	3518	2452	3527	2952	3411	3010	2321	3675	4121	1718	1815	3345	1943	1689	2345	3214	2771	4166	2331	3246	1422	1911	1719	2603	2157	2308	2045	4397	2122	1578
AIMP2	3066	1568	1225	1730	1527	1307	1145	989	1732	3446	1576	708	1488	1530	950	1515	1497	1113	1879	1262	1671	1067	1831	3369	2541	883	2060	2850	1755	818	1585	1437	1012	1414	1025	952	1851	1358	3125	1273	1069	1079	1397	1754	1560	1859	1476	3479	1699
AIP	2671	1795	3415	2258	2205	2889	2217	1158	1296	4040	1633	2052	2050	1611	1369	2152	2515	2031	2467	1855	1533	2810	2919	2151	3202	1071	2413	2334	1530	1591	3333	2086	1720	1594	2370	2222	3789	1851	1395	1632	1862	2162	1655	2883	2694	2560	3537	2100	1501
AJAP1	9	1537	310	444	1794	65	11	116	393	285	1	23	324	786	1756	353	17	28	19	183	574	4	6	203	1245	8	198	482	18	29	338	416	17	43	23	32	61	855	30	12	16	487	10	47	7	4	435	1963	36
AK1	1987	2212	2474	1826	2418	944	2274	1587	1855	9147	3723	1341	886	2187	1654	6936	868	1023	1253	1765	1026	1217	1568	2439	1329	455	2397	4845	2423	1675	833	837	756	1477	1071	2287	1468	2225	1306	966	1013	1600	971	1615	1149	1410	2914	1148	1289
AK2	14060	6221	4337	6539	7142	7055	7697	3988	9911	9109	4256	11095	6904	10457	4155	4715	4005	5437	7008	7199	9683	11507	9322	9700	6247	5147	7177	6321	2108	4794	7351	4689	5861	6584	9199	4539	7063	5017	4962	2150	5346	3319	11369	4250	14478	8143	11129	5234	5457
AK3L1	750	4340	91	1531	1763	1717	1853	1490	3813	2127	477	42	1283	798	2265	577	711	883	1550	1017	1958	719	1988	693	1692	1352	618	978	618	272	1336	2195	510	4798	317	4327	490	1691	4546	540	911	1321	546	1025	156	2675	2180	753	1341
AK3	5556	1672	4717	1724	3520	2121	4079	3513	2500	2620	3706	2817	3029	1812	3161	4112	2647	2625	3738	4597	2226	23695	3653	2862	1109	1968	2959	2918	3129	3537	3838	2860	2181	1132	2969	1265	1389	2473	3978	3982	3499	3170	3409	1928	8735	4802	2022	4254	3370
AK5	6	4	537	135	93	69	779	69	4	164	13	22	193	22	348	15	7	10	16	69	3	28	27	44	95	0	45	170	11	116	3	242	115	15	4	37	39	38	3	6	184	383	42	15	6	3	4	43	65
AK7	18	25	73	17	36	53	5	30	15	0	0	14	28	12	25	12	37	76	87	15	0	35	23	21	11	35	18	111	68	33	48	5	30	283	10	19	10	12	287	83	22	12	2	18	46	245	37	26	6
AKAP10	655	1403	859	862	649	976	1226	1535	1012	168	1086	1182	745	634	883	1020	906	1066	502	682	1068	669	1120	1373	1566	511	525	522	1013	668	1130	1132	1248	711	548	1237	841	1086	744	1445	1093	775	1060	803	1141	1068	305	1151	840
AKAP11	1075	3689	3427	3023	1086	1831	2236	3403	1917	749	4458	4344	2549	2634	3578	3414	2183	3546	2395	1754	2868	1541	3210	3293	1549	1479	2334	1762	2373	2635	1516	2523	1859	3251	1235	3606	2488	2477	2384	5232	3573	3474	1658	2271	3233	1676	1273	6237	4673
AKAP12	138	574	1607	1274	809	1264	2557	3658	765	451	1810	533	554	350	5766	6724	1066	1791	400	1059	530	159	303	631	534	136	1877	1678	525	3751	293	716	737	562	142	1173	443	1732	1665	1281	1297	5149	256	1548	534	254	115	3458	660
AKAP13	5087	8935	8763	10065	9648	5265	8648	13739	6705	2692	10924	9474	9261	6153	11872	15368	11482	9590	4895	6595	7702	4861	6456	5351	4190	5412	6352	8512	9051	15833	4129	8246	5561	5358	3444	8870	5127	9683	12225	12137	11382	11913	7365	6724	7081	3945	3666	7966	12385
AKAP1	3870	1784	2310	2102	2093	1310	1635	2295	2984	1536	4926	2896	1667	2509	899	4179	4434	3149	3083	1951	2450	3248	2060	2282	1855	4594	1692	1666	4056	2641	2871	1484	5606	2673	1380	2370	2723	2248	2165	5321	1444	1844	2040	2755	3031	4380	901	1816	1588
AKAP2	42	3473	1022	1760	584	414	1062	2565	480	0	682	873	567	1026	3395	4405	397	3130	476	701	1624	102	839	688	425	106	105	862	1385	3177	494	1622	507	383	291	482	481	5118	4127	916	2407	3322	619	4024	528	395	33	1464	1493
AKAP3	45	32	50	34	67	72	6	69	31	268	52	47	17	67	22	38	41	24	32	28	43	39	29	54	22	9	7	8	112	15	248	14	35	84	45	31	32	42	11	13	50	31	26	48	4	133	35	19	14
AKAP5	275	31	103	298	111	49	136	94	96	0	32	82	106	106	98	292	112	156	158	264	226	203	333	207	70	68	109	50	51	113	53	196	74	43	163	72	73	154	110	117	311	267	304	229	190	95	50	37	214
AKAP6	123	569	200	109	107	297	136	515	432	272	4024	684	90	220	323	12554	248	128	169	455	290	15	407	202	312	146	449	93	517	290	276	73	50	589	166	64	93	1752	31	238	166	477	81	595	401	258	112	416	92
AKAP7	396	64	215	141	62	150	130	124	168	217	99	173	102	199	111	233	373	251	330	189	268	156	250	219	164	734	198	381	171	117	204	70	286	16	467	166	185	111	346	107	163	169	1585	531	68	164	229	85	179
AKAP8L	2163	1644	1809	1266	2518	1253	1770	987	1538	2686	1081	1162	1147	1891	1451	1097	2577	1276	2059	2055	1472	1177	1108	1759	1705	2010	1896	1945	1760	1012	1757	1536	2044	1926	2299	1497	1672	1248	1210	1731	1086	1301	2010	2947	2175	1682	1599	1592	1629
AKAP8	1576	1360	1752	1351	1523	985	1357	1271	1794	2563	2060	1354	746	1771	1100	1345	2034	2000	1641	2307	1635	1596	864	1660	1260	2780	1358	1357	2403	1235	1149	1405	1491	2106	1835	1011	1786	1485	1373	2191	1101	1267	1577	1959	1939	2539	1369	1794	2104
AKAP9	1639	2604	6121	3116	2409	1588	2871	4210	2522	1137	12137	5457	4133	2839	2132	4550	2972	3552	6887	2735	3095	2160	3067	2026	1525	3585	2296	2417	3264	4639	2243	2257	3241	1919	2058	1411	2724	2899	3584	4802	3630	10295	2783	2889	3036	2498	1236	3175	3849
AKD1	161	367	328	120	199	110	152	63	62	524	249	238	160	198	193	63	35	94	118	62	75	51	65	186	74	174	142	49	70	51	185	146	133	48	134	147	82	91	51	43	108	160	47	51	267	274	148	146	153
AKIRIN1	2450	4242	1826	2325	3669	2271	3808	2348	2740	2004	1966	3622	3288	3586	2825	2201	1995	3752	2963	4485	5755	2136	2378	2726	3398	2941	2891	3239	2076	4641	2890	2778	2589	5485	3471	2107	3470	2224	3741	2263	2385	2583	3861	3448	2416	4186	1341	4312	1771
AKIRIN2	2479	2177	1527	1738	2522	2049	2042	1949	1962	2254	1942	1111	1771	2207	2933	2212	1927	2093	2142	3365	1852	1421	3667	3532	2135	3035	2265	2078	3632	2056	2239	2733	1351	1875	2889	2686	2466	1923	2397	1731	2516	1836	2129	1784	1759	2568	2496	1882	3059
AKNA	2134	462	330	2307	780	225	1214	1704	1083	244	1410	3080	835	692	1415	4449	1111	5974	1480	2387	2196	1659	1702	1761	771	697	594	1342	1306	1837	363	2181	1260	935	2486	648	1009	2213	881	1015	3850	953	3260	856	2971	1677	584	801	2448
AKR1A1	7240	3004	5329	3413	2009	1849	4882	3272	2282	3177	7249	5116	4059	5098	2653	3032	3558	3608	3978	5118	3475	5091	3935	4553	2393	4564	3172	4955	2721	4234	4296	3679	4451	3254	8294	3853	4534	2744	2883	2479	4245	3818	7231	3070	8688	8097	5609	2975	4155
AKR1B10	3859	757	490	13309	10355	27923	4250	6121	9938	8406	7662	290	7280	10759	3601	2095	19155	625	6645	15368	2181	31118	464	1379	19547	185235	4519	5	59800	3100	9864	7244	90	8769	6948	606	49773	3048	542	17221	7966	3716	665	1371	50	4635	15489	2149	8294
AKR1B15	268	257	145	153	367	1196	177	116	522	1412	2010	15	155	642	373	459	612	85	153	213	134	286	146	277	1095	3632	87	6	15	999	1083	286	1	101	48	195	1036	485	22	12	229	194	2	81	10	73	725	269	320
AKR1B1	2034	1300	5696	3892	1900	5900	2050	1588	3331	2980	5803	1958	1425	1733	2567	5129	5256	2502	2121	2407	1938	2408	2198	2948	4824	8006	4392	3902	2005	5959	2413	1022	1456	3753	2866	1186	4790	3315	1917	3801	3179	3089	2140	5965	1206	1204	4309	6260	1506
AKR1C1	183	853	4503	7483	4617	15753	2275	1614	796	17324	3616	184	2410	1367	2523	871	54454	1293	1907	6308	775	46850	561	1207	26793	303406	922	1120	97600	9964	6321	1715	3762	4530	789	2390	89356	863	447	58650	586	612	1191	1490	120	31770	12109	1894	582
AKR1C2	78	1343	11968	3057	6004	15193	2927	597	813	9229	9803	111	3280	388	1847	687	78685	615	1112	6442	427	24747	816	1351	18093	205489	477	609	65026	7177	9803	481	7181	3841	440	5482	87836	1800	463	47578	509	769	196	4564	64	31376	6254	2664	1779
AKR1C3	195	2811	3774	5174	2575	15121	1230	463	684	3646	4820	94	4394	1009	305	893	41828	407	681	711	468	15569	427	501	8701	115549	1306	2114	3770	3453	2680	942	275	815	144	1880	22656	589	344	13565	656	651	269	639	81	10622	3337	551	1016
AKR1E2	181	88	71	97	10	49	41	30	5	174	163	93	8	105	10	4	2	6	99	26	0	108	1	3	116	186	95	62	2	1	194	10	2	143	30	4	161	5	77	81	14	67	33	48	12	213	93	71	28
AKR7A2	2252	1612	2109	2167	1163	1393	1984	1370	1963	3851	2265	1685	2461	1385	1670	1325	911	1759	1042	1358	835	1714	2539	1462	2279	1947	2043	1810	1088	1480	2490	1684	1054	2384	2580	2782	1941	1286	1352	908	1491	1747	2265	1319	1210	2348	2484	1105	1198
AKR7A3	40	69	13	6	15	34	19	9	38	38	135	7	21	19	7	5	6	7	64	10	21	123	92	5	81	157	6	23	5	11	105	7	7	240	18	231	34	3	113	8	2	11	17	46	25	137	90	16	78
AKT1S1	3169	2912	4539	3513	4783	2940	3174	2622	2890	1851	3187	2947	3500	4473	3230	2718	2575	1973	2173	2405	1704	3554	2285	2759	3222	2872	6995	4283	4903	2225	1940	2426	2093	3285	3648	1699	3429	2540	2042	2230	3246	3150	3236	2580	2361	3298	2574	2471	3730
AKT1	5888	7926	9080	7909	6709	8205	9433	8667	11713	1573	4732	4446	11165	10355	5241	8223	10169	10169	8091	6694	11188	8963	4989	7129	13584	9901	5021	9307	6827	9330	10653	11661	6001	11635	4272	10187	10526	7063	13309	14349	7063	11832	5405	9162	4814	6748	3344	7542	6264
AKT2	4436	4677	4880	4794	4280	4129	4337	5769	5564	2903	6521	4537	4112	5069	5244	5395	4184	5163	3979	4818	4065	4129	4172	4878	3866	5590	5457	5292	2578	3522	4915	5013	4286	4687	4543	3146	4662	5222	4763	4190	5181	4484	4373	4390	4619	4146	3407	5729	4679
AKT3	207	722	1264	1358	386	545	1251	3078	366	259	642	1769	498	341	1803	1082	2393	840	256	613	514	237	368	492	534	353	1144	936	779	1092	107	858	750	530	2708	1002	479	1116	4273	3058	1216	2852	1406	4536	339	510	609	1147	649
AKTIP	582	873	1877	957	1228	1246	683	514	777	3834	872	766	951	576	1034	757	338	901	1298	878	617	524	1069	751	938	1010	1107	645	710	730	1171	589	344	695	813	744	1077	682	650	416	780	1049	534	2002	491	450	1997	887	709
ALAD	1996	1434	1668	1496	1535	953	2517	1757	1529	1931	2846	2261	1250	2944	1251	1643	2150	1321	1585	2033	1427	2306	1259	1755	1280	1510	936	2314	2771	1633	1045	1730	1924	1510	1419	1607	1555	1204	934	1612	2212	1882	1784	1201	1820	2251	1108	1430	2147
ALAS1	1832	2354	1985	2743	2229	2381	1672	2027	2415	2162	4350	1496	1887	1553	2973	2081	2825	1706	3402	2900	2591	1504	3153	1943	2450	2488	1365	1871	4546	1891	2519	2107	1403	2406	2428	1719	2198	1493	1928	2885	2398	1605	4523	1743	1927	4656	1463	2292	3284
ALB	5	0	0	2	8	2	12	1	457	0	2	0	24	7	0	0	0	1	0	1165	0	5	0	5	1	0	0	0	0	2	5	11	206	0	6	101	60	3	0	1	12	3	0	1	4	1	0	0	0
ALCAM	7796	13220	5457	2391	474	1231	3497	3366	5674	4707	7440	1354	2284	1672	4012	1790	20988	4679	1304	764	5326	3184	2120	2685	4199	374	9614	3310	11016	8228	4769	1440	13184	454	9162	14633	4909	10065	9377	14701	2446	7877	3920	6924	3203	19072	6449	2347	8499
ALDH16A1	5579	2243	2694	3453	2790	2170	2668	1749	4528	2937	3620	4178	5579	2498	1986	2616	4892	2141	1877	2838	1837	3639	3333	2395	2147	2107	3108	3010	4892	1888	1776	3492	4845	3891	5353	1303	2781	2606	1733	2290	4596	2262	2043	1827	3591	3561	2737	1802	4962
ALDH18A1	1732	3026	5183	3594	2101	2249	4400	4402	3698	1011	3917	3721	5931	4917	3041	2892	7332	4156	4230	4394	3299	2680	4155	4291	4385	5693	3751	3914	2200	4068	2761	3510	2653	3700	2646	4306	3169	4242	8595	2726	4261	7839	2598	6614	3756	2287	3405	3815	2562
ALDH1A1	628	1249	148	565	1012	419	473	1926	82	915	1698	2858	154	681	342	1311	22414	2236	2708	654	166	481	386	831	166	1630	370	194	15193	2027	1208	260	18507	411	3910	203	4027	708	215	25205	962	120	2365	334	606	16360	846	85	798
ALDH1A2	5	39	16	50	20	9	36	12	27	0	34	12	98	12	275	69	13	11	5	35	7	4	41	10	8	3	7	8	3	109	3	30	1	3	617	3	0	35	9	40	24	13	97	19	17	462	2	16	60
ALDH1A3	1651	1396	1466	8635	18871	1059	341	4608	8183	1260	8381	4032	3021	1622	3630	1321	1407	8949	5514	827	1503	519	7915	1719	2259	526	2297	153	483	8756	1627	737	338	2927	1327	2000	4905	1024	4656	1661	4892	900	1148	531	1731	754	1910	16074	6004
ALDH1B1	1185	416	1533	2700	446	809	2873	2018	885	238	1603	1576	1127	654	1062	2960	2219	1083	890	1080	1155	673	1198	1769	702	543	2917	4880	1238	1863	202	1465	1350	881	824	1354	750	2669	2695	2774	1489	6709	1640	4159	2201	453	573	565	516
ALDH1L1	15	141	2493	246	15	58	80	1102	8	94	2263	3941	746	19	10	380	1227	233	510	16	3	19	23	59	63	318	92	7	64	423	531	0	66	18	314	36	533	40	3	266	5	24	1376	126	2	376	40	0	886
ALDH1L2	197	256	1963	1058	460	416	1225	1815	630	143	510	332	476	542	1080	739	1552	280	508	752	1547	355	636	391	409	1359	606	1227	1267	1498	800	1794	782	2298	176	596	420	706	3162	2540	1289	4048	129	1764	333	408	93	366	1142
ALDH2	11648	1090	6775	5908	6176	4926	8763	5089	5297	15674	2646	28625	14770	5938	3302	5145	1466	4121	11968	10475	1742	12492	12922	3469	4466	7199	3075	6607	3896	7637	8200	2471	9490	1930	11872	5397	9361	2006	6744	608	5495	2612	21092	1719	17357	5553	9811	2672	3873
ALDH3A1	4431	1156	7336	696	117	4732	364	6199	1162	1027	736	10414	489	405	709	168	176731	2344	5818	16074	830	15390	363	260	878	105779	2370	36	9582	920	1172	792	574	2278	4153	11507	15700	164	537	71572	1161	53	3424	169	2523	38995	5677	851	604
ALDH3A2	10038	3686	10992	3505	3948	5625	6831	6500	7208	9911	16216	13622	6096	3004	2586	5178	10256	3952	4917	7971	4419	8641	5209	7421	5744	7327	5104	1724	10047	4414	5427	5647	4377	3163	3962	4027	10160	5183	2977	11309	4861	1970	8802	3612	6819	13309	9855	3092	2653
ALDH3B1	294	788	12727	662	187	177	213	347	349	196	568	213	263	309	775	451	318	441	352	271	426	596	2396	357	182	314	734	274	159	546	415	289	202	755	214	1926	246	585	1496	174	495	303	881	1222	465	190	222	260	668
ALDH3B2	3041	5977	1473	3193	11832	8628	370	3810	3232	3315	1225	4429	11285	4449	4966	833	2065	1599	6180	2502	1362	741	4073	6569	5561	4816	713	0	7085	1223	11532	5503	1560	1535	1197	3264	8039	634	1760	2938	5158	1620	1865	213	3481	1948	5260	4444	6847
ALDH4A1	2191	2666	6736	1929	1279	2094	1790	2387	2283	3842	3307	4962	2693	4161	1388	2315	1091	1089	761	2052	888	1689	5579	2586	2138	1637	1903	755	2299	2581	2968	1743	982	4206	1120	5209	1767	4770	1636	379	1659	1598	1280	1750	2070	4482	2375	2070	1998
ALDH5A1	2255	375	1115	520	1401	603	367	303	401	1957	512	2482	1642	1346	237	1052	1621	807	2588	532	120	4035	1492	1168	411	3670	572	699	2882	254	1038	1269	1321	370	1275	990	441	229	1093	605	444	164	163	931	1388	1464	438	184	2465
ALDH6A1	315	320	1020	247	267	303	273	365	259	236	464	355	554	141	251	453	551	496	562	159	355	316	254	133	58	761	87	117	743	183	392	550	389	409	62	714	308	208	404	505	276	311	215	326	995	822	145	214	179
ALDH7A1	5390	1452	5593	448	1990	2164	2536	2429	2934	3186	1833	4355	1913	2335	1978	963	55	665	1035	3113	3916	92	4500	1846	2662	2816	4700	3806	112	1692	3064	5281	281	2229	1105	2691	1696	2163	5324	158	1579	1626	214	2621	6234	1430	5435	1054	5465
ALDH8A1	44	7	9	6	54	18	13	6	67	0	0	19	10	25	18	4	1873	5	7	11	3	27	0	14	20	12	25	53	20	11	17	24	20	7	10	36	42	14	239	5	4	13	8	5	87	15	12	13	15
ALDH9A1	7632	4751	3094	4223	2855	3821	2595	6257	3905	1937	4178	9716	6411	4675	2974	4402	23229	3910	8628	6140	4126	4868	3105	2064	4744	4182	2807	3339	7017	3765	4153	5926	6339	2761	10992	2936	4897	2811	3343	3342	4882	2234	10869	2465	5341	7059	5043	2049	4730
ALDOA	53538	121647	136394	99549	64330	101524	50546	68987	72388	62309	110524	78685	97600	81170	87836	92465	121647	99549	90774	54454	115549	65026	233807	110524	59800	86472	55919	51364	90774	49403	95828	74428	43433	64330	58650	124917	99549	65026	110524	218688	54014	64330	156299	101524	145658	136394	63659	70698	71572
ALDOC	515	206	851	1361	2114	2899	1792	699	1251	2704	515	501	3496	461	1053	194	2254	1799	1890	294	710	1507	2543	658	2830	2162	1084	4170	855	139	306	645	2242	915	945	6140	1620	227	1782	1459	290	959	285	1447	2994	1061	1687	482	556
ALG10B	614	706	522	316	290	561	527	331	338	511	894	760	615	472	126	285	460	442	276	234	623	844	689	414	401	715	378	420	757	542	675	347	570	341	253	536	247	544	501	409	408	329	532	457	537	704	578	365	453
ALG10	424	383	177	234	232	353	258	246	222	258	161	415	290	452	141	180	627	203	195	181	418	360	430	405	296	480	240	191	606	188	671	328	345	421	232	386	411	403	375	335	225	333	243	289	267	482	298	376	292
ALG11	22	192	21	56	96	34	21	46	40	451	25	100	46	93	49	37	23	44	16	13	55	93	129	51	72	41	61	34	30	21	29	63	15	57	17	56	60	32	38	56	45	31	17	29	90	41	31	71	50
ALG12	1381	968	1550	1548	1537	857	1332	1447	1228	718	1145	1087	646	1742	1658	997	1064	1003	834	989	789	1048	727	1450	1455	1627	809	1272	1403	1178	1272	1626	1467	1308	609	1304	2065	1441	940	1261	1327	1249	1104	1115	1702	705	1181	1761	1273
ALG13	883	1213	1332	491	1045	1317	538	757	879	1118	555	519	827	868	746	599	813	944	723	880	694	692	677	803	1022	941	919	917	612	866	714	645	839	735	807	671	1408	565	778	750	514	739	880	1068	559	793	1038	963	491
ALG14	815	625	481	223	440	404	303	287	519	1485	193	218	451	678	310	363	136	352	348	345	439	494	352	458	612	172	529	635	398	317	324	573	376	491	630	250	411	326	317	154	285	349	249	234	759	260	1032	391	372
ALG1L	1160	473	1190	184	357	269	351	168	331	5674	652	73	524	367	235	30	631	38	147	218	337	1389	86	429	311	654	77	99	3146	141	499	217	2263	229	33	401	275	274	97	512	142	285	107	153	772	919	1131	356	475
ALG1	660	1984	1488	1453	1263	1446	841	749	1744	763	972	903	1205	1427	1150	1037	567	1482	633	916	1213	992	1380	1332	1373	1031	1263	1404	1570	695	750	1151	486	2637	931	1090	1015	1233	1154	1264	904	1210	708	535	966	1333	1368	1514	1214
ALG2	1580	1863	1898	1230	2058	1181	2397	1637	1837	1981	1140	1320	1215	4020	1998	1824	1780	1933	1024	2608	2563	2525	1392	3026	1825	956	2392	2792	2623	1731	1155	1631	1464	2625	2178	2260	2115	2422	1295	2056	1561	2015	1685	1805	1103	970	1610	1501	1875
ALG3	3586	2816	2420	4076	3175	4347	1786	1934	3050	2776	3572	1020	3966	16879	3058	1686	4349	2268	2176	2098	1901	6794	4792	3433	3720	4478	2977	2596	7034	1961	2762	1561	3888	3682	2697	3532	4362	2256	1968	5274	1942	2620	1173	2596	1422	4081	2983	2488	3069
ALG5	2364	3909	1861	1168	667	1467	904	656	693	1507	1077	863	1462	1818	1105	1234	1213	1666	819	1256	1172	2033	1842	1610	964	596	2761	1612	650	885	872	1166	766	935	1354	1195	1525	719	1161	1109	1052	1157	1021	1526	1579	773	2237	1991	1990
ALG6	2716	811	986	701	776	761	772	345	878	2240	901	988	1045	1039	422	385	640	422	990	733	618	1139	637	621	1028	1280	812	656	476	618	789	839	791	902	1194	573	875	716	537	445	580	467	846	441	1778	1023	1989	744	567
ALG8	2061	1782	3380	949	724	1707	1486	834	793	1045	1051	832	1860	1411	1340	975	5218	1070	1362	1217	1800	945	1237	1222	1356	1855	1293	2235	1077	778	902	1401	781	1882	872	1358	871	1722	1636	1251	1040	1437	686	2624	1527	1188	4985	1922	912
ALG9	748	1649	2458	639	543	1214	684	957	911	1108	560	745	919	1281	961	935	645	672	1050	960	1406	584	741	1053	994	919	1472	1043	887	647	790	1401	674	903	850	1444	660	876	1083	590	741	1300	583	533	812	445	1750	1260	812
ALKBH1	784	649	451	550	1226	747	585	375	673	690	253	276	867	573	536	499	589	587	293	557	657	772	579	592	864	522	515	875	732	368	863	733	311	899	344	594	523	597	821	942	484	564	375	560	582	699	437	892	462
ALKBH2	1289	371	580	283	423	480	451	347	728	574	279	502	607	495	176	298	492	461	714	705	595	1183	347	473	881	1062	658	1044	455	287	300	601	898	662	745	604	934	653	1123	520	257	383	636	726	857	906	1382	658	474
ALKBH3	920	1235	727	529	953	862	778	408	509	3719	675	415	882	1086	876	666	1105	691	652	623	871	1227	791	1211	614	771	838	1045	863	534	734	1188	438	999	713	834	787	926	913	961	534	1026	613	722	534	745	2461	907	1912
ALKBH4	799	472	690	551	465	820	308	415	626	991	1074	270	863	570	271	262	430	639	859	381	424	684	742	448	505	493	550	503	609	326	394	454	391	534	422	179	491	516	436	673	359	969	609	304	633	681	947	538	423
ALKBH5	3675	7235	3986	4302	2450	5758	4649	7517	6010	1312	6536	5375	5908	2955	3513	7632	6169	5346	3026	3810	5542	3107	6675	5234	6532	2757	3677	4453	4251	4324	5277	3519	4899	2838	4517	6446	5237	4493	5321	5867	4079	6908	6810	5439	5666	3822	1913	4751	3692
ALKBH6	497	278	425	286	452	545	448	176	527	545	156	226	457	436	328	136	292	259	407	283	239	528	318	480	285	735	679	339	298	274	494	227	328	352	688	357	467	232	161	299	252	206	328	325	307	644	553	477	253
ALKBH7	2230	652	3067	885	589	686	1045	984	887	2474	1131	1559	807	851	1722	923	2060	1223	1418	1254	569	1047	567	1206	1062	1003	932	1436	2697	982	809	1077	1113	839	3291	661	1225	813	966	769	1092	964	1572	1030	1650	2175	1853	702	1156
ALKBH8	292	644	610	310	465	502	351	294	255	323	514	227	431	702	463	446	164	409	252	410	883	222	256	789	404	337	430	511	327	451	317	748	291	627	209	403	272	793	918	426	510	645	292	248	300	264	627	792	349
ALMS1	932	926	786	1160	485	752	1112	1015	1217	607	1376	2077	910	1324	816	1028	1364	1159	1688	510	980	889	1245	1122	909	1391	850	819	1527	1385	455	1410	3068	1989	1077	918	1139	1590	1028	1093	1355	1405	1156	1826	1387	1427	884	1113	1020
ALOX12B	144	659	0	202	1953	1498	17	644	1981	738	21	1502	1704	8	2717	9	55	268	314	386	501	73	719	357	179	4084	63	0	2106	12	330	181	2	592	501	168	644	15	9	32	1860	45	1016	12	68	350	2022	154	882
ALOX12	233	100	107	451	5	1552	10	5071	657	87	8	175	51	18	193	8	178	170	455	1916	119	62	416	33	47	324	530	62	1236	22	329	16	142	112	140	426	1355	5	46	1469	530	3	6	99	90	650	169	17	528
ALOX15B	709	7517	278	109	244	1072	34	245	403	63	96	892	197	85	302	30	14	550	628	403	334	321	154	77	68	1058	14	58	1099	98	649	2882	5	1541	403	1775	74	7	3164	824	1746	222	541	63	122	231	1453	81	5019
ALOX15	9	25	2	5	0	4	3	6	6	26	29	0	52	0	3	1	307	35	54	2	2	11	15	4	2	22	1	4	66	0	23	13	5	23	1	37	0	1	3	1190	3	3	1	3	0	7	4	2	46
ALOX5AP	1159	198	120	1523	457	332	388	905	357	2075	604	733	483	322	4610	1571	351	952	1503	1403	590	1025	1487	1182	403	155	686	747	350	1477	228	628	468	274	5365	570	903	654	534	256	1458	972	2481	757	1453	371	948	612	1556
ALOX5	625	108	86	971	155	87	514	551	269	184	468	330	446	204	2108	865	286	771	593	596	266	356	468	617	227	86	429	304	283	1167	84	463	349	186	1486	748	204	492	227	275	970	513	2505	241	595	272	195	429	2273
ALOXE3	235	429	8	549	1679	2360	45	366	918	282	40	152	1490	75	1239	47	174	142	175	99	405	89	431	284	278	895	54	0	504	19	659	212	6	824	95	191	415	54	235	28	668	72	136	44	27	156	273	246	535
ALPK1	1668	724	1089	1485	607	1020	946	1155	912	960	1032	1964	897	1068	634	1644	435	748	1899	934	1311	727	1451	1378	449	795	1050	635	480	628	1013	1100	728	542	1243	668	815	1430	975	525	1287	517	1505	460	2209	660	1335	601	652
ALPK2	102	90	1165	766	120	324	1104	524	176	48	481	158	491	203	818	1086	17	399	192	496	151	121	51	232	162	43	428	125	67	402	61	649	559	90	1676	119	198	499	766	129	591	1555	586	459	1108	77	197	395	298
ALPK3	78	504	414	306	187	96	279	724	490	201	9474	100	104	176	764	12340	166	69	168	509	165	78	268	334	217	2753	419	410	239	802	127	509	199	191	80	309	159	1927	1302	197	315	747	243	725	166	79	97	471	618
ALPL	280	267	1528	1523	566	227	364	814	333	146	93	321	822	335	1421	686	873	579	292	361	402	503	402	475	209	303	653	1008	1328	737	1626	962	299	431	235	914	438	522	819	419	417	2519	242	595	648	305	233	795	1937
ALPP	0	174	0	7	243	14	9	0	69	16	0	0	2	3	1	14	3	0	6	0	212	1565	6	3	9	3	76	0	0	0	55	5	0	46	0	36	0	11	89	0	0	2	0	639	2	0	73	0	77
ALS2CL	1046	2711	6482	383	1763	3031	1794	1864	1782	1636	1663	853	1223	1886	850	430	486	826	2992	3155	4240	3233	530	353	945	1464	2305	162	310	791	3831	3266	303	924	1346	853	624	740	1862	1076	1128	361	454	1193	498	2142	4461	3255	1776
ALS2CR4	1455	1641	2022	1093	1359	1647	3535	1233	3695	2130	2814	2422	1001	2800	1065	1500	1113	1526	1430	2750	1666	2806	3183	1732	2243	2160	2897	2660	1964	2651	1812	1456	4572	2003	1848	1585	2863	3101	988	1522	1303	1869	1039	1533	1791	492	2244	1601	1339
ALS2CR8	131	231	377	102	83	138	267	156	98	82	230	315	122	231	60	129	95	164	244	106	104	210	254	213	77	158	159	112	175	203	260	138	459	85	95	232	75	93	59	147	142	159	257	48	187	176	166	216	126
ALS2	688	1071	943	802	1400	704	1946	1319	1377	1096	1831	1508	483	1332	1147	1598	680	1472	894	950	741	740	725	966	1141	1852	1061	1183	2281	1639	1017	1247	2139	1948	947	1218	1591	1850	741	1516	967	1430	1083	1372	1625	650	606	1592	826
ALX1	107	0	0	14	32	43	75	43	0	0	12	19	0	19	0	0	73	12	70	0	0	15	2	0	20	0	55	3	149	0	317	0	0	4	69	1	35	3	177	144	0	0	35	0	0	64	0	8	5
ALX3	48	97	25	13	93	58	70	82	110	16	85	123	92	91	48	35	24	22	14	24	87	264	21	56	95	36	23	237	52	21	110	49	94	84	194	56	111	39	31	59	33	43	26	87	168	35	14	70	79
AMACR	637	460	1228	815	1116	1394	3259	718	1009	980	700	449	3228	1719	491	478	489	1610	522	653	338	336	188	528	1867	630	1438	1969	1267	1262	1402	328	852	766	451	1065	951	1091	391	793	1176	2790	506	243	486	2006	482	512	364
AMBRA1	978	1969	1130	1483	1377	845	1564	1981	998	454	1337	1920	1376	1422	1672	1506	2623	1454	1913	1376	2020	1186	1555	1459	948	1556	1013	1570	1647	1099	1000	3532	2951	1594	681	1511	1001	1759	2460	2087	2185	2100	1311	1240	1588	1000	991	1399	1876
AMD1	5974	5669	3881	4816	10284	6806	4149	5349	7791	4093	3059	4118	3413	5151	5460	4059	4605	7687	4949	8829	6196	4706	3969	5582	6482	6550	5516	4500	8715	4625	6489	7888	4525	7365	8563	4404	6446	6648	7617	4412	5051	4227	5030	4334	3586	10902	6407	5824	7402
AMDHD1	11	4	13	192	4	14	317	185	4	147	864	3	23	8	9	0	11	6	3	26	9	25	1	6	13	3	14	17	21	92	98	10	7	7	6	11	177	4	0	733	4	12	39	8	4	20	64	5	21
AMDHD2	431	672	241	728	618	472	948	501	580	1151	690	463	601	898	781	528	384	542	734	622	643	532	954	735	607	134	366	517	893	520	497	607	225	782	401	251	369	608	410	431	562	467	586	328	573	751	1533	1144	743
AMFR	2939	4259	7839	7877	5732	7374	4052	5732	3407	6660	4675	3435	6308	4363	7280	4949	3408	6464	4863	4052	3718	3384	4882	4527	4352	6093	3981	2556	8217	4189	5256	3766	3817	5167	2894	5134	4201	5908	4473	3321	6227	5606	2478	9059	2413	5539	4675	4251	3935
AMICA1	1533	58	100	862	649	109	324	497	318	2727	136	422	370	244	734	1639	232	553	578	2191	215	884	739	1127	241	165	836	443	357	831	96	500	237	293	2657	134	484	602	183	98	1468	211	3526	91	1106	304	1823	447	874
AMIGO1	13	90	18	34	45	10	28	125	52	31	72	185	24	141	46	69	133	85	48	13	24	88	68	34	62	10	33	43	317	28	75	39	289	66	10	4	42	72	29	176	9	25	7	13	62	80	26	40	65
AMIGO2	181	5100	1012	1527	904	1283	2461	924	2482	260	1241	732	616	3503	638	1112	312	3274	403	1748	4358	190	1097	1658	4944	1838	2170	1312	173	3727	2579	1205	1087	4380	204	2746	1067	3037	5900	536	1081	4677	260	5571	299	258	2387	4207	288
AMIGO3	232	222	474	74	142	161	134	92	70	338	138	118	126	198	79	137	162	154	138	91	207	348	98	74	116	166	80	187	269	116	150	252	122	373	108	95	148	78	291	165	110	134	635	99	412	713	156	121	162
AMMECR1L	840	2036	1735	1598	1002	1686	2436	2064	2128	2170	3421	1904	1929	2439	1536	1715	2479	2081	1295	2052	2315	1814	1977	1830	1675	2083	1913	2060	3011	2502	1975	1585	2297	2514	1337	1822	2181	2308	2770	3637	1472	2561	1735	6871	1667	1693	1608	2022	1520
AMMECR1	1154	4046	686	1703	3138	2600	896	3841	2617	1390	1443	1571	2339	2611	6369	1004	1887	2332	1610	1411	1929	1279	2111	2465	3927	3018	721	720	3242	2085	1836	2463	1163	3502	947	1944	4915	1486	1884	1518	2507	1991	1229	1006	1449	2673	2419	3394	1441
AMN1	351	297	346	276	713	557	219	276	241	844	112	221	383	386	377	203	545	248	229	220	134	186	318	434	224	501	256	239	197	146	1117	54	290	294	433	496	703	233	309	212	229	342	53	99	261	382	364	540	100
AMN	179	44	160	22	62	217	248	12	58	340	88	19	102	15	10	12	236	18	384	91	26	430	33	6	119	320	42	40	174	15	226	151	32	327	46	567	88	7	333	198	26	13	248	150	0	295	287	35	418
AMOTL1	2410	21513	8474	4645	3686	4700	8576	10207	6645	3600	18278	11320	7295	8270	9582	23627	1921	3746	3204	6208	14370	1153	2617	9147	5038	14245	5358	4454	10150	6783	5241	14080	9268	15390	5944	17221	5272	7802	12839	5824	7120	13363	7909	14816	6039	4740	10207	18130	6414
AMOTL2	955	5230	2651	2432	3851	1725	3318	2925	7455	973	5917	3891	2152	2204	3785	5302	655	2641	3789	2217	5324	5402	1710	2189	2059	2592	1406	2513	4017	4057	3303	3205	1666	1887	1741	4261	2487	3158	4559	1427	3046	4017	1139	8331	1281	1668	1130	2986	6439
AMOT	87	363	495	148	26	169	124	829	185	29	3403	444	142	29	74	10653	1319	136	140	240	73	127	151	158	67	311	225	496	1935	421	40	150	1027	133	386	135	386	1141	107	1189	147	210	59	710	47	900	284	118	86
AMPD1	10	68	14	2	0	0	3	8	26	0	1193	44	1	0	0	3479	6	31	8	97	17	47	35	7	6	6	62	5	7	19	0	10	0	8	23	0	9	204	20	7	33	25	20	27	53	8	2	1	30
AMPD2	913	1514	1603	1995	1160	1910	2052	2385	1728	1248	1597	1499	2071	1619	2592	1767	1766	2235	1695	1854	2006	1478	1260	1451	2295	1067	1775	3520	1363	2976	1284	1295	2379	1853	1492	899	2510	1911	2268	1597	1836	3225	1745	3213	1507	1405	1053	1618	1845
AMPD3	1110	1995	1755	1392	1214	868	815	496	1795	620	2836	1976	1440	896	3625	2260	666	1083	2286	937	2400	783	1912	599	799	1581	1072	485	932	1005	949	1593	508	1392	1057	2204	844	1474	1116	281	1465	626	1643	677	1352	723	983	1405	1458
AMPH	85	13	402	289	65	87	470	398	60	0	94	118	216	70	236	196	33	9	37	101	67	25	41	103	106	12	159	324	27	175	5	222	141	36	40	41	27	133	14	46	169	667	33	95	24	3	0	111	69
AMTN	761	280	0	946	217	18790	18241	29	615	147	42	182	30	11406	4987	42	313	357	98	5	214	294	20	149	209	0	3876	1392	191	730	16128	8	4822	60	150	10	4072	2518	22	394	6778	724	39	0	103	350	35	0	37
AMT	112	16	516	24	74	80	236	14	108	185	173	41	39	156	30	19	31	48	298	116	43	297	56	28	207	98	85	243	2	168	218	102	114	29	78	384	76	45	38	44	28	22	139	302	48	120	142	215	57
AMY1A	42	9	21	77	2	256	9	0	0	55	0	1897	13	9	2	1	0	1229	380	6	0	40	0	0	0	6	6	3	0	4	1	3	4	7	306	29	5	4	0	3	0	0	27	0	1159	165	15	0	8
AMY2B	315	10	516	13	50	32	264	16	48	187	97	117	34	125	18	39	24	129	241	407	35	684	29	21	15	118	122	114	13	96	55	8	304	12	259	34	179	57	8	33	29	9	275	61	230	107	232	77	70
AMZ1	32	347	0	25	11	12	10	20	18	28	4	78	1	18	21	23	4	6	13	33	126	15	27	19	20	7	29	19	5	5	66	32	16	10	20	16	22	14	489	27	61	150	108	113	55	4	10	95	22
AMZ2P1	270	110	300	81	125	178	227	74	85	392	104	112	179	158	85	170	284	125	584	140	142	203	111	117	135	349	213	434	121	143	240	75	379	58	165	153	489	99	141	106	93	147	158	168	271	142	893	121	69
AMZ2	3838	2999	3715	2008	3509	4397	3418	2548	3914	4781	2594	1575	4957	3948	2320	2599	3021	3352	3703	2187	2799	2895	3906	4072	5311	6321	3446	3990	2918	2776	4033	1790	6099	2236	2679	3424	5467	2700	2820	2464	1956	1833	1813	2764	2577	3474	4614	2638	2191
ANAPC10	345	334	268	204	434	539	313	121	304	266	184	178	262	502	141	201	237	205	377	226	322	369	371	371	468	413	467	420	195	135	466	229	195	290	381	498	491	206	365	147	193	171	391	215	169	187	356	175	145
ANAPC11	6014	2840	3483	2312	3387	3091	3163	1889	3409	8796	1535	1513	3270	3005	2550	2168	3899	3118	3301	2220	2890	3739	2770	3088	2674	3823	3257	4833	3157	2318	2804	2117	3479	2605	4032	3855	4930	2727	2946	2208	2224	1944	2558	3841	2636	4017	5829	3401	1935
ANAPC13	2220	3791	4755	1790	2690	2394	3389	1523	1878	4532	4389	1556	3080	3968	1355	2743	2395	1344	2244	3359	1920	4240	2020	3464	3842	2984	2729	2018	4660	2049	3616	1689	5747	1618	2955	2819	3167	2289	1049	1604	1838	3437	1572	3343	1866	2717	4206	4126	2488
ANAPC16	7455	3273	6748	2713	3524	6160	2813	2540	2852	4874	4453	3964	5227	3324	1982	2994	3586	4484	4632	3345	2018	5232	4942	3390	2348	3959	6823	3328	3164	3217	3232	2510	2507	3047	3912	4777	4060	2687	3360	1867	2762	4005	3684	5154	6183	2354	6137	3619	2423
ANAPC1	716	2087	736	1041	683	1129	1485	1860	2549	451	1741	2123	1012	1857	1364	1835	2302	2274	1012	1399	2789	965	1744	1869	2003	1990	673	843	2430	1496	1882	2189	2438	4509	696	2298	1643	2519	3607	4283	1130	1498	1487	1362	1885	1660	797	2156	2329
ANAPC2	1873	951	1408	1381	1843	983	2605	1290	1455	1492	1664	1238	887	2606	1468	1526	1802	994	1513	1921	1651	2138	1205	2445	1625	961	1245	3121	1395	1487	913	1464	2074	1877	1291	1519	1567	1842	1311	2553	1373	1319	1456	1263	1231	1595	1327	1480	1546
ANAPC4	2085	1857	974	656	1451	1456	1861	716	1240	3801	716	1094	751	1400	530	772	583	1162	1172	1360	1437	980	688	1276	1483	2037	1637	911	478	946	1146	1055	1003	1376	1308	934	920	983	762	805	861	839	1194	959	1532	1240	3260	1903	1343
ANAPC5	9276	5514	7155	5628	5465	5571	8437	5395	4115	9716	6827	6618	7759	7713	3193	6449	7662	7063	6528	7627	6074	10770	7021	6052	5395	7718	7360	9345	6983	6311	5998	5590	13113	7872	6588	6058	8097	6362	7042	5800	5015	5598	6329	7129	9314	10056	8708	7046	6965
ANAPC7	6835	1572	4843	2063	3755	2614	2957	2095	3548	6117	2678	3213	2750	3119	1903	2271	3728	3122	3952	3986	2746	6099	2324	2990	3608	4195	4063	3172	3732	2022	2816	2374	4884	4094	3206	2181	3440	3008	2651	2759	2454	1859	3636	2947	3847	4725	6775	2833	3384
ANGEL1	627	1226	593	646	1237	944	1006	908	1562	299	686	417	1051	908	1147	942	1049	1058	392	528	902	687	556	1040	985	1332	488	1247	2191	1031	1728	1129	423	1585	330	724	873	1310	1260	2469	734	1194	681	1045	1080	1226	533	1871	1368
ANGEL2	1256	771	948	698	592	691	1124	635	824	602	1018	1143	850	921	470	727	799	867	1029	771	863	1991	819	764	689	945	888	940	781	896	1410	767	1347	845	951	619	1405	844	889	1029	754	814	1054	817	1116	816	775	880	966
ANGPT1	283	51	653	212	74	59	197	236	56	0	97	160	123	293	59	240	137	29	210	75	58	87	90	888	97	81	302	470	122	125	40	188	244	66	36	17	237	140	53	159	443	313	86	188	75	130	15	180	413
ANGPT2	373	753	5752	1162	853	468	1742	1362	939	997	258	1825	469	297	2641	997	545	982	285	497	933	249	847	358	1883	410	573	4048	1069	1166	418	2019	380	808	7218	358	967	1820	839	724	823	2617	754	872	365	311	493	670	613
ANGPTL1	16	43	64	88	24	9	33	423	30	29	499	16	9	22	16	1572	14	93	8	164	11	101	22	93	5	13	40	114	9	118	5	32	7	6	2	39	0	385	61	10	82	40	11	37	114	8	7	16	51
ANGPTL2	475	2151	7181	7931	1319	1055	8519	9614	1860	440	4664	2019	4698	732	4444	7240	754	1865	1596	9514	1208	958	1991	3214	2760	1440	6871	12401	1822	3951	616	3311	4052	3965	2062	3102	1618	5590	1216	2378	10516	17324	2582	9338	2048	1491	705	2429	4152
ANGPTL4	834	3573	376	3631	3597	7059	383	3008	1071	2511	430	1471	511	822	16188	840	719	1023	9665	2359	8300	605	3877	114	3141	739	2495	3199	660	1814	3287	1181	342	1246	1754	1627	554	3408	19589	336	700	1384	1975	2256	1989	1074	3025	1145	3526
ANG	72	160	225	189	199	340	198	159	82	390	108	153	102	98	216	111	67	107	98	109	149	220	103	83	412	42	294	324	46	435	287	79	92	75	77	164	93	72	87	153	98	142	86	249	105	39	118	70	101
ANK1	174	549	37	143	122	122	29	74	731	16	1787	506	1231	102	112	2376	71	1122	129	100	889	106	580	230	236	127	83	125	101	122	149	1384	31	5992	144	1057	276	468	1263	386	343	277	124	43	51	48	250	370	254
ANK2	53	90	168	366	111	80	229	1004	133	613	1512	106	63	73	126	3121	177	1200	101	426	52	58	74	198	57	43	195	863	154	1175	49	127	89	44	57	52	86	397	123	256	412	276	92	160	82	101	27	105	107
ANK3	1061	1917	1718	2500	4761	2038	1726	1740	1186	327	5331	3286	2932	2840	3275	3735	1450	1191	2194	1035	215	891	1027	4575	868	6468	583	267	4777	1455	1655	1009	1342	1420	380	1366	1141	1294	460	3719	4158	2841	1458	1038	3765	1822	612	1974	1516
ANKAR	26	18	68	19	33	49	30	13	33	190	70	61	12	43	16	21	385	41	37	16	41	70	34	23	32	48	51	57	41	16	64	11	78	34	6	65	64	25	56	69	14	24	25	51	71	50	15	46	40
ANKDD1A	169	178	143	90	172	328	80	67	213	350	230	78	291	218	119	120	106	150	141	199	229	266	227	77	147	73	174	374	53	383	153	84	461	177	140	267	223	136	102	209	113	176	165	168	220	130	417	308	105
ANKFY1	4417	8091	4385	4052	2125	3891	7327	5339	6752	3368	4957	7231	6023	3293	2459	5980	3549	3379	2799	3982	7322	2371	5395	6108	3452	2352	4342	4198	5633	4118	3742	6660	6736	3847	2857	3845	5032	5351	3190	9109	7508	5145	5260	3203	5524	3566	3719	5118	3910
ANKHD1-EIF4EBP3	1302	3384	3347	2190	1824	2018	1330	3486	701	347	2673	1718	3938	3357	3081	1935	2702	1358	1031	1790	1724	901	2566	2241	1118	1284	815	1320	1253	1684	1182	2884	736	1199	1108	1192	883	2417	1554	1279	3242	2450	3806	857	3302	1041	747	1992	3267
ANKHD1	3910	4091	4069	4102	3600	3520	2238	2793	5174	4273	6456	7267	3643	3325	3137	2932	6026	3268	3476	3919	4905	3755	4769	3474	3655	8264	2417	2608	4164	2347	3346	3051	4221	4839	3307	1927	1885	3031	4603	4824	2444	2460	7160	3374	5931	5174	1991	2670	6536
ANKH	4740	3528	9734	4261	1152	3087	4942	6698	4057	4324	8114	21619	5142	4289	3653	4199	2349	5114	2562	4326	3004	1369	990	1414	2899	3784	19763	12760	1067	4392	4395	2790	4656	3224	7960	12793	3157	5334	1121	3659	2533	17841	18750	9051	13818	2746	5154	4265	3260
ANKIB1	1832	3226	3678	3733	2771	3066	2327	3442	3364	999	5558	2803	3190	2831	3126	2614	3246	3276	5145	2192	3802	2368	3650	2440	2195	3652	2480	1865	3346	3881	1813	3442	2890	2854	1051	2180	2049	4085	4340	4087	3059	10056	2155	2617	2643	2589	1147	4605	2940
ANKK1	34	398	126	23	5	157	16	3	25	50	66	28	111	98	16	5	4	19	59	8	67	31	18	71	55	159	20	12	36	32	46	1	62	29	5	103	102	15	385	200	16	21	11	24	51	20	92	45	164
ANKLE1	18	112	8	2	33	44	17	5	26	0	28	94	7	23	7	13	7	41	9	18	130	151	8	95	60	239	20	35	58	11	95	34	89	675	28	73	45	15	622	108	12	19	77	325	137	74	4	133	18
ANKLE2	7351	6562	4903	4730	6500	6417	4798	3921	4370	7280	5183	7713	7718	5858	4340	4036	4553	4099	6904	6678	6786	7812	6318	3700	3539	2693	6083	6460	2877	7029	4046	4583	4677	6678	4897	3636	6180	6442	11700	3814	6798	5582	7398	9066	6386	5671	6839	6565	4537
ANKMY1	236	251	322	111	229	105	234	214	222	518	198	338	189	402	167	159	177	424	236	201	245	355	264	197	126	406	179	173	114	255	466	238	341	301	238	359	345	297	142	266	173	143	296	150	238	239	202	213	185
ANKMY2	714	897	1208	467	318	484	752	536	428	878	573	881	777	1010	339	595	811	436	719	457	624	483	756	1192	933	662	863	1390	606	754	757	738	1468	656	353	701	746	630	857	610	585	607	655	460	895	734	591	966	1188
ANKRA2	1071	412	524	266	517	792	442	306	527	757	621	720	484	706	314	302	779	386	465	405	305	568	363	538	296	933	481	751	595	402	585	398	676	335	648	343	305	315	259	409	291	372	1077	338	703	451	303	433	642
ANKRD10	3387	3347	2881	1163	1259	1289	2919	1876	1472	2594	4108	4909	1437	1283	1492	4433	5920	3456	2958	3785	1612	4164	1135	1771	1764	707	3942	3778	984	3716	2339	1203	1694	1264	5209	977	3054	2093	664	4009	1098	1911	4517	5253	6656	1831	2270	4368	2034
ANKRD11	4808	4778	8194	6411	4868	6169	4781	4118	4610	2323	4172	8563	6339	5835	3414	4509	3933	7103	5571	4420	5724	3871	4926	3496	4304	6376	3504	3655	3471	4970	5395	5550	3528	6814	3438	3689	6686	6260	7000	6117	4944	5444	4981	4853	4880	5638	2814	6058	4442
ANKRD12	1739	2560	2468	1641	1830	1938	2374	2446	1882	1597	3148	2661	1967	2055	1580	2728	2287	3609	1528	2617	2030	1869	2250	2097	1818	5452	1253	1520	2431	2319	2577	2268	1935	1864	1527	1421	1322	2273	3614	4118	2668	3654	3245	2283	1848	3065	1777	2403	3177
ANKRD13A	2567	2226	2874	2441	1983	1792	3068	2683	3934	3983	1736	2670	2438	2490	3823	2438	2058	4639	3525	3204	4053	3366	2068	1927	2473	3104	3042	1587	2350	2190	1709	6224	2177	4740	1788	3235	1718	2363	2763	1971	3171	2854	2575	2838	3200	2617	3829	2955	4656
ANKRD13B	299	212	305	283	847	382	696	327	475	532	768	888	513	305	229	255	1393	386	182	409	1074	598	794	433	548	502	249	901	934	1082	420	230	1965	304	275	182	563	451	608	1463	229	405	657	489	747	491	131	581	147
ANKRD13C	1144	1666	1150	1294	1319	1101	1608	1540	2288	1374	1629	1256	1429	1093	1543	1634	787	1227	1073	1490	2173	1110	1101	1053	1332	1373	1044	1434	1006	1461	1201	1255	1410	1698	1256	1157	1401	1433	1435	1073	1477	1242	1140	986	1134	1452	1424	1315	1477
ANKRD13D	1453	1104	2673	1239	2723	2052	2063	697	1720	3789	1915	911	1442	1571	1091	880	2519	2260	2781	1768	1221	2415	2430	1078	1967	1549	1850	1611	721	1774	3573	1094	1418	1178	1190	864	3179	838	1237	1270	1120	1176	832	1451	1445	987	3167	2516	1039
ANKRD16	237	121	215	128	227	211	174	128	178	320	424	192	176	168	133	88	267	221	369	215	202	305	130	191	195	592	142	168	374	129	261	182	228	235	171	158	226	127	294	227	105	129	101	105	226	205	289	198	134
ANKRD17	3105	7267	4897	7138	4383	5853	6254	8394	5894	1407	6365	8282	3615	7295	5647	6254	4024	5397	6227	4936	6117	4876	4465	5432	5120	5710	2785	2586	4730	4744	4788	8143	3923	7190	2548	5545	4851	6314	8493	5724	6014	4804	5666	3109	5506	4917	1319	4220	3540
ANKRD19	259	170	2135	138	524	332	205	114	241	3091	85	70	151	272	121	87	205	163	483	151	198	314	184	222	212	116	247	353	93	85	306	126	105	302	554	96	335	235	165	151	131	103	125	161	161	266	1752	116	169
ANKRD1	2	1558	418	47	2	83	512	704	342	0	2087	0	4	0	207	20087	215	0	0	2142	5	5	561	984	9	0	3907	3	0	196	0	20	4	168	4	68	7	8531	22	4	31	2128	168	5861	0	0	70	407	2
ANKRD22	2777	967	5442	3619	3533	1005	243	2015	1622	1640	240	5680	3476	557	4429	669	829	1827	3438	4262	686	482	2109	1720	1647	3309	580	75	1962	543	1345	1644	258	294	3938	208	1798	1031	627	778	2069	389	976	49	5487	756	9523	676	1392
ANKRD23	54	837	125	25	38	73	97	511	395	41	16302	75	81	123	14	14677	140	52	62	744	57	38	169	81	36	111	451	31	23	340	182	41	215	35	37	13	42	3231	32	202	47	114	295	764	262	51	546	143	33
ANKRD26	287	596	442	433	455	422	351	215	583	157	337	561	449	220	195	494	211	293	465	194	508	449	554	490	294	743	351	196	484	354	394	440	262	415	219	288	275	375	423	342	311	341	231	376	281	696	273	997	204
ANKRD27	1354	1813	842	1853	2436	1562	1822	1507	2447	1878	2714	1666	1729	1935	1997	1664	2128	2134	1656	2367	2490	2272	2912	2519	1807	2480	2231	1169	2691	1490	2264	2093	1794	3606	1408	2000	2667	2498	2231	2649	1821	1443	1499	1880	2582	2373	1180	3024	2245
ANKRD28	3176	1246	2096	1459	1601	1249	2446	2272	2263	861	2719	4108	1021	854	3470	2170	1595	2379	1973	2103	2130	3900	1369	1173	1432	1668	1524	3324	1211	2169	1848	2629	804	1444	3704	1232	1321	1908	4417	1499	1912	1715	3030	2419	4612	2913	1084	1461	2195
ANKRD29	590	316	28	449	936	247	670	106	139	542	865	1055	901	2127	349	131	103	339	143	306	466	87	281	300	310	32	39	129	296	300	635	439	1172	1426	957	343	1084	273	34	286	926	336	2439	7	612	1774	837	273	276
ANKRD2	39	95	35	17	27	12	10	14	18	28	364	20	11	48	3	918	47	21	6	41	38	15	71	14	15	274	31	1	17	30	6	58	10	21	1	55	20	633	517	19	19	11	12	139	43	35	41	30	3
ANKRD32	1080	243	189	280	489	557	244	208	542	440	374	528	334	500	183	337	351	272	245	301	572	799	424	412	204	493	225	546	264	161	335	481	329	484	1230	195	329	378	671	411	359	265	1522	349	691	651	421	326	490
ANKRD35	190	468	149	215	1917	1004	151	544	606	583	116	512	2460	234	260	123	41	408	1008	640	79	363	111	126	70	2927	64	54	389	364	583	107	79	113	443	253	375	116	259	152	2975	86	1223	269	294	471	600	177	746
ANKRD36BP1	24	595	128	197	216	57	195	379	519	22	517	533	142	237	337	285	5361	198	170	43	465	119	251	228	131	556	9	11	624	465	334	346	359	695	28	365	144	257	559	559	298	332	153	176	317	261	11	367	430
ANKRD36	199	70	156	85	102	207	292	62	261	266	117	175	96	264	38	65	347	194	517	262	269	281	150	75	191	261	483	489	57	345	267	112	514	189	175	104	252	142	249	361	61	147	206	775	341	269	3585	495	112
ANKRD37	253	974	746	221	491	898	333	441	88	1540	109	152	134	80	1241	196	2767	319	3492	797	202	342	709	228	301	126	333	838	172	96	611	69	145	65	786	554	156	49	412	54	96	185	824	408	129	384	939	86	89
ANKRD39	223	284	450	229	94	337	207	97	381	760	465	217	380	358	302	219	334	243	232	198	199	256	566	253	355	398	245	161	324	297	515	366	292	304	295	181	319	232	280	446	144	284	210	706	356	259	3040	388	188
ANKRD40	2702	2207	1993	2288	3735	2840	3358	2656	2756	2330	4794	2658	2453	2675	2292	4484	3419	3795	2275	2448	3719	4199	2523	2817	2690	2855	2415	3843	3715	3758	3694	2158	3703	3127	1911	2117	3398	2313	3639	5480	2118	2703	2053	4186	2432	2206	1684	4766	2282
ANKRD42	383	610	767	247	176	367	321	204	188	323	371	362	348	718	221	364	154	310	265	404	296	157	308	494	280	359	382	294	259	354	244	320	142	413	301	512	171	429	472	588	258	463	251	489	338	280	472	465	269
ANKRD44	91	24	68	216	32	19	142	157	74	20	149	278	44	91	245	436	74	470	256	90	155	61	122	139	41	18	43	60	359	144	14	291	226	63	83	19	55	162	25	119	352	117	265	46	134	160	38	49	220
ANKRD46	576	1376	803	1042	611	1274	404	676	893	1138	1447	680	1120	870	635	708	1119	913	552	890	392	268	1054	765	663	423	493	763	803	366	1947	909	1017	1303	884	954	648	845	615	663	592	874	510	365	669	969	709	1079	673
ANKRD49	637	656	960	393	443	637	1025	321	555	367	496	243	734	909	361	469	380	568	509	732	634	587	307	758	479	809	865	547	559	337	535	581	730	739	500	736	551	419	405	511	404	592	390	1556	472	444	1386	1177	483
ANKRD50	1335	2377	4082	3662	1580	3391	4685	2825	1638	2384	1320	3444	2324	4261	4013	2203	1321	4496	2197	1851	1429	1888	1556	2144	2398	2224	2246	2031	2343	2712	6099	2504	2825	1424	911	2756	3430	2387	2525	2988	3174	4857	1213	1550	1642	1679	1295	1464	1088
ANKRD52	1196	4299	1965	1510	2325	1888	3282	3229	5353	1489	4781	3383	2291	4149	2447	3123	5660	2913	1251	1891	4142	2309	1136	2912	3143	3763	2365	3318	4704	3743	3174	2422	3223	4463	1844	1181	2130	3017	6763	4105	2320	3655	2864	3013	2626	2160	1192	3608	3297
ANKRD54	1038	634	681	850	1254	1322	757	599	973	1323	872	570	487	1056	893	458	1022	810	817	850	675	985	608	1306	920	967	645	1022	404	1066	1584	892	1610	763	865	776	1318	626	1205	832	667	885	1066	719	1215	898	884	568	779
ANKRD56	299	305	185	109	360	104	31	192	209	33	1596	432	90	66	187	52	151	491	326	90	87	427	150	79	56	857	8	0	1075	75	179	14	31	117	212	921	243	56	211	534	335	87	444	140	363	349	24	61	172
ANKRD57	2383	5902	2126	3660	6682	7960	5111	8595	13028	7733	9051	2470	3135	7000	7672	3309	5738	6379	7164	10197	11519	5947	5452	4278	6629	8080	2794	2013	6633	6756	7834	3826	2329	6096	2739	7046	4399	8708	8715	8789	5493	3853	2788	2225	4715	7872	4585	5227	7662
ANKRD5	425	1107	239	257	662	806	324	719	594	508	655	814	1091	892	436	546	206	338	337	382	1068	565	161	1012	779	1114	319	80	1875	345	1706	705	1686	470	1027	1006	709	1118	325	531	549	240	219	252	624	706	1486	800	1209
ANKRD6	639	79	621	291	98	349	387	613	219	0	892	477	114	169	152	107	424	357	104	294	52	268	114	96	84	578	190	394	1086	445	101	80	2010	102	733	252	86	111	494	853	324	284	974	297	711	861	105	103	140
ANKRD9	427	371	1966	149	820	856	263	189	563	1277	417	151	625	311	679	231	420	80	728	299	453	1360	368	151	637	1047	292	270	214	231	850	829	101	674	158	225	288	122	360	320	208	120	115	755	151	601	517	341	826
ANKS1A	1875	3309	1311	2521	1987	1933	5827	2408	3008	1293	5838	2882	2814	2261	2002	1692	1453	2038	1697	2018	2705	3582	2169	3196	2537	2660	1075	1406	3751	2114	2830	3914	3755	2626	1908	1998	3151	2555	3304	1678	2786	3094	3721	2027	1888	3603	1106	4078	3491
ANKS3	386	354	757	247	479	680	553	163	319	765	300	253	360	447	119	123	214	255	695	454	284	603	209	200	234	575	758	742	121	345	360	230	249	338	427	142	438	204	264	339	184	429	378	386	557	404	1066	528	208
ANKS6	814	1557	1418	366	1125	635	854	1058	1426	1113	1960	2172	608	1816	1007	652	2043	1115	1030	912	1238	1636	350	1191	815	885	871	1574	1501	787	770	742	1421	2454	670	2444	1475	988	1893	2072	538	849	681	1772	1838	707	1108	1032	1735
ANKZF1	1077	1258	1174	677	1906	813	2195	861	1756	4248	879	1007	1070	1483	952	778	925	1197	1683	1334	713	1806	1516	727	1364	1228	2226	1196	713	1370	1981	897	1936	1612	1447	1254	1315	1150	565	963	703	1135	1418	1291	1974	1059	2030	952	794
ANLN	5812	12385	1621	4539	2714	4424	2607	4814	12677	1018	3674	3157	2770	2376	3163	3206	5002	7107	3892	2303	9794	3969	7592	5553	3166	1153	2446	4144	4381	6124	8836	7807	5850	6763	2665	9238	5763	6214	13080	7983	4246	2885	4277	5279	4091	5089	2308	4897	6936
ANO10	366	1686	2137	1575	1970	1598	1368	1794	900	1858	1353	439	1730	992	2009	819	692	921	1522	1460	1012	891	894	1022	1963	1471	1543	1180	1196	1032	1002	1968	386	1263	877	992	1172	997	1339	893	1404	1550	977	1396	383	1395	2104	1140	1283
ANO1	4158	10122	17001	23695	35179	69796	6274	4473	90774	3144	10275	3921	7597	6916	7085	4344	11028	37192	1006	2353	3720	1187	87836	4158	55919	1642	5109	2950	430	43433	101524	2743	36070	17805	1104	4402	12414	7034	1098	12905	3854	7094	585	4534	588	4199	6528	2887	1300
ANO4	143	226	65	147	2	53	5	6	7	136	0	486	11	0	13	3	32	157	0	0	144	0	34	14	6	1	41	0	0	3	1	20	10	9	59	30	4	15	1	2	335	38	306	2	461	7	4	2	0
ANO5	1	59	7	30	4	8	24	18	67	0	967	2	8	0	34	2479	25	17	5	118	2	0	96	34	2	16	88	0	9	61	0	10	1	17	9	8	3	325	0	7	17	36	33	145	4	8	24	40	21
ANO6	3042	5467	2795	6908	4453	4402	6108	5519	5405	2508	5299	4800	5023	5772	5732	7872	3256	4794	2998	3516	7781	1549	5410	3782	4496	2676	3403	3516	2052	6166	2862	5100	3277	5729	1441	5423	2228	7151	7155	4559	7313	8641	3085	5442	4489	2532	2780	5197	6237
ANO8	319	479	604	217	585	361	684	573	570	16	1023	707	281	598	362	413	200	285	667	362	810	236	129	311	427	1622	137	210	1365	657	429	436	919	673	434	276	256	207	280	567	450	547	1025	1163	856	769	84	474	1001
ANO9	1031	468	594	486	846	416	214	253	472	1194	618	1132	865	1133	284	179	917	830	1588	791	352	692	1231	157	277	1268	1210	189	230	175	574	1718	408	1196	1897	791	268	50	731	1090	274	32	1170	1107	799	634	2039	586	198
ANP32A	8843	5457	6026	6648	7677	5847	4692	4461	4451	12744	3178	4753	5405	4521	3120	4653	9253	7672	2961	5008	3554	6851	7656	5286	6855	5704	8160	9631	4913	3588	3329	5902	6335	6790	10653	3648	6036	5036	5798	5392	4099	4512	8074	6386	7855	2972	9767	6449	4666
ANP32B	15145	9192	8462	6453	12197	7662	7702	7267	10084	26447	5344	8877	5118	14979	6411	6648	13897	11648	8270	11609	17061	27353	12444	15833	10226	4204	11532	13291	10632	6260	9109	7754	8628	13256	12568	11900	12939	10009	10405	10405	5636	5334	11648	8694	9846	11129	11997	7738	9245
ANP32E	6308	4581	3206	3933	4161	4415	3551	3655	6847	3971	4719	2590	3491	3144	2056	3088	15466	5524	5160	3796	4050	7173	5905	3139	5729	3972	4966	4759	4470	5609	7090	4847	3391	6390	5566	3620	5758	4026	3787	6775	3432	2451	4660	9973	3998	5732	4288	3881	3446
ANPEP	464	462	1266	1629	804	855	1604	1524	511	1392	355	261	1160	555	8318	944	241	352	611	1545	1740	453	987	845	2682	809	1015	1940	758	952	984	1807	1168	1188	960	539	1045	830	1374	866	2084	3732	3449	2575	376	168	650	1889	2772
ANTXR1	2838	2395	17255	18471	3015	4017	21257	22173	3300	781	9631	10446	11713	3917	9855	6759	4590	1975	4507	8843	3438	2123	2748	5511	4947	5102	14329	12137	6325	13363	1241	7303	27353	4259	3248	8487	5803	8681	2880	14979	18471	33144	6843	22656	4651	3877	1395	3533	8234
ANTXR2	1015	4930	1605	3558	1652	1413	2673	3884	838	882	755	2840	1966	2217	5671	4626	841	4182	390	1286	2064	532	1728	1665	2162	152	3582	1865	659	2912	3175	5487	1607	504	1217	1194	2050	2940	819	856	3047	4463	1400	2119	632	262	606	2251	1823
ANUBL1	377	259	148	123	123	133	170	143	218	80	333	368	257	284	71	196	339	326	279	135	122	217	80	251	179	344	162	217	362	130	109	214	212	209	208	144	129	136	229	296	192	139	184	228	533	234	99	309	183
ANXA10	171	0	0	10	15	428	25	0	7	39	1	0	0	88	0	15	944	0	0	60	3	159	27	3	1	96	0	2	11	4	332	69	0	0	0	0	215	0	1	2	25	0	0	0	0	48	0	0	0
ANXA11	5856	7656	9582	7807	4278	3365	4913	9080	6421	3439	7407	8769	5724	5045	7893	11432	7055	9051	10395	8331	4989	8856	8258	5363	4442	10537	10924	4851	4923	8063	4449	8012	3713	4707	6442	15267	5569	5511	7943	4340	8877	7849	6724	8829	5977	5548	10674	7299	7029
ANXA13	5	7	7	31	36	36	11	39	0	29	0	0	84	186	7	5	4	2	2	4	14	0	155	44	30	3	59	0	7	7	77	24	1	0	375	9	5	129	5	1	22	443	0	15	2	4	70	69	10
ANXA1	110524	68151	38786	42873	99549	47216	17667	156299	50546	23894	64330	110524	16602	36070	250627	28731	33750	140816	162262	250627	65026	89356	42338	62309	94187	66550	87836	22784	303406	41084	25679	77597	40148	21940	140816	68151	68987	47216	38165	19675	94187	16818	37192	16100	30867	169281	121647	103612	54454
ANXA2P2	41084	77597	29591	53538	43731	54929	31897	40854	53104	26619	41334	61021	67313	59209	41084	25050	47578	50155	32707	32290	22784	39910	90774	57009	40378	31897	45842	37381	18750	40378	36636	49403	28731	55919	26355	75432	49403	36070	65026	35706	47216	32707	34687	37786	55413	39213	28117	54454	51769
ANXA2	86472	118411	70698	90774	75432	118411	52232	56426	78685	73355	57009	112925	108069	112925	59800	37192	75432	87836	53538	55919	34200	86472	136394	90774	71572	51769	128341	97600	29591	66550	63005	73355	42873	92465	47948	108069	78685	52661	94187	59800	68151	47216	52661	60408	95828	54454	110524	86472	72388
ANXA3	957	6819	2410	3988	1552	5888	1529	957	5283	2279	2055	1627	1480	1868	3914	1642	575	1957	1657	2885	7775	260	718	1200	2025	1163	6407	54	771	1768	2113	2130	58	723	1679	2591	2905	3352	1569	698	2589	740	840	5213	1760	656	3699	2708	384
ANXA4	7116	4928	4251	5329	5625	4770	7142	3244	5129	4129	4512	4668	12414	7834	3518	5227	3737	3079	11309	4798	5511	2656	9291	5295	6325	5197	7662	1880	2854	5690	4804	5363	3867	4816	3633	11997	6093	4500	3969	4198	6379	3966	5482	3052	9369	5861	6614	6271	3998
ANXA5	10197	21202	16940	25284	17667	38575	20330	17527	17390	6014	7151	15595	13759	11954	23894	15516	8080	21772	13097	11805	15648	18750	13400	15097	23695	7151	21308	31118	3449	23229	15267	23434	10038	15145	16571	12109	18203	21668	35179	6823	14288	23894	21721	25926	15966	5519	8843	11805	10622
ANXA6	2007	678	6196	7332	1524	1631	7240	6839	1598	1791	5447	7034	3433	919	4698	17324	1341	5766	2353	5272	1482	3514	2045	3188	2346	620	10305	12122	2112	5454	401	5752	3583	1456	9911	1937	2531	4378	2370	2129	5888	15569	6798	10047	5548	1291	966	1568	4491
ANXA7	10265	6991	6314	6532	7632	11457	7488	5712	9291	3116	6879	8843	8188	7025	6724	8252	6728	8589	7617	8205	7332	5246	8006	8211	9392	13680	8312	4461	11997	10236	5183	8622	5096	8570	5107	8051	8276	7038	5959	4357	7667	4800	5660	7029	11345	7374	5358	7336	5080
ANXA8L2	5197	8992	5154	5368	3490	4334	2229	4297	8051	1166	4681	14267	8538	9734	3940	1625	1718	5131	14932	6274	6383	3421	6736	9229	7038	3195	9199	556	4662	3254	3361	4070	628	1888	2478	8217	4415	6875	6004	2866	5630	5897	1636	1746	3746	4372	1893	18203	3638
ANXA8	24747	21308	26619	15489	8499	8749	8589	7786	19631	6169	32425	34996	17427	31635	11332	6111	5272	12460	29482	18471	17732	11309	16159	21360	12067	11188	34687	2500	5858	10716	13309	11332	3831	8425	9874	18317	8769	11886	22414	4032	16879	11165	7581	4922	13454	15072	19035	38165	15072
ANXA9	10	377	35	21	321	88	33	183	150	420	134	1271	268	33	99	35	31	292	209	68	53	98	18	18	27	851	40	7	720	15	63	88	30	273	417	932	23	21	205	19	48	20	252	108	90	263	529	29	169
AOAH	708	10	10	680	157	11	374	231	193	365	128	103	290	194	549	1450	197	248	214	634	365	304	442	893	175	686	174	471	352	213	27	551	498	108	624	73	191	1074	102	588	983	129	754	33	550	272	313	109	684
AOC3	82	92	503	508	341	91	382	978	196	32	468	224	244	179	443	1363	177	516	140	273	231	84	224	376	225	148	301	400	410	1341	65	730	81	224	29	179	181	639	369	123	657	1261	116	1203	660	62	11	416	295
AOX1	15	1294	283	58	93	107	36	317	123	0	321	74	23	56	69	911	78	419	73	154	255	62	21	79	33	109	77	37	90	226	38	62	57	208	32	98	61	162	90	154	423	49	17	284	114	84	55	73	124
AP1AR	1203	1033	1051	1100	985	1545	1078	1084	1562	1122	2002	894	502	1142	1300	648	703	1422	1638	1329	774	2395	1148	1303	1004	2730	736	916	1130	838	1645	862	469	1270	1145	1267	1367	858	1327	802	1079	750	912	856	1282	1166	817	888	863
AP1B1	8544	6965	5524	10548	6871	4195	5914	12628	6940	5237	6460	9556	5548	8681	13417	8576	8387	11495	6783	9117	5498	4402	5873	10000	7812	9929	3724	5548	10848	7262	7280	6641	7231	7977	9109	7231	11236	8028	10653	9261	10959	10611	8576	6518	8742	9920	7240	9185	12039
AP1G1	2608	6114	8068	8870	5920	6241	5356	5628	6093	3403	3513	7988	5693	6397	7059	5307	2952	6287	5241	5265	5537	3206	7194	7029	5122	7960	4804	4111	4957	5204	5947	7637	3555	7834	3715	7177	5553	6991	6532	3478	6713	5873	4042	4932	3549	6007	4804	7557	5385
AP1G2	1981	2665	2718	2590	2848	4206	3829	1911	1171	2261	702	2252	1500	2609	1290	1483	3353	2752	2258	2597	2821	2287	1433	1876	3248	2041	2547	1452	2716	2376	2955	2408	1343	2948	2681	2082	1421	930	3679	4378	2301	953	2244	3042	2488	979	3021	4355	925
AP1M1	2919	2076	3006	2947	1755	1891	2570	2289	3337	2593	2594	2183	1870	2716	2714	2669	1425	2387	1358	1992	2795	1799	1997	2710	3175	2201	3140	2391	3096	2444	1810	3032	2644	2588	2119	2581	2363	2319	2181	2842	2496	3226	2705	3502	2714	1807	1902	2862	2560
AP1M2	1535	2251	3785	1802	2259	1642	1649	1186	3021	2131	1922	1014	5151	2442	1659	609	4505	1413	1984	1590	1157	1952	1703	3291	2034	1145	2746	11	5763	723	1018	2842	1123	2985	1596	2034	1073	498	1545	2813	1391	1065	423	4907	252	3144	2032	3213	2796
AP1S1	1632	2849	2116	2759	2681	2385	1598	1519	1713	1940	1747	693	2304	1490	1552	699	2367	1623	3920	1501	2367	2675	2050	1394	1791	2410	3100	2463	1666	1714	903	2080	2440	1274	1841	1097	2135	1699	1088	1361	1006	2973	1510	1275	1126	1729	1887	2880	1068
AP1S2	365	347	516	726	392	335	457	669	400	275	1545	368	667	264	970	2393	358	592	732	699	290	504	494	693	588	308	455	492	949	717	577	501	562	495	548	395	1172	1000	297	1065	811	693	974	789	516	389	397	447	732
AP1S3	601	790	1467	289	1457	305	498	666	1216	726	554	281	228	563	462	161	799	1890	320	673	412	605	579	225	578	1018	596	47	661	450	878	559	287	1258	494	1190	1167	685	1568	809	277	540	374	355	305	601	1038	387	780
AP2A1	6176	9506	5876	8252	10516	3942	8045	9066	8576	2397	7393	8742	9811	7872	8971	8125	6042	7076	4485	5956	8125	4091	9253	8080	7898	8661	7240	8499	14123	7318	7160	8228	7464	9073	6806	7085	7103	9059	7098	8519	9691	8544	7728	8856	8749	9132	2471	9222	7642
AP2A2	2959	3968	2526	3031	1835	1632	2164	2690	2455	1922	2011	2473	2713	2092	2274	2692	2806	1867	1952	2262	3407	1541	3446	1975	1636	2264	3137	3031	2894	2515	1702	4184	2005	3878	1680	2891	2419	2898	3714	3401	3003	3042	2346	2912	2242	2391	2093	2435	2150
AP2B1	13997	14908	8935	8884	7098	10516	12507	8270	13063	3206	5829	11177	9864	4934	7017	10414	14141	11357	6786	8355	18278	2201	12225	9474	12889	8183	19589	18471	6137	12710	4816	17061	10475	9499	9590	12340	11420	17427	15002	12414	11118	9169	8688	10706	11118	8194	11039	12401	3855
AP2M1	33750	22472	22117	43433	21040	29936	25126	18130	37192	36264	34368	18750	36453	176731	19242	17700	25126	25602	17841	20181	11968	37192	54014	22912	24041	23965	27263	26619	36832	32290	33443	19376	26976	34536	15727	29164	32425	14979	18507	33589	17949	28518	13978	33443	18912	40854	26708	22057	28117
AP2S1	6297	4232	4922	7222	6814	7744	2878	4091	4972	19114	1815	2632	6105	5685	5638	2790	4163	3683	4835	4429	3752	5475	5636	4555	4798	4003	8223	8276	2782	2769	5465	4494	3689	4706	6199	4465	5475	3327	4039	2849	5047	4395	5008	3739	3582	5798	10355	3689	3895
AP3B1	3492	3187	3458	3485	2635	4072	3395	4204	3821	1254	3348	3810	4397	3818	4084	2854	2284	2303	2714	3266	4441	2391	3099	4193	2940	4302	4053	4112	2246	2408	2226	4251	2037	2376	3519	2598	2070	3470	3337	2510	4069	3791	4694	2782	3383	3184	1847	2631	5218
AP3B2	39	16	97	14	27	200	7	23	15	26	14	1486	103	85	6	14	354	16	29	11	65	247	1	1	6	21	57	7	26	12	26	5	728	24	342	19	2	4	13	37	6	81	686	127	157	14	9	16	48
AP3D1	6339	9441	4855	6379	4639	4187	7796	7527	10558	2787	7943	7473	4026	11394	5911	8667	10738	7253	5147	6297	8715	7398	4597	7802	8282	5749	3811	5585	15169	6948	6875	9253	6756	12182	9441	5290	10674	6291	7240	10674	7098	8406	8039	8525	8282	10315	3584	8628	9022
AP3M1	2925	2436	2093	2664	2138	3998	2347	2210	3636	863	3314	3342	3484	3352	2070	2414	2881	2778	2772	2398	1622	2365	3744	3503	2637	4668	3447	1964	2973	2293	1307	2529	2107	2676	2080	2775	2492	2265	2114	1744	2720	2893	1966	2899	3733	1744	1577	3516	2054
AP3M2	1206	547	717	602	800	972	504	628	863	624	839	1155	615	610	528	441	3086	1172	774	895	370	955	873	703	447	959	1108	1224	961	870	1042	942	2255	839	1447	972	1195	942	872	1858	427	841	1423	671	1599	2010	706	470	509
AP3S1	4380	2426	3616	2683	4994	5650	2434	3048	3077	2342	2934	2450	3697	3306	3269	1650	968	1986	3081	3582	3462	3386	3437	3487	3302	3903	5527	4330	1212	2154	2663	3359	1183	2733	4808	2789	2552	2909	3048	1170	2880	3337	4909	3471	2184	3280	3539	2306	3949
AP3S2	3093	2520	2851	3059	2495	2446	1165	2939	2828	3758	2617	3728	4172	2596	2802	2761	5258	1603	1690	2660	1880	2059	4301	1780	2261	2397	4215	1568	1550	1754	1538	2452	1487	1644	1826	2032	1528	2768	1093	2049	2892	2653	3567	1880	3397	1715	2951	2078	3817
AP4B1	1046	793	705	450	1102	575	457	456	790	2886	739	492	909	759	530	282	540	655	794	724	709	744	526	577	965	423	1418	1335	371	463	374	878	1226	718	967	329	1041	801	526	258	606	495	731	782	761	801	1516	533	609
AP4E1	1053	2139	1058	1810	1424	1101	873	1284	1850	1777	6166	1347	2312	1734	1784	1777	1072	1351	701	1131	1005	1000	2212	1397	1186	1090	1017	986	1214	953	747	1827	1044	1103	875	1331	763	1624	733	1102	1666	1045	824	793	915	807	1163	1271	2230
AP4M1	583	582	762	781	607	804	641	805	562	1328	2276	524	1140	620	741	384	311	465	1239	517	603	439	747	939	659	375	677	565	590	1078	961	595	1085	440	278	431	628	697	1028	608	494	1920	405	812	602	1035	798	959	625
AP4S1	278	198	120	128	861	359	244	78	204	712	43	65	76	213	190	124	211	145	84	156	242	121	213	197	316	198	121	317	279	112	371	359	80	305	126	153	118	133	488	360	130	119	51	187	78	229	270	226	48
APAF1	869	572	605	665	660	714	708	747	907	147	816	1291	848	589	1028	953	659	1025	923	569	1487	863	1131	608	794	683	741	1119	946	923	516	1286	983	1447	775	1088	474	922	1669	946	1083	970	1264	910	1676	1030	928	1422	913
APBA1	179	298	420	109	180	138	193	170	161	18	134	67	176	411	295	178	286	76	71	46	342	126	42	239	85	169	196	160	330	272	12	230	412	48	31	222	213	109	32	218	497	512	53	96	170	54	52	127	124
APBA2	280	44	353	842	287	443	1012	655	193	183	48	67	515	223	562	216	1608	339	177	447	112	116	145	146	303	153	969	970	344	255	48	352	215	642	624	291	320	158	51	301	669	1426	135	598	167	77	59	140	331
APBA3	1283	508	524	875	570	644	798	747	1019	508	897	1288	622	746	820	776	844	775	992	775	394	562	409	724	980	563	499	683	1102	538	406	844	1116	786	1990	379	1013	476	352	813	829	831	1152	698	1217	977	455	827	822
APBB1IP	724	74	83	1071	190	94	482	450	202	367	274	488	492	148	1117	1205	176	1321	491	639	436	434	508	595	179	92	549	428	279	441	43	664	227	156	1258	113	344	506	106	142	1512	274	1789	129	608	290	305	157	1504
APBB1	166	121	373	449	151	221	452	816	264	184	701	244	262	121	503	1336	965	621	202	571	166	147	200	245	224	124	390	1059	377	462	84	379	726	211	313	267	208	368	171	972	765	957	212	547	211	168	549	184	321
APBB2	813	7435	3992	3390	3849	2078	6342	3808	3968	1549	1422	1200	1657	1845	3364	2986	824	3383	946	1906	2984	437	1513	3140	3093	1750	2555	1602	911	3525	2678	4704	1673	2735	712	2886	2631	3792	3871	1728	3588	5696	1095	3348	433	577	1854	3774	2235
APBB3	408	388	632	105	405	490	480	77	433	233	253	145	160	688	107	161	212	189	348	382	370	337	189	146	197	512	473	409	64	330	452	159	528	130	268	91	182	211	124	120	124	207	358	305	384	444	346	439	437
APC2	11	121	92	24	13	42	13	10	27	63	63	16	30	18	36	21	17	50	23	10	16	71	9	21	15	42	11	88	59	12	75	188	37	252	18	56	19	6	128	48	16	43	17	78	18	429	7	92	55
APCDD1L	5	505	105	216	1537	326	274	965	559	20	25	14	172	84	3434	40	7	316	16	46	473	4	21	331	1225	12	67	213	9	281	611	111	57	440	30	198	145	305	259	15	334	741	22	622	25	8	22	546	103
APCDD1	1106	5304	3564	1940	1621	2183	6713	4102	5735	1139	598	1999	6573	1527	3462	2226	811	393	1760	1150	2162	2264	895	1051	5358	992	1346	1322	2393	1802	2697	3663	2776	6102	918	878	2745	2199	929	6369	4656	8085	2254	551	207	1926	918	3475	4129
APC	1400	1595	1736	1530	1237	1356	1522	2541	1688	1344	3337	2925	1441	1644	2482	2436	1005	1625	1013	1673	1718	1073	1338	1749	1150	3067	1108	1404	2537	1545	1091	1685	2191	3851	1408	1740	904	1900	1758	1982	2259	2069	2631	1112	2123	1862	766	1692	3429
APEH	2649	4002	3014	3338	2362	2318	3565	3198	3826	4254	3251	2456	3569	3343	3226	3616	2423	3163	2208	3418	3985	3866	3664	4039	3728	3116	2391	3113	2907	2268	3650	7120	2478	3584	3213	4163	2696	2644	4830	2022	4023	2864	4628	3921	3069	7318	3386	4248	4572
APEX1	6713	6176	6133	7094	6550	2605	8387	6442	3429	3419	2455	5989	5992	7146	4355	4269	7713	6205	4294	5260	5415	7038	3646	7597	10207	7008	4277	13474	12628	5968	6231	5861	4704	10782	10579	4753	4783	6077	10246	10065	3796	6042	8188	6908	7208	9506	3502	7802	3663
APEX2	2535	3090	1380	2395	1805	2837	948	1116	2152	1198	1277	1914	2484	1764	1630	1209	1424	1463	2327	1641	2179	1872	2067	1265	1404	1990	1154	1118	2197	1142	1377	1894	1638	1327	1141	1614	1515	1714	2348	1918	1518	1973	1776	1060	1848	2160	2103	1777	1329
APH1A	10355	10131	6701	9353	8091	6260	11050	9532	9353	6033	11954	8091	7244	10103	7823	7249	26538	10506	8576	9417	9117	15966	8318	8183	12211	9449	9751	9400	10880	12385	11236	8808	12808	12081	9299	12645	8551	8843	9000	14521	8756	8608	10315	11832	9162	10150	6133	11635	9353
APH1B	255	325	177	433	299	575	447	343	284	686	127	338	720	284	525	511	263	408	278	327	420	540	517	443	693	554	506	573	372	529	220	466	364	432	378	307	424	409	373	573	381	375	406	562	622	70	725	772	596
API5	8258	6621	5227	6049	4555	3176	5894	4654	5370	3493	5844	7866	6778	6130	4229	5314	11558	6610	7412	6916	6724	10803	7046	7791	4234	7346	6717	6521	6554	4849	4029	9087	4847	9573	5885	5579	6678	6007	6251	7898	5879	8318	7133	5727	8531	7173	7818	6543	11832
APIP	707	623	487	386	728	159	310	267	337	381	438	511	610	580	495	400	532	460	584	612	616	1085	681	615	1364	843	449	484	276	293	421	642	196	611	596	564	539	362	306	394	229	239	658	454	766	418	464	484	2976
APITD1	1432	534	907	372	386	582	413	256	655	1458	765	730	506	669	159	217	652	427	620	277	285	1368	780	803	440	707	812	829	278	574	711	253	349	575	872	476	741	364	546	348	225	219	717	386	966	727	951	320	363
APLF	180	138	243	196	114	306	184	328	337	683	209	238	224	272	171	121	82	104	447	226	264	97	136	182	329	18	179	178	134	65	323	216	169	72	218	41	365	90	76	83	160	232	241	114	284	279	491	295	149
APLNR	175	273	1157	1498	305	23	647	1576	490	693	655	574	294	494	492	1348	443	411	548	535	266	375	311	427	645	506	1193	1266	1903	1840	86	2184	876	425	772	140	1249	843	1111	346	1178	811	503	1601	307	86	136	1829	1805
APLN	54	1128	472	310	228	341	517	153	481	313	100	136	170	305	2723	327	131	273	131	63	2283	48	228	148	838	63	342	3453	218	172	394	718	329	571	182	194	705	912	946	171	249	675	293	696	56	165	718	433	398
APLP1	85	117	120	254	254	530	276	117	242	117	70	68	145	117	112	75	82	70	47	31	27	118	77	100	357	157	294	128	59	108	493	73	148	185	1070	115	131	89	79	23	71	225	623	234	1195	86	83	86	167
APLP2	22912	43433	78685	20380	9253	22656	12067	19675	15368	4161	63005	41084	21040	34368	24747	12922	18790	20483	18241	16571	35360	7322	14932	20988	17427	17031	24820	18507	24530	24177	18241	54014	21257	16663	15858	39445	17841	30278	43163	15516	27068	40616	18317	13699	12839	14245	13759	49403	19547
APOA1BP	3679	2812	3900	1963	2861	3278	2169	2276	3275	9385	2727	1946	4066	2566	2181	1842	2699	2633	4286	2416	2259	4632	2799	2905	4654	4088	3318	3711	4824	3215	5495	1583	4091	3016	2990	2585	4330	2403	3372	4201	1745	2284	2022	5127	2445	4324	5400	2685	3518
APOB48R	983	195	138	1079	339	171	764	895	546	1456	369	523	765	444	1936	2282	450	800	747	1206	1530	371	1050	1118	320	292	670	392	630	1465	190	947	272	304	1467	2766	644	1491	524	312	1708	384	3659	347	1002	223	638	619	1730
APOBEC2	7	216	14	3	0	0	48	61	117	0	2251	3	1	0	2	5606	33	1	1	333	0	0	187	149	0	4	250	2	0	56	0	1	1	12	7	0	3	784	3	0	13	76	45	284	0	2	19	75	4
APOBEC3A	24316	542	6	1690	5677	174	182	544	2003	1141	70	583	516	176	8506	2036	747	1340	7440	5617	1203	688	1937	1294	6284	156	562	31	262	465	521	1342	47	749	1054	683	1036	298	496	332	4334	141	1955	81	953	1421	1704	4135	4835
APOBEC3B	11140	501	177	951	1502	1014	713	943	895	363	912	3433	735	787	1345	390	5420	1093	892	908	569	1714	1902	2193	870	112	498	1046	880	3891	1730	899	2009	746	29	1674	1073	1192	1336	8381	877	1260	2829	858	5856	3444	486	452	682
APOBEC3C	2450	563	1713	1910	787	674	453	1670	927	204	1136	3644	1137	1444	1253	1370	1453	1810	1464	827	973	901	1633	1611	1118	971	584	958	1341	1155	1170	1493	2011	817	1038	1441	1217	1138	945	2663	2251	1159	3118	498	2124	1594	297	346	1210
APOBEC3D	570	19	24	210	280	166	79	218	176	0	88	438	233	275	63	355	614	369	539	338	363	473	352	315	173	142	299	341	222	116	27	306	686	143	289	112	125	176	60	156	745	47	739	70	353	190	81	58	174
APOBEC3F	1253	96	210	690	492	231	468	646	331	792	418	1125	445	464	148	575	728	563	547	455	314	702	503	763	390	215	364	911	741	392	442	325	983	142	1576	258	361	492	149	1099	701	329	945	130	583	222	457	66	285
APOBEC3G	3988	150	220	2054	462	556	496	872	490	373	340	1955	788	1011	384	2032	1268	1215	1055	1352	916	1674	1644	1706	580	377	851	607	451	300	941	826	1494	148	3944	601	567	940	233	473	2391	357	3776	94	1621	363	490	108	683
APOC1	6117	36	268	2661	323	473	2935	752	343	2452	1237	283	600	189	5566	1109	618	643	709	3467	402	2116	2482	3367	509	182	1458	2431	142	4876	140	908	496	150	507	275	625	874	148	346	2661	367	13454	496	1882	259	875	1036	4367
APOC2	783	19	43	68	18	14	174	62	45	419	186	31	348	41	1087	179	116	62	72	331	79	359	526	1060	102	2	35	141	32	528	12	80	31	12	393	49	107	355	34	106	141	129	1692	51	117	62	101	443	332
APOD	404	228	832	251	260	104	1410	1908	148	99	2133	68	739	274	77	5698	3561	359	143	2252	246	225	273	775	373	1244	2038	648	149	4861	285	98	312	40	78	1103	595	2158	556	3588	704	536	188	997	968	78	102	113	207
APOE	33900	560	3466	14588	2443	7253	27726	9238	2203	8051	9623	3648	5380	4400	35179	9532	7295	5064	5319	20784	2782	14202	9095	13565	8074	2887	20784	22295	1421	27442	2595	4868	2712	741	8381	1896	4706	7004	2348	3007	24316	4635	72388	5382	12255	1502	4796	7098	47578
APOL1	83759	7308	13997	26184	49773	31118	9229	6580	23367	13097	3115	5160	17598	22002	3387	32023	9385	3401	65026	19459	36070	69796	58650	11507	10375	58062	17460	7592	3521	6244	7883	11118	9253	4907	23039	42593	12583	26887	31635	6786	71572	1719	31770	2191	5677	30390	38165	881	64330
APOL2	8349	1885	2850	4218	5934	2355	3057	2667	2007	1488	1158	1730	2925	6039	1486	8028	1460	1330	4339	5666	4082	5710	9102	5220	1568	7190	4072	3145	2324	1960	895	4215	2070	1181	5251	4616	2424	6156	5030	2494	10355	1850	6061	1089	1739	3559	7029	706	6948
APOL3	6652	1193	497	5900	3481	687	1674	2708	3308	2233	1278	1580	1691	5073	886	6969	910	1615	6625	5885	3810	3718	4539	5392	996	2469	2536	1245	483	829	360	5232	634	894	3903	1403	666	4607	1078	976	8270	386	5127	299	3318	1068	5861	423	6763
APOL4	2357	533	790	2471	1394	339	619	490	2056	1095	302	524	1510	2530	281	3560	3383	150	4261	1149	1634	1348	1766	3146	367	1527	1256	22	631	414	181	2940	1236	335	982	1586	154	2491	347	1956	4215	308	2425	291	692	502	1313	262	1831
APOL6	14141	4746	1216	11519	7146	1628	5028	8045	9829	1844	4899	4870	3068	9283	4581	18589	5160	3966	7667	9044	9059	4480	6835	14457	4429	4501	3931	2280	1772	3463	2412	14932	2401	3228	6055	3753	3648	15833	5447	5778	23170	2483	6511	1601	6346	2632	6573	1552	18023
APOLD1	648	674	4203	666	716	282	603	1302	708	1134	470	878	406	726	1331	1964	520	612	547	611	725	653	604	620	668	177	825	4491	717	2086	825	939	453	462	480	307	592	937	872	461	573	951	507	1265	928	557	263	706	1642
APOM	107	68	292	35	69	122	23	24	45	71	82	49	90	67	44	39	71	46	42	42	44	203	112	85	65	106	22	49	47	19	99	60	36	82	44	34	92	19	48	19	23	29	31	27	40	174	234	49	29
APOOL	195	666	174	425	368	278	191	561	391	463	385	376	399	298	250	372	455	209	283	148	208	150	302	396	268	527	120	179	644	260	343	343	497	518	54	678	176	328	493	361	336	349	168	271	24	330	323	348	274
APOO	1118	295	1196	497	795	720	258	181	658	511	738	441	381	1011	539	286	886	245	853	384	330	575	260	1089	488	568	442	633	789	333	608	515	474	360	1045	464	621	276	564	245	231	238	720	238	729	1116	966	281	614
APPBP2	2118	1696	1647	1749	2799	1440	2661	2177	1843	1294	1849	2612	1973	1617	2149	1852	1935	1702	1856	1989	1958	2858	1406	2049	1832	3642	1978	3463	2568	2274	1443	2140	2601	1759	1867	1688	1930	2282	1177	2973	2205	1996	1986	1967	1881	2034	1155	1847	1178
APPL1	1915	1900	2008	2144	1244	1378	1794	3220	1853	3384	6004	2516	1727	959	2194	3051	2018	3031	2928	3248	2089	3885	2213	1836	1552	1121	1302	1688	2135	2127	2356	3252	2473	1865	2248	1366	1852	1811	2273	2685	2531	2004	4892	2055	2559	4012	2407	1964	3006
APPL2	1803	1378	1692	1145	2715	1540	2633	1725	2232	1124	1039	2155	2326	1531	1783	802	2340	1381	1353	1653	1657	2295	1197	1799	1323	3421	1113	1937	2538	2541	1684	936	4109	1526	1248	1599	1940	2291	1652	2574	2229	2758	1423	1311	1339	2818	1913	1659	1753
APP	52232	112925	42338	101524	52661	81170	85028	52661	43433	13492	37588	64330	70698	97600	53104	46850	53104	68151	30164	21567	76490	33900	64330	58062	70698	55413	76490	59209	42338	58062	74428	50546	61653	68151	34536	99549	75432	97600	49403	44008	85028	75432	58650	53104	34847	45219	16074	55413	31376
APRT	7621	4297	6713	8648	6001	7258	3549	4534	3373	10038	2608	3460	7552	6599	7839	3704	3191	6584	4966	5111	4234	4843	8387	8474	4630	8815	5971	3866	3999	2969	5437	5043	3503	4962	3359	9614	5861	6042	5666	2474	4419	4039	2954	5983	2206	9361	8063	4360	3799
APTX	2755	1100	928	1190	1982	1197	2203	1032	1320	2545	864	1060	1220	2988	1544	1160	2331	1309	1512	2311	2401	2641	2438	3636	2871	1161	1250	3753	1870	1112	1892	1533	1113	1338	1442	1008	1693	1836	1625	3955	1186	1198	1515	1219	1610	2198	2833	2167	979
AQP1	1813	1963	8188	4258	2166	507	2781	8449	1899	2023	3857	3831	2393	1304	3357	15648	2441	4847	2890	6891	2088	1937	1668	2408	1944	3315	3439	3346	8681	11739	474	5879	5091	1976	2334	1313	2021	5465	2109	6096	9716	3619	2141	4711	3081	1804	1229	2281	3562
AQP3	4475	29381	64330	18951	63005	5956	5732	58650	8149	10727	10028	11635	14701	33900	34200	27824	3077	26619	27726	79853	15805	18394	6017	17427	97600	3405	5091	212	12476	6974	23758	58650	2102	7920	21257	14747	2505	13877	2545	78685	41334	8143	4700	889	2343	39445	17841	47216	59209
AQP5	11	112	7063	10	10	6	1	2	157	20	8	110	16	2	50	1	7	23	22	2	38	35	2	6	75	68	3	0	88	7285	6	1	5	266	3	14	0	27	29	457	2	10	7	2	1	86	9	2	0
AQP9	92	51	60	344	176	135	78	107	163	1537	144	2	255	70	13680	154	91	62	57	42	205	119	221	207	314	49	69	251	347	323	77	206	27	512	324	74	450	140	418	116	41	68	1415	456	182	136	499	707	1030
AQR	2254	3201	2326	3034	2427	2602	1481	2292	3158	715	3065	3270	4951	2615	3093	2372	3447	5111	1403	2325	1998	1784	2915	2121	2443	3507	1241	1423	2797	2243	1809	2868	2848	3995	1443	3838	2137	2237	3503	3326	2956	2555	3064	2603	2354	3842	1507	2703	2353
ARAF	3165	1845	2419	3246	3125	2488	1803	2456	3571	6036	2759	2742	2640	3383	3018	4732	2748	2535	3307	3531	2980	2873	3171	3779	2315	2376	3078	3685	3258	2519	1378	2371	2485	1379	3277	2511	2280	3652	3466	2347	2862	3143	2094	2756	2545	2435	3870	2032	2115
ARAP1	5023	8608	5934	3657	1730	1916	8097	5034	3397	2668	5375	6660	5407	4022	4597	7637	5827	3684	3719	6675	6114	3601	2552	4438	2465	4792	6214	4981	3853	12554	16272	6592	3701	6108	4280	8374	7587	4426	5598	7021	5116	6471	7450	10601	6724	2178	9238	8166	6637
ARAP2	2558	4264	2143	1175	3972	4053	2997	2528	1912	4616	2416	2888	3120	2912	2543	1986	977	2552	1719	2610	1962	1168	1365	3402	2552	2986	927	253	1743	1638	3878	2328	648	1402	1284	1528	1358	2318	2152	1210	5590	2094	2066	711	1531	3211	2319	4316	5107
ARAP3	156	652	934	719	492	1580	303	842	696	480	799	1740	1155	613	1080	578	1144	502	367	255	746	903	750	596	643	1091	1181	754	775	970	552	1343	1496	351	368	421	300	999	1584	1350	892	1144	254	993	472	171	500	1234	757
ARCN1	4470	14932	15805	9449	4153	8877	11285	10936	5669	4094	13291	6349	11635	10000	9973	10284	6007	8570	8258	9548	12167	4049	6244	13417	7164	11165	10902	10207	9307	10038	7213	15267	6648	9597	8701	15940	7682	10601	11004	6321	12241	17001	7512	9199	7240	5783	8462	16159	9499
ARC	58	36	8	60	285	510	69	149	54	366	12	12	94	57	837	30	554	65	54	71	16	2	73	14	51	95	57	499	30	18	45	15	9	196	117	82	43	65	66	6	14	32	4	222	24	35	25	4	17
AREG	532	3216	432	8137	3042	5239	671	4442	4917	5885	629	92	329	6274	4302	3510	808	2626	503	3355	4459	168	6277	3638	5107	180	3212	1236	237	1339	3851	1206	92	4521	1445	5356	2585	934	2469	456	440	465	60	293	15	1632	3983	2565	176
ARF1	12225	24603	23367	24974	18951	22295	20428	19197	18507	5539	23294	18670	22414	25759	19503	19459	21146	20428	28625	18790	28217	22173	24316	20330	22414	22847	15886	17732	23824	23039	25759	22295	18912	20730	20428	32556	39910	19035	33900	21513	20277	20330	22002	35706	22784	22784	12856	21202	24177
ARF3	11345	11900	9811	13202	12744	13363	13719	12067	12225	6698	9674	16272	15753	15674	8400	12568	10891	12693	8694	12225	14329	13857	22847	14162	12012	17598	12385	8628	14018	9716	14202	11886	11983	14038	8525	13028	5096	11236	18829	8628	13584	10122	15543	10653	14862	6004	9299	18023	11470
ARF4	5772	10858	19114	10759	6823	9051	17357	10405	6554	3491	12957	4362	10160	24107	8114	6987	4922	7577	9253	12283	7577	8563	6482	10485	9087	7276	12872	16726	5606	10959	9147	10902	7502	6376	9883	7103	6991	7931	6407	4505	11357	19720	11900	16940	12067	10611	6332	8045	8131
ARF5	7412	4639	9785	4818	5989	12554	3826	6068	6251	11648	4288	4196	4196	7034	6090	3981	6569	4491	6987	7285	5641	5786	6883	6254	7662	5614	9192	7249	6108	6763	5571	5844	9245	3975	6001	4625	6823	5902	6311	6046	4493	4726	5346	7483	6202	4242	13309	8349	4012
ARF6	19197	11285	6904	12067	18994	16907	11200	15025	18871	16787	7517	14862	5885	12554	13916	10112	9742	17061	16696	16940	12492	12152	12476	10475	16663	10837	6397	8217	11236	9523	17492	13400	3986	14677	10256	10727	11457	8829	13167	14060	13603	8443	8602	8789	15317	12661	12311	11062	12012
ARFGAP1	2130	6425	3525	4439	4543	6264	8956	4730	4090	7612	1681	3241	4007	6618	3833	3713	2319	4036	4516	4327	5375	3458	2800	5011	4434	5049	5524	7231	3205	5858	4380	4559	3057	4763	6369	3870	3774	8425	3789	2543	3902	8074	4503	5870	4229	2714	7285	6124	4660
ARFGAP2	4144	4270	2679	2708	4100	1963	3697	3095	3116	3883	3858	3759	3405	4755	3025	3026	5248	3565	3753	3346	3351	4166	5248	4619	2665	3677	3927	4235	3101	2858	2630	6251	8877	4091	3236	3806	3277	4097	3435	4132	3516	4951	3643	2978	3211	3066	5267	4484	4590
ARFGAP3	3253	2715	3742	2984	2885	2574	3310	3312	2675	2494	2778	3055	1621	2732	4026	2581	2624	2254	2485	2222	1917	2967	1693	1994	2912	4383	2380	4030	1981	4572	5795	3583	3390	2444	4012	4525	3837	2469	2450	2082	2802	5885	2841	4419	5279	4783	2311	1721	2831
ARFGEF1	2576	4566	2173	2790	3679	4868	2580	4841	4210	3509	4923	5185	3446	4332	4830	4170	4414	3843	3388	3603	3562	2505	5346	4668	3232	3607	3554	2961	5232	5002	6234	4394	4955	6137	3655	4363	2697	5821	5199	8300	5693	3352	3227	4311	3450	4981	3586	8622	4459
ARFGEF2	1208	6515	2827	2735	2326	3355	3983	3632	3510	2043	2947	7076	3359	3124	3432	3870	1710	4210	3091	1931	3541	2401	3521	2454	2557	4215	1835	1682	4019	4017	3560	3703	1716	4229	3088	4987	2485	6099	2891	2555	3372	3255	3988	2350	4040	2994	2124	4040	5941
ARFIP1	1341	1924	2533	1332	1822	2392	2017	1906	2065	1145	1601	1866	1123	2341	1217	1398	1234	1791	2737	1762	1308	1973	2450	2517	1368	830	1657	1999	1413	1326	1743	1763	898	1242	2027	2723	1938	1045	2203	1477	2095	1680	1641	1463	1129	1238	1894	1680	1063
ARFIP2	2953	2849	2686	1333	3160	1123	2061	1906	968	1172	1775	1563	1569	2787	2661	1431	2025	2117	2393	3202	2541	1633	2138	3118	1386	1915	3101	3300	2280	2434	2217	2964	1114	1898	1648	1963	2127	2280	2180	1933	1522	1752	1879	2312	2454	2405	2936	1995	1883
ARFRP1	1752	3589	1556	2632	2545	2545	3168	2173	2063	3903	1214	1827	2469	4056	2337	2173	1056	2099	3784	2742	2413	2233	3411	2780	2205	1315	2790	1923	1124	2013	2540	2023	898	1327	2664	2050	1610	3964	2240	750	2323	2878	2315	1834	2721	1989	5655	3898	2914
ARG1	0	25	0	1	2010	423	0	267	13	456	0	0	945	0	96	0	0	3	0	0	2	0	0	29	1	63	7	0	9	1	84	0	2	105	8	20	181	0	0	13	11	5	0	0	0	1	0	0	0
ARG2	1309	902	27353	1177	749	2127	430	655	538	5482	139	458	1812	228	1797	523	2610	1170	685	819	1826	434	296	279	974	1287	244	1328	1205	227	1482	566	310	1033	545	1317	645	276	764	660	347	828	212	689	354	1129	1024	924	713
ARGLU1	4314	1534	4662	1051	2173	2843	2746	1531	1961	2378	2720	2878	2142	4478	1028	1551	2533	3709	5827	5064	1945	6390	1511	1173	1979	2146	3871	2835	1038	4227	2615	1216	3507	2835	4179	1066	3284	1326	1603	3885	1495	1015	4172	3796	3169	3996	3448	7818	2739
ARHGAP10	1039	1096	926	971	975	1016	1240	1442	689	1443	1239	800	517	795	1099	1473	388	1059	2017	1020	963	865	1372	904	1198	721	1382	1172	285	828	639	1188	392	1207	2134	2188	1414	1057	1238	480	1044	1074	1412	1520	686	651	2755	645	599
ARHGAP11A	2802	2104	463	1913	2085	1633	552	1881	3037	833	2530	2196	1413	1736	1259	1288	3541	5138	1076	882	1995	2854	2625	1872	2085	1794	945	1281	1056	1301	1908	2641	2544	3027	1305	1791	1952	1813	2456	1854	1248	866	2056	2201	1830	2775	1073	1406	3438
ARHGAP11B	127	205	21	121	151	115	33	84	301	0	130	134	74	136	86	64	229	264	95	4	217	112	154	88	114	139	6	54	79	85	189	168	148	254	23	106	102	127	200	146	66	57	84	83	162	205	9	153	224
ARHGAP12	731	1340	1196	1305	1688	1320	1030	1364	1254	1334	750	1564	1027	544	1085	899	932	1314	876	1079	1455	896	978	1255	880	2157	1135	746	1050	1340	732	1767	853	1099	584	1781	805	1412	1046	1348	890	926	439	708	1432	1270	954	1670	691
ARHGAP15	252	20	18	221	92	29	136	109	63	64	47	130	105	63	272	336	49	659	211	217	146	219	183	157	76	26	131	178	127	120	11	183	67	56	396	18	134	127	65	39	343	62	394	43	178	137	215	81	234
ARHGAP17	1196	2389	2894	4053	3011	3531	3631	2173	2849	1459	1578	1866	3597	1966	2751	3258	1489	2907	2084	2622	2514	1468	3019	2464	2116	1389	2393	2305	2059	2464	2110	2996	1295	2045	2153	1475	2440	2309	2899	3078	3663	2760	2297	2812	1965	1897	2602	2622	3560
ARHGAP18	655	999	1055	1614	481	488	1220	771	723	969	766	609	990	969	1848	1623	485	1370	694	955	1106	501	1017	1169	789	128	675	1260	457	1169	497	2084	544	357	694	836	819	1265	486	641	1406	1112	1552	756	539	370	788	820	1614
ARHGAP19	1035	547	392	766	852	420	357	749	1005	707	704	1040	1169	902	727	775	966	1269	917	426	564	590	1225	1058	927	801	458	648	737	1130	724	945	849	1017	773	762	858	670	972	1022	721	464	886	678	2075	961	899	991	686
ARHGAP1	4304	8674	7567	8708	4327	5075	10446	11571	6127	516	6633	12992	10019	7327	5644	6074	6895	5297	7038	8228	8270	3783	10485	7435	5809	5321	7046	7552	5452	9385	5058	21668	10275	6017	2745	5938	5395	9540	5655	6311	10207	14588	6074	5516	7943	4096	3791	8312	6908
ARHGAP20	74	24	69	131	46	21	98	478	25	39	88	72	48	30	65	150	81	99	73	255	217	28	20	58	38	22	30	42	55	83	8	237	154	13	65	60	11	111	20	101	230	132	44	11	42	109	21	25	45
ARHGAP21	2802	6007	4516	6740	4294	4189	4619	6231	7497	4352	8877	4069	4319	2437	5339	3481	2932	6940	5265	3737	5663	5363	3254	4306	2909	3483	4358	2453	2909	7355	4939	6482	2553	3792	2672	3096	3981	4494	6318	3330	4977	5382	1739	4861	3721	4237	2677	9109	5493
ARHGAP22	399	385	251	320	77	326	853	245	293	487	587	540	371	471	666	184	79	527	408	262	800	260	179	275	331	98	413	708	130	172	459	296	112	221	555	371	280	449	529	92	515	480	386	529	243	144	463	531	264
ARHGAP23	5704	14521	7597	4998	9490	8563	4746	10526	13492	1016	22414	17324	9623	10160	6969	6033	8131	8525	9700	8188	15753	9466	13131	8688	5707	8051	4414	2161	9345	7346	11039	4332	7151	8264	3405	6301	5185	8318	9066	9794	14370	5026	4585	4079	9631	6648	2854	9548	16331
ARHGAP24	1065	133	639	320	364	580	758	736	112	321	997	288	415	261	423	643	575	804	153	304	146	593	124	258	180	314	402	532	659	597	247	331	887	136	685	1651	640	403	178	1017	647	863	753	358	88	856	235	199	327
ARHGAP25	800	220	451	1343	220	500	608	714	434	534	271	809	488	1264	820	1562	573	2599	820	1052	1145	591	792	764	549	630	530	684	497	759	811	984	449	223	922	93	817	839	257	225	1262	402	1520	127	860	453	529	360	1161
ARHGAP26	2797	511	664	919	1485	413	547	622	829	808	222	10848	379	442	1042	1047	1141	858	2161	583	891	2033	763	611	569	1222	245	366	1211	1096	272	898	2053	721	1908	171	456	814	567	1022	1023	727	5176	466	7308	1140	467	395	1676
ARHGAP27	2362	2496	1843	1552	2637	2048	1313	3357	1616	703	3981	2904	2401	2033	2693	1509	3170	3613	4281	2519	3197	2555	3366	1607	1956	4981	1142	563	11004	2356	2814	2412	2856	2094	1749	2555	1902	1531	1817	2144	2598	787	2463	1024	1490	3457	1116	2192	2037
ARHGAP28	407	342	1065	530	28	445	1094	820	33	205	110	1338	1451	757	151	567	301	42	51	236	304	119	108	1386	515	288	383	1296	623	358	211	469	603	140	44	124	358	599	29	256	652	2013	840	396	664	45	110	138	441
ARHGAP29	358	1514	1723	1550	2018	606	1131	1210	1793	353	1214	469	975	1286	1263	2835	269	2502	370	617	3481	346	1847	1746	2478	359	2386	1133	875	1678	621	1113	549	722	1627	474	974	4517	1423	451	1861	1720	829	5609	522	279	1201	1002	727
ARHGAP30	1208	259	291	1929	739	400	811	1294	1003	770	1093	1326	824	449	1812	3202	1220	4372	1745	1953	1557	687	952	1244	381	432	683	887	894	1625	664	1590	1093	493	2538	256	674	1635	568	730	2898	588	4069	428	1581	684	600	552	2269
ARHGAP31	396	1303	1534	1635	330	283	1311	2382	663	294	2117	3701	836	404	2384	2857	549	1147	703	1015	1016	321	376	793	463	215	769	865	3094	1871	181	1937	3086	448	2589	824	583	1667	517	1444	1976	2994	1972	1881	1316	437	215	641	1467
ARHGAP32	3015	5495	6431	2364	1912	2780	3945	4942	2393	1168	9238	6798	6321	4427	4792	1858	1421	2658	4363	3746	3567	912	1640	3619	1741	7662	1711	998	5302	3539	3097	7445	1548	2434	1561	11482	1533	2395	5444	2537	5786	3974	712	1009	1351	1943	2447	6843	4447
ARHGAP33	475	279	112	185	88	403	288	105	417	139	236	194	156	263	140	96	560	196	450	180	434	591	340	199	174	222	253	227	145	338	900	139	538	77	365	41	298	210	137	201	90	154	423	303	724	702	209	330	231
ARHGAP39	410	989	323	341	749	1212	521	393	1002	409	1088	690	322	431	273	322	520	1048	1004	442	587	653	512	451	456	960	711	392	301	609	1085	400	250	1003	686	428	572	806	1910	811	284	307	281	861	598	680	193	869	353
ARHGAP42	70	647	434	347	100	119	328	346	249	0	418	413	242	232	328	692	143	166	72	181	507	32	185	326	126	835	319	247	187	349	422	269	176	111	120	1028	310	447	345	179	287	686	164	1794	185	274	923	277	285
ARHGAP4	4713	195	218	1485	504	226	984	587	611	925	837	3081	744	572	1137	2379	654	3310	1755	2233	903	4772	904	985	301	8012	1148	1285	630	1714	213	1076	1000	558	3004	2440	677	1378	4332	408	1723	529	2952	3610	3945	4685	1807	983	1650
ARHGAP5	4179	7877	4981	4394	4919	5688	5439	7738	8276	1953	4339	10748	2938	4395	7290	4204	6720	4265	4594	5564	6599	3284	3783	3743	6074	5084	2510	3590	16510	5380	6863	7855	2363	11674	5116	5109	3041	4592	6074	12152	7796	6365	2777	4449	5824	6362	2616	7271	4220
ARHGAP6	27	36	174	72	63	5	30	86	98	0	89	30	24	22	83	121	16	58	29	43	46	54	27	44	53	23	22	110	47	58	8	113	38	14	35	12	50	99	21	66	64	129	39	21	49	18	19	60	80
ARHGAP8	728	322	202	691	867	306	164	338	326	1000	476	216	188	479	313	80	761	335	415	268	386	693	456	287	432	783	185	54	528	183	557	11	527	628	579	537	547	328	870	581	192	44	211	1335	7	173	592	11	179
ARHGAP9	899	51	52	498	332	64	365	202	277	292	125	356	259	231	543	967	378	1460	403	852	518	614	437	409	155	149	249	382	237	364	78	538	157	175	858	135	249	483	140	201	929	159	940	168	524	375	403	407	678
ARHGDIA	14080	31245	16787	22173	25442	20087	32023	24177	27068	8992	7667	20380	21410	26619	19808	20277	26017	36070	23758	21146	40148	15489	22414	30867	25284	29704	21668	29824	27353	25442	10803	25844	20181	14747	19197	25844	28317	25679	22057	22414	22414	17031	19808	20181	16633	20784	15317	34052	19902
ARHGDIB	8300	2703	6421	10601	3347	2809	4512	7213	2010	2559	2207	6974	6362	4040	8074	12241	10902	18507	6355	9665	6875	7718	6895	7954	2881	1015	9015	7393	3714	7042	7308	6180	4032	1858	16302	7199	4342	6554	2443	1963	10880	3917	18394	4293	8406	4552	8276	3737	12109
ARHGEF10L	1405	1031	930	1316	2031	1332	1288	1774	1354	1556	3375	2020	1467	857	2287	2047	291	1090	2277	2191	671	1336	844	942	961	2482	888	395	704	1530	1639	1065	462	498	1246	886	938	826	653	654	1989	955	1491	1072	2506	787	1136	590	1324
ARHGEF10	561	2136	1273	701	590	1352	1112	1287	1172	71	827	874	879	799	971	835	700	990	435	734	2280	326	579	374	698	125	1192	910	793	2251	570	468	511	1866	1220	1633	229	1857	1710	2264	839	1951	1388	2483	405	2255	666	1233	832
ARHGEF11	1336	1394	2365	1938	995	1824	2195	2680	2091	474	4251	2666	2994	2287	1781	2763	9222	1559	2430	1507	2444	2421	1271	1807	2357	4169	1408	1951	3243	3355	2596	2502	2828	2896	1590	1349	2394	1987	1717	5307	2190	2392	2239	3140	2210	2095	818	2431	3649
ARHGEF12	3989	12583	16510	6507	3718	4761	6724	12039	5897	2617	16970	11345	11609	6414	8487	11779	6301	6625	9169	8674	10485	3362	5894	6460	3230	12476	4258	4285	10295	8406	5542	19072	8654	11200	4091	11285	4585	8325	11532	9938	13492	10902	6595	4367	8525	5260	4625	16128	10826
ARHGEF15	144	193	625	324	251	22	161	454	323	341	214	254	129	207	375	836	212	340	227	172	226	139	139	174	298	234	212	576	590	705	68	531	270	218	187	55	273	471	537	225	424	373	193	349	230	100	179	450	438
ARHGEF16	2990	1865	6875	1081	1766	1624	1244	921	2893	4568	3024	2589	1188	1180	588	432	1590	1595	1881	1026	1608	2483	2075	1012	2584	2822	887	96	1187	1217	6001	719	1206	2395	2545	2047	5138	572	900	589	143	627	1852	574	4579	3312	1292	685	2459
ARHGEF17	546	2946	3560	1698	920	610	2947	2498	1302	125	1792	2317	1062	1471	1576	2245	1165	777	647	919	2027	561	662	1081	1071	1313	2025	3810	749	2924	4599	2426	1675	1180	510	2061	1201	2689	1760	1726	1272	6227	754	6839	1867	281	857	1640	1580
ARHGEF18	2786	4903	1911	2494	2434	1865	2909	3469	4026	1795	3279	3471	1929	3579	3539	2129	2114	4447	1751	2737	3352	1376	1643	2694	3693	1945	3813	1428	5134	2708	3376	4085	2742	5521	2641	2057	2811	4491	5019	4647	3236	3737	2982	6736	4637	2739	1844	3876	2961
ARHGEF19	3435	1655	1609	977	1731	1271	2580	1792	1793	2925	3762	4711	1585	3202	910	506	1451	2143	3248	1237	826	2882	1664	3776	1628	4217	1474	1088	1518	3934	1495	540	7759	2578	4207	3327	2292	1275	1509	2266	1236	3107	4794	2137	5185	3061	1947	1402	2492
ARHGEF1	5351	6183	3655	5920	4857	4523	7764	4537	6974	2319	4436	5225	7464	7194	5185	7276	5302	13417	5795	7662	6372	7478	5992	5093	6004	4281	8570	7812	2826	9605	7662	6518	4477	5550	4726	4544	5532	7656	3571	7718	6645	4291	6778	5485	4717	5087	2865	11084	8228
ARHGEF2	1383	2586	4002	2612	1545	1443	1408	2958	1988	1500	2898	3020	1399	1510	3500	3085	1158	2619	1541	2330	2770	2262	1357	1439	1861	1712	1770	2093	3419	3500	2445	2346	2076	1950	2586	1806	2378	1997	4026	3474	2501	2844	2635	3685	1835	1174	595	3018	2476
ARHGEF35	1726	2334	1673	749	5104	5331	937	2440	1419	1752	2957	1709	297	3643	2042	819	2010	1949	1584	1366	3762	221	2937	2508	2461	4264	1567	523	2674	3616	2965	2673	2102	2343	576	276	1576	624	1545	4796	3103	677	830	1962	1244	1460	1217	4056	3889
ARHGEF37	1283	1975	783	1503	3052	1953	2552	1512	2408	2623	3412	1299	3719	5288	2510	1406	491	470	417	739	956	2002	1908	4753	1882	2327	741	56	1334	1054	1781	834	184	988	598	727	1086	1039	603	514	1513	931	569	222	456	1085	1371	1881	4237
ARHGEF3	2022	1913	1229	2037	1443	1172	1751	2031	1200	1130	2739	1693	1115	1563	1911	1572	883	2047	1644	1683	2917	1975	1569	1284	1060	1268	991	729	1519	1469	1316	3337	866	2103	1263	2315	837	1271	6105	859	4769	1036	2478	756	2504	4470	1388	1179	2471
ARHGEF4	1842	4087	3126	2736	3919	3711	7738	4057	5707	4019	10187	1327	5806	7960	3507	959	1772	2628	1006	2371	2065	5641	3470	3244	3547	874	966	553	3126	4742	4668	3005	4066	5427	1391	1450	4626	2301	2659	4510	3456	4654	1539	924	595	5827	4725	3388	3203
ARHGEF5	1888	1852	1591	614	4446	3817	819	1228	1763	3055	2815	1205	926	2086	1553	443	2794	642	4045	2676	3600	3874	3318	1633	1898	2135	1274	475	2875	1762	1831	2162	1213	1338	691	1065	2504	1249	2438	3048	1351	395	691	2263	1491	922	1539	3373	2612
ARHGEF6	644	165	416	1338	227	175	796	952	435	48	1390	1120	422	446	948	2697	411	1779	783	1090	815	608	670	852	317	162	467	1109	463	914	176	1191	716	348	1048	255	328	1244	251	410	1806	1148	1750	518	897	511	289	361	1270
ARHGEF7	2653	3156	4269	2608	2152	2396	3181	3103	2055	2546	2999	3346	2597	3190	2513	3370	4755	3146	3206	2579	2461	2605	2504	2233	2263	1553	3087	2982	1886	3752	1961	2869	2690	2924	1935	1967	3092	2157	3015	4261	2312	3324	2744	3503	3146	2197	1890	4711	2972
ARHGEF9	154	937	1197	646	118	537	554	700	620	448	394	194	898	591	334	522	82	390	666	351	450	514	89	837	425	440	918	681	573	585	202	505	811	313	158	402	258	526	591	348	643	898	653	872	171	586	519	575	387
ARID1A	3150	6411	3341	4288	3580	2794	6492	5983	5598	1104	7107	8912	4449	4783	3891	4251	4138	6790	4664	3122	3917	4872	3858	4420	3466	6895	1861	2754	6068	6386	4512	6573	5125	6883	3247	4536	3727	5062	1965	7336	6007	5911	5582	3613	6311	5211	788	6192	5230
ARID1B	2707	5111	2895	3332	2969	2806	5400	4223	3385	1474	6176	7416	4052	3482	2704	4694	5011	4050	3846	2804	3784	1642	3637	3297	2322	4156	2208	2711	4477	4124	3859	5841	5222	3132	5534	2775	2594	3755	2663	5375	4612	4746	5738	2369	5202	4172	1160	3048	4694
ARID2	1724	1435	1986	1699	1463	1519	1915	1869	1940	1285	2809	4258	1915	1471	1565	1650	2226	2042	1133	1490	1730	1423	1701	1299	1139	2354	1018	1221	3294	1374	1697	2094	3379	2380	1386	1559	957	1677	3092	3268	2222	2162	2570	1633	2787	1907	1501	1623	2115
ARID3A	262	442	102	219	294	228	187	204	383	57	180	147	253	218	492	164	420	246	215	141	378	145	324	127	300	299	63	132	621	123	269	304	146	673	262	378	236	119	616	469	192	375	219	506	199	306	144	375	241
ARID3B	376	336	137	444	503	338	157	225	415	411	100	579	282	348	665	313	1337	423	263	332	652	237	612	161	546	411	112	86	776	311	429	421	354	381	380	183	334	256	480	436	274	142	382	339	592	462	122	1372	176
ARID4A	584	818	877	804	1092	798	1001	662	1122	504	1089	1256	1032	691	936	916	1032	1206	905	937	753	779	797	654	608	1192	583	1009	975	976	1301	1090	471	1004	431	764	581	833	655	1509	928	866	648	767	1032	892	451	956	1052
ARID4B	924	2090	2316	2314	1898	1290	2802	1825	1702	958	2181	2782	1523	1697	1744	1953	2173	2283	2964	2275	2530	2384	1862	1373	1458	1888	1701	1802	2166	2806	4922	2052	2838	1800	1726	1765	2548	1886	3474	2953	2537	2383	2669	2921	2533	1879	1275	1847	1766
ARID5A	1771	647	1208	1859	653	524	2631	1413	838	915	839	1749	1043	1232	1941	3937	1568	2972	1500	1908	1474	955	1242	1381	1005	412	1333	1303	1149	2194	690	1396	1429	669	2310	1029	986	1805	1778	1703	1997	2182	2835	2139	2128	1145	3734	1629	1477
ARID5B	2540	2587	5400	3653	2577	2072	3648	4463	2153	836	1216	14182	2886	3052	4812	8149	2700	4586	3592	3491	3277	1771	2383	3569	1422	3481	3123	5129	7450	3986	945	4751	4491	2390	2300	3578	1122	3628	1797	3065	4730	5798	5715	4581	7915	1787	1666	2226	2955
ARIH1	2358	4073	3608	3846	3982	3542	3011	3912	4046	3605	4133	4441	6701	4352	3153	3658	6806	3859	3705	3409	3774	3759	4586	2741	3600	4717	2556	2886	3741	4550	3210	3435	3775	3410	2959	3486	3329	2571	4259	3900	4006	3948	3485	3087	3474	2434	2364	5000	4658
ARIH2	2821	1920	4091	2295	2961	2189	1472	2495	2518	3194	3269	1900	1709	2251	2295	3400	2431	3442	2469	3561	2994	5334	2402	2329	2183	2433	2917	4853	1923	3097	3110	3312	2540	2434	2589	1197	2849	2457	2528	2540	2311	2545	3900	3107	2806	3458	2798	3140	2962
ARL10	20	64	47	91	109	129	74	63	85	0	46	106	39	54	166	72	63	45	29	56	151	39	105	108	80	183	21	80	56	69	127	39	68	64	10	79	30	86	451	180	72	175	77	91	60	78	64	148	83
ARL11	168	137	197	140	515	224	61	132	84	499	149	49	392	127	277	157	271	164	138	241	187	299	258	238	146	200	257	99	316	143	148	211	53	106	122	430	140	186	113	116	256	67	306	167	145	216	413	373	368
ARL13B	415	730	397	447	449	584	486	633	420	905	1220	696	436	669	483	405	571	495	257	338	481	580	224	956	906	1256	498	471	1398	1499	954	336	2135	595	349	768	747	531	714	920	491	660	506	1052	635	1712	504	1235	591
ARL14	101	329	14	714	316	684	212	710	200	883	13	102	442	716	478	121	0	104	117	16	59	4	72	70	183	3	524	19	0	9	404	41	0	11	641	9	60	120	234	2	148	62	86	18	16	241	364	111	121
ARL15	457	431	1003	922	737	1041	2306	1086	397	213	377	624	2033	1017	558	594	436	293	564	301	459	190	463	1176	439	298	265	410	1039	924	249	784	889	343	659	133	669	675	401	839	1291	1348	857	463	536	638	110	625	792
ARL16	1195	746	985	470	1300	912	1028	359	1050	2806	496	605	683	1068	532	281	1029	693	1470	1007	421	2523	424	304	733	846	1802	1634	765	943	828	315	975	836	1081	876	763	495	392	738	236	461	826	1197	1076	433	958	966	438
ARL17A	237	95	114	69	98	113	110	94	134	84	172	139	127	149	69	88	101	59	215	133	152	202	167	263	140	134	68	106	62	73	146	115	192	125	111	187	131	68	127	140	56	72	122	82	194	305	270	224	70
ARL1	3728	2290	7151	3770	2808	4843	4625	3159	2755	4288	5017	4964	4264	5470	2680	3265	3239	3444	4121	3774	2876	3543	3197	2806	3678	5032	5603	4209	4375	3705	3255	2674	4537	3942	5232	4740	3751	3170	3396	2855	3348	4527	4555	4675	3711	2722	5045	2697	2622
ARL2BP	1908	2483	6991	5772	2582	4468	3779	3100	3725	5432	2266	4790	4717	5047	2890	2899	1913	3639	4592	3385	3152	2749	4619	5606	4286	3513	4193	2919	3883	4130	3743	2947	3048	3556	1996	3462	4566	3444	3354	1957	3073	4839	2060	4837	2486	2368	4000	4007	2630
ARL2	2889	2397	2636	3096	2748	2640	2312	1991	1992	4178	2312	1930	3321	2046	1742	3888	1334	2399	3437	2410	2671	2112	2280	3094	3564	2237	4019	5655	2731	2245	1369	1962	2465	2457	2136	2856	1675	2994	3552	2219	2161	2709	1551	3855	2219	2170	5514	3031	1353
ARL3	1030	955	1727	913	812	575	983	800	1024	3727	1039	1970	1280	1066	854	463	816	746	1078	897	701	936	1353	1387	1220	939	2806	1821	377	1234	1016	840	1134	901	2189	1329	1295	1028	1074	376	947	1738	996	1773	3829	519	2077	1169	498
ARL4A	3095	904	4187	460	3177	2641	638	1303	991	5693	568	1201	1254	1876	683	604	3554	691	491	1478	532	1571	776	1152	1402	1174	1452	4647	984	1391	5011	198	2395	488	1476	487	1649	544	2324	1890	579	1191	1487	1164	862	1883	1915	695	1309
ARL4C	3297	4866	3467	6656	3487	4056	14566	9000	2389	2442	1441	8829	3191	2192	5550	8381	3850	8836	3743	5542	3514	3935	4272	4802	7063	1443	4772	8654	3564	17290	4796	6071	9409	7025	5864	3286	7542	11200	4561	4989	4835	5370	13877	4007	4459	1957	2892	3613	2849
ARL4D	1562	2713	1562	1077	4166	4296	2714	1395	2039	5519	2031	197	2483	4264	1287	1886	695	3453	1677	7828	3500	1195	1915	2352	3019	2466	1283	1086	1756	2591	4062	1521	825	1813	995	4332	2271	2833	2794	1977	1513	1433	235	426	119	3067	4311	649	2440
ARL5A	1116	1596	1635	1857	4240	3283	2043	2854	1822	4833	2079	1144	5006	1717	1896	2180	3476	2363	2031	2861	2081	2056	2177	2444	1740	3356	2738	1733	4203	1996	2084	1963	1279	1885	2285	1660	2168	1703	2681	3189	2646	2071	2143	1747	1143	1531	2563	1778	2312
ARL5B	492	951	293	1606	708	494	566	1112	911	338	918	1021	464	345	2128	633	1077	881	3282	593	1048	407	743	891	503	2331	88	434	2905	562	483	951	477	616	636	1280	382	428	880	911	1000	894	441	1281	597	1295	588	1229	476
ARL6IP1	11084	14609	15317	15242	9400	19072	9499	9059	10727	5311	5920	11420	8074	9125	8394	7379	16159	14609	10000	9820	14839	13997	27532	13327	13546	8160	9276	9590	14885	10226	13454	11805	10869	20630	14162	15700	14102	10622	19763	12355	10075	9920	16159	16478	27532	15753	11320	15621	9307
ARL6IP4	9955	4405	5000	5258	3818	5769	4159	3826	3462	21668	5145	6339	7051	5724	4539	4928	6965	5412	5353	5295	6137	8602	8615	5864	4888	5454	6883	7034	3534	4562	4828	3282	8742	3719	9759	4830	5641	5084	5442	3507	4447	3763	8028	4309	4847	7051	10446	4340	5125
ARL6IP5	6965	5800	9169	8628	2849	2617	4814	5127	4059	4076	11177	5888	5622	5390	4419	11062	2386	7749	4996	5606	4375	4928	6254	6359	3979	2498	8114	8270	3182	5718	2946	6775	4658	4564	8783	4246	2951	5732	3394	2575	8300	5638	14309	5980	11596	3462	6547	2971	6724
ARL6IP6	687	1555	398	832	1025	776	725	1184	1915	601	1591	1529	949	1211	861	496	1503	1434	1025	853	1532	1896	1653	870	1341	1433	905	1009	1167	2031	1382	1089	1534	1996	1617	1288	1413	873	1282	2389	715	977	2084	1452	1407	1741	428	1633	714
ARL6	101	178	119	99	139	204	171	111	125	414	204	111	89	144	94	79	78	78	75	56	97	245	88	255	215	274	147	102	310	107	158	58	277	100	110	52	116	101	80	126	56	126	103	134	92	129	185	168	137
ARL8A	1352	1468	1769	2256	1422	2166	2377	1666	1236	2031	1677	922	1918	2105	1832	1580	4153	1372	3035	2315	1803	2211	2262	1707	1816	1403	2073	1797	2111	2993	2626	1369	981	926	1659	2090	2570	1279	3072	2119	1667	1897	1338	2647	1180	1105	1121	1349	1395
ARL8B	10466	4035	6489	6565	7253	6397	6686	6944	10122	6260	9920	7120	6114	4561	12326	4357	3964	5472	7017	6904	4742	9245	8425	4810	6671	3520	4473	5165	9605	5980	9125	7336	4709	5532	10496	6189	4698	4596	5021	4447	9573	6355	9656	6039	7407	15193	9051	9540	7142
ARL9	86	13	1	14	26	0	19	10	14	16	1	17	4	20	0	24	17	27	34	42	73	23	76	50	31	29	26	30	115	13	14	3	90	81	16	14	48	28	43	6	21	19	6	7	17	73	88	19	3
ARMC10	1468	1142	1957	1925	1452	2366	922	1260	1871	2205	2786	1209	2442	1754	1303	749	1729	919	4656	1406	1321	1430	2386	1546	1812	1829	2109	1044	1570	1526	1821	1273	1463	1373	758	1298	1693	1112	2031	1212	761	2334	1044	1098	2146	2166	1711	2160	1249
ARMC1	1387	2576	1270	1917	3220	3539	1463	2189	3849	2265	2364	1603	1747	3180	2047	2703	1605	2376	1539	1662	1879	1664	2821	3586	3729	2031	2446	2065	2191	1305	3374	1954	2288	4057	2147	2107	2035	3861	2461	1734	2171	2055	1722	3434	2088	2695	1591	3575	2454
ARMC2	60	152	52	44	73	109	82	36	38	98	28	49	50	104	50	32	29	46	58	27	66	21	59	90	76	58	55	148	66	46	107	84	157	98	99	89	88	73	126	82	49	77	43	65	34	117	128	70	79
ARMC5	688	1338	1573	783	1073	1583	1079	889	919	3060	800	1219	1418	1344	687	1509	1062	847	831	1062	1064	543	932	997	967	1233	1231	949	1405	561	571	1088	861	854	1072	624	1473	929	731	1356	1218	1112	1047	1025	884	920	2372	839	956
ARMC6	2614	1838	1611	1543	1654	1065	1548	1298	2107	1958	1360	1300	857	2022	1127	1517	1830	1471	1080	1481	1891	1357	969	2056	2780	3180	851	1580	2316	1096	1558	2031	1440	2452	1690	1986	2350	1633	1571	2335	1311	1392	1598	1476	1577	2155	1527	2446	1751
ARMC7	1230	689	453	503	888	640	948	484	988	1042	736	658	711	966	413	459	859	608	440	508	551	1200	706	780	895	1820	566	419	986	496	645	889	703	933	588	639	895	522	889	1344	669	435	663	451	856	758	868	639	591
ARMC8	1410	2222	1092	1566	3670	2804	1925	1644	2047	3748	2025	1349	1834	2531	2034	2067	1799	1250	1793	2116	1696	3074	1452	2259	2262	2920	1491	1866	2785	2132	2713	2050	3475	3010	2442	2480	2568	2325	1706	1407	1626	1514	1488	2448	1427	2222	1864	1822	1889
ARMC9	156	306	371	594	235	197	551	587	312	217	148	403	207	253	486	356	164	209	188	238	144	184	330	306	300	248	784	378	123	449	113	223	509	401	197	147	241	395	317	362	324	1065	277	643	234	82	142	293	135
ARMCX1	91	1121	438	434	157	533	406	583	134	363	631	80	315	467	443	1177	407	286	180	911	658	120	171	381	1300	994	1194	255	1058	413	197	362	1042	312	170	276	187	689	270	131	614	1087	201	875	128	55	330	888	275
ARMCX2	114	377	1472	589	120	190	743	642	204	43	361	522	386	179	414	586	1481	463	170	519	125	622	155	806	229	1262	737	3713	224	1046	49	562	686	381	706	234	193	488	754	510	703	2551	624	1858	212	168	507	1020	235
ARMCX3	317	1491	2627	1174	844	1348	2476	1278	1215	679	3592	1604	578	1015	1178	3434	2230	1319	1127	1323	1183	1698	463	1555	1634	2240	3114	3118	2590	2613	1052	1047	2908	1703	2015	2527	3059	1026	1090	3206	1832	4201	2029	4734	1454	1034	1092	1813	801
ARMCX5	449	696	424	370	330	295	640	559	541	271	488	516	463	501	375	310	427	573	728	455	365	286	201	477	456	1007	458	547	606	370	403	112	460	615	398	711	748	288	479	601	348	381	478	764	473	536	501	652	254
ARMCX6	62	309	145	66	217	313	217	258	246	71	202	199	98	228	91	130	375	162	195	160	192	362	46	261	363	428	309	220	585	141	270	97	554	163	145	332	355	114	154	371	181	288	172	403	123	198	260	337	62
ARNT2	384	149	426	214	78	270	227	295	94	390	185	12444	155	97	243	245	1441	295	110	117	143	129	89	202	80	420	322	124	250	216	201	173	3384	573	1927	614	159	126	76	1646	214	571	3235	336	9029	121	124	126	385
ARNTL2	960	2331	224	2824	1928	2512	398	2228	3243	1182	1150	3407	1837	777	3739	1065	1192	3016	2947	1084	3910	746	3509	1486	696	1905	1351	469	1025	872	5385	2464	1631	3180	867	3546	3809	1434	3898	972	2822	1385	1667	1107	2722	2217	1806	3053	1486
ARNTL	851	1439	634	439	1111	418	476	231	505	369	449	1388	715	1080	829	425	723	539	284	357	988	551	747	1197	838	852	325	406	500	846	729	652	349	1764	453	764	906	439	1663	1040	345	600	481	689	1568	669	400	1034	864
ARNT	1867	3185	2446	2458	2103	2084	3187	3813	2512	2484	4614	3484	2485	2018	2819	3286	5104	2269	2692	2127	2766	2774	2223	1933	2531	2214	2018	3260	2667	3703	2959	2848	2723	3048	1330	2861	2016	2319	2735	5503	2816	3952	2584	4375	2753	3053	1558	3456	3194
ARPC1A	9457	5410	7021	10674	8756	11073	4206	6507	8155	15097	20580	4210	12554	8870	10056	3847	6397	9245	13699	7173	7435	8615	9073	5873	10047	5894	7497	5542	8017	9066	7627	7883	7426	6379	5595	2896	10695	7046	6346	5435	5237	10924	3669	4717	5176	10924	12492	13097	4828
ARPC1B	10992	14267	9229	21772	9154	11345	7888	8374	10395	6518	31897	9883	20888	15700	9385	10395	7915	13436	26270	8074	17492	5944	18394	9829	12492	4424	18871	8641	3582	15025	7341	14500	4759	12268	8120	4223	10959	12340	10226	7759	11211	14885	14521	9457	11188	7004	10395	16602	9109
ARPC2	20087	32160	15727	21092	24041	16100	32556	24316	28117	24245	11726	23695	15805	32707	20483	17987	9087	30992	28217	29482	18317	28625	24603	28317	25679	18871	28950	20132	11983	26976	21772	27263	21308	30992	33443	23695	39213	24677	11309	12645	20681	23294	26184	21513	25679	16245	23894	21828	18670
ARPC3	14885	4485	13778	9785	8708	11507	7652	6214	6732	24177	3705	5281	13309	9674	8493	6071	7697	8884	10217	9330	7597	10664	11285	7818	9044	7587	16302	7181	7960	6023	6281	8884	7046	7393	10880	9964	8512	7008	9214	4344	8487	6456	7893	8200	7098	8701	24747	9015	10385
ARPC4	9000	5485	5821	8149	4373	6304	7194	7508	9125	6871	6205	6014	6042	6114	9776	6362	7103	8557	7360	8057	9132	7627	7322	7360	6652	3906	7374	7949	5169	6694	7759	10782	5876	5080	14370	5270	7017	5792	10178	4583	8331	8512	10913	7181	7977	13978	10643	11713	6532
ARPC5L	4301	2891	1728	4601	5460	3501	2811	2090	3935	8217	2621	1291	2219	6383	3214	1897	2708	3995	3782	6099	4466	5766	3592	4637	3887	1269	5729	4837	2959	2054	2214	2839	1884	3783	3485	3095	2954	2531	1976	1578	2405	2143	1983	2178	1566	3776	4528	2846	3699
ARPC5	17290	16539	10056	11726	8728	12661	9199	8949	8595	18750	14655	8615	14588	8608	8294	8205	11544	9548	12152	10009	10065	15317	9238	9623	11726	9767	15912	11968	8829	11635	11792	11983	9855	8899	14309	9409	11357	7103	10150	9474	9597	10869	13584	19631	10558	14102	16970	12414	11345
ARPM1	140	256	114	200	114	139	135	70	180	584	167	180	226	390	157	69	338	89	252	58	172	247	233	152	260	143	143	318	233	126	82	190	224	114	186	74	347	78	196	167	96	158	86	120	130	181	211	196	81
ARPP19	8674	10653	9938	11913	8325	8836	8891	9245	13622	5758	14182	10178	15121	8756	8870	10140	19459	11766	5263	9080	6055	13202	10981	10009	10858	10207	7151	8849	8551	12137	8312	10891	12197	8337	10028	11320	9139	8143	12744	13997	8942	9751	9490	9229	8884	7435	7522	10869	13603
ARPP21	0	123	35	29	0	8	118	72	60	0	1974	1	0	0	0	4757	12	0	0	238	0	0	124	270	0	0	320	0	0	40	0	3	0	24	0	0	0	736	0	0	13	363	20	189	0	0	0	43	0
ARRB1	317	245	147	489	275	147	482	428	234	1092	457	903	352	172	818	611	131	295	636	302	210	151	236	318	395	93	489	272	332	362	206	835	162	171	615	123	278	240	123	253	471	349	710	587	429	341	431	248	468
ARRB2	1690	657	824	2112	851	1021	1157	1292	1224	1317	1520	1090	1304	595	2716	2021	1317	1378	1305	1648	2121	1099	1929	1982	824	845	975	1326	862	2009	1053	1545	970	997	1871	777	1776	1957	962	987	2112	832	4066	1215	1695	1796	1581	1370	2009
ARRDC1	3762	1383	2196	2482	4201	1882	5873	1628	2048	1022	2359	1877	2064	2832	2505	1464	1666	1771	4800	2775	3896	4454	2988	2917	3332	1814	2014	732	2502	2004	2140	2155	1651	2403	1370	3892	1499	2049	3308	3369	2059	1279	2219	1467	2376	2493	2822	2739	2306
ARRDC2	2877	589	1309	1486	1444	700	1530	1861	880	953	2020	12067	837	1154	1294	2109	1675	1718	3888	2141	1051	2626	1367	1139	1127	1386	1480	1357	1321	1463	1055	1452	1411	1081	1394	1186	1393	2190	684	1103	1997	1419	3693	1407	3874	1170	642	1197	1631
ARRDC3	3782	3830	6740	4557	4419	4734	4820	9015	1235	3799	3496	2743	11846	6205	5334	7733	2714	4555	5800	4953	2224	4163	3193	4146	3583	2537	3367	2217	1869	3073	3968	2558	3802	1116	5412	7271	1735	3512	4911	3420	6554	5914	4746	3505	4559	2718	2585	1475	7702
ARRDC4	2010	1151	1426	1964	5959	3555	1442	707	2380	1136	2558	628	19114	5232	3286	1096	1785	756	678	695	2120	367	4221	920	1884	3308	1001	454	718	1492	2187	1090	710	156	542	784	2213	1585	946	1140	5314	1089	2261	893	664	537	1843	1985	4415
ARSA	2708	1227	3578	3519	1113	654	2680	3298	973	3337	1570	2437	2681	2995	4446	4210	2164	2755	2259	1329	1605	1860	1691	2604	1960	1948	1702	2251	2550	2932	3470	3318	600	1801	1397	1943	2700	2785	2504	2041	3466	3048	1638	2836	2708	1750	3577	2154	2007
ARSB	661	346	1462	1445	543	915	1267	1625	548	387	532	853	1145	668	1242	1318	509	755	451	525	727	681	634	886	454	319	999	1581	492	1068	457	950	1383	475	1163	432	734	1124	861	1268	1180	1953	1486	794	1127	399	260	513	1602
ARSD	2110	1344	7469	1262	593	2149	817	1509	501	2235	2072	4218	7285	3020	1505	1028	3539	705	2543	1012	1854	1391	1423	1334	973	2000	2173	2619	3018	1955	2072	1077	3451	648	673	2305	1108	1462	524	3442	1675	2258	769	1284	1734	1857	1356	822	3568
ARSE	41	18	361	116	71	13	24	54	7	42	20	44	274	37	120	31	12	1	22	99	43	24	23	19	86	295	305	238	24	54	8	40	205	34	9	104	40	20	47	29	130	118	15	103	28	14	6	10	59
ARSG	261	77	114	102	59	48	42	148	44	42	414	76	68	82	99	155	68	89	124	130	88	163	153	78	124	139	59	119	109	66	121	104	100	48	100	298	126	69	207	71	113	51	84	63	90	324	65	56	121
ARSI	2536	3098	713	4458	4073	5457	891	3418	3148	3729	1297	271	2708	4968	5450	1290	267	815	211	2432	3028	391	4514	5815	1821	105	2704	4544	406	2176	2523	2208	449	368	55	610	998	5375	5202	482	3808	4062	339	1075	141	202	916	1438	1453
ARSJ	353	809	352	1901	690	1987	1210	1094	967	34	54	891	453	2155	3021	836	1091	1596	406	388	590	394	906	1409	1035	1333	517	638	154	1239	942	539	774	2391	140	4283	2086	1037	2476	1136	1147	2434	515	760	296	327	277	913	308
ARSK	554	261	423	271	288	747	261	353	473	430	166	371	461	303	216	158	212	250	112	174	372	312	305	288	358	251	460	563	317	146	385	269	193	274	346	313	172	255	437	254	294	449	640	392	535	502	329	239	321
ART3	53	7	7	22	28	2	14	11	13	0	305	4	0	5	1	225	0	0	11	25	104	3	41	81	6	0	9	7	0	4	36	55	0	3	33	2	0	142	5	0	26	3	10	22	6	1	46	7	2
ARTN	968	778	703	271	655	1087	336	153	1311	268	183	35	201	688	136	53	2158	303	197	49	1173	814	251	438	970	529	50	56	1093	1263	1323	45	1196	1061	13	288	1558	109	1088	1054	141	104	89	99	357	263	325	1091	53
ARV1	936	761	1868	413	825	786	962	416	981	622	763	539	951	1003	562	402	818	420	1284	844	447	1293	433	443	878	1114	840	636	683	588	787	559	699	624	874	435	1908	364	601	607	492	417	796	972	802	816	1213	559	1218
ARVCF	806	761	840	377	310	736	1049	438	237	272	978	931	782	438	389	380	583	811	284	309	248	238	515	456	426	630	570	435	764	520	1264	874	1280	864	1039	442	466	870	486	1290	359	1485	238	639	1821	1135	506	1793	125
AS3MT	66	24	400	42	157	364	132	53	31	126	117	240	64	18	15	127	119	125	113	114	32	358	17	70	1297	486	601	441	245	45	248	7	351	140	801	623	61	22	876	163	8	285	164	210	439	44	810	37	23
ASAH1	7647	1997	5498	4746	1854	2785	3110	5258	2102	1442	6562	4555	4637	2041	6580	4824	8160	4030	4050	6431	2372	3858	2557	3446	2380	3610	3150	3927	6580	8337	2345	2897	5244	1992	8531	6417	4855	4777	2326	8137	5482	4043	9299	3032	6489	6311	2420	2886	8708
ASAM	92	780	467	1489	826	590	549	1338	338	219	149	82	308	440	2807	1340	33	583	104	390	2727	33	116	790	775	52	286	719	138	412	902	4357	343	1543	19	847	123	1878	168	399	1294	3374	86	606	85	53	222	1245	255
ASAP1	1814	3385	2412	3792	2329	2489	3917	4123	3386	793	2193	3719	2240	1579	5055	4026	4917	4736	2917	3111	4226	2787	3990	3112	2564	3138	1950	5265	2049	3375	2944	3042	4446	3239	3421	1889	4150	5190	3804	3724	4065	4672	3850	9261	2444	2442	1389	4923	3300
ASAP2	2210	5905	2061	1765	2612	2743	1145	2144	4073	1150	3514	4562	1934	1995	3566	1414	2765	3902	2559	1223	6244	2177	3631	1613	2248	2094	2451	729	3122	4939	2721	4964	3228	3034	1595	2397	2454	3571	3923	3543	2915	2255	2978	1478	4261	1545	1892	6471	979
ASAP3	631	1150	767	825	3127	787	976	1246	873	2271	2937	1145	855	682	619	1935	559	402	991	1147	360	348	642	944	608	2543	902	1098	705	1549	789	344	1500	1922	969	1302	724	1940	1196	989	1303	1611	520	1254	870	684	876	472	935
ASB13	559	351	985	938	497	829	928	1059	755	1069	3181	1361	1585	620	572	531	720	1400	842	691	694	675	695	916	987	1603	853	669	668	1158	702	563	370	1208	497	735	963	833	1366	410	803	1213	344	459	664	959	1241	493	554
ASB16	34	25	18	8	48	14	23	11	59	0	232	19	11	48	9	731	20	6	31	25	36	56	35	23	2	22	6	26	38	30	40	29	83	7	12	2	16	77	16	21	6	11	30	19	12	13	0	19	24
ASB1	425	1207	838	507	1060	749	1346	1511	1028	2032	1062	1650	413	1068	1211	1928	641	1469	451	584	715	903	710	978	724	1084	1032	1555	803	1090	1032	727	1432	1125	1247	1120	1146	1121	701	1090	551	1462	1196	1440	516	442	939	731	744
ASB2	714	579	11	849	656	1217	286	541	253	469	1761	194	136	525	145	1233	176	406	170	218	361	766	1253	573	1113	31	282	111	58	185	939	608	43	412	198	110	282	405	132	137	424	126	200	94	336	557	924	83	153
ASB3	682	569	702	435	617	477	688	417	563	472	455	698	615	724	519	353	712	506	732	433	529	634	971	587	451	772	618	491	501	467	735	617	1119	541	611	814	630	416	388	529	491	693	759	645	744	698	383	782	417
ASB5	0	414	92	14	0	17	120	172	224	0	3043	0	0	0	23	10902	50	0	0	721	0	0	370	316	0	0	715	0	0	173	0	11	0	39	0	0	0	2813	0	0	23	436	54	745	0	0	0	161	0
ASB6	1709	1716	1462	1425	1859	1107	1568	1247	1552	2954	1653	2018	889	2193	1335	1134	1567	2029	1410	2008	1590	2689	1419	1756	1470	683	1413	2875	1931	1457	1386	1260	1968	1688	1039	1778	1453	1827	1051	2412	1225	1410	1994	940	1840	1513	1384	1429	1906
ASB7	938	1258	692	947	1568	757	799	1044	1093	785	1693	1234	1389	1092	1098	888	1535	1076	436	965	1248	1127	1650	1081	881	1437	970	842	899	868	657	1108	890	923	735	1207	589	876	1025	917	1264	951	943	525	1103	462	961	1450	1522
ASB8	1447	1218	1387	1074	954	1273	1242	922	1377	1873	2635	1574	1217	1536	806	2172	857	1244	1099	1135	1132	1082	1481	982	1021	1225	1373	730	1322	811	1478	804	1353	897	1062	1166	618	1329	947	912	1234	1110	1389	1081	1650	274	1226	1101	1669
ASB9	114	27	59	36	114	13	21	24	56	50	14	145	16	27	36	34	109	35	35	25	37	302	49	54	37	243	23	151	78	45	283	52	108	34	40	42	130	42	326	234	26	44	154	28	107	146	47	31	18
ASCC1	1355	1586	1292	1236	1958	2788	1398	884	1838	596	1079	1096	1989	1266	1297	887	699	1357	1346	890	1139	1245	2163	1565	1805	1973	1959	1024	1597	1310	1030	1272	662	1522	1043	2192	1119	1110	1656	727	840	1356	668	2068	1154	701	1009	2074	829
ASCC2	4230	3723	3396	4370	3964	3006	3770	4692	3268	4491	2694	2836	3013	5156	5847	2770	3649	4057	4717	3751	2211	2061	2254	3383	3621	3394	2197	3392	3277	4358	4399	3729	3819	3441	3116	3217	6052	2929	3669	3494	3758	5239	3020	4670	3028	4424	4045	4477	3919
ASCC3	4057	11700	3009	2317	4362	2618	4664	4150	6961	2275	3907	2686	4882	4635	4291	5216	2923	4301	2910	3591	6335	1472	5277	4890	4528	4190	3045	4740	4299	3185	3552	6736	3767	4800	2185	5307	4623	5462	6404	3130	5809	5566	5375	4632	3935	4429	2939	4377	5758
ASCL2	454	433	301	155	565	313	173	60	359	482	9	412	561	293	86	95	459	97	180	119	1051	773	577	208	449	281	507	47	266	55	125	836	135	19	98	98	90	205	8	468	190	80	386	2	426	146	1013	57	101
ASF1A	1435	1631	1214	1227	1380	950	1815	633	1160	566	633	1272	923	1340	543	884	1874	912	754	1284	630	779	793	1729	1761	2926	1155	1669	2183	785	1111	1470	1109	1126	1743	1223	2080	933	706	1583	975	1027	888	1042	1204	1416	1468	846	1005
ASF1B	4932	944	456	1201	1045	935	323	619	1863	501	1001	2257	587	1220	558	463	1915	1101	1710	460	1411	2752	1186	1818	1085	1330	836	763	1415	1314	1211	1844	1845	2902	2105	1263	1510	909	1200	1931	560	474	2249	1001	4199	2967	1032	1310	2656
ASH1L	2159	5556	2977	2643	2048	1952	3305	5058	2516	1401	8563	7718	3568	3053	3154	4156	1649	3042	3708	2591	3455	3234	2611	2041	2225	4414	1968	1858	4675	4915	4409	3603	5047	4597	1546	2703	2544	3120	3634	5658	3775	3699	4429	3520	4415	3006	955	3573	5142
ASH2L	4186	1755	2155	2819	1378	2575	1376	1986	2043	2456	2108	3682	3338	1609	1257	1909	3016	3223	9392	2298	1606	2416	2640	2181	1387	14141	1567	3885	2560	3358	5454	2790	3549	2280	4342	3470	3047	2198	2505	4010	2135	2044	2809	1561	3689	4234	2670	1400	2354
ASL	1273	941	787	1242	931	1218	607	819	1309	1661	3462	936	661	1127	1087	768	1142	599	1169	821	1329	1019	1969	730	1507	1877	1338	957	975	1430	1170	1481	732	825	649	1373	912	1369	2032	774	698	1514	859	1209	656	1163	1524	1322	1199
ASMTL	1259	400	904	760	721	2134	1440	807	1143	920	742	1393	996	839	2508	1494	2203	1811	1157	1314	1168	1150	1170	710	1030	769	701	1317	2242	1277	993	743	1514	1162	3562	1148	1080	1256	1729	999	1036	1379	1928	981	2204	2940	597	1081	763
ASNA1	4365	2918	1733	2871	3582	1997	2344	2237	3163	3006	2524	3318	1862	3415	3415	2358	3234	2268	2187	2390	2697	1972	2117	3568	3169	3704	2914	2488	5038	2130	2331	2871	3825	2939	2797	2378	2643	3155	2288	3152	2461	2260	2947	2608	3226	3933	2072	2571	3360
ASNSD1	1559	1225	1939	1803	1847	2431	1945	1533	2105	3466	2625	1556	981	1784	1118	2257	12167	2350	1460	2369	2298	1981	1513	1843	1683	1460	2213	2454	2809	1805	3348	1304	2149	2130	2614	1587	2942	2067	1805	2502	1433	1779	1524	2060	1646	1846	2210	1991	1229
ASNS	5680	636	1140	2703	1087	1396	620	1038	777	12370	5606	622	895	2025	1602	910	4264	4746	5395	1551	1627	2053	1170	513	1527	2538	1046	1510	1675	1029	3100	527	1542	2272	2164	928	6124	764	1132	2149	482	2001	619	3081	1912	1390	1384	1209	2031
ASPG	189	502	20	83	135	34	45	276	175	1094	8	264	86	120	263	6	146	193	275	275	73	1028	52	17	78	913	21	6	981	9	103	612	7	661	271	546	79	4	297	69	177	2	213	18	72	358	1505	108	1247
ASPHD1	7	15	69	99	96	179	31	65	53	194	33	315	83	157	313	10	30	73	41	66	102	380	180	62	253	42	290	222	152	91	43	63	24	312	42	504	60	68	717	6	45	314	256	95	232	34	138	111	48
ASPHD2	310	319	94	425	1268	702	284	536	386	287	239	218	115	394	973	366	610	638	230	394	489	332	385	444	714	241	182	473	213	521	261	266	252	375	683	193	413	460	575	333	901	1826	136	539	407	98	207	334	315
ASPH	4358	12026	9855	7823	9036	15341	5690	11954	8312	5331	13739	10217	6839	12939	10345	9573	12661	12839	11165	6698	8576	21461	9614	8935	7120	12137	10506	10246	3861	10355	6763	8091	8776	11968	5380	8412	17634	17031	10601	7849	9683	10936	6020	10009	9433	16478	7303	7303	7497
ASPM	3641	3396	660	2115	1838	1278	2167	1751	3981	997	1014	3463	1108	1109	1447	1511	6667	1591	1990	912	3466	3260	2509	1966	2493	1849	894	1768	2508	1946	3513	3983	1590	4713	1658	1972	3463	3166	4673	4306	1450	1059	3614	2658	5002	4015	1812	1818	2406
ASPN	993	140	24530	6831	640	338	12744	10706	433	1116	3159	1176	5209	730	1826	8068	543	215	1581	17357	251	3055	784	7051	1217	362	11332	10848	777	10869	143	1490	4394	331	328	3347	1981	3914	78	933	12677	24107	1580	12385	757	119	280	364	5423
ASPRV1	69	463	54	264	2019	487	276	83	316	90	107	119	12661	54	11846	85	51	1301	89	98	223	40	2618	711	173	2954	67	102	115	984	524	324	55	4029	84	1783	304	565	142	37	1107	162	47	96	125	213	1848	975	112
ASPSCR1	1522	1423	878	669	1516	846	2156	659	1047	3017	442	946	815	950	582	839	1947	1090	1168	1104	900	1387	557	947	1370	2581	872	1626	1798	1124	554	630	2345	1104	1702	885	1352	989	573	1663	780	678	1037	1605	901	2064	1520	1129	705
ASRGL1	431	20	35	102	65	59	40	31	45	78	270	89	34	27	77	135	513	83	33	74	48	445	138	90	63	13	46	100	197	223	35	76	158	75	147	98	96	79	61	301	61	32	178	46	244	347	118	73	87
ASS1	30515	6899	1546	5395	4307	4063	4845	1766	3583	3356	1261	4934	3205	7244	1248	5506	8194	2979	29271	4289	5060	6372	14018	3275	2093	2644	2118	3638	14793	2208	3675	18241	2611	2538	2860	9803	3032	3461	803	3230	3666	2129	12793	2473	8978	2279	2970	202	5344
ASTE1	585	381	314	217	539	372	366	226	469	1628	459	372	544	660	251	247	294	365	213	296	281	861	290	503	506	556	381	409	942	479	696	296	1381	452	693	292	362	282	553	428	356	408	441	523	403	748	697	470	411
ASTN2	2265	67	43	423	88	320	78	42	87	1740	330	586	402	18	102	114	1767	23	332	52	58	655	741	37	35	716	56	169	112	254	289	554	496	89	81	209	450	61	229	1124	179	137	1204	77	1466	434	484	30	33
ASXL1	2443	3549	2491	2298	2143	2488	4030	4616	2470	1559	2877	2936	2004	2274	1755	2917	1326	3022	2576	2714	4108	3231	2226	3106	2625	2402	3191	3511	2747	3062	3310	2744	4770	3049	4769	3375	2330	5704	4210	4169	2640	3537	3065	4049	5410	2726	2736	3528	2994
ASXL2	268	2785	679	1382	838	519	348	2559	1750	442	3899	4079	1210	1695	2542	2534	1655	1942	1237	544	2592	578	2009	1455	582	1980	112	212	3276	1896	999	2821	2423	3339	213	2008	833	2310	2176	4207	2140	2019	1527	924	1349	1881	109	2500	2683
ATAD1	1360	2640	2772	3134	3108	2019	1990	1760	3448	3051	2041	2308	2752	3772	1947	2886	3053	3098	2656	2886	2739	2293	4234	3048	4335	4032	2992	1943	1581	2203	2251	2607	1471	2078	1289	4224	1947	2653	2515	2063	2526	3004	400	3123	2026	478	2767	2896	1917
ATAD2B	774	711	753	692	989	684	579	671	1260	674	1442	1112	1116	978	918	588	1101	1009	1914	969	802	973	995	503	504	1092	441	467	1217	1027	1063	1049	968	892	688	497	811	584	1006	1097	814	659	1033	687	1056	936	460	1132	1144
ATAD2	6607	3937	859	2543	3743	2605	1385	2122	7587	1779	5151	4987	1605	2858	1705	2604	6150	4719	1702	2260	4347	6528	8978	4311	2603	2065	1809	2237	2363	4253	6748	4441	4583	8318	2854	2166	4607	5286	4326	5140	2592	1811	5082	7107	6046	8763	2245	4319	4532
ATAD3A	2927	3319	1975	2773	3774	2826	4070	2367	4839	7723	3339	2541	2708	3160	2039	2739	2414	3739	3162	3062	2811	3253	3309	3699	4395	3497	2031	3572	1442	3649	3541	2690	1332	5169	2368	2673	4352	3302	2531	1713	1568	2266	2614	2367	2521	3401	4152	2591	2649
ATAD3B	1112	1109	590	763	3758	1634	1703	333	1584	5272	540	400	536	1451	457	679	752	1415	1043	2221	1157	1929	614	509	2132	1098	321	1261	148	1118	1919	1595	353	2611	799	942	1562	1192	1011	333	298	1019	641	718	716	1204	3662	1587	514
ATAD3C	66	197	323	33	202	80	314	26	218	1038	136	132	74	98	21	33	117	79	61	33	43	104	51	17	230	250	49	24	25	28	208	100	36	93	48	464	53	48	57	15	24	38	32	61	214	31	219	89	43
ATAD5	509	339	104	377	708	436	241	175	963	158	377	804	280	270	256	184	952	600	387	163	812	904	456	361	429	732	149	482	525	309	701	546	1210	620	288	183	554	435	658	911	194	126	640	220	816	769	239	482	435
ATE1	108	609	234	289	323	157	240	594	504	230	855	1033	387	456	723	782	497	706	460	254	620	211	559	510	347	749	57	114	740	449	337	749	394	749	116	685	285	534	932	880	538	565	172	356	485	1063	56	862	647
ATF1	1270	1474	787	959	1095	921	1450	1055	1408	1285	1543	1008	1164	980	795	1123	1338	1098	903	990	1907	1281	1496	850	1038	1407	1003	1097	1365	1036	1424	1076	1358	1199	604	1605	690	1101	1941	1000	1293	1045	883	1592	873	810	829	1414	1680
ATF2	228	1113	716	1086	587	2064	1152	1380	843	686	796	1579	701	694	1037	1167	1007	724	783	400	1207	481	645	853	2725	1055	473	546	1255	1287	1073	1476	1779	1634	361	1822	949	1103	1458	1944	980	1325	748	1257	1247	1228	278	1123	749
ATF3	6150	1049	283	1635	723	1789	1560	445	657	5812	1739	4332	472	332	5908	2537	9955	842	22002	4312	2608	1665	1211	1262	1214	675	1208	5501	4108	1736	1635	610	3220	536	6771	2545	1248	798	2229	1548	1432	2269	2267	12340	947	3442	742	575	3171
ATF4	21308	5395	10075	8935	15267	8978	10579	10924	7063	30742	12283	14793	5465	13529	13309	9283	17700	17527	12197	19902	7898	17221	3372	9846	14018	11860	13009	16419	7627	13680	21410	7103	15341	13113	25442	6468	20330	9036	10936	16159	8223	11739	17061	18994	18471	13063	15193	9499	15025
ATF5	2416	1430	1524	2675	3309	1907	2477	1988	1742	1977	813	3693	1610	1785	2214	3127	4417	2237	2105	1961	1740	1802	1163	1510	2176	2485	3663	1003	4465	1821	1706	875	1847	1550	19808	1594	1830	2521	1896	4496	2637	1662	8252	1933	14609	2310	1863	1713	3011
ATF6B	5026	6936	3303	4738	4340	5432	7389	3535	6515	1871	7488	4302	4670	6671	3905	3863	3770	4166	4390	3631	4220	8589	7464	5763	3469	6790	4719	3361	2611	3575	8531	5780	3145	3899	3850	4108	3909	4173	5612	2126	4422	5532	2964	4312	2824	6883	2415	8374	3135
ATF6	2701	3797	2251	4139	3072	2428	3744	3682	3115	3089	3254	3140	3226	2758	3439	3364	10664	3188	3241	2658	2459	3203	1882	2361	3771	2879	3159	2863	3854	3441	4246	2994	3659	2878	3029	4426	2442	2677	3355	3074	3374	3526	1924	4354	2022	2487	1851	2297	3772
ATF7IP2	291	182	653	114	265	184	371	78	168	895	190	501	430	560	40	154	100	238	569	127	193	179	310	208	183	437	321	62	159	104	265	156	238	210	733	238	469	88	150	194	195	122	67	96	922	264	506	67	196
ATF7IP	1713	4572	1847	3624	2616	2557	6948	4000	2656	1114	2847	4465	3809	2644	3079	3080	2424	2054	2587	1656	3332	1056	4468	3589	2861	4158	2297	1389	4537	2038	2911	6883	3962	3195	1124	5204	3469	2174	1498	2867	4857	3893	2725	2351	1802	2469	1779	3801	3547
ATF7	1841	3655	3444	3060	1977	2030	3805	3520	2403	1105	2891	5566	3654	3237	2510	3663	2539	1937	2279	1990	3428	1895	3187	2242	2480	2835	2203	1758	2958	3290	2418	3307	5847	2682	918	3283	1425	2389	2666	3199	3387	4485	2692	2646	2886	1751	1241	2681	3420
ATG10	460	279	312	106	203	493	487	207	124	693	141	258	353	397	132	128	69	94	182	135	247	168	221	325	306	245	520	309	90	92	301	193	95	61	343	277	297	123	233	90	166	145	398	176	275	222	434	162	139
ATG12	1866	991	1038	1191	1949	2106	1256	1266	1438	5049	1180	1014	1705	2023	1474	995	818	947	904	1346	1348	1132	1621	1562	1446	1480	2839	2750	848	934	933	1567	1026	948	1209	1212	1145	1566	1259	850	1100	1389	1944	1485	1236	1045	2333	1034	1714
ATG16L1	912	1989	939	798	2939	1102	1683	1197	2280	1185	1030	1165	706	1825	1074	1098	922	2448	709	1862	851	1866	1444	1335	1540	1184	1087	1061	1185	2164	1425	1709	1509	1729	1012	986	1677	1253	1474	1389	873	1214	1173	1397	858	1137	941	1069	762
ATG16L2	635	457	532	121	390	300	726	129	272	300	624	247	337	375	212	189	338	430	1825	1011	251	703	185	172	124	947	435	396	64	1125	4822	241	311	510	335	406	646	242	141	314	143	137	474	829	485	876	1123	995	310
ATG2A	1799	3944	1154	2354	3156	2119	2623	2570	3061	636	2131	3467	2606	2211	3612	2994	1070	2270	1587	2004	2581	1707	2778	2608	2586	2711	1659	2298	3342	2390	1351	3708	3314	2196	959	1705	977	2739	1848	2196	2814	1902	1362	1588	3148	2395	1202	3076	2306
ATG2B	1123	2671	2412	1895	1989	1782	2748	2923	4345	1113	1608	1068	2717	2253	2350	2575	1281	2316	1298	1697	1745	1017	1274	1723	2017	1683	1304	2136	1778	2584	2562	2751	912	2316	842	1585	1380	2006	2387	2818	2132	2040	947	1312	1106	1485	1467	2124	2105
ATG3	4612	2510	2538	2557	3721	2745	2688	2135	3034	10187	2099	2201	2412	2531	2768	2762	2047	1610	2454	3614	2037	9291	2265	4112	4158	2987	4368	2371	5521	2770	3025	2116	3628	1834	5735	2043	2920	2424	1274	1276	2474	1763	3088	2292	2896	3595	5569	2534	3677
ATG4A	987	1014	829	901	743	920	411	911	798	1947	776	491	959	887	1014	857	468	592	779	804	550	647	593	1035	773	661	926	607	1101	554	594	794	696	362	831	488	1113	401	481	339	826	645	601	759	635	691	965	901	642
ATG4B	2031	1481	1801	1043	2290	1705	3020	1442	2112	3250	1295	2641	1300	2472	1588	1467	1590	1422	2233	2562	996	2516	1475	1750	1337	2403	2343	1778	1206	2135	2042	1611	2968	2501	2688	1678	2917	1828	1236	1700	1208	1834	2699	1750	1418	1408	3458	1486	1659
ATG4C	626	461	426	473	420	355	526	347	471	534	254	359	557	442	264	388	168	351	349	325	639	325	376	434	595	359	405	533	288	272	391	563	340	476	543	427	404	499	275	189	383	381	412	345	480	451	611	459	441
ATG4D	3043	964	2684	880	2026	823	1198	1134	1753	3018	2062	1952	1846	2170	1075	1126	3667	1121	1366	1542	1019	1310	1033	2368	1297	1241	995	659	4042	1193	1580	834	2136	1160	2647	754	1887	686	817	1815	860	1001	2565	2341	3178	1885	1278	978	3076
ATG5	3580	2949	1597	1702	2502	1982	2105	1482	2762	4962	1680	1949	2343	2243	1661	1563	2201	2176	2145	1802	1908	1177	2820	2117	2618	2283	3602	2746	2456	2089	3041	2309	2602	2169	3433	2965	2691	2055	2197	1802	1884	2599	2308	2510	2546	2393	2604	1939	2336
ATG7	2901	1498	1660	1468	1028	928	1636	1562	1509	3699	1715	3439	1351	1105	2341	1436	869	1163	1570	1782	1692	1504	2047	1660	1109	661	1596	1541	824	1517	1369	2537	921	1480	3511	734	1192	1404	1377	917	2256	1537	2902	1170	2802	2789	2781	1946	1769
ATG9A	2372	6709	4032	3285	4552	2920	5316	6061	8449	3074	5111	5149	3560	5503	4347	4926	3008	5744	2073	3417	2453	3580	4870	3680	4585	4015	4485	5011	3569	5400	4182	4400	5051	5867	3167	4352	4619	5089	2317	2782	3881	5891	3749	4167	5423	2653	3572	2989	3787
ATG9B	58	87	58	32	730	325	80	490	243	20	571	242	130	15	417	17	97	162	649	725	84	270	111	34	127	734	131	79	92	93	309	169	37	101	99	60	50	109	76	95	163	5	109	111	56	222	545	503	312
ATHL1	3127	234	206	339	679	463	1494	412	574	1040	1695	794	565	866	437	456	1159	2547	2567	1483	845	6026	1187	363	497	2524	5803	771	474	1652	3699	297	1985	1007	1335	1234	1123	883	513	1685	277	563	1573	6831	2087	707	1915	1447	569
ATIC	2469	3449	2177	2516	3688	2035	4354	3278	2782	4482	1402	2889	2723	3972	2165	3350	3137	3921	4301	3190	3148	4105	3241	5043	4456	4732	4285	5032	2512	3137	2774	4837	3270	7299	3569	3055	6453	4218	4198	4337	2220	2514	4296	5647	3268	2117	4330	2450	2565
ATL1	156	149	627	180	155	475	310	450	125	513	106	173	279	147	191	167	120	95	139	178	70	138	89	401	937	49	623	524	79	1078	267	191	427	109	103	184	204	93	235	447	269	623	95	265	82	99	176	398	325
ATL2	4643	2075	2945	3077	8437	3729	3907	2919	4289	2285	3487	11954	3753	5928	4003	2793	3371	4472	7194	3382	3066	3823	7587	7012	5176	2811	2985	1863	4190	4063	4951	2364	5149	5628	5000	4380	3902	3697	3004	3643	4108	2673	6099	3199	15543	4523	3286	10948	3287
ATL3	1138	3595	912	2323	4441	2758	1371	2229	2559	1953	1730	1441	2042	1421	2528	1670	520	1465	1447	833	2343	1050	1067	1877	2840	2279	1339	1210	531	961	958	4876	341	2988	446	3743	823	2302	3582	1236	1316	2158	814	1690	633	2984	1872	2246	1915
ATMIN	2374	3668	5256	5962	5882	6231	3429	4267	3814	8783	2728	4645	4415	4127	5553	3513	2108	4519	3446	4138	3384	2505	3730	4075	4060	4796	3889	3588	3042	3131	4901	4149	2392	4932	2139	3072	3768	5109	3270	2754	4777	4806	1915	5835	2402	3397	6004	4164	3180
ATM	1027	2507	3257	1450	548	973	2036	1773	1089	289	2161	2550	1783	1330	1510	3083	1273	3905	1434	1784	2167	1254	815	1500	789	3198	1932	2153	2010	1812	751	2295	3106	2511	1396	2371	1561	2649	2486	2533	2344	2644	2134	1178	1784	1424	1080	3291	1813
ATN1	5800	4913	7791	6083	3746	9392	7199	10047	6823	2324	5727	12297	7402	11118	4983	6183	17634	5789	6678	6202	9597	7764	10094	6257	4480	8721	6678	5847	9207	7612	13584	6137	18355	7155	5558	5230	10425	5696	9299	7029	7351	10526	8270	11406	7151	8949	2521	7823	6431
ATOH8	76	56	707	46	79	22	31	62	70	94	273	917	64	40	29	471	40	108	35	108	59	68	56	49	46	63	108	382	59	118	49	91	22	40	93	70	52	187	28	62	92	94	14	128	269	36	10	61	48
ATOX1	1456	1233	1994	2450	2653	2341	1218	1325	1090	7581	283	1702	1669	1432	2153	1203	1182	945	2062	1712	1697	1571	1541	2396	1593	1134	2273	2407	928	834	808	2418	584	755	2833	986	914	1448	1217	531	1895	1374	3079	1440	1958	832	3417	1095	1345
ATP10A	114	33	646	963	224	87	1137	789	105	237	172	131	328	92	620	326	111	211	255	452	157	102	93	306	140	39	563	348	72	701	14	432	315	79	216	365	169	491	51	310	705	961	188	330	161	77	35	50	322
ATP10B	275	627	109	321	998	268	211	422	41	618	56	201	1966	116	1713	463	361	178	1341	662	357	312	141	1105	290	1850	114	57	3892	50	508	499	43	259	385	931	177	222	7	176	799	31	180	20	301	738	638	227	1964
ATP10D	1624	6464	1765	3259	3989	4536	4373	4523	4193	1313	1303	2870	1684	4275	7103	2914	757	2946	2106	2469	3930	626	2986	3723	6667	4329	2039	930	2014	3136	2489	3368	1065	3400	891	2947	2902	4258	1475	1594	4299	6196	1417	1653	1109	2876	1010	5326	2927
ATP11A	687	3250	1342	1861	684	1423	1682	2226	1122	1118	2709	7849	1243	2779	2534	2258	2132	1510	1198	981	2526	1188	1609	1160	1723	1102	787	787	1782	1326	996	2474	1727	2868	606	2963	2217	1624	3785	3255	1828	1558	1932	2585	2374	1230	420	3975	3586
ATP11B	4998	3841	3071	10475	7977	7034	4166	8387	7861	6603	8499	4897	8667	14080	14349	3664	9307	9532	7173	5213	3296	9369	9883	6851	6083	16128	2580	2196	16159	6814	7960	4500	9059	5375	5931	10265	6978	2719	3652	22472	6365	5882	2885	4696	3810	6297	5134	7931	6705
ATP11C	1538	1527	794	1266	828	640	655	1851	906	302	929	2362	697	564	1278	1148	1265	1557	1301	839	1756	1200	912	1141	915	774	815	1507	1314	1329	553	1448	676	1143	1384	834	1572	1344	2102	1418	1204	1001	2170	1598	1926	738	779	1454	763
ATP12A	15	83	3	261	2386	226	1	168	410	0	0	989	2539	0	14	1	13	494	59	0	9	40	2967	845	11	29	69	0	7904	614	1328	0	71	82	60	152	503	5	0	253	1031	214	2086	2	125	177	13	4623	2
ATP13A1	4405	3274	5260	3993	3561	2611	4133	3491	3865	2661	3959	3995	2514	5457	4519	4048	6660	5358	2575	3946	4465	2765	2289	3610	3663	7508	2076	4250	9855	3487	6471	4585	5336	4250	3239	2467	4120	4253	3438	10385	3728	3770	4019	3573	4370	4913	2382	4002	6940
ATP13A2	3851	4172	1857	2877	8051	5856	5358	2828	5545	2191	2705	2922	5965	3855	5138	3926	2165	3246	1085	2855	2535	1726	2527	5792	5641	7038	2306	1390	2936	8728	4651	5297	2116	5537	2609	2299	4516	9307	2033	2948	7125	3710	2696	2297	2544	4187	1744	4069	2844
ATP13A3	5617	7046	4261	12460	11028	5040	5658	7823	10548	2685	20681	4713	6475	7262	13818	7177	3528	6314	5234	5452	7085	10558	12326	6010	5169	13529	4169	5230	8654	8829	8006	10748	10727	10009	7116	10622	6814	8576	7642	16696	4555	6525	4787	11886	5220	9154	5378	14018	13220
ATP13A4	34	205	7	38	20	142	0	693	70	516	3	114	130	11	233	6	11	153	565	600	16	14	0	2	17	1035	28	0	2494	30	80	1	172	161	354	594	152	2	0	852	330	5	95	0	69	558	898	23	1229
ATP13A5	0	12	2	1	0	13	1	11	4	48	0	3	14	0	3	0	0	3	200	8	5	0	1	0	3	15648	0	0	161	9	71	0	52	84	2	389	49	0	5	114	0	0	15	2	18	13	0	0	4
ATP1A1	77597	41334	59209	29482	73355	79853	39673	37381	57009	26184	68987	85028	78685	101524	37002	35179	53538	34687	18317	31118	62309	118411	44304	65819	52232	56426	18471	21040	40378	42873	45842	36636	97600	79853	34368	38786	76490	41334	69796	50546	45842	18589	75432	44304	140816	94187	29482	28024	57009
ATP1A2	15	198	24	27	0	6	105	255	199	0	16851	48	1	3	11	17031	95	14	7	501	3	21	328	253	2	4	344	1	7	284	17	15	23	18	4	0	2	1793	16	44	58	414	89	552	104	3	2	80	5
ATP1A3	77	6	0	75	10	95	51	10	36	20	99	37	22	25	41	103	328	60	25	38	61	73	73	51	37	52	45	23	31	14	17	65	24	259	28	8	13	38	17	20	112	8	43	5	34	19	7	3	62
ATP1B1	17427	7537	3145	8400	25363	34687	11345	15047	7834	4347	15368	12283	15886	24974	7898	9874	18994	6525	18166	5129	4156	28950	8455	14413	20681	9345	22295	2686	31897	23101	21721	1846	19675	12109	12537	10880	21772	12385	17001	15648	12197	12523	17634	3711	21567	14908	8808	7662	11095
ATP1B2	20	4	63	37	10	25	22	43	21	0	30	39	15	40	29	82	97	29	24	59	22	30	12	23	15	24	29	48	113	50	78	46	27	60	21	2	18	28	53	59	40	26	14	15	23	12	6	20	77
ATP1B3	22414	20043	21619	14521	26447	31897	34536	10395	26102	47578	9829	9565	37975	51364	21772	12054	11039	10009	15145	15543	10948	42094	11819	46850	24677	32290	19197	6974	35706	19631	37975	13997	108069	55413	16539	39673	37975	12122	10837	23229	16907	19332	8289	7351	6297	62309	35360	34368	42593
ATP1B4	0	95	47	17	0	0	36	32	39	0	624	0	0	0	9	2227	6	0	0	131	0	0	43	120	0	0	40	0	0	35	0	11	0	4	0	0	0	627	0	0	9	108	15	38	0	0	9	15	0
ATP2A1	30	127	20	14	42	55	18	33	135	28	31635	44	34	56	7	32425	61	22	34	497	17	71	108	28	11	35	137	12	9	695	24	19	33	18	18	4	24	1894	8	40	22	3	200	226	30	31	18	35	6
ATP2A2	22656	23229	34847	22784	26976	25517	25050	27824	42593	4645	83759	29164	29381	37588	25602	81170	50936	28842	27263	25926	41581	37381	33589	25926	29052	47216	21772	11039	46507	29381	25602	32290	29704	41084	11470	21940	26976	35531	39673	34536	28518	27532	20087	24245	31245	28024	9338	33750	35360
ATP2A3	1398	340	365	2268	411	262	1626	1396	807	483	807	3664	737	398	1067	6234	1145	9605	1458	1899	1860	2186	1056	1500	997	806	1270	2197	2129	6558	208	3176	1076	1081	3666	1922	1054	1329	1108	1412	3782	2220	2865	2414	3468	1211	790	855	2657
ATP2B1	2326	2179	3308	2697	2832	3328	1750	3192	2540	3019	1137	3259	1704	2403	3303	3761	11443	4822	976	1998	3181	1405	1496	1258	3795	2998	1671	4957	7861	2365	3123	3087	11140	4297	2855	2372	7473	3417	9708	5707	2239	4922	4673	2591	2018	9051	1484	4787	2385
ATP2B4	12081	20531	4603	7702	12727	8294	9964	10759	10858	4649	9169	27923	7612	7844	20181	9029	7322	8282	7567	5485	10516	15193	5986	6439	11753	8022	10537	4769	5688	13327	9059	8608	14102	13978	10706	12225	8776	8394	23101	7642	11596	11661	16272	6169	15674	10047	7295	10959	8217
ATP2C1	7063	7577	4913	7155	8544	7160	9648	7244	6414	5650	5511	8721	7072	10414	9051	7000	8437	4269	7597	6271	6033	16188	5256	9283	7759	21883	8756	4084	15217	11674	11107	5655	21092	8400	16940	6573	8270	8884	7791	7597	7738	9639	9283	5844	11309	9214	6957	9565	6660
ATP2C2	25	389	829	1877	844	4161	454	130	815	1530	849	19	1014	869	1733	106	587	242	1782	27	153	198	545	319	681	954	634	22	176	946	3479	70	248	532	31	1575	332	187	59	455	362	717	52	444	28	500	468	165	825
ATP5A1	30164	10913	28217	12808	9623	10727	17001	17563	10355	15595	20380	28024	11357	10315	11805	23170	99549	17390	20428	23101	7754	25602	13778	15217	34996	13417	12939	14500	25205	16020	12776	21567	20988	13916	29271	17700	10782	19459	17357	26270	14701	11558	47948	14521	44008	31635	18278	17527	22173
ATP5B	42873	23758	40854	25759	30515	19503	21308	20580	39445	38575	53538	39213	28317	32425	24603	38995	68151	34368	28317	34368	34687	33750	50546	28424	30278	49773	26708	29936	51364	19416	30867	29271	38995	42094	33144	30278	18507	28842	43731	31897	24107	17769	51364	28842	61021	54929	22057	24820	54929
ATP5C1	14816	4936	12182	8531	8525	9338	5516	4719	6978	13877	8493	6251	10936	4487	6500	6277	8783	6349	11860	9261	5729	8276	8149	9066	7656	12744	11482	7909	8935	5430	6036	6346	4187	6471	12355	6698	7527	4585	5882	3418	5093	4130	6478	6675	9665	10122	14224	6599	6485
ATP5D	5718	1967	6974	2227	2719	2831	2279	2466	2429	8012	3931	2855	2258	3545	3017	3580	5622	3226	4387	3938	2229	4689	3432	3353	3282	1567	2883	3889	4561	1953	1864	3648	3015	2619	4783	2450	4427	2229	2276	2871	2368	1692	3339	2028	3162	4109	7728	1730	3766
ATP5E	9665	9125	13238	9691	12211	15025	12613	8120	5766	50155	2617	4482	9132	8822	5758	7455	5107	6227	13150	9734	6904	11200	10009	10405	11886	8715	22594	19902	7138	6332	6983	6468	3482	8602	18023	9433	12152	13454	6740	3182	7597	7146	9785	11997	8674	7177	34687	7072	9276
ATP5F1	11507	8374	9605	5021	8538	6485	4108	5290	7488	12760	6924	7271	9125	8570	6978	6180	4841	7759	8039	7581	6603	8870	7983	8462	8246	3741	7834	9102	5206	6359	4989	6645	8608	8166	8681	4835	8394	7107	7723	3496	5080	5013	9276	6321	10284	11872	10385	5202	6983
ATP5G1	4414	1469	2882	1590	2305	2118	1241	1234	2020	5527	1409	1321	2696	2264	2390	1485	3917	1592	2786	2026	1812	4617	3585	2849	2036	4133	2216	3056	2220	1296	1980	1564	2586	2098	2582	2281	3567	1421	1957	1994	1165	815	1386	1675	1900	5058	3655	2201	2237
ATP5G2	8928	5060	11779	6065	5160	6887	5537	5344	4053	7034	5197	5114	9117	5879	5349	5998	8188	6678	8188	5447	4932	10674	8228	6875	6274	6899	8531	9245	7459	4527	6244	5163	8349	6532	9892	9864	4187	6202	10913	4907	6083	4592	7988	6349	6576	4837	8742	4949	5968
ATP5G3	9631	6690	18317	11394	14123	30164	9785	7000	10869	17634	6453	7966	12095	13798	7612	10526	21883	9911	11805	11519	9838	15940	11309	10160	51364	14224	17987	12355	15648	4329	14038	8749	12992	12776	19289	9838	18829	7627	3843	9855	5373	5349	15368	9683	13897	11028	14770	6355	10913
ATP5H	14979	4306	13603	5160	10891	7552	5630	4087	4996	17190	3914	3668	6468	6974	5319	3907	6709	5038	8085	7299	5138	8789	7285	7416	7744	8544	7642	8796	6369	3592	5060	4766	3934	5595	8815	4517	6352	4466	3461	4407	3870	2700	7994	4839	6379	7218	15002	4989	4494
ATP5I	4360	3724	4121	1545	4078	6339	1857	2059	1373	12039	1009	1654	1585	3842	1412	1334	2384	1929	2971	2372	1810	2368	1898	2847	2305	1623	4536	2348	1801	1103	3169	1779	2192	1952	6150	2304	2224	1751	1410	1206	1791	1754	3256	1669	1625	2567	6883	1550	2260
ATP5J2	5368	3170	9683	6281	5671	7000	2159	2251	3387	5989	5521	1822	5838	4422	3409	2300	6221	3780	14349	4380	3859	5550	6140	2699	3614	4029	7042	4949	4126	2446	3755	2899	3214	3173	4601	2320	5556	2938	2840	2456	2152	3646	4395	3073	2080	5154	8715	3054	3545
ATP5J	5363	2308	3025	2787	3730	4065	1731	1879	1604	2624	1698	1833	3744	3509	2725	2414	4537	2395	3256	2862	2327	6071	4042	3142	2280	3849	2948	3296	2634	1625	2164	2941	3249	1848	4060	2930	3033	1930	2252	1286	2207	1889	3274	2028	1363	4586	2374	1823	2849
ATP5L	7379	4951	19902	4941	4751	6637	3575	4265	3113	14349	3597	2778	7512	5968	4949	5309	4851	5160	7883	7478	5118	5628	4544	6928	5034	6831	11860	7872	5324	3493	3799	6372	4590	4258	9623	6500	5104	5185	5769	1924	4909	4468	6241	3818	5053	3972	19114	5447	5897
ATP5O	15543	3305	9385	5609	6039	7341	3143	3450	7642	19854	5612	5798	6843	5314	6033	5127	8635	5190	5914	5763	4024	11107	7697	5977	4738	6835	7308	6928	6449	3443	3471	4307	6701	4833	10295	6199	6080	3981	4472	2224	4477	3072	8443	4226	8080	12340	10475	1826	4942
ATP5SL	2299	1479	2769	1837	2160	1413	1473	1634	1743	2438	1795	2145	1458	1875	1782	1999	2303	2152	1196	1698	1613	1485	2584	2214	2106	1887	2664	2255	1536	1440	1726	1801	2187	2652	2304	2676	1779	2349	1920	2093	1735	1632	2278	1529	2775	2236	2127	2142	1651
ATP5S	375	295	185	128	209	235	192	132	164	421	224	118	90	259	213	175	260	138	177	171	223	186	196	359	119	216	52	306	345	110	296	213	120	243	123	231	187	237	326	346	117	128	98	215	161	435	360	182	275
ATP6AP1L	161	118	140	18	27	74	57	16	75	229	53	67	71	82	12	35	5	9	45	32	22	25	23	54	20	4	88	91	3	27	71	69	46	31	123	36	43	29	8	6	35	36	293	21	30	55	55	19	30
ATP6AP1	5013	12401	10226	8462	5561	9199	7612	7632	6192	4245	6211	4380	6425	5277	7791	4568	6756	4493	7021	5959	5490	4350	5368	8694	6932	5382	6456	8394	7190	8742	7025	4966	7199	4286	5838	6518	9855	6267	5045	6675	7898	7883	7931	7231	6536	5038	5527	5534	4759
ATP6AP2	13778	4777	15966	12554	7090	10446	8935	7416	7602	10284	7445	9794	13238	10047	10770	5579	5766	4826	10207	8756	6277	7707	6554	8205	6349	7416	13565	13978	7728	8276	6421	6036	17987	3368	10103	8701	7823	8412	5524	5755	9829	11345	13778	7733	10516	7355	12677	4673	7327
ATP6V0A1	2575	5850	4494	3499	6071	5974	3015	3189	6071	4561	4316	2954	4075	3252	5131	3838	2370	2194	2057	4434	2329	2487	3630	3512	5452	5370	3398	4072	4930	3756	2826	3366	2226	3880	2424	1968	3683	3125	3387	1967	3627	2339	4281	2107	3799	4746	8654	4478	2558
ATP6V0A2	1347	1116	1075	1233	1086	756	1030	1058	751	1169	1385	1176	1016	1445	1131	1456	2054	1654	881	1194	1522	1915	1049	1357	773	1663	1058	1433	1956	1036	798	1262	1400	1077	1982	454	986	1224	1012	1145	1172	1070	1105	1240	1188	1045	731	1360	1400
ATP6V0A4	9	564	366	38	676	78	21	528	42	29	21	107	46	41	327	25	77	122	300	117	23	4	96	393	8	261	68	3	37	74	238	133	4	19	474	147	31	42	24	27	185	29	27	230	9	271	186	3	156
ATP6V0B	7435	5297	5680	5410	5405	5548	3679	2949	5625	8487	5598	2967	4983	6756	5712	3284	3202	3814	5437	4575	5392	6140	4778	4824	5026	5331	5752	4742	2507	6039	5585	3509	4796	4232	5778	3468	5267	4890	2950	1899	3744	3120	6446	3048	5062	6058	7552	4562	4599
ATP6V0C	5272	11394	16390	11236	10457	13857	7190	9207	8622	3867	5253	10131	10056	9087	14655	5561	6637	7393	11766	8694	7360	9540	11406	7308	8531	16245	7094	6372	12225	5561	7004	8276	4749	8949	9361	11050	10516	5158	7844	6049	10009	5962	13097	5735	6778	12460	9307	7812	12311
ATP6V0D1	2387	4812	5715	9222	6017	4861	4153	4373	5270	10000	1956	3752	5998	6260	7567	4692	1782	4065	4109	5138	4876	3043	5067	6133	5356	4066	4005	3910	3249	4405	4190	5482	1947	3625	3290	3584	4500	5392	3742	2034	5598	5553	3066	3419	1828	7493	5803	6346	4009
ATP6V0D2	16	36	26	75	59	88	46	14	136	0	28	12	58	134	621	34	5	9	15	103	23	16	65	159	89	1	21	71	12	393	135	19	4	12	11	41	71	196	5	3	29	15	1200	9	31	9	13	124	192
ATP6V0E1	9639	7542	12152	13837	13857	16602	8721	7497	8300	12507	3919	6744	11700	10632	8769	6478	12095	6883	6599	10526	7258	10727	11420	13150	7888	7469	15516	15727	10178	7068	6713	6794	5838	3788	10335	6257	7802	7365	5603	4230	8325	6713	12872	8406	10365	5407	10028	6046	7072
ATP6V0E2	486	247	633	610	172	1313	411	350	218	1065	1784	603	724	174	297	654	1594	1175	903	279	269	794	576	374	175	768	1276	208	1816	1181	270	355	683	180	1040	124	1142	257	481	907	417	87	1017	431	1275	182	1014	139	277
ATP6V1A	3961	6137	6660	5439	7577	4389	7253	6439	5078	7098	7642	5251	6383	5537	8796	4810	3799	3353	4007	4913	2796	9314	5304	7977	5109	6137	4451	4224	14288	8205	6301	6576	5636	3035	7164	5861	4625	4820	4335	3079	6335	4099	6592	4192	4608	8331	5149	6446	9162
ATP6V1B1	5	692	596	10	63	27	9	10	188	16	21	1	8	286	3	19	91	19	195	4	3	72	1	5	11	37	35	54	43	19	199	1	60	35	3	54	32	3	221	64	4	19	10	210	5	2	58	64	27
ATP6V1B2	6759	2612	4579	8519	4635	6839	4574	7552	4621	4106	4169	7055	7823	2964	9139	6099	4711	5361	3516	8337	4966	4941	9506	7262	4166	3288	4800	4679	8756	9044	3644	5888	8715	3413	11165	6352	6565	6180	4851	8223	7142	5490	14770	5058	7994	7642	6767	4487	8312
ATP6V1C1	3579	4992	1990	4182	4159	5472	3213	3749	5477	5727	5435	3037	2928	4311	3910	4057	2973	4422	2735	3360	3144	3086	5316	4658	5577	3215	4198	2899	4065	3637	6105	2929	3382	5011	3374	2805	2762	6093	2846	3253	3444	3761	3810	3692	2837	4704	3964	4915	3999
ATP6V1C2	351	448	792	347	1957	783	155	664	525	1051	3767	161	1642	346	309	135	392	303	1219	317	427	489	817	267	438	1653	495	272	612	499	490	410	285	1640	501	785	389	269	502	382	265	269	421	323	267	878	1025	370	315
ATP6V1D	3699	4962	4217	4926	5655	6042	5415	3610	5220	8039	1707	1389	7199	4337	6794	3306	2503	4100	3755	4955	4056	3236	3946	4458	5718	2936	5098	5006	3212	3012	4017	6713	930	2885	3038	3669	2854	3341	3309	2116	4142	4161	1897	5096	2875	3804	7199	8721	3237
ATP6V1E1	8374	3704	6547	10405	7055	6130	5185	5561	3626	15886	3355	5628	10579	9409	8183	5365	6453	5561	6372	7904	2908	7597	4355	7542	8223	2960	10803	6485	7647	4966	9901	5032	8615	6074	9377	6029	9044	4544	3319	6421	6863	6176	8635	6224	7707	6247	12211	8519	5780
ATP6V1E2	167	55	90	60	183	275	175	67	152	282	158	33	571	322	44	47	127	104	303	50	76	113	79	126	117	80	92	155	279	138	349	108	194	155	246	70	234	83	104	152	59	88	50	83	117	138	203	357	75
ATP6V1F	3815	3871	10880	4493	4176	8125	2420	3145	4203	2357	3113	2122	3839	3561	5482	2388	4327	2467	4645	4245	3566	3678	5582	3866	3846	3399	4968	3757	6500	3427	3282	2481	3964	2069	3709	2467	3226	3326	2149	3396	3269	2374	4962	3423	2647	2570	4527	3883	3311
ATP6V1G1	7440	5326	14038	8891	8425	6214	10140	5107	5558	9725	7374	3993	5370	12839	6478	5197	5529	6087	5680	8708	5931	7904	8963	11622	7107	4289	4792	10793	7652	8177	6554	3470	6080	5286	7168	12460	7090	5537	2534	3509	6969	6648	6271	4677	4133	6176	6771	4610	5704
ATP6V1H	2625	3269	3510	1905	3443	5111	1812	2195	4572	9829	3211	1874	3766	4647	3847	2925	2424	3156	2260	3572	2422	2427	4400	3628	3675	2236	4111	2048	2558	2676	19808	2671	1647	2184	2728	3059	2364	4141	1752	2478	3174	2240	2690	1691	1720	3546	4150	4059	3109
ATP7A	533	1084	839	1047	851	783	728	2056	669	635	1117	1408	1105	770	2687	872	1016	801	857	644	463	240	864	1254	688	2430	578	628	1967	943	970	820	1057	523	330	931	685	797	335	2040	1214	1328	860	630	835	846	661	1060	663
ATP7B	11	191	205	113	53	131	139	63	184	73	57	49	51	117	457	98	211	73	32	58	54	68	65	76	87	51	126	109	274	182	27	589	62	202	88	141	71	119	87	365	87	326	43	180	28	70	39	194	153
ATP8A1	319	62	282	341	122	102	237	286	211	258	1045	240	90	112	225	1829	620	1095	553	591	156	507	183	249	77	72	207	191	152	701	53	264	69	53	326	78	466	469	63	187	561	148	390	137	432	270	125	167	362
ATP8B1	4062	1539	2236	1687	1611	1516	837	2605	1579	1485	2147	2796	1521	1641	1631	935	3723	1965	5638	1223	999	2360	2419	1889	962	2246	928	181	8431	3468	1964	2033	5353	2265	699	4103	1899	1022	2343	2677	3152	1809	2161	922	4186	3976	1648	2288	3881
ATP8B2	409	638	1524	1537	1234	1070	3066	2322	978	265	943	1662	617	445	2307	3136	777	2822	542	1360	771	744	711	744	2402	1055	1455	3589	1144	3734	1904	1199	2093	1463	928	854	759	2162	1483	2240	1993	3495	1781	2757	764	416	115	545	1258
ATP8B3	238	74	77	188	57	511	77	67	128	276	498	52	154	219	67	32	427	38	90	47	193	222	100	49	139	30	175	115	717	147	364	91	91	533	68	440	185	81	446	504	114	228	88	36	121	172	58	55	87
ATP8B4	117	43	39	244	71	31	133	102	118	0	88	71	88	94	151	223	103	65	113	202	239	121	122	142	33	92	147	189	59	128	61	250	92	37	630	29	82	269	36	51	160	77	101	41	141	42	85	49	167
ATP8B5P	143	97	80	86	134	93	38	33	55	994	29	26	143	159	42	24	48	41	46	97	47	71	129	90	104	51	76	123	44	35	81	56	14	57	137	53	71	29	47	35	38	46	76	34	79	47	491	92	64
ATP9A	1724	3837	3591	5204	2155	5011	5199	4367	2614	1492	4787	8246	5258	5454	4007	7262	2385	1680	3197	1560	1973	1028	5989	4127	2607	2636	3016	1324	2793	4581	5321	3253	1323	686	1240	3574	2293	3907	4899	3141	4311	4417	961	2425	5902	2195	1430	4668	5856
ATP9B	819	1855	965	888	405	477	593	736	584	285	619	820	506	691	1609	645	827	813	590	671	533	517	443	426	699	463	490	436	967	572	458	769	1008	768	701	558	528	907	806	403	881	1129	905	365	924	902	655	660	887
ATPAF1	3766	1984	3478	1533	1657	1565	2724	1334	1817	2920	2910	1761	1650	1596	865	2405	1737	1390	1704	1657	2577	3344	1892	1689	1783	2203	1842	1962	1953	1805	2105	1465	3370	2004	1895	2752	1915	1806	1924	1283	1428	1476	2252	1360	2207	3395	3000	1390	1280
ATPAF2	879	846	729	538	418	861	499	629	615	665	348	472	569	444	476	674	727	738	447	551	662	308	985	581	663	453	704	561	1053	292	923	534	346	418	385	785	507	429	584	599	365	646	780	512	481	918	987	475	478
ATPBD4	337	488	563	377	376	628	144	190	302	1023	331	136	801	353	195	154	272	253	334	239	219	304	847	476	201	473	213	253	297	221	285	248	275	386	174	532	406	173	480	211	189	134	214	165	187	582	821	315	185
ATPIF1	7861	4304	9490	3655	4717	5319	5974	2367	6349	11095	3846	2132	5015	5363	2663	4623	2505	3462	6390	5747	1950	5286	4072	4719	2872	3559	6827	4866	1621	3224	3989	2911	2899	3365	6058	2804	5172	3005	2472	1386	2312	2901	3650	2951	3414	5926	12793	4596	2046
ATRIP	516	406	453	431	510	360	398	367	578	845	404	235	305	407	248	221	423	424	315	451	745	494	421	488	666	303	269	672	375	148	696	516	302	501	249	441	365	288	657	426	332	421	510	309	389	767	711	404	563
ATRNL1	0	6	7	9	0	5	10	39	0	0	12	11	5	4	5	47	533	18	4	13	0	9	26	23	1	3	23	8	73	7	23	0	117	8	443	0	9	4	4	184	12	49	0	6	0	172	9	13	1
ATRN	3011	6023	5923	2948	3709	5641	5299	6843	5084	2751	5091	4579	4410	5577	3471	3507	3090	3079	2106	2464	5574	2802	1533	4389	5385	5558	3825	4192	8205	4926	6995	3735	19763	3107	4643	6667	4461	7662	3926	10848	4778	7355	3086	4792	2474	3281	3015	4075	4709
ATRX	1600	3698	3346	3015	2469	1998	2940	5154	2476	1908	2796	6017	2594	2305	3358	4494	3258	2898	2651	2440	3450	2290	2346	4608	2139	3265	1975	2620	3776	3491	2481	3476	4153	3529	1506	2778	1778	3334	4449	6140	4475	5000	3791	3988	3306	2510	1530	4572	2708
ATR	1615	2215	1606	1276	1671	1586	2232	1830	1976	1760	2460	1867	1296	2725	1414	1758	1821	1811	1736	1303	2142	3734	1099	2408	1529	2446	1216	890	2830	1723	1966	1448	3326	3054	2062	1116	2301	2204	1746	1796	1503	1431	1532	1326	1612	3043	1611	2414	2100
ATXN10	6859	2487	4763	4806	3992	4405	4962	5199	3512	9154	4985	4381	2978	5356	4449	4166	8306	4778	5482	5071	2295	6908	2889	4681	3865	5870	4628	6717	3955	4439	5587	4035	8171	4121	8589	5585	9353	3559	5344	5295	4115	3026	4681	7572	5953	2930	4977	2292	3537
ATXN1L	794	2969	2104	2709	2641	2405	2738	3136	3269	1047	2226	4715	1996	3150	3218	2592	1514	2925	2237	1875	3521	1970	2570	2998	2076	3258	1223	1556	2410	2991	3239	2753	2412	3917	793	3088	2526	3390	3685	2664	2581	3837	1591	2197	1818	3017	878	3176	2498
ATXN1	1288	3110	3496	2854	3079	1974	3870	5462	2007	1904	3662	3180	2631	1597	4730	2648	2635	2540	1292	2595	1639	1008	2167	2949	2091	3514	2145	2656	3115	4404	3239	2874	2499	1908	2173	1459	1485	2656	2168	5450	3048	7034	1973	4451	2265	1919	781	2930	1971
ATXN2L	3575	8688	6114	5856	5593	8194	6359	7943	6247	1210	6376	9385	5480	6562	4977	4989	7786	6759	7416	5758	10178	7677	7341	4907	5798	7017	3989	4340	8051	5514	7199	5423	5786	6478	5349	4820	7360	4477	7672	15440	5698	6036	10837	7393	8849	6690	2024	7008	5279
ATXN2	892	862	1249	1151	1149	1388	1443	1116	950	694	870	1115	1082	1429	1164	1085	1784	1012	1469	1335	1457	1480	1338	882	975	1470	1303	1032	1450	1107	1218	1218	1452	1079	649	887	1127	1179	2433	1203	1299	1340	1130	1438	1260	1339	673	1366	1374
ATXN3	1280	1354	967	1214	2568	1621	1578	935	1672	1933	572	602	1589	878	1120	727	870	881	967	1123	964	1302	1087	1075	1781	1190	1593	1535	1388	919	1455	1613	650	1507	731	1108	1084	1152	947	1424	1212	1112	599	1355	537	1277	1642	1173	984
ATXN7L1	335	402	418	506	393	261	264	351	217	380	337	775	508	618	305	364	506	386	1635	218	424	252	550	341	258	497	179	290	382	388	285	333	523	403	171	181	283	337	168	512	506	219	486	163	398	347	334	257	476
ATXN7L2	358	162	168	58	244	176	116	107	175	206	152	235	121	307	48	124	165	138	174	201	256	325	160	127	215	134	130	238	146	128	99	169	624	227	204	61	239	217	245	153	143	113	143	122	262	352	179	263	175
ATXN7L3B	3610	4880	4601	4837	5015	6511	7017	4628	5738	2736	4843	5971	5344	7478	3817	4996	5926	7983	4302	4463	5283	7313	5309	4651	4498	5944	4259	5633	6049	4670	4327	4572	9073	4785	3613	4055	4210	4907	7055	5674	4798	6311	6058	4987	4283	3888	3090	5503	3701
ATXN7L3	3317	3607	2748	2467	4835	4899	3524	4431	4625	1880	3401	3585	4283	3919	3853	2605	3420	4668	2857	4117	4073	4082	3632	3605	3767	4053	3071	4696	4020	3968	4007	3619	3430	3113	2784	3028	3210	4115	4788	4314	4118	3560	3249	3582	3346	3560	2379	5769	2726
ATXN7	658	957	1277	965	750	644	1148	1013	831	467	2659	1124	691	727	1081	1268	1018	1185	1882	1309	1716	1936	1078	724	667	1016	407	829	973	980	1121	1457	921	841	579	681	540	915	1328	1025	1650	849	1668	990	1601	1559	715	1038	1670
AUH	565	572	458	127	347	190	371	226	328	562	343	512	95	947	371	257	317	150	275	286	361	383	400	841	465	196	336	307	302	244	411	260	329	362	201	330	365	297	113	265	277	267	432	96	626	482	293	371	367
AUP1	8103	5789	4926	6786	6173	8166	5375	3266	8306	7133	4212	3569	6218	6411	5655	4641	8045	10579	7775	6376	7160	7063	9838	4103	8971	5724	7199	5349	5908	7008	5864	5064	5688	6940	4484	7988	7168	6150	4626	5241	4212	4137	4592	5677	4293	6163	8131	7702	5858
AURKAIP1	7374	3867	4770	3405	5356	5295	4466	2479	4321	29591	4277	2797	4607	4358	3813	3501	3130	3892	4097	4672	2511	4625	4045	4989	4235	4747	4027	4337	2563	3388	4721	3674	1622	3944	5968	4311	4747	3716	2553	1631	2873	2724	3156	3296	3311	5006	10122	2480	3099
AURKAPS1	37	95	13	56	171	75	84	18	61	55	20	24	20	47	27	17	65	43	88	26	93	194	101	50	96	66	63	99	49	20	123	73	54	72	67	56	75	63	60	33	23	19	50	85	51	74	15	59	43
AURKA	1575	2894	427	2061	2500	2942	1441	1004	3259	1926	408	1002	1065	1383	1034	1242	1445	1863	2496	692	2779	2204	3334	2026	2598	1096	1421	1783	1831	1162	3133	2181	631	3213	1969	2345	2069	4847	1840	748	922	597	1752	2196	1901	2218	2557	1737	2424
AURKB	3799	1061	270	1505	1028	1960	1064	694	2667	2289	519	1155	760	541	440	802	1855	1707	1405	779	2175	1527	2281	2367	1556	479	1609	2725	1292	633	2474	1362	1836	1578	2689	1376	1774	1361	1083	2746	523	520	1645	2329	2336	3136	3358	1271	1005
AUTS2	2004	1734	4209	1434	981	780	2037	2397	2085	905	2482	3437	1858	2282	1433	2053	2350	732	2343	1478	3513	814	2673	1265	1659	3144	1099	1287	1870	2446	1251	1177	5006	3148	1567	1360	1513	1300	2053	4698	1905	2514	2099	701	4159	1557	907	1492	1661
AVEN	939	1010	489	905	667	891	495	583	701	2966	891	428	1966	791	605	592	1177	778	462	829	730	973	1243	519	937	628	1199	435	515	475	474	754	330	558	623	1341	817	336	1109	534	797	1154	444	1058	256	744	1257	511	849
AVIL	129	20	108	10	422	31	147	41	86	97	52	102	94	151	9	20	107	18	36	70	54	49	15	53	20	226	29	53	26	58	23	45	891	56	18	32	23	69	11	28	21	66	34	47	93	24	124	166	21
AVL9	472	1237	400	836	716	1115	674	1376	809	1542	1089	717	656	772	1388	947	582	934	1032	569	1250	521	1598	1107	506	683	636	1129	1653	1069	819	1638	756	1122	291	1689	819	759	1583	949	874	719	477	1010	589	940	695	1715	1374
AVPI1	551	1547	7402	1255	4108	1259	376	1229	4785	1903	1555	1297	892	737	2750	732	2331	557	3969	1433	2002	2026	1861	854	650	1441	1111	549	742	655	1197	369	509	687	226	1450	688	1156	1118	1534	1028	549	501	1350	1522	1010	876	378	962
AVPR1A	6	20	188	107	103	7	61	82	37	0	23	58	37	46	214	108	4	18	29	13	165	10	22	27	23	39	0	14	136	105	1	380	62	92	1	13	26	84	18	57	61	74	19	51	7	12	0	79	94
AXIN1	1180	3956	1651	2246	3307	2966	2384	2204	2792	1471	2013	2101	2431	2951	1823	1903	2285	3895	2688	2906	4726	3376	3267	2321	2380	2076	1497	1695	3080	2465	3655	2635	1455	4717	2180	2144	3306	2102	4385	3858	1930	2260	2301	2337	3101	3085	1784	5258	1777
AXIN2	77	109	362	200	167	205	781	460	198	57	377	194	707	124	285	206	606	217	107	245	121	64	85	93	183	92	234	262	232	360	105	536	385	132	67	184	111	280	35	1128	344	877	140	154	105	142	17	134	314
AXL	1180	16696	5202	4623	947	1420	3111	5663	3271	321	1015	2433	2207	457	5427	4409	776	3607	1090	3326	8870	763	4013	2034	3753	211	8381	4715	655	2815	2846	3006	4024	1730	1265	5663	1179	14544	4094	1784	6237	6798	2011	7607	1720	556	3795	1473	3158
AZGP1	21	226	2298	199	1496	175	18	53	63	725	548	27	2419	0	882	21	69	17	415	16	3	89	303	251	1187	1882	14	0	359	14202	317	20	1	845	5	9	14	48	607	826	53	40	30	601	44	29	153	92	17
AZI1	1240	1565	427	769	1248	781	1429	674	936	1730	427	909	890	961	465	572	861	827	1280	486	890	1444	1318	824	1214	1894	649	1458	687	1132	824	888	1280	1319	1367	701	1135	921	941	1070	716	673	1073	1866	1520	1248	1099	1404	548
AZI2	1568	1396	2297	1556	1278	1396	2091	1960	1863	1688	1094	996	400	1288	2346	1595	1077	1304	1526	2336	1951	1926	1148	1695	1849	1140	1970	2865	922	1531	1483	2675	1331	1044	1478	1310	1543	1166	1721	1095	1695	1875	2009	1994	2241	1378	1769	1642	1845
AZIN1	7160	11084	8300	10848	6482	9276	6839	8877	13978	6346	11406	9901	8544	10131	7960	12122	17912	15700	14793	8749	8622	8211	12824	9674	10936	5986	10815	7402	6468	7151	13381	10197	11753	15317	9565	14141	8749	14588	10880	8282	9192	12211	6637	13256	9556	10446	5356	13063	14391
B2M	341697	140816	50155	303406	218688	95828	205489	89356	250627	79853	92465	169281	303406	400332	81170	233807	136394	205489	205489	169281	194208	400332	400332	274603	176731	233807	233807	250627	32852	128341	87836	176731	124917	118411	303406	250627	136394	162262	82407	110524	250627	95828	400332	78685	185235	45842	176731	85028	218688
B3GALNT1	854	926	487	547	166	282	1056	600	267	856	331	540	532	1109	186	470	1410	423	711	489	576	1157	249	616	631	1494	793	1595	723	459	478	467	2241	114	1120	1243	748	641	721	358	384	448	669	1276	157	718	727	189	564
B3GALNT2	968	2128	1479	1347	2034	1796	3030	1812	2509	2088	2297	2237	2050	2434	1627	1818	2016	1725	2089	2397	2454	2711	1691	1217	3156	2585	2489	3525	2434	2997	5579	2173	3718	3785	1701	1469	4816	2323	4953	3071	1528	2248	1097	2089	1672	2237	2084	2389	1806
B3GALT4	918	1333	1190	484	679	737	978	553	509	859	1340	904	1118	312	919	385	563	577	579	510	298	929	1321	972	418	42	660	325	1833	722	808	405	1071	98	468	1419	520	334	431	546	942	979	687	454	367	485	1015	1005	807
B3GALT6	2638	1481	1690	911	1182	1752	2289	1333	965	4461	2131	1542	2659	1871	920	1109	845	1338	890	1178	750	2341	1141	1878	1379	1268	1885	3097	1031	2260	1792	1096	991	1159	1832	1102	1783	1086	1370	950	1424	2095	1977	1045	931	1794	1589	1395	1378
B3GALTL	1671	704	754	773	618	1160	675	534	1015	1587	968	1565	1110	656	943	388	625	444	771	580	1220	1224	819	544	799	112	614	520	517	852	634	731	1420	533	1047	344	657	467	317	676	756	1450	1384	1084	1206	654	1138	1318	666
B3GAT3	1584	2396	2044	3005	2185	7421	2028	1118	1760	3278	1618	1313	2084	2460	1338	1389	1650	1650	2055	1899	2120	1351	1168	2378	2281	2256	2605	3222	877	1915	1769	2033	1553	1233	1665	682	2275	1682	1196	987	1109	2532	3434	1863	2119	2084	3017	2274	750
B3GNT1	587	824	870	601	759	953	603	484	1189	490	729	651	1043	678	330	646	652	1266	309	323	632	788	965	450	1115	293	407	1071	448	489	1438	543	599	590	391	320	925	671	861	763	485	698	354	631	622	338	725	407	346
B3GNT2	1570	824	2101	2483	2721	1470	1731	2036	1398	1784	1732	1391	1130	1672	3278	1137	2066	1903	2922	2223	1684	1160	1517	1408	2873	1583	1134	1990	4253	2573	1050	1960	1750	2266	1363	1907	1654	1330	1488	2017	2272	1912	1833	1805	1142	2216	1158	3758	1836
B3GNT3	465	4117	124	1097	1220	633	42	200	719	94	708	410	236	293	500	163	872	336	1093	56	1104	242	1081	188	663	2451	510	5	1692	789	939	2104	62	2808	308	5098	90	744	973	1561	150	101	382	359	135	215	1111	538	1070
B3GNT4	80	130	19	371	310	389	151	23	155	677	58	14	270	193	68	12	45	53	133	65	152	59	166	64	181	169	93	83	77	14	238	166	14	378	19	501	81	82	644	93	155	84	28	293	13	170	223	69	177
B3GNT5	5142	4420	787	11420	13492	10837	4035	7181	5028	3634	11739	1260	6694	9139	12727	2416	11260	6908	9059	5222	6629	13046	10435	5527	7231	3537	1753	1135	12554	5178	6500	5373	3797	3315	3119	7877	5089	3743	10706	15779	3529	7412	1012	3797	1573	5147	4304	8143	5809
B3GNT6	0	6	7	0	0	4	0	32	0	0	2	9	0	0	56	14	10	23	97	0	3	0	0	0	0	64	0	0	37	417	0	0	0	31	12	88	0	0	38	100	2	0	0	1	2	26	2	1	105
B3GNT7	207	757	130	449	123	48	223	223	364	166	81	132	164	174	629	268	910	176	232	169	490	300	419	201	323	346	356	229	123	1635	330	243	117	168	255	263	100	650	412	697	584	167	285	385	139	86	237	115	598
B3GNT8	716	398	228	521	1130	1030	405	1021	433	2284	829	717	389	453	2489	79	309	446	2149	1109	295	408	1002	303	565	713	555	146	405	262	1283	502	389	302	117	1233	256	324	227	451	854	517	296	226	277	679	973	828	349
B3GNT9	781	1587	2138	1788	759	1738	2918	1495	1209	289	1038	1303	1773	1533	1054	851	619	740	576	721	1119	725	717	1925	1670	730	1840	2814	982	1578	1504	884	2150	951	195	1424	1131	1771	611	765	1498	3095	1100	925	806	1374	393	1029	809
B3GNTL1	148	95	151	84	145	168	57	75	47	513	50	44	130	108	88	62	107	102	172	101	90	324	186	86	114	247	172	173	70	96	90	117	76	104	108	145	212	68	96	37	82	56	50	66	84	107	244	128	50
B4GALNT1	51	59	250	787	94	952	396	1010	268	229	543	44	213	166	383	513	998	130	219	98	267	88	742	412	243	901	2250	384	263	701	71	147	330	698	222	288	799	124	432	1308	187	733	25	582	33	203	25	337	114
B4GALNT2	6	20	0	174	20	25	0	8	76	158	163	371	0	4	0	0	7	98	78	8	16	0	110	12	41	0	233	0	7	6	401	0	49	13	2	71	142	20	181	28	99	113	7	0	112	760	17	0	0
B4GALNT3	773	1339	260	1415	2753	2666	2285	1747	1815	727	534	279	698	1077	2025	293	4045	347	181	1342	817	108	700	822	965	8992	185	349	3440	514	2794	1155	1020	3204	708	1809	4721	1207	1452	2466	2211	1475	131	1308	37	4344	144	770	606
B4GALNT4	100	83	153	65	89	360	664	282	44	55	465	107	50	46	136	53	1336	50	91	97	23	147	129	199	50	484	179	1380	326	137	792	35	1684	418	1937	209	438	39	818	2245	18	488	220	1389	81	27	122	17	7
B4GALT1	13759	9385	20935	10246	14544	5435	17634	13662	10187	3672	8462	13759	8183	20630	16510	15440	11700	7322	10848	13798	27068	24677	7203	9007	17563	4075	8474	11792	11309	12824	7488	16128	14770	5244	7796	8306	5577	16663	9665	44929	15466	18709	11285	16879	16159	7707	8039	10880	12957
B4GALT2	4048	5882	4161	3438	3801	5475	4015	5847	3108	4876	5314	2635	4372	5000	2790	3188	2174	3076	3835	2994	9811	5283	4156	5735	4035	4959	4521	4966	2559	5437	4238	4206	6257	4392	2987	5710	4272	4818	4577	2192	3631	5288	2586	2611	3440	4073	5351	4516	2743
B4GALT3	1396	1554	875	1769	1577	1800	1433	1541	1529	1525	2906	1231	1578	1989	1448	1496	6983	1382	2033	1481	1873	2661	1822	1559	2365	1368	2057	2249	1896	2195	2479	1168	1461	1310	1989	1485	1289	1814	2646	1645	1454	1729	1237	2717	1564	1880	1299	2035	1132
B4GALT4	1620	3287	3003	1224	1932	2510	1418	1286	3235	3022	2038	1369	1340	1152	1520	1022	3805	2621	1808	1402	1278	14182	550	1243	1249	3181	1938	1318	18130	2070	2685	790	10674	1584	2887	7384	1899	870	1538	5304	778	2190	986	4114	1744	7733	1681	924	877
B4GALT5	1401	4500	3037	6140	3226	3995	5154	4763	4942	1538	3737	4670	2749	3720	3775	8608	2925	3160	7642	6183	7000	3442	4306	3690	3683	8228	3892	4572	14956	5202	8849	4501	5908	5938	3580	8992	4635	8836	10028	5490	3156	4192	3962	11846	4525	3612	3181	4306	5439
B4GALT6	234	170	379	82	33	121	111	173	72	52	116	414	435	74	126	178	1044	80	100	103	148	115	82	96	36	353	208	197	342	121	174	235	771	88	656	363	34	119	260	544	112	192	862	128	840	132	265	253	109
B4GALT7	1727	1868	1357	2074	1495	2561	1613	1515	1050	3448	765	1066	1747	2247	1190	1139	1417	1065	854	909	1326	1498	1716	1670	1208	2388	1638	2275	1244	1059	1315	978	906	779	1838	997	963	1799	1014	739	1100	2010	2680	1194	1427	1119	1769	961	1347
B9D1	294	257	187	149	139	302	235	261	230	556	127	174	137	137	122	179	371	153	95	107	247	153	370	587	205	277	224	272	416	132	415	141	231	184	684	278	334	176	388	311	100	115	200	350	160	524	484	176	95
B9D2	429	146	154	197	136	175	100	95	164	419	263	184	199	175	144	113	144	123	257	84	187	197	276	183	143	153	241	159	101	97	199	177	176	210	381	210	133	153	217	120	153	134	237	109	263	362	291	142	164
BAALC	19	88	113	73	224	456	109	185	110	341	18	106	943	1606	341	47	122	75	35	19	50	24	77	397	188	6	1948	64	159	91	6827	110	7786	10	28	97	471	139	218	1676	362	1996	55	19	164	60	10	53	35
BACE1	902	918	5051	2541	598	2589	2161	3383	2668	855	1640	1364	4035	3528	2849	2184	2271	1759	2077	1851	2102	619	1982	1725	916	833	2918	3672	904	2948	1690	2399	2150	1731	501	1964	2010	2399	2412	1764	3239	5861	1021	2050	919	1060	1623	3093	2106
BACE2	3257	1949	5838	3955	2783	2854	1672	2537	1526	1960	2996	3064	1931	1668	2487	1279	2176	2770	3055	1380	1672	1708	3647	1884	2965	1634	2835	3376	3407	3456	1962	2696	1674	2796	1151	3575	896	2983	973	1128	2403	2159	1091	1881	3642	1325	1397	983	2043
BACH1	2588	5107	1396	7253	4120	2987	2604	5309	2136	4056	1585	3333	4751	1932	6224	5049	3657	3951	3800	2913	6899	3584	7398	2154	2992	2814	2400	1661	3605	3142	2578	6332	2138	2856	1586	11420	2023	3145	4480	1968	6143	5503	2874	2771	1145	2867	2661	3108	5959
BACH2	193	604	380	264	186	376	508	915	120	323	201	290	177	86	391	412	892	1032	73	623	330	27	110	172	182	4	450	451	276	374	272	343	1305	45	158	100	184	683	25	469	371	1141	156	749	360	522	381	418	89
BAD	3101	2729	2565	2337	1791	3370	2257	1421	3477	4728	2804	3522	2131	2181	1789	1837	1693	2291	4365	1603	1664	2342	1468	2093	2650	2087	3492	2675	2021	1565	1573	2074	3759	2128	2636	3583	2100	1575	2092	2305	1423	2200	2194	2732	4942	2168	4069	2393	1296
BAG1	5566	1729	9947	1094	2881	942	2008	2849	2786	14979	4390	2866	1765	8394	2781	3130	6802	2619	2505	6485	3324	15543	2543	3501	2821	1237	3220	3503	2768	2183	2446	2311	2398	1498	2353	1630	1344	2580	4093	16302	2704	1736	3462	2244	3499	4577	4407	2482	4966
BAG2	861	489	504	748	761	166	776	667	569	305	211	168	403	180	324	819	989	713	157	351	341	261	878	531	1177	1078	946	1778	169	1027	664	271	282	1537	173	1430	1416	582	1427	655	299	1023	252	1871	278	1249	189	765	140
BAG3	5021	8749	6756	8789	9716	5253	4472	6883	8963	1995	17667	8234	9147	8843	11140	11832	8349	7866	17877	7733	5701	5437	18670	7459	11420	9369	4630	2276	9911	6189	5548	7872	5682	6867	3818	8125	5867	7271	9222	4964	8006	7253	2807	5427	5724	9199	3245	10197	4841
BAG4	291	547	364	771	310	662	179	626	529	122	293	962	520	203	501	364	765	696	1286	290	608	373	585	251	238	3081	116	279	1182	328	887	1005	1166	1223	231	1372	431	569	1221	1550	481	495	433	211	715	1292	63	383	599
BAG5	3469	4623	3256	3271	5423	3654	3537	3577	4234	5529	1823	2276	3666	3789	2718	2764	3713	3874	2495	4062	3801	5008	2648	3197	3609	3931	1727	2799	4759	2930	4626	3086	1741	4093	1806	2557	3376	2962	5234	5693	3226	3162	1777	3914	1952	3571	3135	2614	3228
BAHCC1	127	1464	1075	637	928	798	1400	1396	1822	138	1059	2131	1173	2319	1115	1184	1038	1365	1060	860	871	330	1091	839	1017	1483	399	2118	1172	1613	731	1122	1512	2646	916	759	1036	1076	1286	2688	840	1818	227	1508	1919	179	114	1957	1466
BAHD1	1595	1905	780	1656	1546	1440	1016	1809	1655	1144	2458	3470	2911	2120	1407	1252	1920	1413	973	1115	947	1105	2173	1090	1335	1580	877	1033	2113	1763	1544	1509	2851	1987	1967	1776	1946	1183	2798	2322	1600	1494	2385	982	1997	1393	717	2461	1575
BAI1	15	27	29	180	383	841	115	1063	27	73	18	46	75	657	578	39	104	51	36	42	17	10	34	56	40	42	614	63	15	265	50	23	338	113	97	29	18	35	18	54	37	288	19	21	22	23	10	12	27
BAI2	549	1779	291	275	238	801	857	461	257	139	95	553	546	190	237	224	186	70	102	96	154	295	254	190	891	450	342	717	130	917	297	160	1799	258	901	764	353	196	431	259	274	803	1571	358	566	13	105	89	89
BAIAP2L1	5397	3415	4728	4399	5353	5460	2194	2709	3368	5601	9330	2398	3206	4830	3381	1329	4091	4075	9229	2635	3107	4385	5183	2750	3318	2896	3358	1682	3375	5879	4830	3346	2840	2430	1666	2197	3387	2508	6192	3018	2179	4744	2521	4905	4189	4198	4426	6291	2580
BAIAP2L2	449	1085	94	1147	1323	301	259	489	953	38	463	271	111	606	753	183	430	15	104	479	866	849	271	504	1255	243	425	213	14	314	1167	1404	357	338	162	1904	1187	471	799	72	100	113	155	231	95	988	858	110	297
BAIAP2	5806	13510	8431	4880	11297	8763	4837	5856	9051	5647	2484	13184	6771	7627	5780	2826	8166	5900	7954	6096	8654	10548	9955	3763	6231	7994	4415	2854	4301	6264	2245	4017	6372	9051	3223	6991	9623	3356	4711	9330	6588	1230	6180	2727	4861	10038	8455	3992	3689
BAIAP3	71	200	214	118	73	548	115	75	103	470	320	163	233	775	91	62	213	680	152	71	46	73	885	25	53	232	44	66	79	204	367	142	183	574	82	1113	138	43	603	116	71	140	101	296	228	559	270	92	99
BAK1	1910	5358	1481	2848	2864	4698	1513	2006	3978	2805	2877	1583	3160	5485	2370	2984	1507	2164	2912	2826	5405	4024	6287	3993	3737	1720	2899	1335	1711	1370	2492	7898	1062	2422	1769	3862	1812	2050	3485	675	3496	1883	1323	1095	1419	1833	1912	3072	4559
BAMBI	537	347	76	883	551	880	157	178	923	2550	52	365	114	121	612	61	1877	92	93	265	82	79	122	109	161	60	98	291	305	391	1790	215	124	101	1835	223	2938	124	46	154	204	130	292	105	259	150	124	77	168
BANF1	7617	5690	6068	6127	7116	6208	4681	2725	5237	7017	3467	2830	5311	4911	2500	3737	3460	9449	5647	3495	4614	5131	8449	6308	6879	4045	6701	7612	3513	3180	3701	4458	7493	5677	4417	9377	11983	4358	5729	4215	3109	4352	2953	8068	4409	5693	8912	4820	2542
BANK1	223	16	213	37	23	6	100	49	63	71	16	157	18	70	23	281	132	2535	120	86	32	83	15	69	17	161	69	26	213	62	65	37	82	70	141	419	109	69	61	40	133	40	59	20	64	371	48	30	147
BANP	448	480	320	364	659	595	374	307	526	1283	318	398	478	521	526	306	374	233	506	313	357	449	299	398	867	429	452	408	338	423	389	396	315	576	321	449	685	347	379	445	390	457	340	693	313	478	507	787	309
BAP1	2801	5914	4349	2887	2537	4717	4941	3414	4968	3705	6352	3230	2942	3510	2488	4037	3965	4055	2250	4121	6496	5735	2057	2727	6314	4327	2213	3642	3899	4651	3732	4342	7133	6393	2371	5336	6169	3088	2484	6839	3735	3931	7796	3341	3247	6130	4453	4913	4063
BARD1	93	294	75	160	153	53	162	187	312	149	142	531	79	168	145	116	218	269	272	93	292	344	190	100	100	354	18	31	254	261	318	447	565	612	69	281	260	211	291	450	228	176	444	157	521	59	2	169	337
BARX1	115	2	449	128	210	542	47	616	24	497	154	24	453	86	566	161	1558	790	108	140	72	1196	100	37	214	120	650	2203	104	255	670	272	1697	62	747	2310	110	148	60	1669	239	1226	130	2845	17	16	74	87	262
BARX2	651	1540	1654	859	1197	1250	559	4299	434	1662	4855	106	384	2357	2019	591	214	1781	2273	3801	561	52	819	2205	1139	76	1755	25	12	492	1904	91	21	1292	780	4090	418	396	5480	77	567	1559	85	79	2	848	1649	1871	787
BASP1	2626	3853	2097	5147	3178	5019	12710	6569	3250	1609	12710	1890	3730	8654	4285	2882	2850	5370	769	3694	5867	673	1142	2290	6417	2098	11872	24107	978	9291	4517	3850	523	2002	4594	2232	7949	6205	498	394	4466	15267	5962	4056	768	502	3022	6656	2767
BAT1	15569	7276	12255	8602	9066	12793	13529	5947	13641	8570	9044	9597	7749	14060	4738	8443	9614	10869	11596	13978	9417	30992	11700	10038	8425	8641	11635	13837	6362	10643	18709	10169	11805	11129	17732	8749	13938	9623	10815	6863	6732	6460	12693	12808	11648	16633	13957	12872	7267
BAT2L1	6291	11118	4528	6061	5812	3226	19589	10738	11165	3045	12808	16851	5274	13046	5690	10601	13400	10160	6160	6421	12283	11544	5397	10815	7384	7055	5178	9734	20232	9794	6698	8183	16510	15753	4501	10664	10643	9132	9725	47948	8544	9759	8971	8017	9139	9674	1925	8789	8796
BAT2L2	7652	17390	9449	11084	7602	8449	9947	13719	13256	5983	24677	22912	12340	11165	10981	11968	23294	12645	12992	10727	17390	10305	8557	8006	11457	13857	5495	6835	15966	15390	14413	23824	14500	18241	7607	6814	8622	12856	17912	24385	15390	11713	16478	9665	19376	11819	5368	14245	16128
BAT2	10674	18130	10217	11016	9080	14370	17290	17126	18394	2899	28518	28117	11913	16159	7592	16663	14588	15341	9725	10103	17357	24456	17031	15727	11622	16970	8418	11309	18507	14478	19242	23294	10981	15466	12340	14349	16020	15145	31500	12613	12856	15516	16940	18550	24677	13699	3968	20132	19114
BAT3	9855	15779	9803	6924	7532	9973	12012	10643	9322	5454	16360	11983	10047	8325	8166	11140	8576	8742	6728	8628	8608	11406	11558	12067	8891	10706	7770	9322	15415	9007	11406	11382	6806	7107	10759	10706	7687	8978	12905	6814	9162	13220	12905	14391	12992	13381	6592	13662	11443
BAT4	1029	922	625	475	740	712	568	669	461	948	968	648	737	708	549	495	452	739	380	500	560	1068	697	671	680	533	806	1170	905	397	1000	701	334	495	899	623	545	593	648	420	619	699	669	878	854	810	872	871	626
BAT5	2531	1626	1795	1778	2021	1923	1629	1510	1975	956	1822	2348	1983	1997	1267	2177	2095	1543	1390	2236	2074	3228	3910	2602	1350	2427	2315	1704	1465	1843	2005	2428	1168	949	1820	1326	1378	1581	1890	1303	1971	1444	2192	1478	2305	1763	849	1926	3353
BATF2	832	176	42	2230	631	132	72	148	282	20	55	87	177	297	138	3889	97	51	546	526	4692	236	1081	1579	335	333	197	67	31	29	14	6189	63	494	106	108	88	1534	490	449	1859	56	364	43	212	187	1434	133	741
BATF3	230	16	47	183	184	36	159	78	77	214	27	70	44	56	195	181	133	134	81	152	248	174	96	189	246	33	129	692	54	147	41	176	69	67	198	48	86	165	83	46	140	110	143	114	104	39	69	91	106
BATF	682	46	104	635	100	63	117	189	145	388	56	200	251	82	294	562	98	598	753	449	477	287	349	309	122	351	299	231	153	204	26	374	72	109	860	235	178	229	93	105	396	55	655	270	404	160	685	139	696
BAX	3431	1602	1706	2567	2907	1960	2081	1503	1957	3846	1049	1551	1935	1752	1742	1349	1817	1878	2541	1936	2536	2048	2298	2198	1870	2120	3289	4790	2539	1375	1846	1810	1704	2232	3052	692	2444	2168	1628	1856	2169	2550	2386	1926	1780	2700	2580	2665	1585
BAZ1A	3318	3842	3964	3825	5361	4913	5534	4138	6277	3150	2223	3446	3212	4029	4209	4006	5897	8097	4719	6349	6843	3204	3799	3771	4519	4223	1635	3345	15886	4525	5959	6637	2378	5163	1709	3003	2185	4360	6308	10056	4281	4265	2580	4198	5075	5331	1992	6678	3646
BAZ1B	5803	5593	6130	4903	5138	5558	3951	6046	7781	1926	17390	8978	5503	5902	4256	5400	8531	7744	6802	4930	9820	6744	8051	4654	5971	6485	4639	4594	6987	6114	4480	6916	7186	6701	3607	2098	6562	6234	10265	10590	5334	5378	7384	4608	8331	6835	2580	5382	5891
BAZ2A	2830	5923	3441	4787	4911	3556	5140	5894	6736	2526	8425	6629	5034	6536	6618	6565	7677	6140	5669	5392	7240	3652	8563	5087	3670	6667	3469	3323	9648	5078	6379	7632	6709	8205	2362	4989	2719	6827	9229	6489	7235	5617	4213	4923	5956	5803	2564	6920	9855
BAZ2B	579	1563	1797	966	995	742	3116	1648	1108	798	1581	3204	1631	1404	1292	1303	1446	1086	1504	1339	1230	775	682	1106	983	1737	973	983	2460	2526	977	1632	2534	1183	1003	1295	1402	1569	978	3877	1680	2052	1341	1310	1194	1416	1545	1665	1101
BBC3	406	273	350	302	259	180	737	192	166	878	321	273	346	201	227	219	436	231	1651	441	217	524	492	297	227	305	379	648	429	155	379	310	320	292	572	372	291	256	558	479	328	460	383	735	449	333	250	248	323
BBOX1	238	604	192	141	865	502	4009	323	56	1910	12	14	1172	580	1360	179	43	30	293	1254	231	42	80	3053	272	107	95	18	892	16	119	201	1	46	21	55	194	9	369	54	833	537	76	14	0	59	714	104	16
BBS10	500	796	1070	466	663	610	738	876	909	252	518	773	931	659	660	486	450	716	368	376	641	686	1030	571	492	558	655	698	912	470	609	496	1418	554	322	1400	541	750	503	651	643	829	731	840	478	628	521	858	607
BBS12	250	301	246	423	259	432	331	200	153	249	97	313	277	442	378	177	27	159	86	148	349	242	330	386	201	103	279	339	110	138	194	285	166	90	289	180	140	300	116	158	264	259	447	146	203	95	181	153	103
BBS1	546	714	1071	638	677	453	1872	429	442	207	737	1356	547	723	452	655	913	1135	482	480	766	644	629	651	1101	960	647	886	483	671	1157	437	1387	887	365	990	1003	661	778	990	497	905	647	511	978	633	352	568	425
BBS2	434	1107	2855	1063	1648	2212	1886	657	633	2407	611	1314	1081	1292	885	876	763	829	906	1183	643	670	1132	1347	1574	920	1539	1033	1151	1351	1589	759	490	937	387	1020	1190	1108	634	791	627	1107	787	2298	479	738	1172	1244	993
BBS4	765	660	820	506	385	481	686	553	607	292	699	827	1386	890	315	455	640	522	377	463	447	413	537	274	422	847	970	1310	252	1319	600	439	1410	566	495	511	859	694	321	932	340	619	682	239	828	327	522	480	774
BBS5	146	233	221	163	135	303	328	194	223	160	116	87	195	437	122	126	450	151	214	156	148	154	33	152	423	261	286	269	438	263	216	115	308	373	354	112	220	95	291	331	114	233	170	198	60	220	143	165	119
BBS7	732	653	541	774	733	931	639	563	835	1561	650	709	330	761	1006	433	330	531	672	605	628	548	565	714	1150	649	995	1352	420	499	616	427	453	773	764	755	972	634	867	428	480	604	490	909	518	531	1425	640	255
BBS9	442	656	551	379	311	657	663	587	252	500	197	554	576	370	373	402	236	310	377	394	374	287	495	574	346	309	538	456	321	450	203	524	409	480	279	315	371	420	410	375	431	714	457	647	425	504	284	696	651
BBX	2389	5008	2537	2976	2185	1857	3869	4645	2805	529	2220	4649	3089	3360	1988	4288	2851	2492	2673	1837	3757	3196	3220	3978	1927	2602	2268	1928	4335	2636	2447	3919	6020	2631	1351	2751	1810	3560	2976	4787	4420	3353	2710	2302	3222	4108	1321	2918	3956
BCAM	1073	28731	20330	10047	3025	19459	12824	5465	15912	5622	2233	23434	16851	5931	7692	7098	4683	5415	1628	9291	11983	2449	9911	2145	3311	17061	25679	1928	4291	6705	11151	965	30992	9838	6940	22977	7253	14862	10770	14677	16074	8205	3197	10295	6471	3931	19902	6314	1430
BCAN	14	13	17	14	13	34	1	83	16	35	18	12	39	38	7	5	23	18	0	104	3	23	62	3	28	33	16	11	35	14	204	21	9	10	1755	29	10	4	4	60	5	8	578	17	23	14	25	1	22
BCAP29	3248	2708	3203	4892	3910	3408	1975	2839	3346	4757	5281	2020	3853	3630	2844	2632	1836	1754	7971	2778	3729	2070	4461	2668	5204	2535	5493	4124	1690	4804	1615	2290	3157	2458	2982	1940	2611	3288	2516	2307	2440	2500	1758	2989	2478	2025	4512	3284	3017
BCAP31	15440	28518	16360	18278	12385	18507	12537	18871	11726	20043	12370	12340	19072	20580	18709	8674	21513	17949	17667	11596	17598	14370	28950	26538	16851	25926	17427	12710	26887	15993	35360	10150	18790	14288	10858	16970	41334	16419	10803	15047	12793	12429	17460	11507	12429	13739	14932	18912	19589
BCAR1	2320	6778	5195	9597	7021	6446	6588	4897	4410	1433	3543	4740	5190	4439	5263	8188	4926	8985	5641	4319	15700	2713	7240	4334	5674	7313	5564	4670	4778	8331	5460	8022	2433	5082	1755	7455	5832	10112	10236	3952	4711	8595	1847	11482	2620	7244	3431	6435	4394
BCAR3	1736	4884	2581	1442	1702	2978	738	1053	1598	1109	1712	744	873	1134	2917	1299	143	3091	497	635	12922	1036	1927	640	2399	242	1044	529	536	2332	1966	2549	212	2150	542	1908	946	4983	7796	207	807	2417	369	2367	1181	1360	889	1260	254
BCAS1	68	232	156	175	221	41	98	129	47	88	1667	342	55	7	200	403	57	291	385	208	32	65	182	339	17	791	357	11	448	469	346	18	43	360	212	3172	47	177	151	252	260	243	253	83	152	1270	401	31	704
BCAS2	4243	2018	1842	1396	2875	2414	1701	1078	2226	4052	1279	1270	1957	2500	1305	1447	1575	1527	1481	2331	1897	2297	1658	2574	2772	1396	1258	2719	1832	1892	1639	1493	2243	2373	3512	1093	2977	1934	1558	1196	1496	929	2153	2406	1633	3358	3332	1136	1151
BCAS3	1985	893	1875	926	1089	633	1724	1281	624	1655	1574	1823	1288	833	1030	1020	1484	1447	1757	813	888	1076	1034	1477	818	2204	1505	2815	1794	999	1566	703	3323	664	1217	784	1470	1071	662	2104	1590	1067	1294	1367	1122	1953	836	716	827
BCAS4	908	865	596	1102	1262	1232	1089	881	1021	1410	350	515	658	1541	1127	484	707	1339	2895	931	1215	1697	1058	963	1069	488	1999	1779	1403	1014	2225	1012	882	900	2183	720	1474	1205	942	813	1138	1198	2405	1917	686	1050	1989	557	793
BCAT1	379	3314	1925	3474	6957	1452	1003	3234	644	1302	413	171	1400	492	4778	1253	11285	1621	628	433	2361	578	683	1056	1266	72	1629	7370	926	2159	2971	2742	1057	9322	677	3725	5087	1272	905	1332	2972	4605	3878	2894	802	391	3774	1078	1598
BCAT2	2840	721	1502	1181	1501	1057	1475	685	1269	2444	1128	3065	1684	1267	606	758	1971	1151	1642	620	784	2087	1787	975	1318	2939	1332	1633	3797	803	2028	1651	1175	2171	2398	1725	1832	627	1690	1951	980	752	2188	1438	3853	2079	2149	763	1307
BCCIP	3079	2242	2320	2870	4621	2495	1599	1739	3483	3390	2479	1632	2488	3249	2210	2322	2795	3680	2811	4179	2893	3867	3466	4322	4026	3204	3644	3165	1545	2206	2132	2124	1575	3533	4301	2870	3453	3308	4262	1238	1923	1955	1616	3969	2988	4007	6241	3177	1742
BCDIN3D	564	266	487	242	316	480	137	207	455	280	571	296	548	561	171	196	223	363	268	271	253	224	235	259	317	343	328	315	363	239	614	276	408	339	246	166	246	222	324	358	267	210	323	142	308	183	458	378	306
BCHE	3	34	23	28	378	6	14	803	44	2132	32	0	74	52	14	35	1034	114	2	8	18	0	107	27	38	451	14	2171	1112	63	125	47	732	16	15	302	339	15	91	145	45	27	4	80	6	10	7	11	13
BCKDHA	4159	1856	2747	3101	3216	1680	1334	2912	1700	2689	4030	2917	3188	2325	3683	2930	3298	2103	2845	1923	1528	3037	6404	2259	1802	2554	3560	2540	905	1526	3324	1515	3061	1445	2873	2908	1890	2530	1403	1194	3493	1496	3622	1006	3157	4649	1551	1074	2307
BCKDHB	532	468	2059	220	166	298	426	353	310	316	644	269	482	427	151	248	386	293	589	299	258	197	335	386	348	777	290	269	342	514	320	345	568	567	328	607	653	300	598	292	314	427	375	238	385	927	198	255	221
BCKDK	1305	2740	2473	2921	1963	4324	2110	2452	1870	1917	2567	1420	2703	1650	3793	2977	1408	1870	2162	2064	2858	1839	4105	3909	2321	1576	2407	2693	2122	1661	1952	2334	1360	2630	1756	3659	1988	2222	3854	2698	2302	2947	2510	3056	2683	1801	2921	3111	2075
BCL10	2341	2162	1155	1789	1966	2316	955	2182	1379	4510	1016	1393	1624	1424	2482	1005	1118	2009	4888	2249	2493	1099	2847	980	2500	984	1989	1888	1372	1984	2397	1690	1166	1895	1836	1643	1818	960	5125	859	1434	1759	1275	1007	1138	2480	2473	2374	1356
BCL11A	2804	381	1102	313	277	305	290	534	474	618	1291	2498	1808	986	216	305	668	965	5248	787	578	2194	1449	582	432	531	795	522	1281	342	677	408	2352	675	1681	685	618	430	265	580	656	600	3090	289	2317	680	1406	817	1959
BCL11B	1061	1834	161	845	2399	2505	2407	1578	2129	637	354	779	1632	1939	1166	957	1864	2093	316	2091	1021	691	831	2503	2408	1282	662	906	2015	1192	1439	1393	1503	1958	1193	810	1718	1275	202	1928	2079	842	860	99	491	1325	786	1582	963
BCL2A1	287	88	59	563	295	169	90	127	210	2135	50	69	166	161	5998	374	95	352	436	339	402	256	551	359	301	37	284	210	182	275	99	321	65	337	10601	155	488	234	700	59	287	89	2605	422	313	144	1461	614	796
BCL2L10	94	67	17	26	142	70	10	21	7	72	44	6	181	102	129	1	27	50	51	35	44	161	45	83	251	234	22	14	15	9	77	0	15	112	5	164	90	36	396	23	46	65	5	27	26	118	43	93	64
BCL2L11	1516	963	1958	1354	977	495	1779	1840	1576	763	3077	4892	1480	1626	1164	2238	3793	1838	1645	2195	2197	2649	2375	1814	1974	838	1445	2159	2736	2701	2172	1578	3114	1486	1810	1492	1325	1979	1377	2926	2634	1960	4691	1235	4213	2181	973	1211	2855
BCL2L12	2035	786	658	925	1826	1354	600	432	1963	1412	476	688	927	1218	568	471	1211	1060	1088	585	865	1125	1217	684	1494	872	1152	1596	1041	389	1303	1105	488	2419	1578	641	1294	699	1198	784	633	469	587	1452	1001	1455	1096	1130	976
BCL2L13	4442	3537	2872	4696	3559	2198	3698	4849	2857	3802	3699	4102	4818	5202	4484	6029	4365	3512	3439	4111	3037	4232	2916	5204	3529	2474	4367	3475	4002	4049	5995	5832	3412	5387	2826	4658	7355	4557	2807	5000	4223	3428	3767	3212	3100	4442	3275	6511	4121
BCL2L14	513	2	14	33	86	3	36	24	18	0	2	58	54	105	50	109	194	33	186	66	155	47	73	211	15	6	68	29	11	55	6	127	41	12	279	34	18	29	17	34	154	0	131	2	81	48	62	5	65
BCL2L1	4227	6908	4478	6407	3351	7308	3548	4232	4806	3559	4626	4182	3170	2822	6705	5134	1929	4414	5067	4207	6532	3921	6376	5556	4951	7025	4383	2534	6439	3261	4438	4759	3303	5339	6504	11129	3001	6883	4753	3553	4899	4327	3682	4289	11805	3532	5564	5688	5761
BCL2L2	1907	3625	1041	1848	5082	2641	3332	2961	2819	2216	2395	3376	1140	4280	3654	2279	3432	2121	1773	3152	2540	3031	2071	1837	3968	3239	1449	2575	4258	3323	5891	1813	1584	3420	3448	1726	2478	1426	2249	5239	1743	2740	5735	3086	1718	2246	1137	2823	1951
BCL2	893	105	864	337	135	102	469	559	215	138	917	2801	179	167	401	1060	645	2218	426	648	274	588	280	358	121	109	183	279	2394	417	154	405	2445	286	4503	289	336	491	303	635	580	347	4006	206	3029	601	171	184	644
BCL3	3272	1610	2265	5487	3217	1552	1504	3770	3099	1480	2046	8361	2104	2456	4994	5239	5850	3720	9322	8512	2783	2904	4259	2624	1778	2545	3407	3301	2424	6411	3596	2781	6026	3196	6859	4307	2813	1242	3109	3392	5246	3144	6701	3351	6442	3547	2312	3085	8595
BCL6B	210	485	1305	629	311	55	250	997	789	282	405	341	167	148	504	1163	283	515	248	306	291	291	310	256	827	151	502	979	496	799	125	956	216	340	380	123	307	420	637	175	483	731	265	628	561	468	283	479	497
BCL6	1238	2252	2865	2219	3575	2436	1514	2918	2199	2474	3586	2407	2069	2308	3107	3318	2341	1858	3048	2530	1054	12523	2954	1839	1371	4232	1120	2602	4456	4053	3057	918	12444	4385	1529	4614	2729	2132	895	8264	2081	2429	2408	3076	1527	3115	1550	1532	4837
BCL7A	911	1143	1456	901	897	964	1495	701	821	372	1355	1272	1215	1203	625	663	1729	1284	942	690	1382	1003	1047	714	593	1545	648	883	1723	473	1360	988	1861	1926	1301	699	942	904	2831	1929	608	1646	895	928	824	1073	340	766	868
BCL7B	2121	1601	2010	1398	1628	2244	1187	1907	1917	4007	3108	1909	1379	1943	1924	1740	2510	1857	2345	1826	2664	2928	2831	1489	2519	1568	2516	2357	1807	2906	1565	1635	1853	1368	1280	995	2393	1685	2919	1810	1520	1211	1930	1255	1856	2069	1802	2033	1975
BCL7C	1684	1878	1849	1684	2506	3660	1321	1202	1946	7527	1243	1714	1840	1770	1356	1073	1467	1827	1712	1347	2488	2935	1918	1982	1712	1489	2551	2014	1138	1264	2036	1418	944	1865	1259	1361	2126	1252	2873	2420	1115	1674	1444	2279	1410	1958	7213	1954	869
BCL9L	2150	14202	5432	5185	4505	5677	6147	10131	6231	822	10335	7151	7915	9548	6153	6558	2697	5861	8789	5019	18629	2947	4763	11118	3510	7592	4841	3302	8455	8091	4470	10355	4798	5475	2297	10643	4286	10246	13565	4599	12476	12537	4120	3112	3255	2742	3239	12370	11297
BCL9	769	1709	796	840	686	648	1362	1945	789	140	871	2544	846	836	744	847	1736	1080	883	740	801	835	432	605	1328	1318	491	842	1926	1269	1333	1144	1962	1433	724	1046	883	968	1481	1600	1115	1611	1364	2006	1640	1637	325	1124	1017
BCLAF1	5098	7621	6810	7517	5410	5710	7567	6928	6425	4015	6264	10579	6690	6637	4466	7222	11223	9540	6698	7370	5953	5311	5519	6573	4880	7299	5864	7572	10256	6318	5452	9299	7652	7483	9742	5744	6641	7888	10971	9457	7116	6912	6705	7177	9125	7812	5120	6482	9338
BCMO1	69	9	318	59	49	14	3	9	44	43	85	8	0	168	23	7	17	0	23	63	18	27	8	52	4	381	0	3	21	3	103	13	0	64	6	34	29	18	62	6	202	0	0	9	2	227	83	0	94
BCO2	36	36	65	99	96	262	19	99	18	117	55	16	146	73	162	30	101	85	170	111	59	58	8	34	23	533	695	11	41	128	364	10	31	125	25	441	139	85	539	71	81	23	7	9	43	78	278	59	43
BCORL1	170	1162	483	738	338	873	307	1775	638	132	573	947	686	552	800	248	815	606	701	664	551	487	774	518	789	475	493	767	1327	453	664	614	705	703	238	443	442	613	1424	1463	746	1358	319	839	578	288	227	1211	461
BCOR	1205	1727	993	1638	698	796	1114	2415	2219	285	3397	2702	1535	1173	1716	2112	1448	1747	2668	1705	2094	907	1205	1076	608	1392	633	1269	2519	1249	1111	1556	2145	1258	1235	1861	895	1302	1561	3019	2172	1917	2505	1164	1836	1839	351	670	1248
BCR	3862	5167	14609	4307	6629	2698	4203	8149	6036	10826	10075	12039	2878	6004	8143	5028	5755	7398	5983	5741	5992	6036	2883	4928	4327	8628	1991	2361	5818	6074	9192	6311	8006	9548	5962	9457	11832	4605	6625	5125	6277	8437	4215	5380	5986	5397	5974	8194	6645
BCS1L	825	674	1042	425	871	478	1019	469	1062	1191	411	488	457	988	401	693	406	822	864	816	521	1042	975	482	1124	756	957	573	379	562	901	624	696	1428	832	1637	1440	907	537	458	324	495	533	618	627	586	1058	474	615
BDH1	1289	1114	1643	1877	1871	2310	1068	623	1949	1963	305	740	2826	951	3679	293	273	891	1629	801	709	2274	2415	1224	1672	3561	135	97	3589	679	1146	704	2305	1218	1206	544	2415	153	1193	1214	712	472	546	96	892	2422	2031	1213	422
BDH2	833	358	2208	511	626	826	1358	584	527	2465	173	723	571	634	258	443	230	476	1200	1101	281	1258	212	441	1140	917	1824	2911	438	664	265	418	566	367	561	676	564	494	438	361	573	657	391	1143	323	706	2451	679	335
BDKRB1	231	340	358	535	444	256	97	198	954	480	118	96	316	307	971	272	183	196	1603	990	422	125	164	212	393	367	129	1381	311	153	418	705	7	619	89	583	383	151	406	14	311	91	32	876	29	195	475	168	123
BDKRB2	925	2266	2284	1746	2623	2080	1487	2669	3600	2909	1108	701	1961	1749	3796	2477	1251	2034	2167	3366	3833	1444	1747	1418	2444	1197	899	2649	2152	2911	2207	4049	429	3258	1591	1747	2452	1511	1450	471	2505	1101	350	2826	318	1883	3859	2749	1655
BDNFOS	239	53	135	30	24	35	26	14	18	55	162	81	155	119	13	17	55	26	122	25	11	47	17	26	13	26	47	16	35	33	84	15	67	40	56	19	95	15	0	19	36	27	135	14	48	80	30	16	6
BDNF	89	88	14	50	110	89	34	34	4	409	88	6	35	34	86	25	834	29	9	29	7	30	29	79	6	90	80	32	222	38	95	13	67	13	59	10	151	26	34	652	22	74	62	392	6	137	84	36	15
BDP1	1398	1177	1163	1021	1580	1537	1264	1520	1674	328	2228	2345	1022	2043	1293	1808	1146	1815	1256	1629	2306	1632	1566	1563	887	1913	717	1152	1068	1502	1138	2197	932	1640	926	660	686	1837	2850	1949	1628	1664	2931	1047	1724	1492	603	1604	2006
BEAN	11	175	46	123	171	176	66	55	125	14	38	5	235	46	96	19	1	15	19	41	24	5	103	69	90	2	61	15	13	48	46	37	24	10	46	87	30	11	1	14	95	100	84	55	17	16	30	96	17
BECN1	4451	3649	3528	3927	5107	4395	5030	3859	4623	9000	4422	3400	4541	5727	3744	4256	3315	5073	4744	4424	3224	6701	4964	5532	5064	5176	4459	5069	4770	4888	5373	3294	4193	4042	3845	3746	4108	3703	2661	3767	4332	3534	3517	3655	3446	3637	3467	4911	3941
BEGAIN	27	18	639	17	73	235	83	38	124	127	72	39	66	105	30	57	225	40	1	55	70	78	41	19	123	18	32	580	25	12	97	64	51	105	75	32	10	31	116	197	35	19	12	46	0	20	18	3	22
BEND3	303	586	256	238	334	454	287	531	553	135	338	527	247	390	267	210	476	499	114	289	501	395	324	299	341	326	181	448	588	144	453	424	409	826	287	225	322	526	1288	623	167	448	156	267	336	498	176	598	271
BEND5	127	2	25	28	4	67	47	41	5	18	21	134	45	2	91	25	46	88	10	23	5	19	4	15	17	7	45	33	25	25	4	15	196	3	137	31	43	13	3	17	33	63	94	31	47	64	3	4	17
BEND6	164	525	211	190	69	222	391	327	96	422	48	151	477	129	216	77	192	83	111	128	285	45	115	163	454	13	122	598	141	367	108	433	220	467	39	206	215	249	383	55	139	487	118	196	46	44	109	408	78
BEND7	25	43	72	156	54	206	54	135	40	256	128	29	53	149	39	181	494	107	29	49	61	30	56	87	40	15	336	128	222	201	4	69	30	29	306	19	14	90	280	272	49	57	20	435	37	26	265	44	39
BEST1	44	37	22	42	32	30	41	29	31	51	21	10	23	47	135	42	21	34	24	25	66	28	34	36	43	44	26	130	12	36	41	45	26	36	17	95	48	45	70	98	46	64	73	70	30	16	23	131	57
BEST2	7	9	647	0	221	38	0	0	0	406	0	426	14	0	37	0	0	41	0	0	0	151	23	3	0	20	2	0	0	2	23	1	15	29	2	1	1	16	51	51	0	0	248	1	79	29	7	1	1
BEST3	9	53	14	9	2	7	28	47	63	0	1287	4	5	14	2	1455	187	0	2	128	21	0	79	74	0	0	170	0	6	26	6	7	4	0	4	0	0	339	3	0	7	48	10	174	0	1	4	37	0
BET1L	2480	3429	3917	2576	2469	2197	3037	2859	3410	886	1828	2664	3319	4016	2071	2535	2599	3662	2134	2731	2804	2282	3771	3256	1923	3697	3224	2845	2356	2989	2340	3554	1746	3041	1964	4342	2476	3270	2647	3720	2828	4204	3131	3097	3666	1802	2014	2453	2846
BET1	1073	721	1540	1332	1008	1389	827	702	1001	2734	1630	514	1244	1111	685	518	620	827	2203	884	616	1308	1395	710	1268	976	1705	1556	964	815	873	716	634	758	1177	343	934	793	463	623	691	2045	943	1153	790	896	1975	1085	775
BEX1	1	2	0	1	375	104	2	0	0	29	1	5	0	0	1	7	2	6	3	4	0	9	0	5	0	4	4	80	290	2	16	0	10	1	15	0	0	0	0	1	1	3	5	2	2	4	0	1	0
BEX2	345	55	143	63	80	407	279	217	115	514	188	458	2	123	27	90	1284	335	136	101	45	664	20	24	36	459	224	480	1527	76	342	8	2143	135	1583	26	128	22	1	842	23	91	494	177	456	283	172	97	22
BEX4	308	141	1802	613	192	3367	432	1080	153	221	303	338	282	323	545	407	1974	955	500	1272	200	318	219	308	260	489	720	2147	1684	947	351	289	1471	118	2357	265	175	379	84	1301	516	666	288	692	207	213	515	224	292
BEX5	19	70	3	6	8	86	88	77	0	0	12	1	36	2	9	34	10	121	52	26	38	100	1	2	420	87	154	285	169	103	231	5	85	156	86	173	3	4	63	24	2	31	5	276	104	5	140	104	38
BFAR	1987	5558	4254	4637	2366	4485	4003	3578	3170	1933	2020	2719	2847	3776	3050	2665	2835	3592	3146	2822	3650	3100	3315	4404	3499	2151	4251	4005	3271	2722	2842	3206	2232	5188	3040	4726	3431	3309	4888	3314	2464	4645	3242	4723	3038	2228	2925	5307	2986
BFSP1	59	113	396	58	162	489	83	214	119	657	33	15	322	409	266	28	83	58	34	82	160	72	117	324	133	58	49	108	248	163	526	139	339	131	98	86	307	120	144	148	52	287	15	50	12	224	81	237	51
BGLAP	71	144	67	28	75	160	64	11	74	877	34	47	89	57	77	41	12	24	73	39	165	144	92	79	82	15	47	58	50	20	62	58	50	46	79	41	161	67	22	56	38	30	56	89	83	79	158	57	18
BGN	3309	50936	68151	52661	8306	17769	64330	70698	7059	3400	17492	19902	45527	12727	33589	22414	10335	11832	8654	46850	6908	5864	11200	26447	18871	2098	46507	105779	5585	87836	4895	43731	57009	33589	5454	52232	22472	33296	7577	18023	38786	128341	12856	108069	16571	1656	7483	15912	31770
BHLHB9	118	382	174	186	124	201	172	239	244	280	209	211	228	156	56	141	122	145	245	65	235	249	193	205	197	383	140	218	704	184	52	77	653	329	101	223	221	170	253	490	190	275	202	427	117	247	300	283	148
BHLHE40	18629	18278	23894	19376	9573	17221	16818	21567	23894	9073	26538	50155	8080	6656	37786	21257	16879	13957	65819	32556	8006	12012	10913	10496	6675	1714	7567	10009	9631	12613	21668	6325	9548	2416	32999	19720	6342	5045	21092	9238	21308	15169	33144	26793	22351	39673	4142	12599	21567
BHLHE41	702	902	3228	1267	166	1221	1637	5192	368	201	817	5011	1221	1361	1026	831	322	1485	5493	1573	233	250	637	2828	332	426	2166	3089	229	3930	1067	333	634	475	592	2793	922	1037	4000	382	1793	2003	2654	2556	1380	377	308	565	723
BICC1	2	453	525	732	138	68	547	1420	111	0	233	124	165	51	859	852	69	200	89	111	171	25	105	205	108	24	61	141	138	582	10	481	256	165	6	281	121	302	60	606	653	1659	48	507	67	25	0	161	449
BICD1	137	592	202	766	356	464	784	570	294	53	389	668	209	703	582	389	661	578	363	126	616	109	477	624	292	370	376	302	322	553	1062	776	229	652	96	499	482	596	689	675	659	1322	237	689	377	260	136	795	177
BICD2	6453	9214	9307	4496	12255	5989	26447	9283	6102	10246	11766	6961	7632	13778	15072	5138	11726	5213	4334	9683	9125	11470	8120	12957	7290	4689	4594	4212	26355	9424	6974	4230	10537	11753	4307	13202	10038	10992	6379	10335	11519	9457	6023	3206	7177	14391	6365	9178	11357
BID	2173	928	613	2046	1269	1164	1098	1067	1112	1536	1090	1622	2960	1602	1664	1155	2279	1074	3607	1516	906	2602	1411	1866	1630	1706	3166	2330	2689	2176	2252	1119	2919	2011	3883	3684	4955	1166	1472	1848	1334	925	1995	2423	1863	775	2305	3301	3639
BIK	473	112	83	630	1032	347	263	89	213	741	188	52	271	186	500	67	1422	170	1397	44	176	336	326	234	364	375	241	12	395	372	492	201	642	316	101	646	614	53	1304	644	171	41	43	438	99	1506	389	36	552
BIN1	930	2176	575	1426	995	1990	1673	2279	3878	1460	19720	1176	1880	1258	2608	36070	1963	3978	1326	4272	4147	1357	4033	2133	2211	480	3716	2589	1255	3608	1193	1755	716	1226	6014	893	2540	9007	2818	621	2436	2777	2363	7203	1556	995	1949	1380	1528
BIN2	724	77	112	726	210	78	349	289	221	264	191	409	290	201	962	1277	199	1260	511	757	582	632	457	483	197	346	304	287	372	406	49	669	219	274	922	139	331	554	236	174	1207	202	1319	300	982	295	271	323	820
BIN3	1178	620	1122	659	643	1151	455	671	651	1053	448	932	1105	793	611	658	730	1374	503	1207	846	539	1080	841	595	447	803	586	689	1163	681	484	674	645	628	1272	1015	660	1199	1294	522	644	775	729	1081	1304	1398	944	483
BIRC2	1621	3831	3328	2544	3281	2708	2899	2229	2168	1294	3490	1776	2829	3814	3431	5625	1513	2294	3096	3129	7478	2188	1824	2918	1901	2664	4199	2688	1619	2860	6287	3725	2474	2680	4123	4057	2416	3203	4357	1477	2622	4400	3488	70698	1946	1798	13622	3518	2360
BIRC3	4987	1049	115	2438	5096	864	508	686	1064	1511	224	6720	659	259	2271	3466	622	2719	11004	1544	1601	1461	652	847	661	1715	2190	1437	464	1218	1042	901	568	1034	7346	2631	738	920	2917	444	1498	311	6314	31635	9417	935	7431	463	4045
BIRC5	2708	1237	339	1454	1787	2250	1096	989	3303	6485	545	916	1113	1575	878	623	1708	2459	2226	717	2038	2567	3627	1624	3304	1498	2105	2507	1169	1097	1604	1736	2653	2815	2484	1151	2739	1434	2203	1660	501	412	2418	1841	2295	1871	6435	1627	964
BIRC6	2601	3938	4319	4111	2936	2883	4424	5707	4597	1432	9080	8057	4198	4342	5288	6908	5704	6163	4681	3540	6267	3038	4800	3500	2922	5598	2802	2220	6383	5147	3408	7160	5147	6580	2495	3605	3562	5625	5789	6607	6130	4792	5290	3583	4668	3693	1792	6614	5690
BIVM	319	616	1449	901	411	737	842	576	523	1147	980	1114	951	1330	552	889	836	599	1464	622	731	853	718	607	638	541	1085	855	402	637	589	688	665	1208	472	761	967	464	1044	637	595	1047	770	812	186	496	1050	1501	1158
BLCAP	3603	10880	9322	6904	6247	9700	9901	4855	6311	9734	5395	6297	5199	9449	4039	8270	2351	5556	9154	6752	9523	7469	5950	23170	6156	6133	9051	4726	4884	4964	7796	4158	6218	8155	3646	11309	3988	13220	3293	1897	4362	5735	5550	4517	4306	6720	13778	8028	5470
BLK	13	1	0	1	10	0	13	5	15	14	0	95	3	0	19	109	4	1199	53	64	14	79	12	10	15	137	11	9	92	16	0	1	31	10	82	38	17	10	14	2	43	3	8	2	33	151	15	4	43
BLMH	3276	1507	997	1151	2181	1837	1666	1742	3522	2708	1100	2115	1868	346	1117	1604	5858	1203	2313	1887	1565	3219	2992	616	1281	1753	2749	2127	5947	1249	4149	3073	6859	2025	3468	1243	2472	2048	2794	6736	1756	1354	3153	1611	2134	2486	3294	1574	1145
BLM	1595	676	156	685	684	492	242	354	1234	207	475	635	519	549	325	381	2658	583	349	251	965	732	1004	572	838	509	359	536	541	487	603	770	1214	1073	893	549	932	408	334	1089	332	244	697	433	1216	478	733	1177	1052
BLNK	1402	384	287	1024	488	477	1081	1103	592	1197	1077	1676	1621	1293	1505	580	224	1133	1306	2007	298	353	973	851	270	604	399	110	396	349	725	723	227	93	1110	230	239	298	353	143	1282	1457	899	432	1234	976	1300	313	714
BLOC1S1	3937	1173	3594	1501	1100	1864	1013	1319	1249	6814	1162	1209	1949	1583	1317	1411	1714	1476	1977	1646	1451	1393	1881	1530	890	1519	2241	1777	1791	1041	1578	1051	1991	1058	2025	1670	928	1228	1269	939	1565	1172	1958	1499	1224	2095	4635	967	1513
BLOC1S2	2637	1773	2948	2746	3339	3014	3384	2088	3132	4065	2328	1588	4060	3502	1509	1796	3181	1911	2556	3246	1300	2484	4175	3633	3905	3120	4605	2901	1393	2629	2329	1818	1540	1657	1987	983	2710	1861	2277	1465	3122	1903	1800	1984	1677	1596	3974	3104	1191
BLOC1S3	754	944	744	860	4206	1589	921	607	1025	456	766	675	1172	1215	958	423	716	720	596	616	1179	749	1195	948	1134	845	1048	775	909	637	1018	799	720	1148	581	1501	808	1344	1207	872	911	798	584	592	726	900	737	958	910
BLVRA	4367	1256	3239	2052	2043	2474	2024	1728	1861	4570	1929	1631	2906	2661	1519	2053	2306	1454	3721	2432	2773	2615	4068	4653	1627	815	3568	3162	1565	2029	2201	2250	1677	1126	4094	1932	2052	2154	3227	2420	2141	1760	2670	1096	5051	1593	3949	2853	2325
BLVRB	4516	2295	3588	3744	3613	4500	1203	3630	2661	3734	2721	2301	3375	1694	3267	2279	5281	5045	6656	2402	2106	2869	2811	1473	2617	4692	4126	1843	2617	2617	4350	2827	2420	2264	1999	4399	5891	1626	1002	4339	2076	808	4339	1936	4503	7285	4057	929	1945
BLZF1	2320	2667	1196	2157	2077	1704	1538	1975	1281	828	2214	1311	1717	3058	2774	1503	1532	983	1728	2048	2049	1475	1007	1703	2575	1492	1281	1253	2266	2130	2118	2561	1330	1186	1424	1661	1673	1525	2087	1366	2338	1296	1077	1553	1115	1827	1386	2262	1967
BMF	1763	616	458	736	831	275	997	912	556	566	1771	1101	1578	752	751	930	437	1079	427	985	293	979	624	1489	567	344	1120	642	487	984	623	431	2770	232	525	325	384	1131	346	1247	1043	2302	1110	925	1696	325	353	602	1084
BMI1	2031	2882	2852	3306	1317	1666	2305	2644	1952	1778	2941	1265	3521	1163	1520	2498	1541	2650	3903	1917	2460	1677	1345	2432	1635	4459	2721	2385	2468	2013	2324	1569	1695	1735	3595	2567	2126	2019	2161	1935	2446	2471	1105	3888	2196	2508	1283	3205	2235
BMP1	6565	7085	7937	6183	3842	7098	7823	6460	4546	1319	3473	4179	7469	5400	6767	3463	2642	2820	1672	5002	4237	1944	3391	3772	5923	1055	7012	7025	3247	12225	3073	4510	8928	2880	2478	7346	3490	8270	6554	5911	6234	19242	2544	7021	3580	3517	2930	3562	3127
BMP2K	472	997	436	1840	598	1010	925	1667	1147	683	667	2769	493	833	3075	1089	277	1225	921	1023	1136	494	570	1172	982	1205	257	366	994	746	564	1480	406	776	1626	388	594	1236	1187	681	1783	695	1990	338	1298	620	464	1217	964
BMP2	575	1691	511	1418	1494	2584	441	1491	1223	1116	448	2992	1428	975	7770	1557	743	1417	1961	2167	1746	650	1300	563	2145	81	5832	6957	481	865	4332	486	2227	314	3356	3357	1421	2159	973	516	1839	2712	724	3479	1003	385	369	1382	3711
BMP3	2	34	6	0	24	0	7	0	0	29	3	19	1	0	0	9	166	116	3	0	0	0	0	12	55	3	26	1	3	22	0	0	5	88	1	0	11	0	0	121	27	0	82	0	0	45	0	0	35
BMP4	53	1003	711	175	97	306	411	281	347	34	380	221	256	66	102	342	233	411	92	199	43	153	42	120	412	188	175	248	192	242	229	267	238	66	44	110	161	261	35	547	236	336	140	76	193	261	52	143	229
BMP6	114	53	113	59	278	91	114	111	78	0	103	163	59	348	470	368	472	171	88	76	90	213	72	349	95	65	84	177	1453	190	346	68	58	143	196	50	169	85	162	99	193	332	30	73	140	98	26	618	119
BMP7	1839	250	3451	2804	735	2048	2266	1192	1306	1759	300	2686	2146	1346	404	550	3822	1859	1623	1793	261	2170	3398	414	1720	3948	533	111	6610	2537	3778	1360	2740	2546	2568	2696	3004	124	454	3628	985	517	1406	85	1898	3644	1153	24	727
BMP8A	77	74	1415	321	341	317	977	1380	245	81	467	172	131	191	958	184	142	142	124	284	195	127	204	417	465	118	681	1945	148	1326	153	442	280	185	192	399	338	725	178	243	163	5209	228	2285	151	131	88	506	487
BMP8B	120	22	67	219	176	186	121	243	189	14	504	69	68	101	223	107	120	160	50	24	354	124	191	148	168	536	14	275	168	186	269	137	159	423	77	1692	117	143	518	143	65	1821	30	693	146	300	14	80	154
BMPER	14	246	108	27	2	35	40	29	22	39	22	47	36	15	23	97	23	11	0	5	80	9	4	15	17	3	29	121	42	28	32	37	265	8	1570	4	17	35	22	14	17	78	587	11	18	1	7	39	22
BMPR1A	428	759	1376	881	496	845	609	740	908	436	1188	1058	826	879	650	766	868	1017	927	623	960	648	914	691	852	1010	735	823	537	717	597	839	745	1089	356	931	579	600	1719	1190	912	1518	320	1184	996	441	523	837	590
BMPR1B	148	577	341	534	143	227	768	503	157	2480	68	136	40	477	567	226	258	221	194	237	730	170	4	249	292	1	483	367	0	274	624	49	5	618	48	1610	378	297	1162	88	91	567	41	359	40	223	168	409	105
BMPR2	2149	6264	7042	5527	4288	2248	9656	9276	4485	1740	7597	8474	4293	4322	4785	7290	1953	5040	4090	4917	3935	2820	5045	5114	4375	3095	6023	4792	9322	9514	2686	7943	4919	6039	2798	5680	3881	7949	4734	7692	8628	9087	4289	8474	6029	1775	2710	7977	5239
BMS1P4	52	58	57	20	67	55	49	10	99	95	48	32	19	94	18	4	38	35	59	19	61	65	42	25	34	64	9	23	3	48	70	37	57	64	13	18	53	37	18	16	17	19	26	41	54	50	45	95	19
BMS1	4517	3664	4291	4517	5532	5026	5680	3675	5612	4968	5832	4195	4377	4802	3251	4744	4316	5304	4981	4350	5346	6580	3715	6007	4934	4509	5688	5302	4192	3170	2526	5058	1994	6196	4181	2671	2981	5390	6940	3092	3876	4581	3009	5564	3822	3459	5472	4226	2958
BMX	10	2	11	42	15	14	12	17	17	130	36	8	27	128	20	46	9	23	11	28	55	22	32	36	40	74	41	47	35	76	668	51	13	10	13	10	21	17	13	14	55	15	9	12	17	5	0	26	13
BNC1	4989	12268	1357	6633	6251	8829	8963	6414	11635	4059	2731	2988	6478	13436	9125	4585	2463	4078	2344	5241	18058	6995	6400	6532	10727	3539	3714	576	4751	6645	6386	7262	2053	10496	611	6569	6740	6550	15966	4414	5752	6281	5204	674	997	8241	2197	14885	11860
BNC2	170	72	1424	1102	130	206	1022	1750	178	117	409	290	830	147	680	815	72	297	156	623	59	247	191	537	210	44	840	12922	117	1473	35	867	507	125	531	393	114	743	69	204	1144	3935	248	995	256	92	19	173	237
BNIP1	905	455	562	707	668	1022	336	349	490	2779	137	264	374	529	439	301	517	320	598	460	427	544	902	645	555	396	835	713	334	268	367	398	260	349	727	335	313	347	401	177	228	332	568	381	549	417	1214	346	386
BNIP2	3016	3404	2421	2539	2127	2094	2234	2306	2775	3386	2532	2724	3204	3145	2385	2418	4616	3267	1810	2670	1681	2196	2860	2180	2323	2310	2158	2477	2228	3237	1994	2875	2034	2352	2420	2848	1992	2131	2493	2802	2563	2415	3198	2230	2680	1760	1990	2615	5204
BNIP3L	5724	5015	10948	5704	5058	13309	4723	7231	3311	6186	2391	5606	11200	1795	8205	3225	6482	4863	3411	3780	1874	4045	6767	3380	4212	3154	5220	6291	6029	6397	6607	2359	9139	2596	11482	14413	5136	4851	6211	9920	4814	8188	9864	8234	10738	9007	6308	2818	3447
BNIP3	433	3945	835	2995	6407	6274	2065	3101	2383	5062	1549	307	6156	1433	5004	1837	3208	829	1315	993	3490	1761	8512	1055	7332	3767	2012	1510	397	969	3954	1843	800	2279	2269	10782	1946	2011	2072	1358	1505	3078	1215	5040	933	2741	4957	1411	490
BNIPL	163	1419	277	1212	1650	2099	1357	2346	983	3319	740	461	1937	657	2106	48	94	666	1908	3763	267	453	380	462	723	2389	337	5	1547	280	1683	902	1250	442	1167	199	428	98	92	1450	1196	290	200	448	142	747	2376	969	444
BOC	700	529	4022	500	566	245	2071	1557	204	287	2400	272	785	1143	547	1930	357	551	294	1310	494	202	141	538	459	158	586	891	996	1534	603	451	1870	289	2683	319	566	687	116	505	989	1593	247	543	220	920	765	195	719
BOD1L	1943	6667	2656	2367	2193	3142	3397	4049	2162	1243	2398	5045	1989	3074	2223	3538	2108	4173	1362	2069	2822	928	1503	3163	1953	3252	1323	1149	2379	2867	3323	3178	2413	2487	1554	1875	1055	3638	1774	2977	4265	4489	4525	2098	4115	1927	662	4229	3234
BOD1	2343	1212	1052	1524	1905	2607	1111	1263	1315	5370	964	1139	1548	1597	1333	1267	2858	1140	1204	1541	1360	2691	2148	1432	1562	1220	2555	3622	1287	1190	1316	936	1765	1296	2587	1009	1455	1563	1085	1241	749	1680	2206	1988	1432	1558	1503	1178	1255
BOK	820	5858	1523	1959	2520	2042	2958	3975	2555	3198	1316	1869	1997	3072	2248	1331	514	3504	1558	3017	2100	1781	2848	2382	3622	3459	2774	1442	1413	2842	2302	5450	362	2615	1198	2430	1613	4146	1916	1230	2200	3387	890	3050	768	1447	2644	2824	2524
BOLA1	928	387	581	204	396	495	391	298	472	244	476	242	509	449	176	206	1216	257	553	173	233	811	286	323	413	463	332	500	380	285	643	324	417	390	274	305	421	184	187	350	205	262	262	640	479	797	646	427	350
BOLA2	3735	3394	9892	3326	3159	4220	2662	1920	2863	18394	2646	1875	4155	3787	2611	2443	2993	3114	3409	3752	3082	4345	4415	6020	2920	3591	6102	3174	4431	1524	3179	1944	1115	3343	4040	2011	4124	2374	1542	4399	1886	2769	1639	4149	3127	3243	13529	3569	2833
BOLA3	1927	514	1077	550	847	1007	467	263	727	693	424	234	671	919	506	348	1523	415	981	525	803	777	1682	581	705	1043	1159	780	517	317	497	581	395	1111	823	1066	780	535	884	288	405	492	459	610	446	939	2109	672	591
BOP1	831	1799	718	1906	2929	1505	1055	1478	1818	7120	1862	555	772	1107	2125	3004	1837	3271	1144	2131	1416	430	2755	3031	2784	755	446	1871	1168	1763	2650	2592	835	6083	735	1285	2985	3878	3758	1045	1540	801	451	2080	545	1262	3272	4706	3509
BPGM	2338	2826	2388	1503	2415	5169	6137	4105	2725	1571	5206	1394	1415	4704	4989	4507	590	1381	1791	2548	4562	1271	1605	3305	5098	2303	5888	2313	1629	21410	2993	2227	1676	2736	2490	1970	2501	9838	397	1601	5724	5671	1872	2061	1440	6705	4029	2049	2964
BPHL	740	590	645	334	576	349	598	576	646	1157	430	505	486	478	335	331	285	594	785	393	492	859	725	603	807	642	245	1068	420	520	1372	782	621	580	445	635	529	492	814	872	238	820	256	887	224	1219	895	611	243
BPIL1	0	36	26	0	21	1	0	0	0	0	0	18	0	0	3	4	0	2	0	0	2	0	0	0	303	0	0	0	405	162262	0	0	0	2753	0	0	0	0	0	390	0	0	57	0	0	0	0	0	0
BPIL2	1	109	0	1166	494	803	33	42	40	525	0	0	368	7	3622	2	0	11	3	114	11	0	10	131	93	340	34	0	18	13	134	16	0	28	37	2	133	73	0	0	237	120	88	2	0	9	231	33	20
BPNT1	993	1647	1030	1654	1557	1501	2196	900	1341	2767	1166	1565	1539	1647	1014	824	1029	1176	1875	1619	1444	2326	1342	1159	3198	2579	2496	1490	1787	1794	2007	1509	1433	1415	1356	1491	2312	901	2558	1510	1273	1105	1155	1621	1367	2226	1856	2123	1159
BPTF	2628	3326	2383	3834	3749	2390	4381	3766	3469	1583	4553	5766	3551	3290	2873	3818	3233	4251	3823	2800	3669	3483	2863	3321	3245	7971	2195	3425	4316	3524	2465	5181	4509	4050	2063	2215	2279	3834	3565	5761	4617	3236	4170	3417	3217	2998	1241	3324	3129
BRAF	254	361	248	330	341	485	146	645	224	835	517	379	148	255	962	292	637	267	570	294	301	166	199	266	308	382	188	279	817	271	451	348	510	413	133	327	373	210	593	549	323	258	243	475	220	379	300	511	346
BRAP	1791	895	1253	1362	1461	1391	1331	1126	1311	5490	797	1580	1695	1760	1402	1098	1747	1238	1033	1524	1225	1728	1619	1119	1305	1467	1791	1103	1952	697	1092	1524	1714	1730	882	1498	1254	1212	1957	1513	1367	1465	1473	1339	1647	1489	2322	1293	1582
BRCA1	2727	1331	379	991	1418	1059	1062	716	2433	1328	1186	3257	630	1021	789	826	2147	1432	1209	526	1774	2345	1878	1575	2185	1349	780	1169	1240	1477	1191	1820	2747	2944	1426	939	1723	1407	1281	1998	877	421	3129	876	3042	1690	925	1672	923
BRCA2	787	550	141	626	223	328	173	312	791	23	461	1650	273	450	330	398	965	612	534	188	1572	638	728	686	479	313	70	116	474	299	440	984	497	591	273	381	699	501	636	1413	361	254	962	391	1096	577	125	1091	711
BRCC3	1220	1510	875	1156	1139	1191	1323	1108	1212	1006	975	1087	1027	1199	771	829	793	1411	1732	837	1253	1035	1037	1641	1196	1177	543	605	1225	915	936	1196	695	1642	968	1272	2453	647	1445	1522	1069	800	1081	799	1189	1580	1068	933	650
BRD1	1629	1086	1688	1836	2605	1182	2217	2246	2019	968	2414	2880	1365	2043	2408	1452	3058	2934	2352	2430	1279	2864	850	1272	1496	2727	761	1620	2237	2278	2817	1957	2660	2059	1160	1651	2728	1501	2271	3127	2251	1681	1609	2512	2045	1504	858	2889	1662
BRD2	8728	11507	5307	6645	6453	8899	9803	8103	8200	2110	18093	14224	8928	10959	5040	8708	12824	11260	10674	9457	9314	15912	8608	9162	6068	12710	5920	5358	12523	9441	16726	11320	16390	8387	10207	7098	9674	8468	12255	12182	9222	8294	14267	9955	7537	16571	2937	11596	11260
BRD3	1171	3013	1513	1761	1500	845	3880	2666	1512	1020	2086	3861	1239	1748	1534	1802	2258	1474	1905	1720	2292	3430	1341	2595	1505	949	962	3409	3787	1503	1218	2307	2811	2547	1792	3380	1585	2418	1775	6147	1772	2748	1794	1774	3678	2596	432	1654	1273
BRD4	2582	5220	3641	3500	5620	2437	5036	5647	4962	1893	3966	6318	2157	3934	4643	4541	6603	4728	4478	4082	5564	4106	2935	4407	3926	8343	2384	3362	11792	4692	3795	5211	6304	6241	2830	5279	5815	3585	6127	10446	4161	4972	4173	6379	5633	6414	1127	4240	8654
BRD7	1675	1958	3352	3275	2600	3458	1982	1840	2156	5595	428	1971	2367	2939	1619	1548	1550	2410	3935	2849	2290	2144	2420	2739	1928	2601	2442	1668	1260	1615	2509	2132	1214	3499	1688	1984	2713	2140	1930	1378	2122	2279	1443	3504	1398	3213	4777	2326	1513
BRD8	2935	1777	1921	1532	2683	2292	2073	1449	2208	1023	2243	3450	1452	2151	1145	1464	2136	1248	1484	1477	1513	3989	2164	1846	1292	2598	2636	2790	995	1229	1616	2128	2207	1227	2722	607	1098	1946	1392	1465	1484	1525	5178	1713	4048	2048	1494	1455	2346
BRD9	2241	1293	1321	1424	1464	2335	1977	1320	1559	1977	1961	1352	1709	4420	978	1480	1099	2099	2300	1961	2247	2894	871	1220	1572	1634	3833	4358	1036	1808	1852	1336	2314	2176	1759	3293	2707	1972	1872	1186	1046	2743	2065	1403	1518	1564	2295	2632	1263
BRDT	0	0	0	104	0	5	0	26	0	27	0	1	1	0	0	0	328	0	0	0	0	0	1	0	0	886	0	1006	0	0	12	5	0	0	0	0	66	0	14	0	0	0	0	632	0	0	0	0	0
BRE	1081	1381	1489	911	633	1364	1297	993	912	3279	1080	849	2149	800	1186	1073	887	713	2317	1073	1149	1445	1950	965	756	815	1659	1679	1108	1194	1024	900	722	940	1073	1026	1357	1041	1255	446	1199	1355	880	1767	779	1849	1889	1037	1203
BRF1	1469	1590	1285	1359	1951	1969	1755	1239	1843	1438	989	774	2516	1681	983	1507	1888	2162	1603	1281	1836	1206	1294	1066	1763	2656	1029	2044	1276	1668	2026	1902	1112	1965	932	1322	2062	1478	2826	2415	1160	1727	1056	1777	1135	1349	1199	1494	1257
BRF2	1097	495	442	742	553	887	282	494	714	1038	654	505	688	582	395	586	565	948	1153	560	441	850	574	416	565	532	666	388	1228	895	1573	790	1050	1018	973	1410	984	761	770	1103	404	586	656	424	412	940	701	340	526
BRI3BP	441	414	99	334	581	297	132	159	394	178	314	252	269	343	227	160	584	529	235	136	533	271	403	239	327	775	160	143	488	132	305	398	300	1135	181	655	476	259	1085	471	190	134	231	209	337	777	466	331	426
BRI3	2066	2462	3369	4105	2400	2711	1762	1886	2146	5188	5045	856	2714	2044	2928	2478	2751	1633	6633	2093	3809	2622	2650	2072	1946	1834	3546	2936	2197	3026	1834	2434	2130	1815	1819	2133	2388	2106	2346	1774	1959	3203	3714	4259	1321	2242	3015	2021	2190
BRIP1	669	381	89	467	359	243	238	263	746	23	74	1220	162	364	235	160	756	295	298	243	1189	588	281	505	149	388	87	420	483	428	366	649	1012	668	258	353	329	619	618	912	458	421	651	539	766	719	105	346	254
BRIX1	6241	1312	1595	1703	2977	3340	2661	1834	2067	3895	2390	1591	2260	5181	1256	1412	2779	4957	3509	4322	2967	4681	1849	2764	3531	1927	5049	8437	1851	2373	3170	1362	3737	2847	3851	5017	5307	2735	2132	1803	1138	2552	3845	2625	2306	3946	5051	3087	1838
BRMS1L	677	836	482	568	901	1389	615	476	1059	784	435	713	436	607	437	602	1214	888	683	679	810	1436	765	642	1347	1175	483	794	2272	358	1240	642	440	979	452	529	496	594	1138	1437	557	532	432	834	909	1047	511	749	375
BRMS1	5450	3765	2493	4692	7222	6251	3883	1900	4861	13997	1793	1839	4163	4772	2282	2860	4427	9261	4309	3056	4324	2805	6763	6114	9369	2992	3065	3410	2592	2955	9424	4354	1942	4544	2465	2601	9540	4389	4373	2742	2467	3427	1358	3555	3026	3520	9433	4472	2693
BRP44L	1486	622	2013	674	524	1064	621	604	891	1229	1309	739	962	864	471	1391	1532	658	1349	1120	439	836	860	749	712	936	1005	1095	617	681	624	765	494	356	1730	563	757	476	328	276	575	553	1065	585	1936	1220	1321	434	1302
BRP44	3612	878	1273	1016	1723	1144	939	793	1501	3535	3016	1178	1500	1290	1270	1369	42593	782	3496	1593	835	1817	1307	980	1951	1683	1578	1529	1199	1397	1960	1230	1038	887	3022	792	1874	803	887	1247	864	695	3135	1675	2107	1901	2167	530	1948
BRPF1	1053	791	692	780	779	677	871	1136	1422	411	1385	1378	619	773	1240	749	1194	1068	535	1026	1413	1026	642	620	759	645	361	836	902	882	1279	1309	803	967	1319	462	691	792	1900	1112	1194	1099	1184	805	1334	2190	427	1407	1120
BRPF3	792	1501	1156	858	963	1324	1125	1317	955	657	3574	2881	1531	1345	1364	1634	1450	1171	1015	839	1445	3215	1146	921	1220	1693	614	881	2945	1634	2165	1893	2705	1107	1025	1068	1129	1535	1954	2971	1535	2423	2231	2168	840	1625	278	2034	1333
BRSK1	19	95	199	74	77	157	96	53	61	28	18	79	61	35	143	79	543	63	46	56	66	305	39	40	106	48	324	479	76	98	46	56	186	46	120	149	87	61	52	159	83	230	117	188	51	5	30	53	60
BRWD1	2644	3389	2985	3147	3264	3748	2456	2382	1988	3625	4446	4653	4132	2401	2402	3559	3862	2983	2866	2677	2204	5590	3966	2320	1890	3914	2586	1727	2946	2372	2673	2512	3771	3124	2815	3895	2286	2835	2660	2050	3325	2034	3058	2089	5509	1983	2611	1252	2196
BRWD3	243	1145	289	714	239	476	335	1475	526	258	652	1332	677	514	1239	424	656	605	611	330	700	192	554	875	451	769	242	410	1025	425	565	649	722	1270	155	919	380	479	1339	1565	970	805	475	698	497	775	192	1043	448
BSCL2	3306	2673	5311	1641	2564	4790	1524	1891	1533	2076	2310	3292	845	1398	1348	2015	1180	1172	1945	2078	1449	2358	762	2610	3174	998	3834	2829	2545	2664	670	708	2114	1109	2144	1578	1578	2249	862	2482	1700	2659	2364	3310	4166	2422	4412	2781	1703
BSDC1	4082	4167	4273	3737	4033	3761	6287	2909	4005	3086	4355	4957	4036	5721	2997	3809	3031	2561	3487	4304	4352	4040	3685	6121	3690	6314	5136	4326	3127	5370	4397	3122	6143	2962	4441	4070	3408	3884	2467	2811	3422	4798	4792	3064	5614	5232	2775	4283	2658
BSG	44929	63005	37975	45527	16696	27628	25363	23894	39910	14060	33589	37002	33296	46161	19675	25844	35179	43731	26793	25602	47578	19289	46850	48302	35179	20330	19289	28731	45842	25517	38575	46507	32023	40854	33750	28518	35706	38995	15805	22720	24530	34052	25050	20232	35531	63005	32707	30390	27442
BSPRY	765	269	41	607	743	496	128	629	340	2742	1645	392	156	54	2103	27	293	273	653	988	104	672	482	593	423	637	9	2	1915	229	656	0	4	234	454	416	453	29	541	248	581	23	259	22	471	778	540	173	159
BST1	73	13	99	188	38	32	113	110	41	66	60	23	64	26	326	127	36	53	45	100	112	64	93	109	63	22	98	63	57	155	23	129	95	40	45	44	94	107	48	35	104	196	131	70	135	30	37	97	122
BST2	21883	9185	7542	19197	23170	11200	12872	2894	2971	1846	3036	3233	8836	28625	5625	8776	1800	1350	22173	20428	12744	8074	7025	22847	13063	19155	11129	12460	400	1230	218	12355	620	13436	14182	4220	1744	11406	7647	891	16818	363	5783	8899	6099	7572	18670	1363	10140
BTAF1	887	1735	2052	1396	2023	862	1631	2130	2550	613	2786	2536	1724	2390	2232	1602	1859	2605	2012	2640	1874	1700	1812	1464	1631	2453	925	1353	1335	2609	1807	1963	2322	2077	829	1442	1260	2112	3428	2030	1960	2087	1476	2057	2089	1467	767	2758	1899
BTBD10	2783	2979	1578	2511	1978	1721	1564	1619	1571	2096	2578	1578	2427	2652	2370	1443	2947	1941	2408	2025	2810	1803	3674	2114	1619	2097	2966	1716	2802	1654	1824	392	1217	2602	1515	4463	2133	1475	1960	2013	2282	1349	1419	2018	1968	2796	1967	2725	1810
BTBD11	386	984	886	1431	878	1653	436	1784	1611	2616	669	65	1689	1181	2683	558	2755	1830	1221	1623	2600	69	1325	565	1068	1838	756	445	1028	274	1495	1784	210	1836	807	300	1611	423	4759	1383	1327	663	77	183	46	1521	1721	1340	2350
BTBD12	322	1371	462	437	374	641	405	362	942	215	469	525	409	526	267	449	323	390	360	309	968	233	414	485	473	669	150	341	659	398	472	678	393	640	291	285	539	570	653	780	647	533	413	167	634	919	410	879	605
BTBD16	0	7	7	3	4	10	4	0	6	0	34	0	5	5	3	0	12	0	8	3	5	0	11	0	2	555	30	0	5	0	12	0	1	52	0	716	2	1	389	2	1	3	0	51	0	29	9	10	1
BTBD19	15	53	32	31	88	18	104	72	70	0	41	19	34	45	83	26	4	29	34	40	68	11	25	17	8	15	44	184	26	164	43	58	124	22	10	28	22	57	35	44	30	159	31	92	10	13	1	113	41
BTBD1	2960	4039	2683	3174	1946	2249	2949	3458	3176	3357	5885	2964	4539	3673	2558	5412	6192	2949	2637	3200	2737	3087	3578	2630	2467	3367	3210	4459	2311	4375	2348	3225	2599	3608	2935	2043	4198	2774	2670	3537	3140	3368	3884	2433	3209	2371	2843	4289	4981
BTBD2	5663	4711	4853	3766	3251	3308	4561	4561	3155	1867	5163	5311	4048	4698	3108	4677	8615	6281	5213	3400	7025	5622	4666	3580	4675	2770	2788	3242	17158	5151	4459	4475	10256	6485	4985	6160	6974	5091	6150	10256	3821	6004	5444	3713	7322	5470	4405	7107	3713
BTBD3	1234	2015	1825	814	511	1787	969	1387	1381	1608	1324	1892	1894	1141	1277	1603	720	545	649	1005	1747	778	437	1218	1014	1448	959	1433	1463	1388	2145	1111	5564	878	3340	1648	972	2354	1138	2691	952	1294	890	1400	2017	1560	1608	1233	1727
BTBD6	5385	3331	2546	1670	4494	3227	3330	2696	5145	3658	2635	1538	4141	2714	2221	3428	3230	2104	2097	2457	3906	3910	2252	2410	4019	2546	2313	4133	2126	3279	3342	3000	3456	3150	1902	4003	3437	2412	4237	4656	2207	3477	1950	3401	1408	3105	2988	2482	2337
BTBD7	1742	3972	2356	1846	2483	1902	3016	3041	3285	2013	2099	2725	3370	2572	2589	1920	1946	2703	1269	1218	2054	1971	2039	1824	2387	2540	1556	2260	3108	2424	2731	3401	1234	4238	899	2919	1949	2509	3555	5495	2223	3184	1330	1930	1429	2164	1578	3259	2910
BTBD9	439	1080	936	532	555	1301	1228	910	529	1555	677	1884	742	801	771	1257	506	767	560	740	508	917	562	1046	504	610	707	636	852	566	573	934	544	401	1223	703	436	537	1352	689	1226	785	786	573	724	518	783	1020	481
BTD	824	631	993	314	185	340	662	517	356	524	266	724	433	312	624	337	230	306	252	413	433	346	267	351	372	382	441	760	404	318	525	658	241	205	711	512	252	463	565	156	831	647	290	344	369	1130	463	318	402
BTF3L4	3106	2195	2471	2453	2947	2614	3660	1730	2988	4685	2118	1480	2465	2642	1718	1820	1347	1892	2370	2585	2877	2682	2154	2516	2647	2804	2693	3216	1520	2071	3079	1909	2806	2303	2516	2475	2128	2199	1727	873	1805	1969	1769	2046	1739	3083	3878	2078	1670
BTF3	36453	11583	26017	14141	19854	23367	12727	16419	18241	34996	12492	33144	23229	21257	17769	13167	16216	20531	15516	22977	23434	25126	22472	22414	19332	21772	26793	24747	14102	9759	15648	18093	15415	13363	27353	13837	11211	16571	24747	11983	13818	14267	37381	12444	24245	22472	21092	12241	23229
BTG1	18507	3854	12429	10793	15516	10674	13291	9330	4296	11140	5971	19854	17460	16272	15193	11095	12444	14566	17732	8289	4628	17949	5983	8241	12039	9229	10858	8870	15543	7718	18507	2550	34687	4296	23695	7258	10112	7607	4503	10826	11151	13837	17221	7262	21202	13492	12012	7517	12599
BTG2	4259	4753	2663	2797	1166	2160	4835	2399	5319	5442	4196	18130	2887	4321	6372	16245	19808	9073	17460	5902	2974	17093	2951	2035	4972	2054	2990	4968	7855	3401	3318	1926	6274	2713	12523	3614	5503	2514	3064	5423	4144	6871	5891	4812	7116	3331	2532	4019	7125
BTG3	4816	1324	1744	2888	1440	3029	3342	1342	1829	3474	844	2010	4114	2199	1419	687	2867	976	2981	2106	1269	5928	1788	2521	2127	2539	1375	2456	2756	1166	3517	1107	2641	1322	4264	1975	2910	430	693	8796	2098	1382	3582	1896	4280	5093	3505	806	1324
BTK	386	46	29	524	131	63	245	276	186	394	190	227	208	121	877	736	125	1258	240	363	363	460	296	403	123	155	267	203	283	376	40	344	232	109	555	32	238	370	105	112	581	213	947	154	544	321	302	263	726
BTLA	63	2	0	59	8	4	40	43	24	0	1	39	15	15	47	102	11	243	71	73	88	64	39	53	36	4	40	40	58	22	1	101	17	8	101	6	21	61	11	8	104	5	93	2	71	76	55	24	95
BTN2A1	1014	1025	711	806	863	595	1523	579	1158	818	1242	1093	638	1328	795	950	825	1099	1557	1252	1243	1822	874	1061	655	1047	938	1741	559	1148	932	953	1507	499	1522	792	961	852	817	762	703	1278	1421	1799	1092	331	815	1236	1001
BTN2A2	647	505	192	853	334	300	885	519	501	516	409	1673	423	589	408	984	261	919	1864	755	1040	801	1738	1693	319	1253	457	913	481	592	453	740	975	350	5392	681	521	344	501	433	737	498	2334	494	1915	223	699	576	905
BTN2A3	26	58	44	37	32	27	82	22	63	0	47	44	51	136	18	22	15	42	86	49	106	63	124	46	25	71	19	49	9	39	51	72	72	41	24	21	43	34	35	48	34	48	50	24	28	5	23	56	41
BTN3A1	2242	1720	1152	3244	2192	514	4696	2164	2064	296	2172	1346	2987	3463	803	4370	648	1387	3006	2896	3014	6254	3443	5211	1223	3934	1796	2188	697	1265	599	3616	2067	952	3073	1541	1355	1649	1261	864	4824	1915	2145	819	1419	623	1590	851	3658
BTN3A2	2346	2618	2838	6720	3873	996	8808	3711	2272	3037	2923	1554	11457	2432	1686	7796	1654	3080	4826	4698	4959	4550	2567	8870	3362	5669	3153	3728	1524	2222	886	7770	2830	1972	5013	3670	1472	1648	2920	1742	9614	1905	4370	1220	3332	796	5227	1495	8808
BTN3A3	1854	1990	766	3158	1586	473	3621	1710	2281	641	1461	1092	3172	3222	628	3571	285	832	1582	2505	2926	4179	2701	4459	1283	2014	1324	1421	604	990	273	3239	1318	872	1970	1976	701	1676	1363	836	4649	1458	1931	257	755	429	1845	626	4057
BTNL9	1264	4	193	51	32	55	84	44	19	0	29	3735	140	144	15	34	140	356	29	17	5	1260	76	26	25	30	22	16	30	77	60	13	1277	64	3390	12	18	24	1	9	13	18	5671	11	2295	212	10	12	39
BTRC	611	1766	1481	1218	2041	1313	1128	1397	2419	826	1556	1592	2345	1866	1770	1456	1016	1664	1173	1376	1587	1298	1574	1451	2583	1485	1130	858	992	1163	1411	1177	627	1927	763	1835	1031	1244	2048	1050	1626	1533	698	1182	1260	838	1477	2187	1580
BUB1B	3313	1818	355	1552	1645	1050	792	923	2854	1014	1546	1738	858	1077	891	769	2778	1616	794	599	1100	2040	1736	1900	1801	1318	750	1603	1319	1298	1539	2192	2878	1873	1888	1564	1948	1186	1515	2399	833	660	2018	862	3299	1791	896	1105	1413
BUB1	1381	1644	327	1547	941	1479	1084	1223	3377	847	667	1500	999	1182	1047	1054	2421	2104	1347	655	2532	1452	2974	1915	2267	1254	1519	1259	2080	1409	2278	2676	2193	3495	1786	1675	1771	1883	2070	2825	912	644	2149	2227	2718	2448	1365	1427	2302
BUB3	7004	5587	5435	6698	6558	4141	4915	3459	7617	4309	3643	7226	5571	7226	4525	4751	5663	7000	5495	6039	7186	10197	9751	8681	10880	5902	6652	6810	2887	4574	4717	7581	3902	6932	8756	7076	4751	7786	7051	3278	5109	4761	5729	7063	10256	9322	9080	8735	4229
BUD13	958	1044	786	628	635	691	769	679	586	970	993	703	775	947	522	615	665	952	1052	1043	1155	885	654	1194	632	927	1077	961	745	691	896	1261	927	944	986	1275	822	770	1385	687	750	882	803	553	816	866	1119	1286	749
BUD31	5564	1880	5485	4009	3212	5270	1591	1592	2673	13113	4224	2130	4498	3487	2248	1700	4082	3753	9029	3532	2296	2881	4091	2755	2849	2261	5447	3276	2301	2738	2963	2097	2471	2102	3292	1542	3172	2465	2281	2146	1590	3606	2890	2792	3095	3409	10131	3043	2266
BVES	232	360	169	379	234	335	406	398	156	187	925	1345	127	244	820	2210	130	231	38	292	185	56	149	389	790	18	518	690	47	312	276	256	688	190	373	482	72	1369	266	247	311	1025	498	776	100	287	253	848	141
BYSL	1068	1353	745	1211	1458	1651	1326	961	1536	1944	1467	546	1101	1424	911	1070	1291	1721	864	1400	1723	2393	1262	2137	2009	1184	1080	2032	1864	809	1762	1424	1194	1626	1221	1105	1548	1485	2465	1415	749	1160	842	1877	428	1797	1041	2220	1139
BZRAP1	327	25	324	55	46	96	111	81	87	81	474	2075	82	129	31	156	391	479	279	300	167	486	62	59	20	127	186	111	88	203	221	86	597	87	472	165	57	114	175	202	112	253	624	193	660	479	134	168	101
BZW1	7290	12067	15193	10506	18709	9345	13167	13680	15121	11223	8258	6794	7407	12370	14677	10375	5864	18023	8963	16048	10246	9982	9964	10981	14413	11236	13256	11443	11357	13381	10848	19547	8763	16302	11968	8343	13080	11188	8899	9656	9178	14162	9639	10902	7133	8512	12599	19763	10880
BZW2	4498	3260	4201	3595	4472	4964	3881	3825	4415	4572	3697	3434	5028	4173	3235	5633	6304	4568	5472	4108	3714	5227	6875	4855	7687	2826	5004	14182	3663	3654	5480	3920	5277	5324	2254	5553	5911	3728	10103	3124	2310	3307	2786	5444	3800	4334	4221	5606	8143
C10orf10	935	1240	484	4281	2123	8474	796	1273	643	1345	2130	2423	786	1322	1897	5516	1189	2439	3107	2222	570	1110	1869	1140	1429	416	4947	280	769	5995	1368	590	739	195	3677	1740	622	1262	1841	2175	1705	1582	2072	2559	3787	866	1093	632	871
C10orf114	39	130	118	133	220	188	141	80	287	86	209	50	91	58	104	37	16	106	88	37	168	35	72	104	115	9	249	130	54	88	132	68	23	70	38	68	63	84	77	37	126	273	29	1014	18	62	142	148	52
C10orf116	2387	4427	24974	3464	1349	1566	585	2664	1224	1900	3902	8493	1064	1317	1928	892	671	1824	967	2028	1196	3579	16074	1178	2115	2667	1177	126	1759	1167	3043	11016	724	2276	714	7527	687	1848	2222	922	2352	279	266	429	2066	1329	8137	1210	261
C10orf118	349	1766	678	983	1107	473	879	1632	1412	534	3117	2197	1106	1562	1670	1192	734	1179	1593	822	1106	403	1590	1835	819	1393	602	369	1160	1339	1025	1498	721	1087	565	1609	654	1215	1573	984	1969	1917	628	1277	1516	1585	559	2143	1357
C10orf119	3019	3206	3266	3710	4907	2811	2546	3496	7888	1585	4329	5256	3873	4124	3527	3369	4218	5998	4322	5147	4594	7786	4675	5577	5876	5055	3332	2662	2350	3802	3666	5244	3826	4792	4713	4480	3685	4599	6428	3328	3660	3938	3301	5006	6580	8063	2787	5222	3896
C10orf11	48	24	163	78	38	147	33	18	11	154	28	47	35	30	60	17	76	15	29	26	13	56	45	110	40	57	129	60	26	44	111	43	23	7	17	35	31	28	84	20	42	50	47	55	38	3	187	56	50
C10orf125	325	172	107	506	427	267	352	303	360	1410	657	210	379	95	534	496	174	363	747	447	278	365	1103	641	238	455	509	575	222	188	364	867	198	485	385	1207	223	429	1086	147	513	314	577	566	373	698	1318	432	364
C10orf12	149	556	121	501	502	247	139	425	512	79	316	519	315	198	829	297	482	367	598	201	365	125	767	318	339	949	104	123	451	223	289	787	174	711	46	849	253	312	1408	392	330	633	112	284	468	319	155	670	534
C10orf137	555	726	380	383	806	465	496	398	1016	378	1011	884	589	826	345	497	893	682	483	896	714	1071	622	745	1035	636	616	678	284	592	448	510	662	582	673	406	598	593	953	635	458	488	512	710	1152	848	804	1021	384
C10orf140	126	47	88	13	147	39	12	24	115	0	71	128	44	23	14	12	12	25	20	17	31	25	39	15	37	13	33	39	24	22	36	61	50	53	4	17	18	76	36	26	58	50	45	44	87	66	85	50	4
C10orf18	2222	4326	2911	3873	2888	2660	3247	4147	4635	707	9759	4660	3694	2636	3429	3776	2089	4985	2354	3230	4934	3139	2716	4345	2002	8074	2135	2519	4681	3260	1926	5587	2482	5752	2025	2437	2289	4581	4790	3198	3531	3439	1844	2688	2699	4575	1085	4985	3738
C10orf25	117	123	69	42	63	74	63	31	47	79	49	123	53	130	41	54	14	59	39	34	80	97	56	99	145	64	118	106	43	36	52	47	52	21	291	49	19	74	148	16	57	124	82	107	108	15	123	83	52
C10orf26	1526	3409	3993	3822	2893	1872	3810	5824	3289	2929	3582	5780	5729	2989	3488	4725	1333	3525	1870	3071	2085	3137	2990	3174	3223	3057	5539	3841	2335	5011	1832	3285	2142	2744	2358	4329	2227	3793	3457	2508	3935	6511	2941	4772	4634	1148	2926	5206	3051
C10orf28	723	916	406	1079	944	496	743	790	1019	1637	1168	838	966	1049	1011	634	727	954	835	1076	690	1232	1150	731	1500	941	866	610	511	698	765	852	764	936	545	804	774	877	759	668	793	1120	567	1030	1147	830	1143	1162	805
C10orf2	514	957	539	605	1018	520	458	906	870	674	926	628	783	1014	548	798	1199	1335	397	985	1376	1320	829	903	1694	1477	989	966	849	492	676	945	581	1628	356	1060	800	1566	2481	723	555	776	409	1062	981	783	633	1619	759
C10orf32	536	853	1662	882	765	390	1116	702	576	2000	685	716	1057	1187	556	880	598	520	870	1149	477	782	767	949	1114	620	1564	1245	875	678	272	497	525	489	691	1093	692	347	672	626	680	931	543	689	513	387	1185	769	856
C10orf35	489	140	110	280	262	1029	184	96	505	586	561	368	317	535	25	99	379	305	432	86	153	571	696	393	559	685	1044	169	507	321	382	11	197	263	279	430	418	136	182	290	127	187	182	416	421	113	446	24	128
C10orf46	2065	5385	2488	4400	6297	3264	3260	4509	6547	3776	5470	6515	5069	5888	5410	3714	2576	4575	4213	4230	3919	5000	8905	4439	8802	3935	3725	3329	2254	5216	3642	4656	1417	5084	4158	3451	3227	5498	5058	2071	4788	5775	2190	3490	6214	4026	5824	6386	3952
C10orf47	675	1592	274	778	830	323	66	289	1724	850	579	2095	292	262	712	397	922	619	4794	1173	4792	841	621	240	590	363	1424	160	961	199	372	1168	90	2325	583	4141	133	1764	2245	428	401	344	304	587	3290	743	1580	1112	513
C10orf4	775	486	686	589	673	500	569	307	931	2690	488	549	963	877	318	444	684	483	759	752	548	884	817	723	1030	731	1465	1473	414	525	657	554	370	542	579	365	572	479	614	366	343	781	357	1031	640	313	1999	833	384
C10orf54	5292	2839	1945	4272	3141	5339	1171	2288	9605	2367	8125	6271	2271	7276	7038	5267	1368	4706	4689	4137	3449	4227	8412	3396	1497	4060	3538	1938	3431	2877	1288	2526	1397	2721	5288	10315	2699	3698	3883	940	5295	1240	4179	1238	6227	2860	4103	2232	5295
C10orf55	199	219	43	123	138	145	143	61	230	0	92	71	144	322	196	49	10	88	621	72	75	4	302	200	175	52	41	14	37	129	158	269	20	132	16	79	100	74	143	17	73	282	38	77	99	34	77	546	43
C10orf57	888	1565	2097	1734	1962	2917	612	1432	1458	2718	2522	1284	4251	2448	1777	521	1733	1115	3140	1998	717	1611	2089	1832	2025	2158	1908	935	1151	1725	2189	1225	892	1037	1512	1424	1728	911	1462	1173	3600	1631	796	929	1067	1056	3247	2025	1189
C10orf58	5587	4317	3739	6287	3021	5838	9036	3063	11084	3341	5941	5844	9051	16602	7164	2589	7823	6397	5023	4426	3654	5104	10315	4939	12507	6127	4475	1619	2653	4919	6277	6936	4264	8074	2717	8544	7146	3178	3093	5688	6202	6595	2495	2197	6775	3684	10150	8188	3539
C10orf67	25	32	0	44	40	55	12	0	55	416	2	0	6	19	14	2	4	38	9	21	135	33	27	20	13	3	176	3	0	7	53	120	5	25	4	64	18	23	70	19	17	7	2	28	0	76	64	39	4
C10orf71	0	100	7	1	0	0	10	59	22	0	1678	0	0	0	1	3375	6	0	0	75	0	0	91	13	0	0	29	0	0	15	0	0	0	0	0	0	0	331	0	0	4	30	26	59	0	0	0	13	0
C10orf72	769	187	1703	1166	565	488	2799	2746	512	903	371	7303	665	398	1956	1741	325	670	419	1004	356	154	260	760	701	198	2362	1709	465	1741	132	972	1385	469	620	629	793	1308	175	1693	802	4093	1669	1207	4707	178	224	489	647
C10orf76	1184	2103	1881	2742	1710	1537	1546	1842	1799	1965	2513	2105	2615	2350	2666	1630	1254	2319	2465	2066	1572	1538	3511	1828	2921	2116	2113	1711	1097	1826	1207	2979	929	1910	1336	2231	1302	1685	2054	798	2484	1907	1198	1473	1746	1490	2856	2473	1614
C10orf78	585	447	243	370	531	383	528	192	499	328	150	227	480	565	322	299	211	438	343	328	620	211	829	454	1212	316	414	683	206	301	548	425	375	679	346	985	336	695	1222	130	253	243	146	390	296	931	595	435	156
C10orf81	53	160	3	28	42	2	6	1	11	0	3	205	29	131	0	24	83	151	306	7	5	28	4	264	65	76	19	6	33	599	11	1	6	146	121	39	13	170	28	453	7	0	55	7	1089	47	10	7	39
C10orf84	1186	1518	1392	1496	1898	1425	1133	1215	1870	2653	1204	1268	1671	1982	1350	1683	1146	1940	1056	1861	1408	1633	1831	2077	2806	1225	2424	1799	762	1218	1070	1270	1105	1330	1719	1798	1284	1723	1616	732	1063	1705	855	1821	1502	1098	2287	2293	1172
C10orf88	393	582	423	326	470	397	442	255	409	334	508	411	418	520	436	281	321	444	291	507	465	479	497	558	736	424	468	547	371	365	342	409	304	386	488	448	331	364	548	255	317	579	332	476	456	404	639	744	291
C10orf91	9	13	11	8	24	2	11	18	44	14	5	25	3	22	12	5	7	11	62	7	32	15	33	17	57	228	0	11	12	7	26	65	2	232	2	218	22	5	87	4	3	17	22	19	0	37	2	19	5
C10orf99	1075	1089	10	8234	9691	9185	1405	3184	4069	1415	36	56	29052	799	13131	1075	243	1907	6130	6318	1212	2511	5265	131	7672	3905	1306	0	1515	185	8822	903	74	444	3409	437	2067	683	909	181	5844	422	86	13	112	1821	11819	1799	2981
C11orf10	4890	2332	4043	2802	3246	4081	1847	1867	1893	3992	1392	1646	2792	2785	1674	1826	1516	2095	3488	2378	2376	3423	1653	2807	3063	2288	4550	4118	1646	1584	2097	1931	2590	2460	3573	4681	2319	2184	2703	1776	2012	2627	1568	3094	2216	2412	5127	2245	1470
C11orf17	1662	1065	793	1090	936	571	623	504	817	607	1193	599	1456	1721	546	985	1320	482	1514	953	1165	405	1418	1373	847	566	1804	798	644	636	503	1223	920	1429	834	973	787	711	886	709	1519	627	1069	705	897	770	1547	1120	1197
C11orf1	321	595	2183	180	241	586	227	274	271	766	112	261	810	509	351	182	236	314	573	327	414	345	256	597	699	461	746	487	283	139	441	228	369	303	317	1195	284	314	887	150	177	422	330	163	193	440	1223	544	217
C11orf24	1278	2399	4849	2318	1989	2521	2325	2151	2519	1772	1398	791	1918	3068	1802	2274	3634	2197	1037	1755	2481	1303	676	1781	5199	1259	2127	4607	1537	3342	3157	2946	2091	2540	870	2697	3670	1910	2915	2070	1623	4133	842	3430	1753	1337	1643	1641	1383
C11orf2	4672	4321	4568	3826	5402	3321	5571	4774	4189	5216	3288	6127	3734	3276	4362	5598	2786	6108	3669	4344	3767	3796	2690	5251	6471	4566	3990	6507	5185	4441	2484	4979	6297	3409	4240	5084	2811	4833	6372	4651	4326	5089	2882	6569	5244	4742	4939	5334	3721
C11orf30	607	1219	1136	650	443	365	848	966	604	462	806	2022	638	765	847	1005	2061	549	740	507	1160	477	552	756	543	1187	415	551	1181	630	338	1421	987	1179	480	928	440	924	949	1446	966	1078	924	1262	1432	1456	421	1392	925
C11orf31	3850	837	1798	1656	2281	2599	1634	1116	1232	7483	1740	1268	1856	2168	1401	1146	3455	1701	2354	2143	1073	2722	1117	1551	3211	1746	3271	4307	1631	1200	1698	1971	2412	969	2533	2957	1626	1667	2393	2130	1432	1346	1762	2910	1666	3410	5721	2012	1108
C11orf35	110	90	105	28	106	123	49	26	108	41	22	76	192	171	35	40	239	38	164	80	97	80	129	56	47	259	130	14	62	44	155	69	45	79	51	147	58	22	43	131	42	7	72	41	68	131	145	103	49
C11orf41	1064	1175	770	1808	660	758	3135	2238	312	0	149	4903	333	2256	2908	217	844	531	161	255	1789	123	193	1576	5263	36	681	825	88	2000	408	3995	261	323	325	239	3111	1045	1155	2561	641	3693	1490	972	3819	249	333	478	744
C11orf45	204	352	176	102	85	147	353	156	84	445	753	356	187	296	108	94	59	50	164	275	485	74	157	341	117	235	372	76	71	104	129	341	266	325	63	284	109	397	148	38	116	156	226	87	113	105	606	580	103
C11orf46	1246	734	1496	1024	821	621	1017	657	462	3127	1198	971	1184	1087	677	879	842	1055	1514	1064	791	754	841	1010	672	780	1380	1106	677	713	569	728	713	685	1479	1046	980	870	878	913	819	941	1211	863	1104	554	2033	741	620
C11orf48	2405	1270	1730	1709	2201	4675	999	828	1455	5735	921	860	1713	1425	833	915	808	1567	2246	1808	1757	2029	1212	2156	2049	1179	2359	2871	1002	822	913	1516	876	1672	1691	1470	1146	1254	1575	1004	881	1111	2428	1945	1058	1411	5815	1712	784
C11orf49	702	674	799	554	386	698	1023	523	512	578	316	597	607	552	307	295	945	328	678	430	668	481	685	671	509	610	1164	850	467	405	520	447	2206	506	525	502	485	621	510	758	491	967	808	588	813	498	733	617	344
C11orf51	1941	1328	3060	789	725	946	860	559	931	3458	710	567	1067	1676	1063	1053	3516	805	1593	1159	1000	880	2825	1845	4109	1108	1926	1033	466	2122	7120	1323	459	1659	1547	1682	3042	1132	1283	447	808	1032	481	2354	543	2336	8557	1196	816
C11orf54	997	753	1083	331	453	221	1084	548	452	1254	800	499	589	522	1003	865	221	586	652	712	338	446	434	695	612	1453	583	622	1110	805	326	500	484	564	929	652	567	575	407	367	519	485	473	1485	543	506	1398	940	655
C11orf57	870	1528	2570	1025	1022	1667	1197	1313	854	895	1548	959	1570	1831	1095	1368	973	1099	1029	1594	1792	1099	1123	1812	1118	1493	2175	1485	1378	1128	978	1779	1277	1313	1107	1769	989	1643	1578	1050	1221	1655	1070	781	1014	773	2151	1984	1468
C11orf58	10590	8920	7662	7893	9499	4989	6417	5870	4932	12677	6386	7085	7379	8622	5590	7125	8039	8400	6961	8622	8418	7943	11028	10826	7398	7786	10075	8836	7440	5778	5420	9330	6819	7552	10375	6365	7612	7791	5761	9102	7416	5265	12476	7883	8097	5882	9392	6607	5861
C11orf59	4254	3762	5188	2406	1632	2191	4514	2733	1936	3548	2407	2271	3961	4357	2738	3796	5867	2593	2878	3128	3799	2653	5465	3626	13938	2677	4523	3884	3553	7617	20935	4769	2239	3478	2534	6077	6421	3788	3200	3518	3212	3930	2124	6671	2263	3710	6543	4932	2683
C11orf61	387	228	920	143	311	397	281	208	281	240	179	157	216	292	122	123	206	168	369	419	328	347	114	221	157	398	290	428	132	251	265	310	363	221	234	241	218	227	236	146	158	377	158	237	276	186	532	707	163
C11orf63	93	259	90	238	210	630	127	295	117	648	33	156	113	566	385	194	156	161	32	163	214	131	208	698	239	48	263	139	50	280	247	65	102	56	103	287	163	144	35	28	306	158	82	18	44	33	208	449	88
C11orf67	816	135	671	153	278	197	295	154	111	945	221	215	254	340	157	223	1062	76	299	257	158	145	227	296	170	250	663	557	187	219	168	340	142	204	318	766	228	245	259	136	146	353	259	901	325	341	2217	242	143
C11orf68	1452	1940	1435	2147	3126	1471	2251	1516	1415	2219	1256	1734	1460	1675	2969	1912	617	4339	2220	1486	1753	1035	2575	2050	2666	998	1542	2135	1045	2107	1133	1370	1881	1191	970	3871	2218	1642	1293	1346	1688	2541	1062	2430	1410	1209	1838	1940	938
C11orf70	13	92	141	17	15	30	48	28	17	20	10	34	39	23	30	18	3	53	27	9	32	10	17	130	59	0	119	64	2	10	183	21	17	21	160	31	60	38	42	10	26	44	20	51	58	27	2235	121	12
C11orf71	276	319	654	194	178	424	178	605	280	636	177	107	262	277	354	333	92	231	337	232	148	151	180	336	169	441	453	389	483	284	289	226	202	158	192	418	234	193	276	218	211	322	149	84	147	290	683	323	197
C11orf73	3009	1516	2078	902	803	1303	839	869	787	2791	961	944	1331	1310	1055	1260	1148	596	1381	1410	1259	703	874	1894	1131	1122	2343	1366	1239	762	968	1308	603	1294	1634	1428	944	1402	1129	503	971	1476	653	3528	1268	740	4698	1561	769
C11orf74	522	289	414	231	356	291	243	171	113	511	152	118	326	332	144	158	99	95	322	106	160	395	199	304	230	296	486	593	259	120	215	334	78	269	249	393	166	239	198	185	176	257	181	351	45	191	969	275	1183
C11orf75	905	122	387	664	142	457	409	326	155	636	538	161	371	393	389	347	470	275	339	402	290	397	336	676	189	233	613	817	130	404	479	271	206	221	584	670	484	276	375	277	645	565	965	2257	401	443	349	178	438
C11orf80	1066	884	806	381	1191	953	481	344	1075	2092	903	640	1096	946	593	314	804	1054	1763	411	668	725	2335	945	1314	694	842	260	279	580	2089	611	943	622	565	756	2673	349	1697	1087	451	395	237	669	757	821	3411	996	578
C11orf82	1645	907	105	410	379	502	209	287	927	381	324	757	304	630	362	370	1180	533	736	411	965	380	437	605	582	1150	353	392	793	389	645	699	531	1583	339	709	736	557	841	1491	175	296	360	1600	1134	1166	730	982	671
C11orf83	1886	887	1730	913	1693	3770	534	516	1324	6732	789	315	716	860	684	608	645	797	1548	946	745	871	588	775	1013	886	1262	986	604	314	625	1185	389	1446	731	1615	721	1155	968	761	394	673	1080	1222	821	981	6539	910	557
C11orf84	951	1409	576	1061	2243	1636	1294	725	1250	224	1294	1209	1357	1233	732	853	1740	1185	1286	927	2539	1746	5430	1329	2248	1659	1307	2211	1088	883	1246	1102	2715	1781	855	1081	973	1267	1992	2453	759	1675	780	2236	1274	1042	620	1778	494
C11orf87	0	1	22	26	6	0	48	2	6	64	0	0	50	20	23	0	18	1	2	0	2	0	0	0	571	0	23	100	5	22	32	3	80	0	0	1	620	15	0	26	15	26	0	3	0	0	0	3	0
C11orf92	451	20	1520	7	28	40	21	43	8	116	622	15072	33	64	23	22	1989	549	412	141	14	84	20	40	8	6	43	64	105	56	59	5	132	13	322	20	33	12	3	336	9	48	184	3	7602	238	156	7	87
C11orf93	156	6	255	10	24	17	18	17	6	0	134	176	94	73	7	18	487	35	424	51	13	90	12	55	25	5	32	13	262	31	91	10	54	1	88	11	45	15	0	175	17	40	101	2	228	96	18	11	58
C11orf9	239	253	86	83	79	141	19	71	245	51	698	246	105	104	47	18	477	23	122	11	56	738	93	21	144	1394	126	280	85	52	40	66	170	738	186	868	34	14	855	1333	18	43	24	829	60	492	66	32	81
C12orf10	2123	849	1972	1134	1241	1216	1061	853	1499	2035	898	1242	1319	989	956	925	1690	1300	985	958	1187	988	1617	1427	1389	1156	1442	1447	1574	858	797	1008	1586	1253	1069	1266	708	1273	1421	2008	914	968	1256	1016	1481	786	2170	967	1136
C12orf11	1876	1923	1103	1904	1920	3115	1642	2357	2052	1395	923	1072	2285	2358	1882	1453	2272	1708	1658	1764	2233	1136	3060	2132	1252	1349	1878	2109	1814	858	3700	1820	1334	2730	1443	1799	2556	2044	2702	1009	1274	2230	1449	1453	1395	2047	1872	2535	1221
C12orf23	1172	1598	3342	2329	1215	2389	4562	2755	1345	1636	841	1853	1949	1904	1604	2295	2159	1396	1480	2212	2835	1815	1661	1702	3033	1788	4512	6108	1401	2977	1695	2755	1836	2638	3346	2229	2166	2894	3433	1278	2394	5894	2432	6325	2725	954	2706	2072	1372
C12orf24	181	86	239	145	210	313	104	50	199	43	146	94	71	111	162	99	282	155	128	123	398	433	425	141	146	91	189	342	105	60	187	104	157	344	79	202	167	146	587	81	105	120	138	269	202	346	201	164	90
C12orf26	348	147	222	114	324	147	197	111	186	328	113	144	185	224	144	83	100	123	145	167	122	187	147	131	212	227	116	165	284	133	146	291	180	219	151	135	215	91	217	200	171	166	182	133	211	227	250	216	189
C12orf29	1847	754	763	820	1597	1236	765	999	1129	1286	1060	1162	1563	904	1568	621	1260	1061	1141	1537	1063	1292	1077	915	1253	1129	1363	1037	1558	562	1167	788	999	1035	1301	928	1402	811	1243	820	975	698	1085	790	985	1454	2279	1218	1386
C12orf32	3166	1500	1999	1547	1865	3608	1755	1917	2151	1695	610	2325	2153	2537	958	1106	3255	1794	2034	1175	2438	2639	2692	2414	1055	1994	1787	1529	1464	1287	4977	1932	2585	3535	1761	1360	2444	1584	2014	2187	1112	1066	2071	2298	2754	2023	1664	2195	1136
C12orf34	235	92	51	87	383	138	124	100	275	32	87	926	113	124	153	116	427	104	46	37	65	207	110	72	130	942	53	107	720	61	85	265	1020	345	628	236	172	81	494	194	89	121	1121	63	967	338	77	44	143
C12orf35	2483	1638	1794	5000	3531	1429	1956	3049	1860	1688	2155	3352	2372	2874	3227	3027	6383	5856	2959	4227	3016	1835	2455	2787	1387	3261	1529	1396	2221	2177	4806	11596	2243	3169	2611	3207	2146	2934	2626	6859	4623	2540	3354	1045	2878	3806	1836	6257	2802
C12orf41	2630	1259	1258	856	2075	2434	1578	848	1555	1639	1877	1969	1300	1439	705	1129	1803	1745	1442	1680	1788	2642	1368	1137	1183	1300	1368	1604	1559	1102	1858	1146	4033	1721	1206	991	1132	1377	1330	1409	1199	1113	2230	1329	2588	1126	881	1722	1252
C12orf43	681	577	358	443	726	553	459	348	352	621	357	423	539	666	449	462	595	659	246	495	948	459	527	578	608	449	552	502	710	198	418	691	534	829	339	433	435	680	921	607	399	499	470	379	444	579	560	570	515
C12orf44	3521	1876	1304	2105	3838	2657	2007	1771	2743	8789	1913	1640	2298	2969	2017	1826	3164	2336	2707	2816	2791	2606	2711	2590	2850	2664	2648	2947	2422	2242	2605	1855	2127	3020	2317	2917	1397	2075	3284	1611	1872	2261	1970	3545	2411	1252	3481	2582	1951
C12orf45	799	249	387	329	832	483	323	249	369	2698	81	260	433	551	304	289	780	386	963	651	784	443	628	817	640	415	567	998	436	150	358	502	174	609	478	256	456	305	765	242	199	228	548	582	430	335	1249	367	514
C12orf47	584	252	620	401	640	680	491	175	573	1913	257	304	498	501	241	174	695	607	606	442	343	932	409	428	364	453	1081	882	411	276	671	223	830	553	341	830	723	278	451	425	242	365	464	670	531	538	956	431	379
C12orf48	1893	322	149	376	408	371	263	300	994	451	406	570	294	482	282	164	2003	366	377	225	717	585	638	415	494	565	438	436	846	181	472	543	1066	668	621	320	738	391	760	709	275	222	855	142	970	1030	551	519	476
C12orf49	918	1273	844	1159	1244	850	1135	1407	1349	3374	1590	1920	1180	1689	1938	1034	1087	1374	907	857	882	1188	1448	1288	1259	2061	1061	874	2725	1214	938	1241	2361	1699	795	1955	1354	1284	2027	1441	1215	1548	1303	1291	1457	1105	1435	1616	1584
C12orf4	1571	897	893	1170	835	1186	1441	1081	1689	2515	625	778	657	2306	1429	1216	1315	877	701	1036	1062	932	696	1906	835	801	1728	1128	803	680	1642	1108	1273	1276	1527	621	1867	1215	796	636	1182	1508	978	1274	1008	1461	1614	1775	754
C12orf51	1226	1307	1677	1253	1550	1260	1655	1826	2268	697	2109	3510	1619	1740	1486	2324	2182	1719	2247	1742	1824	1857	1435	992	915	2558	883	774	2676	1599	1465	1735	2555	1681	934	782	1265	1717	2591	2325	1912	1653	2108	1583	2139	1806	602	2529	1774
C12orf52	754	612	943	666	781	739	621	660	1104	880	1790	857	900	911	592	857	1784	970	995	851	1042	1535	774	659	959	1236	798	656	1251	557	743	769	741	1380	478	748	1293	770	2060	736	655	936	716	851	956	796	745	867	1364
C12orf53	1	6	194	17	10	23	18	20	6	16	17	18	34	17	84	9	25	48	0	29	3	4	15	29	23	33	46	151	32	42	10	13	13	33	8	29	10	20	16	37	33	196	4	68	6	0	2	11	14
C12orf54	344	41	57	40	20	356	82	28	31	1498	102	44	65	121	19	7	115	26	105	41	96	64	47	45	43	62	11	16	58	12	226	27	144	16	26	84	85	39	20	29	27	69	20	99	65	53	476	29	88
C12orf56	305	34	134	62	182	143	76	101	67	43	95	178	307	56	85	0	85	63	104	58	120	109	29	36	126	207	28	141	149	76	2033	108	278	155	57	127	134	68	156	69	83	48	193	30	302	157	152	210	46
C12orf57	3885	1051	5465	1971	1508	3404	2228	2161	1477	14370	1684	2420	3584	2413	1747	1666	6678	2672	1586	2493	1109	3500	2541	1671	1139	2047	5900	6775	1598	2054	3274	1477	4480	1414	4635	1731	2676	1514	1606	1660	1835	3499	2975	4349	2498	2019	4822	999	1287
C12orf59	48	976	0	94	26	198	25	29	60	136	25	10	796	46	124	12	7	14	19	28	386	15	43	58	17	0	43	6	7	13	1206	267	5	8	40	15	13	19	182	8	70	23	70	320	261	3	0	24	55
C12orf5	1494	887	1146	1108	1173	778	1074	1445	1474	1962	597	1260	1088	1481	1749	927	1209	908	657	1314	1786	819	944	3125	976	1069	1022	1747	1843	630	1310	2059	747	2203	1657	936	1112	1028	1374	1067	1271	1328	1976	1580	1262	1650	984	1720	993
C12orf60	146	31	81	21	40	69	45	16	67	420	25	37	22	94	27	20	23	25	31	12	47	69	72	60	55	49	43	36	56	9	147	48	46	99	54	29	69	27	18	14	23	45	36	12	29	57	102	28	19
C12orf62	1480	739	817	863	1116	565	1048	580	726	4884	1013	694	819	1361	538	933	1620	853	1659	969	726	1535	1066	999	513	897	1411	1225	1591	681	1261	592	1244	625	1075	1212	571	884	892	531	744	812	1824	977	1221	748	1065	807	806
C12orf65	1464	646	756	475	796	1078	393	376	470	527	703	1155	734	936	328	528	758	846	766	550	1098	1140	988	758	600	740	1074	692	685	500	614	680	759	846	786	957	1037	728	959	537	444	507	1716	467	1841	937	1189	773	443
C12orf66	330	420	338	245	196	280	161	296	365	178	336	233	524	399	241	275	401	349	244	171	564	224	432	235	203	275	216	176	553	144	2710	272	471	552	104	540	351	313	506	412	224	238	158	152	152	464	229	391	448
C12orf68	38	4	38	47	34	46	41	25	27	67	138	28	41	30	89	44	69	13	158	25	7	23	18	34	59	6	62	107	16	40	60	18	94	66	22	66	48	13	21	75	54	161	7	87	60	19	18	62	28
C12orf70	133	43	14	18	129	58	15	1	60	384	15	8	32	19	34	6	10	23	75	30	93	199	118	18	9	17	38	342	3	15	163	13	10	19	25	24	112	4	25	6	19	15	26	23	46	22	44	70	10
C12orf72	146	78	95	62	65	97	64	43	63	68	74	37	140	128	35	83	47	29	51	25	47	51	76	72	48	96	34	81	75	56	199	106	75	34	31	47	57	52	25	46	77	52	91	25	73	94	141	86	60
C12orf73	372	123	270	105	273	334	155	51	302	1224	150	161	203	286	98	116	381	142	205	199	192	499	342	198	296	306	426	288	302	93	229	113	266	231	214	146	238	133	251	172	90	196	258	207	303	200	635	186	169
C12orf75	3600	2050	738	3239	1111	1308	2422	916	3776	519	162	375	1001	2044	2241	593	4947	681	524	1144	1975	1015	3221	2345	2282	5882	1807	905	1381	3655	1063	1795	2424	665	1480	4316	4843	4725	3247	1094	2840	2945	1360	2217	1029	1527	3394	1155	2016
C12orf76	265	209	172	140	188	153	217	76	156	601	104	147	136	273	92	83	253	132	213	214	144	565	268	186	148	175	349	246	158	149	215	96	284	187	178	585	260	178	212	189	126	163	232	239	234	244	213	247	112
C13orf15	381	299	1134	457	491	566	967	328	223	978	405	274	578	465	2564	538	3010	582	603	493	446	648	355	497	777	197	389	1852	435	1759	641	475	457	253	448	635	733	555	337	874	672	814	2202	831	274	921	254	410	802
C13orf18	123	80	39	163	87	43	171	161	164	201	121	1033	101	159	1020	391	44	828	244	373	203	201	170	280	120	36	225	217	124	236	20	216	130	144	322	80	171	304	82	75	339	265	255	232	411	133	119	325	276
C13orf1	517	775	1113	883	512	1558	627	590	660	2786	565	512	1184	1448	751	600	682	594	691	990	928	719	1611	952	967	697	1543	732	552	607	849	547	217	648	754	557	1681	367	490	557	593	631	373	941	627	579	1498	1498	910
C13orf23	2385	2048	1477	2351	1071	1614	1702	2035	1592	2074	2339	3834	2809	2476	1692	1587	2526	3189	1909	1868	2912	2695	2493	2326	1719	1835	1761	1152	2094	1798	1791	2735	1921	2040	1353	1696	2351	1402	2714	4816	2465	1590	1686	2134	3871	1621	1454	5021	3809
C13orf27	1852	405	343	342	402	738	174	173	399	1008	688	359	421	429	357	218	276	313	554	309	619	588	885	476	849	109	307	459	218	285	568	428	142	816	797	454	671	211	869	255	235	325	599	428	495	1192	1411	845	566
C13orf31	590	363	623	997	482	346	668	585	364	181	725	937	894	676	735	656	250	415	505	1220	589	474	762	690	532	569	558	330	246	580	414	507	346	142	476	886	880	706	74	814	980	895	827	579	954	464	360	1191	1002
C13orf33	58	275	228	300	478	97	192	343	297	168	138	111	195	145	1329	4685	448	408	238	516	212	99	276	351	183	41	504	1749	210	2006	244	166	104	234	140	625	169	505	1550	315	550	933	50	3146	767	193	154	1311	202
C13orf34	721	4229	265	525	446	657	298	233	1039	533	278	456	526	813	304	290	576	522	473	278	1053	1122	1116	883	815	329	791	284	460	157	647	679	433	1422	290	709	901	376	402	642	323	218	364	480	711	874	758	1167	921
C13orf37	1278	15912	952	758	723	1490	756	868	2420	2766	1541	785	1155	1699	651	649	1591	782	1128	666	1523	2003	2051	1269	1639	805	1718	884	644	1070	1974	1044	765	1839	1093	1040	2254	453	830	909	685	761	924	1155	1110	1906	1917	2102	1977
C14orf101	1304	745	2040	784	585	848	1191	818	661	923	635	822	1281	930	592	554	2235	907	549	617	580	1001	475	746	492	664	1294	1281	1878	586	1022	918	1870	1209	677	995	1419	1096	729	2460	936	1588	499	1322	1226	829	1573	1038	750
C14orf102	778	857	602	457	849	614	903	505	694	885	415	410	855	862	484	616	567	638	485	484	607	479	502	754	669	803	506	932	787	506	816	736	493	782	305	458	549	737	647	1141	664	725	424	614	470	599	690	603	660
C14orf104	586	704	468	434	671	519	690	475	936	572	779	629	269	597	385	337	738	657	474	690	692	766	406	502	800	883	258	880	644	443	773	965	269	1177	302	691	661	519	845	1207	340	592	270	625	567	970	196	737	498
C14orf106	1877	1197	726	1181	1537	776	1588	1003	2402	592	961	2243	529	1093	777	955	2251	1392	1348	1048	1966	2088	1373	1036	1132	1203	626	1355	957	1283	1552	2101	1170	2246	923	1314	640	1063	1687	2209	1318	1052	776	1221	2031	1765	415	1319	1943
C14orf109	618	517	402	396	956	510	593	480	1080	1169	217	151	475	471	712	269	772	516	668	625	802	842	470	689	861	1105	549	961	834	645	878	490	274	638	358	547	565	509	539	834	365	541	590	839	240	737	610	783	460
C14orf118	267	721	289	538	986	926	601	536	877	447	279	291	574	571	869	711	460	819	622	472	736	210	459	426	603	584	382	596	661	577	652	918	310	801	140	559	279	609	927	807	420	642	270	593	441	598	205	1564	411
C14orf119	4155	4109	3082	3763	3657	3493	3906	2044	1580	3432	1114	2220	2084	3456	2575	2397	2718	2612	1565	3716	2981	3364	2620	2664	4137	1722	3646	4055	5712	2359	4367	3418	1776	4144	5011	2905	2022	2821	2302	4311	2742	3364	4046	3574	2555	3122	4859	3186	1836
C14orf126	600	1105	883	575	1431	1573	1206	822	1965	1052	278	485	465	1336	935	665	1285	1021	634	887	898	616	650	1188	2212	1116	494	1186	2333	1083	2085	1019	425	1385	1011	928	1084	793	985	2204	735	862	241	537	725	997	1236	1060	417
C14orf128	220	240	450	146	301	347	184	229	383	442	67	188	160	360	724	42	86	145	208	163	106	95	163	150	470	118	308	397	404	116	468	93	60	595	179	210	129	109	140	161	158	261	59	98	151	421	371	288	59
C14orf129	1685	1790	2486	1569	2451	2056	1244	1946	2862	2204	746	734	2097	1604	2077	1062	1290	1180	2004	2111	1334	1550	1419	1395	2804	2153	1714	1581	1876	1468	2152	2494	602	1709	1675	2328	1801	1092	2078	1613	2326	1452	656	1513	788	1783	2014	1921	2414
C14orf132	442	182	650	407	156	943	1190	1198	1413	963	1222	887	404	512	489	1165	310	225	110	313	132	192	420	312	476	503	554	2577	1014	1016	247	275	1209	398	485	202	213	539	836	461	485	1309	928	634	747	902	430	204	194
C14orf135	801	1717	1477	1209	1428	1359	2121	1190	1686	850	1552	720	1670	1394	1015	1804	1149	1682	1030	973	1768	1117	991	1291	1692	1402	1010	1908	1093	1741	1341	1561	952	1883	704	1387	1505	1613	1642	2425	1065	1884	811	2631	1465	1156	696	1594	1425
C14orf138	704	291	318	181	1134	495	634	215	858	613	328	233	203	520	188	130	410	387	469	590	278	783	314	297	626	360	316	697	353	334	762	297	227	613	251	166	489	242	317	595	203	344	253	439	492	612	675	365	280
C14orf139	171	70	190	72	167	49	187	161	356	0	132	172	68	107	212	201	37	393	47	104	154	346	67	153	209	102	103	482	109	128	452	180	80	175	388	62	120	131	79	112	160	114	304	96	119	51	231	137	155
C14orf142	611	367	611	534	710	568	520	325	794	900	194	124	522	549	274	280	357	442	408	405	376	836	519	712	500	680	615	711	464	365	477	571	212	552	438	489	600	445	316	410	348	386	329	393	285	648	664	422	510
C14orf143	450	222	120	195	317	285	196	90	395	786	66	75	231	220	71	79	149	123	179	108	224	231	216	242	315	148	77	167	223	147	332	175	26	436	120	228	200	161	183	260	99	88	130	208	90	277	534	153	139
C14orf145	357	378	86	249	374	378	260	163	622	174	76	368	260	266	220	484	335	592	281	251	612	684	444	179	526	383	235	337	244	181	380	506	177	629	276	213	342	235	650	367	293	237	234	403	575	395	236	417	571
C14orf147	5084	3399	4876	2693	18432	7076	4944	3018	6211	7557	1181	1305	2661	3833	3583	2217	7000	3572	3679	2947	3642	20277	3029	2471	8289	7290	3626	4653	3869	2562	6464	4381	1169	2688	2312	2564	2577	2063	3766	6614	2562	3538	1650	5087	2163	3512	4056	3743	4141
C14orf149	204	92	237	253	285	364	500	110	359	36	315	63	233	244	133	205	335	238	204	254	408	151	128	139	641	178	193	703	55	227	343	511	121	204	75	223	320	179	190	372	117	339	72	445	131	237	138	314	159
C14orf153	2546	1271	1587	1084	1936	2192	1505	904	1970	5947	983	527	1799	1294	1129	898	1290	1113	1180	1053	1002	1674	1134	1041	2078	811	1450	1841	993	1175	2087	1053	556	1507	625	1126	1645	982	1411	1321	631	1306	493	1947	729	1218	3863	1259	1014
C14orf156	4617	1339	2775	1581	4685	3127	1773	809	2798	11248	331	387	2290	1769	1617	1349	2137	1256	2086	2319	1834	2191	1881	2110	2580	1546	3066	3129	2130	755	2146	1604	384	2324	2080	1207	2686	1475	1632	1281	969	855	621	2053	1003	1709	8234	1692	1778
C14orf159	2049	1276	3547	1142	1091	1730	1836	1028	1124	809	2013	1045	1387	692	831	4046	2138	1190	1337	1329	1761	1275	945	1150	1139	1361	3583	2218	934	1103	832	1584	1109	1026	893	2125	815	1336	1453	1366	1350	1176	1613	891	1483	1672	550	505	627
C14orf166	9441	5986	6969	5511	7076	7218	5798	3862	8063	11420	3725	3462	3763	5368	3701	3966	5669	6346	6648	5841	4138	7303	4422	6208	7055	4903	5324	9803	4436	4193	6916	5316	3119	6026	5998	4243	6810	4390	5571	5080	3791	5534	3172	7208	5102	7129	7707	4429	4069
C14orf167	621	710	1292	514	517	1443	875	812	416	122	635	1690	229	889	443	520	406	445	319	436	543	1157	475	505	741	539	439	500	2146	527	893	794	701	1709	671	1812	413	615	903	1789	635	1253	251	1327	1259	1220	466	964	210
C14orf174	15	86	23	17	50	63	110	15	69	168	6	21	54	58	26	19	30	34	7	4	23	9	25	71	46	74	38	39	56	12	53	60	23	56	17	9	13	46	57	128	15	35	11	31	15	34	7	46	25
C14orf176	28	69	263	13	24	21	18	16	27	67	14	20	25	45	18	4	36	26	34	31	50	22	18	13	31	85	10	13	167	12	20	52	21	43	28	22	14	8	65	23	17	24	19	30	33	38	56	57	94
C14orf179	1001	457	557	477	953	1124	696	227	671	2257	154	301	808	698	484	371	450	428	968	521	403	784	735	801	572	539	1041	1279	477	415	854	489	238	607	703	467	678	582	522	452	339	473	379	541	956	663	2025	525	306
C14orf19	55	43	70	41	81	38	29	30	25	178	16	34	56	47	60	21	15	36	38	29	46	52	54	65	82	13	16	30	39	13	39	53	16	36	21	43	27	35	53	27	27	32	20	25	53	33	50	50	25
C14orf1	3214	2348	1928	2722	4711	3847	2960	1662	3154	3054	927	622	4979	3361	1900	1113	2297	2909	2639	1835	1628	3154	1837	2000	3289	2878	2070	3492	2704	2067	2973	3003	1139	2981	1533	2734	3291	1944	2744	2502	1775	1390	708	2388	1543	3088	3176	2441	1573
C14orf21	254	1369	224	513	805	439	556	857	396	616	458	643	184	696	1124	953	787	507	323	502	975	206	561	704	988	954	130	277	1111	384	643	1274	222	1317	337	572	241	892	1526	1401	566	639	195	616	562	727	273	1074	504
C14orf28	239	110	258	111	100	159	167	134	90	237	108	153	107	209	141	108	74	130	127	145	109	142	108	180	246	137	169	551	90	105	161	199	83	124	73	245	89	147	113	175	106	243	83	369	216	127	386	243	122
C14orf2	4913	1869	3421	2835	4847	5437	2354	1563	3631	13938	912	702	3737	3091	1974	1478	3281	2216	3569	2490	2205	4326	2472	2333	3615	2673	3304	5309	2341	1484	3575	2422	1181	2801	3110	2061	3318	1732	3066	1902	1570	1463	1791	3267	1218	2641	8822	1714	2119
C14orf33	124	178	45	136	370	216	279	83	218	494	57	51	438	296	163	106	132	307	121	109	173	84	276	105	313	209	78	198	90	74	312	157	47	578	21	187	253	159	197	268	45	87	41	134	94	146	227	196	78
C14orf34	117	192	121	135	242	233	8	11	172	452	39	4	89	8	1220	11	72	75	12	56	38	259	67	25	48	33	14	11	615	11	115	56	0	9	2	48	93	26	1	89	7	14	29	13	13	42	90	19	30
C14orf37	20	103	479	355	66	155	543	431	37	320	237	57	674	83	393	124	460	60	261	126	83	22	29	141	167	110	196	524	127	223	128	284	246	46	79	136	82	250	65	176	396	868	43	232	40	76	21	55	150
C14orf43	974	3934	1345	2292	2843	1884	4592	3677	4692	652	1260	1779	2849	2515	2782	2820	2200	3783	3450	1558	4968	1737	2641	1723	1958	1571	903	1760	2067	2107	2554	3511	1931	3302	534	1933	1924	2996	2770	4683	2904	3388	1006	1374	1321	2061	533	2572	3065
C14orf45	166	143	194	113	258	307	283	184	113	253	136	96	265	264	184	74	51	280	160	152	104	111	89	128	234	160	203	200	46	432	292	106	201	113	156	164	167	198	155	83	138	431	138	124	135	249	116	196	115
C14orf49	18	263	27	78	81	106	57	94	245	66	41	97	34	18	254	184	33	200	73	35	153	53	140	45	74	24	11	29	70	36	245	153	26	257	44	41	33	101	47	90	93	114	67	109	77	27	27	93	78
C14orf4	2934	2668	2140	2302	1634	1674	2969	2899	2801	508	1965	3747	4062	2671	2798	3456	4275	2414	4484	2693	3114	3187	2786	2322	1655	4734	1733	2674	4588	2908	3867	3428	2924	3628	1676	1210	2215	2568	1790	8728	3618	3881	3876	4841	4839	2449	524	5553	3749
C14orf73	526	26	0	90	48	1	0	16	224	60	66	275	116	45	3	249	41	146	1766	82	204	351	252	130	2	175	30	19	10	12	111	231	14	24	402	51	93	16	70	33	53	0	187	10	0	40	108	16	676
C14orf79	311	447	498	186	573	548	689	177	637	2380	170	147	297	458	223	192	203	536	291	330	208	805	256	367	386	568	310	503	222	467	766	229	119	716	222	443	348	402	695	468	124	281	226	314	218	514	500	435	165
C14orf80	2562	1200	260	865	1389	910	701	383	2359	2583	274	714	1052	845	490	619	991	1223	1043	572	1295	1320	1039	1062	1339	1046	537	1030	739	928	1072	1097	261	2190	1088	554	1026	1074	1660	1103	549	424	671	1039	1046	1454	1740	868	867
C14orf93	467	422	709	244	325	216	445	287	331	775	296	568	292	360	239	254	202	268	261	240	342	447	344	364	543	321	303	522	291	169	481	351	304	518	383	513	302	431	434	395	214	369	425	274	330	359	562	381	266
C15orf17	1164	1136	1928	841	1426	1506	1161	1478	1219	3512	2543	1082	2026	1572	1350	896	2471	1140	1065	2250	859	2220	1164	729	962	1991	2254	1419	1223	1540	1081	859	1951	735	1334	2121	1666	722	1085	1294	994	1634	1847	1146	1224	682	2143	1875	994
C15orf21	205	133	48	39	253	127	79	38	115	590	7	32	51	205	50	26	28	47	159	53	118	313	107	51	115	69	79	93	21	30	213	113	41	123	297	89	173	41	65	19	57	41	168	106	45	89	198	106	63
C15orf23	2431	1957	641	2011	2330	1567	601	707	1803	903	726	780	1396	895	1281	1139	2035	1503	733	709	956	2356	1951	1656	1564	1107	1867	1149	1241	625	1423	1343	1739	1951	1091	1847	1580	977	1497	1040	615	770	1189	913	1592	1229	1157	1084	1162
C15orf24	4579	3171	4477	3646	2952	4012	2031	1851	3078	5292	4541	1598	4709	3622	2260	2195	3184	4120	2003	2992	1852	3148	2838	2600	3705	2873	4463	4243	2092	2228	2599	1710	3460	1772	2726	2651	2785	2029	1665	2431	2534	2320	2153	2546	2246	2806	3682	1962	3373
C15orf29	1539	855	857	967	1369	1462	1077	852	1393	1696	2391	408	1819	1403	1229	531	1669	2114	1002	1522	604	1276	937	833	1214	1415	1136	1045	812	1182	1118	2249	1400	873	929	1202	1374	427	851	958	784	965	636	1040	979	1246	2099	1352	1286
C15orf38	422	570	306	639	503	372	360	958	491	1008	676	620	930	607	511	528	414	349	313	269	872	219	499	630	405	247	297	451	467	391	615	1093	794	296	145	578	280	426	836	1282	771	958	315	358	554	341	614	1222	1273
C15orf39	2823	3535	1883	4062	2932	1760	1624	4564	2708	2480	3801	5897	3379	1937	4187	3603	6218	2856	3270	3956	3488	2378	2991	2226	2892	2979	2019	1626	5721	3229	2297	3644	3990	2424	2502	3015	3389	2651	2707	4022	3123	3382	3413	2964	2282	2235	1321	3239	6539
C15orf40	803	530	584	451	533	517	507	372	373	1671	452	349	897	693	423	309	852	384	379	587	337	935	645	547	341	436	760	1068	427	420	513	454	651	499	444	568	422	406	382	482	357	376	380	305	679	328	1766	521	655
C15orf41	624	731	381	548	636	628	361	334	754	397	432	705	994	365	553	374	371	671	401	453	301	690	305	320	895	839	355	727	452	317	423	222	611	910	379	987	863	219	318	311	410	382	861	225	483	1007	555	650	303
C15orf42	1170	750	125	516	1138	724	233	430	1138	393	586	623	578	657	300	160	2422	476	1783	245	958	1277	912	387	771	598	316	432	570	266	787	1156	1021	1127	607	443	679	624	948	1036	256	192	741	330	1016	488	691	1049	2022
C15orf44	2787	2390	2120	2805	2302	2447	1797	1789	2823	2721	1920	2173	4108	3006	1739	1657	4248	2744	1811	2199	1658	3046	2809	2619	3082	2797	2458	2681	2401	2242	1573	2126	2902	2830	2078	2942	2911	1890	2636	2641	2020	2151	2204	1796	2106	1726	2181	3248	3004
C15orf48	5666	437	88	571	888	253	332	2801	662	1302	500	725	978	142	3804	381	1036	683	4868	1151	627	1010	2099	1248	914	1476	2700	327	517	321	534	303	169	359	5405	466	1536	250	479	354	2416	590	3174	314	4537	568	3805	2112	2575
C15orf52	136	2061	981	619	1747	762	310	528	739	623	1347	1101	389	935	927	1486	70	419	243	243	234	377	493	387	238	1117	1476	111	168	321	585	216	402	504	107	249	181	1076	385	408	432	1313	259	1665	717	113	333	1364	351
C15orf57	843	555	642	869	665	583	581	545	447	969	751	571	935	617	621	946	877	899	546	762	424	628	1086	893	640	505	756	893	798	743	432	724	627	372	554	777	559	485	478	455	618	515	780	404	721	364	910	854	510
C15orf58	114	108	76	39	69	29	26	59	42	14	67	108	84	100	34	32	88	34	25	36	43	65	124	61	78	161	20	13	74	56	91	71	97	78	28	71	75	35	178	96	67	61	56	24	72	85	99	64	231
C15orf59	10	20	52	63	26	131	74	138	29	255	90	17	32	31	36	53	193	31	43	164	23	93	11	30	31	130	83	111	62	91	255	20	376	38	61	94	133	41	49	179	51	129	25	26	14	15	45	16	29
C15orf61	398	256	423	190	305	325	191	157	340	730	233	181	360	259	138	142	655	158	145	211	174	412	172	156	365	337	337	384	276	141	146	165	290	167	391	279	307	130	152	208	115	162	273	235	193	166	651	244	238
C15orf62	105	344	349	78	588	75	33	290	253	179	159	254	505	75	135	11	104	417	357	147	50	212	308	215	53	427	43	25	317	168	109	102	61	127	239	291	123	59	26	110	211	42	73	25	203	196	517	264	117
C15orf63	4581	1960	1886	1933	2569	2502	1094	1098	1894	10275	1622	880	2937	3059	915	1838	2678	2014	2491	2525	1073	2546	3344	2416	2232	2354	3305	3575	2032	1378	1724	1224	1825	1369	2830	2042	2516	1247	2083	1486	1203	1092	1728	1068	1418	1812	4681	1448	1535
C16orf13	939	2071	2012	1016	1609	3841	1541	920	1015	3413	962	812	1651	1487	920	1101	1277	1165	1987	887	1397	1930	2368	1596	1327	986	1628	1087	1289	831	2007	771	741	1844	1453	2158	1957	731	1990	1043	1052	1231	1099	1286	1050	1825	4030	1042	1336
C16orf42	1974	3582	2737	2711	3578	3177	2300	2291	3134	4794	2112	1654	2858	2965	2001	2245	1907	2430	2817	2537	3319	3048	3222	4330	2828	1655	2330	2290	2776	2149	3134	2220	1387	3549	2652	2430	3370	2101	3001	1877	2101	2643	2553	2198	1890	2905	5136	4068	2438
C16orf45	58	241	1550	386	210	318	338	708	136	192	392	115	287	145	768	672	255	241	207	231	181	80	126	214	196	85	675	537	155	602	199	208	221	207	195	240	173	321	175	228	356	1220	137	530	167	63	98	177	187
C16orf46	32	83	59	65	66	83	67	39	36	108	32	73	55	89	67	27	25	26	72	29	24	59	81	55	41	153	54	48	33	42	80	52	31	75	59	72	76	50	133	20	29	53	46	113	54	82	37	56	24
C16orf48	521	411	682	198	347	509	310	243	323	1295	315	625	480	417	326	279	255	516	430	317	335	370	697	514	333	476	466	645	154	371	609	151	176	575	573	704	598	525	557	214	300	486	114	735	548	1245	1042	399	255
C16orf52	324	729	845	575	1007	1160	583	490	492	600	425	437	450	596	791	470	688	731	348	619	788	727	698	410	530	449	669	814	627	563	771	366	366	716	413	414	711	474	434	668	369	592	511	651	456	489	684	1155	448
C16orf53	1590	2607	3037	1199	1149	2097	1036	1222	1690	1896	1913	1635	1681	1464	991	1149	1432	1634	1092	1417	1528	2164	1330	2218	1668	1471	1415	869	2391	1419	1164	1645	887	2397	1799	1575	1792	1377	1764	3695	1193	1712	1982	2013	2012	1662	3446	2343	1379
C16orf54	149	383	757	696	94	117	55	104	145	23	40	147	54	87	320	322	43	1192	97	151	237	144	296	290	237	57	346	95	174	929	168	409	47	113	118	122	110	156	413	59	624	57	311	60	198	82	84	64	250
C16orf55	335	211	208	434	306	413	190	165	354	444	62	169	236	462	120	113	80	269	223	225	390	181	457	436	303	196	249	353	119	246	285	187	143	658	195	210	317	436	577	139	101	429	146	366	163	358	519	433	106
C16orf57	1838	2739	2555	7812	4897	5577	3619	2166	4534	2450	1950	1636	6080	5900	4237	3103	1777	3089	3117	3559	4721	1724	4449	5167	5735	3801	4744	2579	3934	4872	3344	4299	1707	4828	1564	2424	5274	4861	2076	1348	4607	5786	1839	4489	1627	4105	3849	5465	4199
C16orf58	1966	6186	6386	3958	2598	6068	3466	3588	2679	1362	3266	3108	5715	3791	2635	2570	4299	2656	2762	2106	3305	2396	2812	3451	2781	3139	3799	3964	2741	3296	4283	2972	3380	3749	2376	5812	2702	3164	3248	5387	3304	4808	3336	5251	2978	2359	2617	2881	3632
C16orf59	681	443	111	234	578	597	227	129	799	376	179	482	326	465	86	138	953	402	445	171	642	1087	297	533	589	467	231	368	351	236	701	446	522	953	932	213	865	253	616	731	120	174	906	278	1197	779	742	664	290
C16orf5	1482	1674	3538	1763	545	1692	1034	1706	1117	358	912	1905	1067	976	670	1697	502	1129	1890	1619	835	2683	2266	2348	800	3051	949	2385	1483	1104	1140	1347	516	1938	3298	1679	1237	605	1884	741	1106	1323	2565	630	1962	3475	1771	825	762
C16orf61	1363	682	1476	1774	1391	1954	701	485	1071	2682	493	613	982	1294	787	463	1062	892	1915	1220	919	953	1681	1490	1148	1186	1924	1718	734	620	1491	830	453	979	994	961	1667	885	942	494	721	837	812	1737	902	1681	2466	994	764
C16orf62	509	4099	4857	1688	1142	3208	3041	2609	2300	979	1166	1080	3281	807	2169	2422	1749	2437	1459	3043	3054	1446	836	1600	2357	190	1832	864	3989	1794	1314	2805	1394	943	837	2050	2112	1148	3674	3774	3318	3297	1417	2979	1119	2065	3357	2938	1615
C16orf63	1729	2561	1791	2039	2664	2255	2058	1590	2157	4084	1620	1981	2252	2664	1645	1852	2967	3037	1943	2291	1795	4383	3463	2907	2565	2975	1918	2007	2906	1800	1744	1453	1307	3419	2683	2323	4849	1503	2261	2452	1507	1355	2862	2177	2758	2511	3905	2211	1787
C16orf68	263	424	252	197	467	521	370	243	241	1386	287	256	265	448	348	418	356	301	249	203	453	383	400	406	304	314	274	575	505	194	724	190	205	450	228	224	316	297	328	501	163	547	280	743	333	444	834	393	257
C16orf70	784	963	1376	1871	1599	1773	1030	910	1288	1426	845	1190	1607	1878	921	918	727	1098	1065	1344	1484	1124	1586	1414	1393	2096	993	990	1393	939	1298	1441	336	1966	497	1272	1351	1190	1471	685	1215	1293	966	1008	824	2127	1566	1179	930
C16orf72	1374	6004	2089	3847	6439	5368	4645	4501	3062	10622	2755	2257	3720	3853	5387	3762	2338	3962	3286	3482	3484	3298	3583	4983	6329	3881	2766	3761	5222	3956	3774	5199	1206	7055	4063	3972	3652	2533	6077	3167	3192	4273	2443	7707	2605	3585	4617	6671	3923
C16orf73	1	1	0	70	0	0	0	35	0	0	0	0	0	0	2	0	0	0	3	0	3	633	1	0	0	0	1	0	20	0	0	0	0	1	139	7	0	0	1	12	0	0	0	0	0	513	2	0	2
C16orf74	514	895	673	1005	1325	2844	366	164	584	1448	55	329	795	1122	778	306	634	999	472	733	1952	758	1497	444	586	1104	977	106	187	488	1314	756	159	1254	178	1910	1609	1179	1011	517	197	648	76	316	242	932	2857	1001	438
C16orf75	1652	789	321	841	1338	1365	362	320	896	841	371	2136	740	467	338	279	1195	810	1925	377	1452	3200	1895	1029	551	1320	673	773	924	337	792	453	799	1183	1576	1359	346	391	598	1417	446	501	1925	2075	2089	4365	1378	812	389
C16orf79	102	29	59	6	153	91	15	6	62	51	16	34	50	64	0	3	98	33	86	33	61	123	17	9	20	66	44	35	14	38	64	13	40	22	52	7	23	7	16	61	8	11	75	21	56	62	112	77	14
C16orf7	1258	590	2225	1171	1310	1414	624	729	799	1417	422	611	1071	1274	620	531	427	672	1963	1181	750	857	1127	714	665	1251	967	678	363	834	886	862	450	457	663	550	659	543	469	412	989	783	496	739	453	914	2723	944	1637
C16orf80	1163	1048	1664	2260	1452	2132	1357	806	1705	1543	819	1323	1706	1882	950	881	1209	1541	2113	1102	1509	1005	1594	2057	1248	1322	1406	1271	1686	1066	2065	975	1126	1302	1125	996	1945	1221	1370	932	999	1305	762	2198	834	2318	1438	1322	775
C16orf86	73	47	36	54	42	31	48	32	24	24	57	26	35	40	64	71	14	59	27	50	49	54	103	36	23	97	35	136	21	56	43	41	42	54	59	60	53	46	80	19	37	86	36	52	51	202	81	77	72
C16orf87	167	443	169	591	521	574	437	197	309	458	196	143	372	371	345	210	567	367	558	381	603	142	325	381	513	283	425	574	254	208	407	484	102	487	198	320	411	202	472	213	227	326	142	790	107	313	247	349	212
C16orf88	753	1832	1899	1098	926	1199	1271	742	868	1722	658	766	1086	1654	480	562	778	879	702	725	1145	907	692	1410	821	1124	1007	838	1503	583	1322	944	612	1891	990	628	1230	855	1294	1774	747	1255	929	1317	1118	802	1795	1908	1025
C16orf91	355	1094	324	528	931	763	525	319	713	760	214	266	414	943	503	344	319	760	596	587	880	628	493	811	528	378	353	672	501	302	726	436	248	861	356	811	691	341	808	442	294	442	392	344	507	834	661	809	555
C16orf93	107	66	68	37	50	123	58	20	128	32	75	72	34	70	28	37	35	42	83	47	50	102	117	92	40	75	62	44	14	53	60	34	25	67	152	14	74	48	42	51	26	34	94	40	97	120	109	153	39
C17orf101	1175	1331	705	675	986	521	950	742	575	1175	274	551	847	1023	617	850	589	656	493	615	966	780	915	928	975	1172	1013	1065	630	534	635	882	794	704	557	1260	680	841	1231	412	855	616	589	703	697	612	929	650	548
C17orf103	242	1513	595	764	521	693	484	1336	802	494	2264	634	630	346	564	3540	497	387	166	335	351	174	325	671	556	167	376	403	952	373	503	617	859	324	346	782	236	904	116	406	809	985	475	651	256	501	276	821	705
C17orf104	38	29	9	17	27	17	24	17	36	0	32	149	20	33	12	10	15	15	11	16	27	45	18	19	27	10	14	53	23	11	32	3	43	16	21	7	30	13	25	16	10	24	23	6	160	10	20	38	11
C17orf107	77	101	160	66	211	178	196	149	133	602	198	164	195	67	380	93	109	136	79	86	148	88	119	58	75	189	80	624	73	378	95	113	367	70	170	34	264	78	72	197	92	590	324	218	144	39	93	114	150
C17orf108	247	39	119	90	133	315	105	84	99	795	126	227	170	235	48	207	266	205	222	120	50	127	119	181	86	58	155	270	83	209	287	72	271	21	127	141	194	82	28	149	63	66	205	57	217	97	181	29	59
C17orf28	219	369	818	95	98	126	97	90	230	97	156	261	59	96	112	602	323	387	358	127	214	453	73	76	224	1565	168	123	1239	1228	536	198	109	733	524	907	260	66	607	724	221	179	103	1252	818	121	110	236	261
C17orf37	2202	1291	2810	1378	1754	1819	1061	1131	1273	35885	1944	1061	1975	1369	1442	471	2778	1190	2414	1282	785	1917	2020	1907	1146	1800	1467	878	1835	1049	1583	909	2103	883	1474	1507	1613	1014	658	893	1328	1028	1139	761	1123	2403	2452	1460	879
C17orf39	691	1769	1005	693	893	1868	805	1781	1139	787	1471	949	1621	641	1268	967	1225	1026	617	996	1216	616	1303	1255	1750	638	843	964	2868	701	1266	896	1144	719	510	1444	805	1052	1053	1403	1105	1396	713	724	889	911	844	1601	770
C17orf42	876	403	332	298	922	536	557	222	423	491	313	331	302	383	423	295	495	282	332	579	620	981	491	607	524	512	621	821	476	240	517	478	595	263	536	485	473	477	318	462	290	253	401	259	475	644	839	551	213
C17orf44	144	96	210	69	38	57	77	39	85	47	209	202	116	33	38	67	51	119	44	58	69	95	99	78	74	35	145	70	159	54	96	73	120	41	58	95	51	57	51	116	106	72	130	30	284	103	72	147	116
C17orf48	515	289	308	264	177	417	450	171	171	1263	135	200	422	157	210	225	238	346	230	418	385	344	387	378	373	149	440	514	157	124	334	320	244	166	371	412	205	325	179	168	219	266	203	307	290	239	407	341	187
C17orf51	105	693	810	464	338	816	531	732	1055	459	538	336	623	431	501	680	782	290	222	299	878	97	318	479	1326	464	215	609	772	548	823	1023	1082	1055	1260	300	586	618	554	782	326	914	148	753	399	368	463	358	469
C17orf53	1092	357	72	317	809	379	110	196	708	372	196	602	174	274	157	113	1169	318	381	114	537	2447	743	259	343	398	151	394	334	261	557	401	492	459	405	350	404	207	624	406	132	104	433	298	641	711	350	278	311
C17orf56	1224	962	797	491	1781	770	1562	439	1224	1038	446	516	760	1197	536	423	1062	855	815	855	875	1576	631	713	991	1313	989	1017	631	840	769	582	1887	735	634	562	758	708	457	1105	548	382	611	809	695	1012	778	1607	598
C17orf58	681	375	316	271	211	455	225	252	320	852	761	684	310	362	235	255	222	529	548	262	346	485	588	331	378	503	213	419	218	308	481	288	216	254	275	445	374	271	306	291	171	165	735	187	332	558	446	325	231
C17orf59	791	861	488	623	494	838	725	770	701	1551	1006	982	1047	527	587	754	452	811	602	700	466	519	1091	1229	457	353	781	414	943	392	601	821	342	374	547	503	625	616	282	722	1111	647	605	635	971	706	1112	740	678
C17orf61	698	999	1262	562	632	1128	860	611	657	2056	276	383	811	237	575	361	539	711	827	408	521	549	795	1689	682	487	1411	1250	702	383	1309	797	761	536	1211	1072	951	773	1034	857	459	785	609	642	473	1174	2679	872	299
C17orf62	3129	3099	2007	2932	2291	1817	4220	2599	3270	4232	1312	2250	2974	2356	2116	3572	2264	4738	2657	3060	3434	3415	2573	2511	3889	4581	3213	3261	3154	3627	1253	2926	3419	2091	3220	2109	2469	2779	1319	3269	3095	2438	3443	3084	5021	2503	3441	3400	2747
C17orf63	777	1530	1685	1636	4405	2718	1419	1097	1543	496	1685	1691	1633	1181	1973	1179	1219	1116	965	1270	1968	1705	2118	1811	1611	1673	1030	1984	2192	1678	1580	1932	1058	929	775	1458	1048	2331	2594	1185	1905	1240	939	1429	1278	1227	701	1966	1035
C17orf65	414	258	220	197	282	329	184	104	288	52	184	226	179	335	81	101	125	135	231	203	209	550	158	221	125	270	315	273	227	141	281	135	261	139	209	98	257	133	99	217	117	88	262	196	157	300	123	182	122
C17orf67	73	29	19	18	89	67	38	19	30	23	18	26	25	19	21	19	18	38	117	51	80	57	38	42	35	61	62	90	46	32	70	56	50	40	17	44	39	29	39	41	30	27	28	95	75	48	79	70	12
C17orf68	600	968	554	555	396	940	794	734	924	1279	846	1334	801	425	492	831	780	1317	600	734	471	656	1169	825	546	676	607	540	943	570	1124	1071	1070	535	498	1178	1073	606	781	1577	650	507	986	770	1134	872	568	833	547
C17orf69	109	44	123	44	111	127	57	25	61	567	133	82	101	60	107	24	136	89	164	91	59	260	153	96	92	142	69	45	193	28	268	19	178	84	124	156	150	18	36	81	27	39	62	109	61	93	233	53	33
C17orf70	1631	2494	2151	1823	2284	2225	4530	2747	1945	1570	897	2050	2553	2892	1491	2207	1776	2909	1936	2491	2589	2408	2245	2749	2456	3827	2026	3152	1966	2458	1537	2288	1868	1271	2197	1802	1576	2465	3491	1865	2023	2695	2489	2308	2393	1976	1881	3487	1512
C17orf71	1455	1441	617	1071	2055	1210	1365	1373	1321	641	1459	1305	1266	1427	1078	1060	1246	1703	752	1194	1759	1983	1413	1608	1475	1492	869	1571	2176	1021	1396	1464	1544	881	1045	1149	1274	1586	1274	1755	1284	2060	1137	1110	1044	1144	546	1349	1030
C17orf72	25	31	48	48	44	18	42	40	27	63	16	70	20	31	43	53	19	96	38	16	50	30	15	23	27	127	27	95	95	56	12	91	23	43	100	10	32	31	36	37	28	41	37	41	84	17	29	62	51
C17orf75	1113	592	402	356	1105	903	712	221	596	620	380	328	491	483	229	361	896	371	433	357	541	858	685	1493	543	1003	818	859	715	512	873	420	1246	441	724	592	652	449	371	602	303	279	491	575	834	771	885	510	417
C17orf79	1972	919	946	1292	2305	1817	867	753	1584	1761	1024	931	1139	906	1134	730	1431	1049	1345	998	1415	2306	1505	1626	1152	924	1965	3220	1184	1108	1362	802	816	756	2500	1330	1186	1170	1529	763	840	846	1429	1156	891	1347	1759	1187	609
C17orf80	1465	1228	905	854	1383	980	1727	743	1005	1090	1201	1202	936	1322	712	888	765	1311	499	764	1193	1584	782	1083	1731	2053	1009	1761	1303	800	1001	1006	1365	1277	1462	931	1272	990	997	1392	727	882	1596	1027	1629	1096	973	1390	581
C17orf81	1562	1259	1683	1064	1226	1829	1250	782	2109	3575	1210	1110	1340	975	608	1334	1564	1240	776	1343	1535	1349	977	2310	1644	691	2339	2838	792	875	1478	840	2134	983	2487	1000	1660	1006	787	1388	752	1590	1542	1517	1310	1371	1741	1267	928
C17orf85	1368	1615	1574	1440	1246	2551	2061	1569	1488	2821	1114	1672	1763	901	1044	1460	1725	1409	1387	1624	2092	1056	1599	1730	1159	764	1822	2074	1551	1348	1609	1774	1414	606	815	1177	1246	1512	1386	1711	1484	1743	1260	1933	1389	1580	1806	2139	923
C17orf86	187	70	169	38	330	165	232	77	160	88	96	107	75	245	48	56	267	174	182	331	148	657	111	150	133	323	264	329	318	124	172	110	236	129	225	304	178	124	72	223	34	82	260	194	148	250	179	365	66
C17orf87	56	0	0	113	7	1	22	27	31	0	23	33	13	13	81	64	25	263	38	57	63	9	96	118	6	6	32	19	15	42	5	96	26	10	27	0	24	96	20	19	86	17	130	5	85	62	0	17	85
C17orf89	579	701	591	604	1096	939	886	492	847	5267	196	335	449	958	617	280	828	918	726	483	451	1286	811	923	491	1330	667	2124	587	498	930	380	875	597	1225	991	1579	544	837	493	246	451	640	824	395	1025	1701	857	208
C17orf90	1104	860	1159	622	1399	1049	1577	592	1218	942	367	639	1060	828	680	502	781	1551	827	831	824	1755	872	1283	758	1649	1186	1976	1091	776	818	597	949	645	632	761	784	782	383	805	647	559	781	1127	787	1245	1559	1254	604
C17orf91	502	874	1192	251	944	888	2074	308	969	1382	471	345	317	820	510	708	180	771	242	1012	969	279	349	1005	406	707	777	1125	784	726	616	466	304	219	346	550	636	754	278	251	340	645	346	578	215	492	1326	742	315
C17orf95	762	942	676	391	1013	576	1109	403	834	494	309	444	725	756	480	342	669	858	886	490	616	1017	829	973	791	1029	469	1347	706	600	1448	661	703	806	423	1021	727	535	803	652	462	472	713	697	647	935	632	1162	579
C17orf96	181	586	104	483	1120	878	252	926	637	859	261	238	885	707	387	241	964	649	1459	1043	572	821	721	576	473	580	417	2029	687	109	569	457	99	798	1622	689	374	156	1116	552	236	216	484	690	183	375	308	758	420
C17orf97	423	82	206	24	162	118	116	149	21	35	66	97	148	57	31	28	381	196	15	141	202	47	70	145	22	17	347	105	669	62	52	91	69	137	119	28	24	52	241	223	58	67	164	48	199	128	64	45	66
C18orf10	6507	2053	3659	2519	3392	2911	3525	2336	1387	1429	867	5286	2069	1575	3342	1450	12856	2631	3418	2952	1111	3387	4378	2927	1722	8474	3497	2682	2703	3288	2510	4189	4342	1573	6625	5867	2432	3630	3280	3307	4172	2924	6284	1861	6321	5430	3106	3520	1576
C18orf18	193	108	69	34	79	114	81	75	129	123	58	109	68	129	31	47	20	109	57	47	40	104	111	112	244	329	195	193	75	57	140	33	179	195	102	159	75	56	65	143	28	184	177	200	101	119	131	77	50
C18orf19	902	2082	706	899	1501	2293	716	2042	1326	2166	843	615	706	997	1736	1254	1320	1467	882	1307	1320	1277	1387	1213	2172	2528	1111	1120	1686	925	1185	822	811	1500	905	1805	1034	1686	2867	1643	805	2081	1624	1941	425	1859	968	1110	1110
C18orf1	651	238	530	789	248	618	3704	1451	337	771	747	1411	1063	701	862	1415	625	1201	275	1085	806	281	314	1335	673	93	754	1238	407	1698	240	400	1650	124	720	246	794	889	440	596	2246	2548	1196	246	1230	173	209	380	782
C18orf21	1252	432	523	408	698	527	493	215	463	698	217	335	543	748	322	291	1050	400	541	568	412	614	496	528	430	615	324	1054	600	342	498	606	352	424	606	404	327	731	429	798	435	403	850	244	565	825	866	600	662
C18orf22	1389	552	717	455	714	737	759	530	600	1974	399	929	395	583	530	530	538	734	939	681	451	1136	517	577	755	723	832	763	492	521	712	601	532	659	970	1187	643	787	1101	273	465	648	1469	729	1037	1002	1650	769	517
C18orf25	2379	1447	1287	1131	1248	1154	1623	3065	1279	1499	1598	2191	1088	993	2034	1593	6096	1424	2789	1941	965	1831	1480	912	3059	1343	933	782	2276	1975	1529	2100	2290	1452	1869	2399	946	3139	1613	2465	2088	1366	2423	1518	2266	2515	2485	1904	1789
C18orf26	0	22	0	0	0	0	4	1262	0	0	0	9	0	0	46	0	0	8	485	572	0	0	0	5	0	3	0	0	14	0	1	0	2	10	1146	19	0	18	0	1	126	0	0	0	0	410	1808	0	4
C18orf32	2475	1035	4774	1188	928	1471	1791	1496	809	2930	803	840	2511	1321	1169	1050	4738	985	1633	1727	545	1578	1415	1461	1456	1110	1968	1834	1469	1772	1771	1062	1796	529	2222	2141	1023	1112	736	1464	1841	1706	2117	1562	1104	1443	3049	1605	1265
C18orf45	519	679	409	304	737	371	560	588	218	1106	337	393	451	663	377	254	446	245	794	306	423	708	668	347	600	2089	670	694	749	363	688	465	395	1144	270	900	1621	550	552	664	293	615	460	482	325	1238	503	757	277
C18orf54	387	436	244	289	176	384	193	267	334	592	197	600	138	284	174	359	157	168	218	111	293	457	358	148	387	157	197	295	445	257	287	331	440	596	452	772	301	552	369	262	276	436	403	171	526	679	752	615	239
C18orf55	1700	594	1000	608	837	878	548	660	644	515	433	915	593	673	493	629	875	979	830	625	290	1566	887	556	616	671	591	822	1138	545	611	573	1170	883	1364	820	776	919	580	395	494	934	2243	647	1255	1213	1508	592	781
C18orf56	82	9	65	13	34	55	28	9	174	63	25	31	7	22	5	4	49	59	35	16	13	89	21	44	79	110	38	162	10	14	43	41	27	37	29	97	33	7	43	21	13	31	24	58	12	197	47	44	14
C18orf8	1900	1482	976	787	1186	703	730	645	715	2365	1170	929	1117	2538	922	971	1702	967	1688	1238	1032	971	1026	980	633	1412	1573	785	1813	1019	1383	864	1230	1165	1035	989	3152	878	700	2147	917	1021	1283	972	1215	2204	1188	1088	929
C19orf10	4189	2905	4339	3582	2558	3059	3157	2463	3252	5671	2619	1944	2127	5142	3236	2880	3132	3234	2865	2542	3674	3212	2442	4002	4399	1783	3774	5606	3628	3163	4273	2981	2857	4243	6489	2762	4419	3064	2886	2943	2895	4283	3148	3616	3269	3200	5477	2984	2997
C19orf12	813	745	1527	1438	923	1279	1491	1215	805	2784	1801	1036	1258	1690	1049	1972	958	1237	1123	1512	906	1296	1277	1351	1198	1035	2438	2621	1449	1480	1226	1168	1023	740	1667	978	1496	1228	1248	630	1415	1580	1005	1585	1114	638	1253	1286	1162
C19orf20	489	109	366	143	397	252	219	97	371	128	185	153	187	156	342	118	311	129	289	294	105	246	100	81	376	143	322	605	253	106	114	385	108	194	317	39	212	40	51	254	286	89	65	200	65	171	252	89	338
C19orf21	579	7478	4934	1694	526	617	1700	87	8103	132	1557	385	510	223	356	1120	862	1021	385	899	5920	323	363	363	1334	438	904	44	4069	530	1631	989	1229	5067	744	3066	214	1892	14770	2043	670	1388	113	1925	2614	2607	2317	1257	2451
C19orf22	6740	4387	4327	4913	3429	4634	4102	5134	4772	2019	4812	3487	3109	5122	5509	3723	4974	6055	7120	5882	5181	4427	3931	6752	5669	2154	3180	4412	4942	5724	3785	4036	3015	6173	5274	2684	5302	3709	4166	4380	4007	4523	3863	2739	5299	5809	4265	7173	4003
C19orf23	244	103	40	21	50	28	57	16	63	0	73	38	35	102	46	26	114	51	21	27	65	95	47	77	95	29	38	106	192	23	33	63	56	18	38	13	63	28	17	70	18	25	76	12	47	93	99	42	54
C19orf24	2983	1994	1946	1430	1091	1597	1165	1224	1629	3039	1216	1119	1564	2067	1124	1233	2780	1947	1709	2129	1799	1957	1626	2952	1741	808	1170	1990	4523	1214	1245	1450	2017	1359	2649	1111	2550	1291	1469	1249	1187	1267	1607	860	1421	1683	3558	1909	1372
C19orf25	2245	1153	771	1444	512	608	738	746	872	992	816	1166	913	1784	788	745	1482	872	517	1159	881	1352	904	1061	827	619	576	687	1735	665	845	1248	1001	1064	2549	838	969	1084	501	963	927	968	1626	727	1308	1372	1447	1273	955
C19orf26	23	133	36	63	71	127	100	64	92	0	50	40	30	98	108	59	53	58	90	86	65	31	81	54	86	115	12	79	141	111	141	99	36	269	38	48	96	43	112	59	38	108	37	89	73	42	15	192	24
C19orf28	3213	3401	4623	6965	3254	2670	3669	3788	3590	4886	4586	1782	3509	4532	8374	3601	2879	2730	3819	5669	6058	2181	3933	5829	3893	1501	4470	4280	2683	5331	2638	4358	1854	3017	3772	1706	4372	4643	3961	3016	3792	4769	5841	3521	3573	5688	5030	3940	6029
C19orf29	1991	1400	891	1103	1025	909	1568	1134	1874	608	1642	1595	950	1907	1202	1263	1629	1631	1089	1387	1593	1023	842	1857	1728	1060	828	1225	2450	1321	1046	1552	2519	2334	1859	684	1802	1367	989	2088	1375	1502	1494	1436	1834	2753	656	2028	1223
C19orf2	3395	2700	4530	3697	2922	3198	4666	3069	3404	6127	3318	2844	4285	4446	2199	3114	5452	3835	3647	3686	2462	4363	4367	3876	4250	3668	6819	6428	6153	2071	3450	3142	3204	5129	4473	4439	4317	3072	3362	1932	2635	3177	2887	3799	3374	2966	3636	3470	3668
C19orf33	707	8648	16726	3714	7120	2939	3871	2418	3041	25205	2329	1128	3634	5036	6775	1575	554	4400	4156	4507	7802	5237	5412	1315	3319	4269	8783	1180	1218	1119	5595	3305	1277	2496	1973	13857	3246	6940	7421	3655	4319	2611	180	3633	934	3307	16696	3158	4763
C19orf36	183	117	48	39	81	171	36	13	64	78	23	61	28	86	23	26	194	78	302	40	80	83	315	47	46	94	59	7	2	18	238	25	34	125	115	174	82	13	28	62	22	21	180	13	302	440	323	40	37
C19orf38	120	9	15	76	15	16	20	24	30	53	15	39	29	40	262	135	23	48	46	46	125	41	115	96	38	49	17	55	53	42	2	115	11	35	82	30	59	98	43	17	79	17	119	24	83	120	46	33	80
C19orf39	250	204	310	91	232	104	97	57	191	238	71	133	224	228	87	83	79	114	82	101	134	113	105	194	186	92	140	104	572	57	75	169	72	250	163	57	116	104	113	133	88	71	92	167	111	229	257	201	193
C19orf40	240	208	92	106	105	129	120	66	191	103	85	114	132	214	68	44	87	85	88	72	178	148	214	189	157	171	126	86	219	50	158	176	145	161	127	95	136	137	147	139	71	92	143	113	233	159	114	190	159
C19orf42	4096	2012	6694	2139	2556	1292	2279	1761	1963	6641	1918	2187	1629	3170	1346	1388	3625	2180	2295	2458	1677	2607	1973	3136	2401	4301	4094	2730	4996	1816	1524	2160	3586	2763	4498	3404	2936	1807	1078	2810	1730	2295	3126	3825	3056	1720	3493	2269	2252
C19orf43	5650	2384	2925	3491	5744	4516	3415	2298	3239	6504	2268	3196	3084	4362	2782	2050	4357	3413	5028	3799	3422	5147	2607	4747	3958	4892	5727	4717	4395	2409	2805	2468	3660	4215	8557	3542	4740	2148	2328	3516	3327	2925	4482	6065	2235	3883	6114	3009	4566
C19orf44	362	273	427	178	217	155	220	143	202	594	204	240	151	253	95	192	211	140	173	197	155	315	137	245	225	331	310	259	209	105	154	244	228	314	208	88	229	218	239	317	95	165	218	302	302	190	209	296	183
C19orf46	21	51	474	1	40	28	7	0	16	67	172	42	10	26	0	0	88	14	18	0	3	294	4	2	4	291	24	4	12	46	43	0	29	38	8	187	5	3	234	13	1	2	10	424	174	217	94	26	11
C19orf47	1250	1016	661	1425	1230	1314	1081	1063	1718	656	1472	1040	956	1324	1206	1784	847	1431	898	1164	1370	1275	1296	1433	1231	994	1118	950	821	709	1346	1111	787	1034	1062	901	1060	1201	965	1259	921	905	1198	1002	1291	1485	718	1170	1034
C19orf48	6342	1606	1790	2243	5013	3076	1822	1724	3578	8312	919	3209	2098	2844	1371	1479	5038	2883	2155	2748	3314	5202	2278	2946	2702	3174	4962	4903	4559	874	3561	1996	4053	4482	5561	3405	3485	4112	4878	3692	1201	1670	4023	4439	4144	4851	4329	2434	3195
C19orf50	3759	2442	3503	2319	2475	1721	2258	2442	2638	3843	2204	2128	2320	3151	2418	2127	3303	2611	2708	2028	2711	2221	2069	2700	2811	3966	2089	2395	3514	2437	3854	2351	3211	3330	2937	2692	3621	2074	1746	4632	1856	2559	2430	2700	2661	2450	2280	2734	3185
C19orf51	109	93	50	158	441	118	18	14	122	72	7	2	91	72	171	29	34	275	16	42	56	122	269	67	124	275	88	16	90	27	68	275	5	461	219	67	5	166	221	41	46	33	105	225	59	29	90	60	30
C19orf52	894	588	510	503	867	516	515	381	618	1230	528	544	542	693	506	416	1039	487	603	444	521	494	448	784	589	371	500	478	1121	330	642	575	590	907	611	418	571	360	386	970	363	502	554	898	600	720	460	459	903
C19orf53	4105	2955	7051	2595	3739	2951	2062	2274	2674	4855	1813	1879	2107	3301	2623	2125	3154	3099	2420	2200	2491	2448	2028	4519	2182	3780	3996	2817	5772	1964	2978	2528	3340	3693	3762	3775	3272	2600	2201	2671	2286	3227	3098	3752	2130	3153	4375	2332	3060
C19orf54	483	476	827	287	296	364	476	438	565	256	276	500	402	379	239	464	657	294	308	300	477	418	503	486	509	592	558	517	400	271	685	379	673	520	389	701	586	557	458	573	327	408	534	474	1180	689	480	606	585
C19orf55	128	273	93	138	109	138	164	138	272	36	163	169	120	187	106	76	133	154	113	70	192	105	229	136	148	226	56	149	327	136	295	237	244	364	77	99	128	215	378	279	132	139	139	117	222	250	22	297	169
C19orf56	6400	3511	8108	3938	4042	3796	2869	2442	3910	6080	2849	2832	3040	4765	3156	3310	3938	3357	3718	3985	2685	4102	2528	5402	3948	4810	6705	4994	5397	2403	3015	3043	3399	3455	6277	4475	3829	2939	2372	2605	2952	3091	3298	6111	3643	3942	5630	2864	3529
C19orf57	862	132	115	46	156	84	126	48	149	207	93	445	47	209	41	40	59	30	73	136	49	379	54	209	208	255	145	58	176	35	86	117	113	59	343	114	82	52	19	72	68	118	108	53	877	660	164	106	561
C19orf60	2136	577	1931	632	1071	865	869	426	770	2656	850	813	594	1221	891	638	2425	822	1631	1116	495	1107	623	800	1029	2710	1529	1613	764	729	1081	890	1001	1030	2899	881	1539	573	499	1582	737	538	853	1401	1159	1322	1780	805	1179
C19orf61	2287	1118	2067	1012	925	947	932	857	763	1317	1697	1784	954	1245	830	684	1384	1099	1213	1038	648	1170	1093	1010	913	1388	2223	1055	650	1242	1218	1589	1247	1115	1772	904	1458	1900	1120	1239	1094	1144	1526	878	1992	1336	1825	1113	1060
C19orf62	4953	2391	2502	2582	3624	2277	2291	1863	3348	6421	2493	2292	1914	3728	1983	2541	3167	1950	2437	2508	2174	3748	1654	3613	2740	4899	1963	2913	2217	2436	2206	2777	2579	3751	3858	3342	3479	2050	1636	2317	1951	2613	2864	3350	2845	3797	2609	2835	3016
C19orf63	9811	9725	15674	12974	8368	8708	9283	7177	6775	9846	8143	9291	12326	10526	6983	6274	17255	7828	5603	6231	6863	4221	10256	8022	6887	6786	18166	18550	14309	7861	8935	7038	12599	3710	10664	9087	7877	6965	9207	8177	8137	6920	7597	9392	6940	5650	5652	6176	6196
C19orf66	2136	1387	1225	1538	1569	1035	2155	828	1003	718	424	657	1598	2782	759	1225	949	873	1629	2621	2341	1426	789	1395	1823	690	1955	1105	442	1060	392	1844	616	1416	1361	451	1288	1453	556	814	1796	954	1263	705	1121	956	1208	1351	1619
C19orf6	9222	6482	7632	5407	5867	5671	9059	4632	8418	2080	8241	8125	4248	10590	5786	5032	9178	6321	8843	9700	5080	9377	3495	5934	6709	5109	4977	7839	6995	6453	6859	6291	8920	7898	13381	2717	9102	5800	2555	7276	5609	4835	9820	5026	5775	7994	4594	7398	5630
C19orf70	2596	1821	2290	1456	1784	1058	1390	1569	1432	3359	1936	1248	1268	2160	1611	2340	1573	1477	1778	1650	1463	1740	1403	3274	1368	922	1418	1405	6237	1209	4608	1488	1799	1504	2655	1029	2100	1941	1271	1555	1284	1340	2024	1380	1560	2270	3325	1537	1232
C19orf73	53	31	58	16	81	32	45	32	63	159	10	21	32	46	44	4	31	19	35	24	16	42	32	29	43	38	27	58	226	21	104	41	17	34	19	26	69	19	22	30	20	30	43	25	42	120	77	47	20
C19orf76	76	15	46	51	67	110	18	50	141	41	64	46	118	72	28	83	151	45	55	45	125	147	77	24	22	95	108	100	153	45	20	40	109	29	130	20	42	46	52	37	52	18	74	27	64	27	70	53	28
C1D	940	441	464	324	744	871	644	327	569	3218	328	137	572	873	403	186	526	459	788	489	538	590	996	350	595	792	770	636	475	565	785	294	325	573	454	307	729	264	406	299	468	451	369	471	241	605	1230	750	381
C1GALT1C1	2050	1033	1562	1296	918	891	848	938	1045	2369	964	1108	889	993	917	841	908	863	1234	1161	884	1410	1601	1839	1166	1211	1555	826	1278	938	1101	675	1106	723	1497	1161	1810	1068	911	824	1327	966	1187	1090	1211	1079	1949	798	719
C1GALT1	1256	1961	1657	1288	1344	1108	741	833	1469	716	575	810	713	1279	644	1149	887	868	1584	1166	1270	424	1634	1407	2140	331	631	1404	461	1422	1513	957	461	1260	488	1839	619	972	1279	1328	683	960	470	557	523	1066	901	1374	836
C1QA	15217	321	508	16188	2419	1409	6717	3210	1969	2948	2860	1309	8160	2802	5809	15753	4063	2473	5006	10056	9964	8815	8641	17061	1757	542	5514	10891	1213	5154	562	9457	2941	643	7994	1224	4181	17527	1749	2451	14932	2829	29271	1999	11968	1444	4566	1952	14038
C1QBP	6823	3892	4111	3267	2382	6004	3380	3346	5329	7194	3481	2042	4872	2244	2403	4138	9015	5089	3863	5230	6573	4330	6562	7208	4394	3748	4830	5015	4543	1663	4998	4761	5267	3721	4728	5349	5920	4220	5067	4951	2577	2581	4473	4039	3395	7402	5503	3333	4552
C1QB	14677	358	552	22295	1825	1428	8361	3589	2440	1427	3893	1473	9314	2844	8776	18432	4866	2088	4694	10837	12793	7898	11151	18241	2122	495	5732	11753	1590	6439	575	13202	4664	676	6061	1092	4660	26270	1583	3432	16302	3279	30867	1462	11107	2086	4243	2148	18871
C1QC	9322	507	402	19720	1721	1401	6071	4612	2550	1039	3708	1735	7642	2870	6376	16879	3983	2146	4141	8487	10385	5873	9523	11028	1841	604	4861	8942	1706	5311	622	12326	4294	854	6912	1270	3732	18871	1464	3059	15912	3928	17949	2102	9855	1492	2238	1233	17460
C1QL1	444	86	35	436	55	735	71	18	75	16	45	17	51	67	78	3	32	2	10	29	209	332	393	94	144	28	19	99	20	47	401	81	41	160	83	15	42	47	97	71	93	187	19	55	28	59	417	3	11
C1QTNF1	740	309	1842	3333	1753	782	3539	4010	1455	1606	521	4746	6026	1242	2282	2546	1168	1019	3412	1848	1398	1222	1116	3009	3876	623	4227	8455	806	3362	411	2298	4267	1563	4766	1638	3540	1045	2708	551	4347	7602	4121	4329	2622	460	587	2298	1755
C1QTNF2	249	113	89	140	73	42	81	95	45	147	56	71	76	37	61	135	17	14	32	107	101	99	42	209	79	9	67	348	25	71	30	167	26	17	47	24	36	52	11	24	119	148	43	132	102	78	175	39	92
C1QTNF3	268	37	7090	683	77	111	2318	884	69	109	538	120	581	297	404	227	46	57	421	1147	35	49	49	391	76	41	1497	10913	26	399	156	255	729	38	148	74	87	1435	7	38	623	2325	199	231	188	143	247	108	239
C1QTNF6	266	2975	3428	4987	1293	1410	5034	4090	3304	822	2138	718	2865	1823	2721	2781	598	5482	741	3492	4175	1503	889	1716	4994	317	4420	2779	677	4182	720	4352	3641	1247	516	2317	908	2874	2674	880	3400	9590	911	5900	573	162	1300	2127	1785
C1RL	864	1469	1391	2332	1108	1431	1957	3044	1149	936	1137	1696	2969	3047	1046	1723	2569	1626	2203	1717	1353	1539	1722	1911	853	2901	3379	1737	1112	1878	2095	1468	2065	1786	1436	2148	2603	1800	1940	1618	1239	2433	1918	2625	2467	1199	1508	1699	1953
C1R	9734	6521	8063	27068	16571	7512	17700	24530	23824	6247	9253	9639	22847	9238	13345	29824	15145	9691	20580	28625	31118	16100	13739	20935	10706	15966	32023	18629	5084	21040	6660	17700	15595	7253	3638	12554	19072	27923	15833	9691	36832	23563	15440	20483	21040	3713	16633	9582	22912
C1S	8270	7909	14267	51364	32556	16128	38575	53104	17700	12808	16188	8312	42873	14457	15993	51364	18432	14862	40616	45219	55413	35706	11622	38361	19589	25126	65819	25205	5595	37381	4465	24603	25050	8776	9691	17769	33144	37786	21883	18589	51769	36453	21619	34847	22977	4812	20087	15858	35706
C1orf103	717	859	891	186	1509	2697	826	1016	1315	1748	747	1280	1208	1111	1032	889	832	937	804	1150	1281	2043	1058	593	1807	39	1132	812	1940	509	918	206	1149	1820	871	1657	1474	1383	1566	1338	846	840	1008	1599	1050	1428	782	102	1124
C1orf106	5134	8557	2602	2533	6425	3111	5968	3642	5795	6478	4463	5087	5511	5867	4234	2057	7464	3102	4568	3435	4970	4942	5755	4472	5253	3370	2789	520	5983	10475	11260	4337	2496	3015	1128	3701	5718	2461	10748	4155	5977	4390	1732	2974	2454	3720	4326	6532	7308
C1orf107	1507	1965	1164	1409	1589	1365	1438	1757	938	2053	2262	1321	1337	1183	1403	1467	1756	1340	1137	1301	1791	2482	1226	1485	1962	1327	1851	1669	1853	1903	2093	1266	1995	1899	953	1388	2257	1895	3695	1985	1300	1553	1095	2160	1584	1931	1044	1548	1688
C1orf109	679	1062	354	440	694	462	851	447	1191	164	804	442	641	914	331	451	602	856	466	676	1314	897	517	634	655	746	455	482	476	648	803	517	1324	1081	373	735	909	885	703	740	373	557	798	396	834	1318	191	697	598
C1orf110	185	362	7	4	0	46	14	8	470	43	0	31	54	0	5	8	1253	50	631	0	11	0	0	2	13	2614	140	0	62	1547	14	0	13	267	7	14	1180	506	54	4	17	4	373	2	0	579	37	0	26
C1orf112	1617	679	182	496	463	624	269	390	725	1080	641	960	480	457	260	159	1281	367	611	296	600	1029	753	582	786	338	415	487	481	543	847	596	1027	731	2993	434	592	471	809	859	268	282	693	727	1140	727	1020	780	671
C1orf113	115	1004	273	153	2035	747	612	137	1124	733	183	165	312	664	495	65	93	153	352	327	1078	104	538	219	546	493	65	57	38	302	2265	284	269	801	165	550	287	453	431	139	167	141	470	161	278	561	566	547	152
C1orf115	574	103	164	504	457	280	320	332	250	525	280	798	105	318	81	397	771	531	696	157	290	453	321	122	270	168	189	366	1115	460	1100	122	920	309	1891	646	1159	114	1001	1053	302	172	567	592	458	498	236	144	122
C1orf116	4207	11558	3766	4721	4519	3201	4459	9938	6550	5545	6192	3058	5387	4172	10568	3064	2544	5288	6147	5806	7295	2204	4314	2350	4414	3532	3853	69	5319	4069	3271	3804	441	4719	4259	8437	2914	2246	9883	1725	6271	1539	868	336	801	6991	6904	4350	3192
C1orf122	1784	2512	1697	1304	2455	1892	2440	1291	2628	5102	1430	1133	2725	1850	1950	1380	979	1534	1869	1878	2643	2023	1295	2071	2678	2439	2651	2143	1176	1780	1489	1703	1162	1701	1692	1066	2232	1747	1465	832	1460	2112	1797	1562	1092	1455	2666	1947	1181
C1orf123	1953	1374	2469	1189	1419	1563	1715	1014	1079	3504	759	754	1793	1713	852	1198	612	837	831	1116	2082	1060	1725	1365	1336	980	2270	2170	579	990	1144	1072	883	1095	1260	1067	1262	1231	1026	443	1170	1131	983	842	802	797	3626	1162	903
C1orf124	427	893	558	814	693	548	892	532	817	784	579	843	779	638	600	430	671	604	691	554	831	772	469	635	819	1255	395	633	1520	651	1285	877	1013	1244	425	396	1218	504	1317	1129	706	547	608	838	623	907	595	886	871
C1orf126	226	95	92	37	174	120	137	78	56	139	903	76	257	101	74	14	45	28	247	76	53	94	73	54	68	49	72	29	71	35	118	80	27	16	85	44	32	53	21	13	85	12	140	56	116	35	114	30	343
C1orf128	4203	2474	1784	2658	2448	2632	2728	2318	3555	7562	2540	2219	3968	3603	2504	1626	2005	3305	3529	4442	1250	3497	3159	1960	2153	2502	2508	2161	1585	2594	3841	2136	1329	2935	2619	2940	4176	1576	1492	1489	1950	2055	2170	1501	2555	2855	4368	2107	1764
C1orf131	685	737	416	701	832	908	943	487	834	594	360	493	917	891	377	405	717	634	1185	756	903	1146	486	661	1274	862	660	584	1051	634	2212	548	1018	954	722	566	1851	453	1212	988	482	505	624	1264	522	1052	754	985	788
C1orf133	65	32	261	22	12	55	55	21	45	55	34	32	28	27	27	9	12	8	35	34	31	24	29	20	23	15	87	127	26	33	238	28	40	2	19	62	96	24	23	17	20	68	11	337	16	71	140	49	33
C1orf135	767	473	40	260	411	393	224	69	946	598	259	230	209	494	96	103	440	343	648	204	414	516	346	383	651	409	252	178	162	173	568	376	133	766	382	189	541	191	487	162	84	118	199	225	416	631	443	346	323
C1orf144	9614	13622	8091	7168	8074	8635	11357	7652	11913	8462	10325	9838	14521	10169	7781	8715	4438	10425	6311	7572	5579	7267	8355	9185	9648	9330	7855	10236	6160	9590	11726	8602	5638	9767	8661	7971	10047	9716	8211	4751	7672	9573	10803	7379	9449	10335	8551	7877	7407
C1orf151	5850	2789	4306	2617	3466	3386	3132	2087	3899	18951	3236	1715	3401	3405	2073	1649	2188	2351	4324	3108	1566	3192	2868	3453	2514	2355	4635	4230	1427	2808	4458	2091	1319	1959	4597	2401	4484	1990	1323	847	1698	2357	3370	2217	2458	3137	7280	1825	2023
C1orf156	728	326	220	209	453	322	222	222	369	944	400	272	248	437	234	230	295	194	207	323	282	635	398	390	321	307	301	378	283	256	232	325	267	173	765	242	330	315	239	292	207	217	231	315	332	254	825	370	324
C1orf159	974	565	301	497	750	698	945	272	791	1564	793	386	706	929	383	236	420	587	798	594	348	936	624	481	719	860	479	457	298	439	852	504	436	664	908	466	601	573	328	291	336	396	467	203	413	796	911	540	347
C1orf161	15	217	5	46	91	69	71	151	139	53	150	70	601	168	122	36	116	51	564	194	179	33	18	3	31	329	2	0	56	58	339	83	53	31	53	332	118	39	83	22	197	7	26	14	40	189	381	69	104
C1orf162	818	77	64	753	233	218	269	384	196	1149	154	137	267	215	612	908	156	340	342	297	723	516	504	569	162	105	495	527	133	469	97	489	173	93	232	173	247	883	188	101	632	338	1393	158	497	123	875	213	803
C1orf163	593	1089	385	609	1352	772	1139	848	1012	972	783	603	681	969	534	556	265	762	698	642	2185	891	486	689	1092	1038	556	642	777	721	786	1251	483	2107	294	485	778	1413	1466	823	584	504	552	556	654	1435	633	1096	836
C1orf170	360	386	236	108	291	418	599	320	153	857	1068	174	234	308	295	492	26	245	558	546	184	156	349	141	314	335	168	77	197	188	480	294	13	164	114	177	196	163	158	67	211	63	164	48	89	270	828	200	110
C1orf172	1777	1629	642	772	1444	1493	1494	725	1234	1790	1104	848	1334	1270	727	355	731	655	1054	709	785	1652	961	1096	1522	1303	542	40	867	909	1524	1107	648	1227	668	1894	1257	878	821	763	644	620	783	512	889	1956	1144	1012	859
C1orf174	1621	1061	789	798	1323	1022	1269	663	1249	2230	1485	1143	1021	1348	629	696	650	947	1504	952	841	1825	784	983	1267	1099	965	1081	473	896	1725	969	912	1533	1162	969	1410	955	969	741	698	918	1082	935	1368	1799	1139	970	906
C1orf175	91	11	588	8	161	100	63	9	14	0	37	121	282	244	13	18	139	6	100	61	24	118	23	19	11	46	32	14	2	141	109	1	470	11	41	11	380	35	11	46	15	34	421	25	143	115	68	23	38
C1orf177	24	11	6	10	185	4	14	134	18	47	14	5	18	20	575	8	12	21	249	39	5	11	0	13	17	121	7	6	16	6	51	25	5	20	41	14	31	8	8	0	45	0	0	1	0	50	224	3	36
C1orf183	177	477	154	77	113	115	66	159	187	436	182	590	182	258	151	144	42	130	112	117	135	69	163	118	188	335	59	170	303	95	114	297	859	510	85	133	140	245	175	321	148	91	265	108	324	316	216	193	342
C1orf186	1571	58	7	8	455	1	199	51	13	39	132	27	1877	516	7	211	62	29	16	33	356	1592	920	593	75	16	136	151	13	13	27	326	118	51	4	22	708	338	8	11	1133	19	13	1	177	19	579	11	2637
C1orf190	45	29	164	24	18	12	8	37	9	132	50	156	23	17	33	8	0	24	64	47	16	33	78	15	6	41	26	69	6	53	35	25	148	84	17	36	7	6	203	15	45	52	86	48	112	77	229	117	16
C1orf198	880	1266	2274	2917	2559	2184	4155	2871	1934	881	2458	2378	2201	1174	2725	2341	1951	2286	3274	3127	1180	1567	998	1792	2436	3599	2094	1774	3423	2653	2516	2297	2766	2738	1395	1117	3838	1662	2298	4172	2725	4307	1510	8264	2335	2354	871	1585	2082
C1orf201	801	888	486	615	778	901	907	267	622	584	624	234	1242	856	493	346	430	362	472	241	491	599	473	732	733	1172	328	259	693	1626	840	278	956	860	340	1446	1061	362	477	1230	324	483	253	258	327	1062	755	646	300
C1orf203	135	87	95	21	66	36	137	29	53	113	33	60	68	114	36	29	33	54	27	46	52	59	49	94	53	10	37	158	39	45	100	81	107	39	68	62	56	55	35	28	50	38	79	59	201	73	114	52	34
C1orf204	128	93	64	11	136	115	33	9	29	90	89	38	184	128	20	30	157	3	85	49	119	56	45	24	36	41	45	34	16	35	66	35	97	4	71	43	88	32	19	19	22	88	46	12	29	76	103	29	34
C1orf210	329	461	395	99	291	216	194	280	255	665	240	206	260	270	601	28	223	96	424	284	137	424	175	272	295	344	271	5	298	88	292	207	156	122	186	256	50	39	182	138	127	108	258	77	31	455	461	186	119
C1orf212	3324	2577	2092	2545	3067	1856	2725	2012	2931	9222	1399	1550	1842	2633	2346	2292	1252	3395	2230	2937	3219	2979	2340	2714	2538	2267	2755	2734	1809	2391	2132	1900	1656	2489	2747	1566	2425	2401	2194	1027	1754	2049	2283	1717	2574	2385	4878	2477	1712
C1orf213	135	21	162	9	125	68	78	23	119	125	57	75	51	141	15	19	23	34	48	54	38	169	70	30	35	121	80	37	23	62	171	37	87	46	22	21	57	52	7	55	14	29	68	34	161	78	88	92	35
C1orf216	572	650	606	841	775	803	890	732	758	1628	689	623	700	832	563	860	489	508	455	679	926	970	545	886	741	930	1231	2214	615	1117	393	704	1306	481	576	572	852	762	1048	524	735	1107	875	816	765	396	891	759	367
C1orf21	4662	2445	1291	1442	1440	1741	3151	2019	2424	4123	3360	920	3324	2346	1837	2101	2288	997	2140	3228	3281	1429	1219	1270	2761	1153	2393	1142	845	2057	3369	1854	2294	2306	2561	2111	2947	972	1253	1499	1525	1411	1373	593	216	2267	3739	1566	1300
C1orf226	188	812	108	1355	849	228	379	489	1374	113	338	534	703	1035	380	297	2288	200	1974	406	614	6065	1502	165	372	3725	332	121	1806	198	967	1522	2422	482	219	729	1694	186	879	618	1503	132	284	328	622	407	749	217	2756
C1orf25	1027	1676	1326	1368	1044	1338	1326	838	1716	912	2092	1066	2021	1269	882	1640	1547	822	1223	763	1208	1295	1286	1414	1463	1866	1151	1118	1596	1125	1522	1364	415	1791	820	1013	900	1287	842	1344	1334	961	1003	1042	1019	947	1415	1071	999
C1orf26	334	303	239	215	227	236	284	152	277	497	374	252	280	245	280	194	230	123	200	137	272	309	206	223	444	387	194	294	429	243	357	256	334	320	225	345	240	219	192	274	207	259	161	324	212	395	304	347	189
C1orf27	1575	1616	1534	982	1556	1298	1394	708	1316	839	1559	959	1064	1498	868	915	3896	903	1471	1290	1370	2222	1056	858	1562	1398	1392	1078	990	1273	1692	1134	1120	1866	927	1976	1349	1066	1233	1386	739	815	853	1722	1221	1364	1045	1127	1265
C1orf31	1520	802	832	1353	1311	1454	952	483	937	1740	529	290	974	961	771	554	3087	761	2192	1031	1123	2424	1076	925	1581	1871	1335	1660	2235	1063	2770	762	535	963	871	993	3624	588	1494	1724	451	441	777	895	709	1323	2344	1052	869
C1orf35	929	1024	500	689	974	1022	950	393	791	2035	885	690	1016	1098	411	367	913	785	2078	777	848	1520	1166	660	1060	914	807	603	738	868	2183	577	1097	1082	827	555	2172	517	1395	1088	398	437	1014	790	971	1207	1219	721	709
C1orf38	1202	697	202	2619	1093	451	1501	1174	652	330	821	770	749	837	2656	2674	633	1935	886	1446	1642	1045	1285	1404	1159	823	815	2304	650	2145	603	938	574	720	1164	670	670	2339	887	465	3441	1005	2660	1010	2246	503	679	1171	2170
C1orf43	12599	11766	10622	7898	8654	8246	9874	8361	10579	10475	19035	9377	8849	12095	7707	9794	11805	8615	11507	9314	9499	18912	8749	9207	11532	11674	9767	10869	8000	13603	17190	7055	12507	11211	10065	10891	13680	7904	7537	7844	6701	7402	10924	12922	11050	10094	8544	9605	10568
C1orf50	479	372	355	253	423	376	403	140	260	1680	186	193	337	391	267	175	166	180	279	249	400	214	376	344	420	291	337	315	109	203	420	319	188	277	236	531	360	156	299	109	187	228	220	205	233	286	656	276	141
C1orf51	367	371	177	358	117	749	64	81	105	14	123	127	37	31	108	71	993	51	274	243	81	736	23	150	183	244	374	119	379	42	331	21	289	78	85	434	97	373	84	321	199	97	231	261	225	714	232	155	12
C1orf52	1423	936	673	597	1017	1301	644	429	943	1944	489	495	956	1059	425	475	420	789	839	948	1286	1052	731	574	1045	304	1027	1287	477	784	1309	496	994	829	891	334	997	561	824	374	570	698	920	666	910	750	1550	875	427
C1orf53	171	196	122	38	79	127	87	20	79	109	26	34	140	76	33	20	248	44	54	48	59	100	25	14	220	47	74	74	134	18	108	77	20	144	49	95	137	23	310	72	36	41	32	66	40	153	102	45	44
C1orf54	347	88	599	381	234	140	310	257	144	691	67	79	232	146	580	260	173	141	229	364	213	310	344	478	215	77	840	1021	119	327	103	325	107	112	363	229	286	375	121	43	311	344	639	351	284	69	424	268	363
C1orf55	829	1764	1080	1709	1324	1220	1848	1604	1274	1329	1733	1789	1181	1951	1584	1686	1920	1970	2465	1689	1853	2026	2047	1277	1794	1533	711	1104	3297	2133	2627	1222	2326	2076	826	1883	3012	1138	3261	2654	1784	1580	1620	2259	1487	1792	770	1422	1949
C1orf56	354	254	567	147	183	337	183	119	195	965	243	123	255	197	122	164	831	113	149	153	86	265	235	205	197	192	228	358	346	205	319	86	170	211	98	193	255	86	216	501	98	136	80	420	121	159	730	186	100
C1orf57	678	1148	1182	1109	1055	1523	1077	858	780	1988	738	746	1939	1224	917	607	1207	682	2211	823	1045	1382	1028	1143	1190	1209	1245	1237	1168	825	2544	944	1231	1024	872	1028	2966	562	965	1122	570	1141	693	1796	825	1729	1819	1211	1348
C1orf58	164	1490	384	833	586	343	735	962	942	230	1046	1150	739	533	1072	781	666	575	737	300	976	512	681	562	569	1116	163	294	1233	897	908	1233	929	967	142	963	852	796	1068	1377	1008	787	487	635	464	1099	123	894	1363
C1orf59	1385	1317	716	404	637	240	614	279	1094	1481	625	942	701	1009	232	339	92	356	286	391	843	893	556	544	1223	881	1104	1356	103	733	401	334	227	842	1327	483	1223	583	1119	109	398	689	368	169	753	1578	1389	755	505
C1orf63	1399	409	1078	316	1381	785	671	205	763	549	982	642	489	940	178	156	693	395	1960	1514	209	1744	408	234	941	1124	1167	584	475	1084	1118	262	826	656	1380	1145	846	299	176	469	262	470	1019	1847	1452	2256	1144	1329	391
C1orf66	1078	1088	1279	570	557	1113	477	526	827	1054	1388	844	1613	856	457	547	389	544	842	525	673	992	947	529	1160	740	763	503	915	727	1655	422	578	687	519	1485	747	436	595	1045	565	571	737	1172	741	832	930	861	897
C1orf68	12	7	0	51	118	35	4	3	36	53	0	11	197	11	233	9	0	2	6	6	99	0	25	18	98	6	0	0	0	3	11	10	0	0	15	0	26	15	0	0	16	2	3	16	0	2	183	40	8
C1orf69	382	790	417	430	444	225	571	435	347	1012	817	432	462	597	425	689	444	439	941	401	484	634	377	314	525	828	361	493	516	212	426	795	819	1047	1160	665	579	509	1743	647	277	379	256	886	635	797	787	454	789
C1orf74	612	1056	484	678	961	657	386	231	519	332	460	253	1240	1087	1009	539	189	273	1221	348	675	426	586	440	954	489	578	108	249	504	848	818	321	678	266	441	490	1437	3646	293	740	322	324	896	249	461	727	384	510
C1orf77	6690	3776	4229	3328	4056	4355	3792	2802	4258	6686	4603	3934	3371	4227	2084	3965	4105	3344	5876	4781	3558	7883	2681	3155	4668	4210	5947	4568	3088	3336	4740	3481	5617	3496	7920	3200	4458	3094	2965	3280	3037	2671	6183	6504	5222	5190	7231	3420	3548
C1orf83	485	659	321	273	385	341	357	352	515	334	496	548	500	454	295	309	78	396	271	223	486	381	438	361	438	407	297	269	261	244	420	379	483	441	351	323	358	334	266	223	299	310	496	183	516	545	415	431	344
C1orf85	1488	2174	1590	3123	1560	1426	3529	2147	1967	1263	3628	1202	2153	2172	2427	1557	978	1004	1917	1664	2200	2867	1749	2387	2879	1931	2519	3506	2790	2677	4632	2037	2647	1871	1162	1921	1337	2290	1852	2179	2062	3921	2049	2661	1097	2776	1465	2041	2389
C1orf86	1725	792	1462	727	1271	1786	1797	774	1099	4114	1372	994	1574	774	852	667	763	928	908	727	402	1534	623	663	1408	1350	1698	1764	461	828	1189	851	555	1177	2271	597	1612	703	623	543	1025	1155	968	1055	981	987	4365	742	505
C1orf88	2	39	14	6	7	27	4	17	6	55	6	4	58	8	10	14	2	102	27	3	70	6	22	16	4	9	40	59	18	22	4	7	15	10	21	13	4	52	104	38	13	29	12	268	4	8	366	8	4
C1orf89	116	421	73	83	104	81	146	100	146	369	267	126	150	238	102	114	21	59	95	72	113	78	204	190	181	139	55	42	151	116	254	151	63	65	41	242	129	105	110	86	125	168	90	36	100	92	138	264	176
C1orf91	498	686	456	274	327	378	699	180	268	1293	460	173	274	426	382	234	116	197	462	354	507	357	512	558	331	305	737	454	136	475	588	354	301	243	293	324	339	360	427	146	208	475	289	426	347	299	1070	436	157
C1orf93	1637	1077	1116	1124	733	1171	1997	1314	1661	1462	3212	3537	1663	1576	1295	1024	1125	2122	2856	1021	775	1508	1132	994	1624	3277	1438	971	998	2223	1286	1625	1316	1671	2788	1784	1502	1518	681	1298	1357	1484	4096	1162	3942	850	947	734	1979
C1orf96	658	1129	247	669	769	623	830	527	1155	430	1019	760	786	579	800	471	1127	474	1437	580	1679	1427	1050	628	1172	923	434	699	615	790	1527	798	642	1103	864	589	1243	669	1666	955	563	599	842	3634	1538	651	587	699	961
C1orf97	544	258	191	156	188	444	102	119	137	1792	94	112	328	270	65	70	92	123	378	89	90	224	414	113	345	123	134	201	231	211	387	8	159	234	145	199	292	152	17	50	73	71	129	61	66	425	474	136	127
C1orf9	1954	2802	1751	1623	2317	1427	2992	2458	2071	2174	2188	1797	2583	3417	2505	1608	2882	1683	2689	2259	1955	2551	1698	1465	2703	1975	1066	2956	1687	2591	3437	1565	1927	1747	2941	1426	1938	1610	1784	1983	2710	2584	1907	2248	1889	1410	2325	1967	1702
C20orf103	123	75	2143	446	169	162	3000	642	120	873	448	190	903	404	1313	296	59	59	57	380	58	108	74	254	448	18	1353	572	60	1504	38	472	936	50	64	1971	125	694	23	407	139	2025	122	295	190	30	77	204	193
C20orf108	1503	4552	23170	3374	1882	4601	6478	4207	2486	2705	3001	11382	5680	4847	2204	2742	17290	2113	2619	3053	1954	2289	2537	3133	2670	3068	4163	3968	8942	4422	3752	3551	5998	2091	6528	4696	2025	6682	3137	3531	2868	10103	7775	3663	7713	4389	6169	5617	2495
C20orf111	1345	2573	1626	1510	2120	2363	1678	1485	1854	4400	1127	1611	1342	1151	2411	1101	1351	1210	3026	1581	1248	2312	1635	1378	2188	1852	2077	1528	2240	1216	1653	1146	1335	1518	3460	3899	1822	2357	1386	701	1136	1133	2047	1448	2307	1917	3151	1270	1647
C20orf112	293	1774	962	932	354	1483	868	1255	734	523	441	1349	595	673	1149	592	344	660	628	343	865	372	851	304	782	270	1779	946	956	1023	1124	818	1136	1264	1245	1096	391	1137	908	641	840	2092	643	1061	2616	134	751	953	578
C20orf114	0	1625	0	0	38	0	0	0	0	180	0	78	0	13	5	114	0	186	192	0	23	14	0	60	150	396	1	0	2294	121647	0	1	5	4003	0	258	0	1	16	16851	0	2	133	0	2	0	0	0	0
C20orf117	243	1962	566	577	346	755	875	1323	1158	494	1366	1428	572	627	800	686	914	410	588	234	1296	248	893	2384	418	1664	238	335	2873	810	805	983	3965	2029	598	982	573	1486	1974	1642	669	1384	551	685	452	846	603	856	1710
C20orf118	65	43	19	43	52	75	55	15	45	340	6	26	33	125	31	40	102	14	57	77	95	38	201	87	23	133	23	23	73	51	55	62	313	33	7	43	35	57	80	58	62	21	43	94	21	57	23	19	64
C20orf11	3479	8057	4962	5467	7313	9674	7744	5917	7567	8443	2782	6539	6983	5674	5493	3055	2892	5392	6767	5920	4224	5644	6867	4845	6648	7493	5316	5169	7621	3706	7983	4561	2985	9734	7527	6786	5934	6732	6414	4096	4316	5307	5142	5587	7883	4947	9345	7733	6291
C20orf12	116	134	100	42	99	246	127	41	98	104	38	87	54	123	33	37	20	38	56	53	82	139	49	198	115	162	78	50	42	82	144	30	224	50	208	6	69	173	8	67	54	67	49	33	107	110	131	101	40
C20orf134	318	100	97	44	69	59	150	53	67	16	139	105	68	35	37	14	25	43	124	148	61	127	47	92	160	188	117	153	16	38	75	183	73	138	48	76	71	82	121	13	106	42	36	21	365	61	682	123	126
C20orf135	117	360	211	202	535	636	302	200	226	318	78	170	393	401	336	205	71	207	426	245	217	217	390	168	563	353	273	288	309	112	301	312	76	402	123	332	171	342	248	114	198	267	209	347	135	214	594	541	264
C20orf151	483	203	362	146	220	128	79	102	200	366	150	611	371	262	60	10	340	60	297	17	23	104	118	94	141	428	35	0	838	49	187	63	313	122	137	77	82	28	39	354	138	110	311	73	387	144	449	38	161
C20orf160	77	51	157	90	77	14	55	38	108	94	89	88	37	46	61	114	27	42	53	45	49	84	41	56	85	75	74	87	165	110	30	137	60	60	66	18	62	68	29	64	103	71	66	43	76	45	52	96	81
C20orf177	140	911	230	311	271	440	424	387	662	156	730	977	519	401	258	677	249	769	613	125	657	405	441	199	598	870	126	141	1908	268	310	564	334	2109	233	675	536	659	428	1136	563	489	526	392	830	434	239	973	485
C20orf194	240	902	784	551	943	2020	1740	983	970	733	2065	507	1569	1334	857	814	511	647	650	703	886	775	760	898	833	1427	883	1359	1028	1398	1679	1031	2873	654	600	1117	1242	1652	760	1502	953	1639	528	1287	221	630	799	1787	979
C20orf196	245	134	165	74	124	195	78	71	129	360	150	112	150	224	97	83	36	94	86	92	177	85	91	281	117	49	150	122	174	41	290	88	254	27	188	136	117	170	23	91	121	166	74	70	127	190	296	131	235
C20orf197	2	110	0	54	4	12	6	4	26	0	9	2	56	163	46	10	0	76	2	12	334	28	2	0	209	73	21	3	9	5	97	0	5	14	9	153	0	25	4	4	15	47	14	5	0	8	0	3	19
C20orf199	1646	2519	2719	2121	1510	3107	2582	1644	3842	4913	741	1662	2264	2880	1515	1028	2166	2070	3998	2183	3867	3392	2112	3646	1988	1460	5227	3149	828	1407	3744	1414	1535	2633	3806	5698	3333	4326	4195	1298	1176	2078	3216	4621	1591	1901	3814	1338	2179
C20orf20	782	2183	653	1387	1801	3485	1637	916	1825	3049	434	672	1060	1242	1321	638	777	1057	1395	1071	1676	1559	1865	1230	2185	1140	1415	2027	1332	954	1277	769	509	2638	1639	2773	1581	2207	1498	947	648	817	1045	1552	1171	1216	3449	1959	1118
C20orf24	4623	5550	2567	5002	5211	7781	3211	4304	5663	11954	2622	2540	4407	4919	4326	2290	4951	3043	7723	7107	3838	8125	4757	18317	6592	8557	5962	3355	8374	4103	6127	3969	5089	5462	7877	5941	9132	4830	3762	4259	3285	2934	4269	4142	2311	5920	15466	4781	7592
C20orf27	1613	1782	676	1104	2068	2498	922	2026	2867	2540	1626	1010	1872	1881	1529	1701	1148	2558	968	1368	3398	2257	1737	2473	3507	2913	2221	2949	2880	1629	2343	1498	5216	2494	2842	2463	3344	5234	2774	2230	1559	1072	1435	2400	1526	1884	3210	2519	2860
C20orf29	564	1018	392	315	553	656	469	606	551	568	435	521	479	784	484	684	206	413	235	432	701	420	386	969	774	772	405	442	1070	283	604	702	1324	337	650	892	522	1514	420	692	632	655	568	310	462	652	546	558	1230
C20orf30	4037	3706	5693	2012	2363	4060	3166	3724	2665	1839	4189	2227	4804	3540	2860	2990	1940	3301	1956	3395	2869	3062	1776	4245	3064	3357	4029	4794	3838	3978	5185	2190	16331	1904	6208	6660	3961	7168	2625	4245	2981	5539	2357	3946	3452	3905	3483	4192	4173
C20orf3	6314	4175	4096	4824	4628	6819	6771	3483	6218	4340	4314	4431	5856	7017	4387	3490	3628	4465	2894	3562	3697	4156	2820	4751	6983	6500	7473	6908	7402	6532	6558	3878	12957	7318	11050	8815	6308	8667	3778	11084	3898	7920	3015	7025	5944	5571	4475	3529	4029
C20orf43	4150	5244	4312	5373	4235	6308	5701	5998	4575	5462	2831	3538	6202	5147	4427	4679	2756	3975	6071	4719	4426	4494	5614	5361	5564	4436	5319	4687	4830	4167	4372	4133	2755	5380	6068	5192	4814	8234	3322	2145	3962	4566	4777	6756	4628	5138	6740	5511	6058
C20orf46	37	15	43	36	82	260	20	38	76	100	13	28	19	56	30	20	42	24	56	29	50	63	22	28	43	57	96	114	41	34	108	46	37	26	133	16	43	48	46	31	20	21	36	44	31	64	115	171	20
C20orf4	929	2709	1463	2055	1723	2543	3004	1759	1816	1130	1561	1450	2274	2153	1503	1663	1164	1793	1401	1360	2569	1489	1952	9665	2023	1440	1756	2519	2233	1743	1571	2114	3229	2639	2410	2635	1667	3527	2464	3135	1798	2291	1722	1460	944	1526	4541	2629	2314
C20orf54	41	709	303	259	238	959	118	290	523	350	930	25	852	727	568	181	256	159	324	164	461	113	119	172	675	1929	595	23	417	122	451	655	1702	364	192	1592	625	153	914	1261	166	69	25	483	20	316	608	336	1645
C20orf72	2722	1833	1282	698	1729	2147	1516	1066	1833	1654	1168	1516	1979	1238	848	1048	967	888	1036	1925	2081	2011	1024	1741	1913	1474	1089	1385	1004	949	2614	1468	5577	1135	3859	1327	1668	3143	760	2370	959	1125	999	1316	1880	2365	2634	1312	1999
C20orf7	640	355	510	206	404	618	259	209	364	1365	245	234	207	371	236	237	293	180	233	534	437	546	201	491	420	340	636	454	372	173	442	253	864	215	715	326	368	324	246	316	155	283	194	333	420	328	947	297	391
C20orf94	18	157	34	25	27	28	23	59	100	0	22	91	45	86	25	35	19	23	21	25	111	20	81	68	30	102	0	5	95	30	119	93	130	77	7	62	45	122	59	94	50	29	14	18	37	53	183	72	80
C20orf96	294	69	218	96	111	161	197	156	102	16	86	270	108	176	67	51	150	82	159	111	80	148	67	114	290	403	276	314	158	140	175	79	610	130	630	165	79	209	82	212	94	258	128	194	343	298	326	163	66
C21orf125	326	134	415	18	275	151	125	119	47	36	109	155	84	245	84	12	141	31	45	35	183	237	111	148	196	29	35	50	88	29	130	75	203	46	43	20	28	53	132	113	30	52	50	63	175	106	70	215	97
C21orf2	661	356	956	575	521	959	681	600	388	2709	970	769	796	898	481	716	1058	745	759	604	293	711	292	470	524	831	894	819	797	832	269	354	1910	359	1574	603	654	468	237	450	802	747	1230	402	611	485	868	258	428
C21orf33	2975	2097	4632	2308	2919	4130	1936	2041	1058	5109	3709	2099	2794	2380	1622	3252	4913	2591	3553	2138	1735	5983	3945	2772	1707	4635	3621	3011	2472	1620	1216	1865	2654	1983	3449	3693	2628	1827	1788	1544	2153	1688	3228	1800	4094	1866	3215	956	2063
C21orf34	58	0	94	8	7	5	22	12	1	412	44	76	2	18	2	59	9	12	20	18	0	12	8	8	9	182	6	53	14	14	8	24	162	4	35	28	33	14	8	26	23	38	89	4	10	58	116	1	35
C21orf45	2198	536	540	821	1075	1090	383	296	857	1472	514	1289	831	871	454	252	1244	738	1079	452	738	2093	1168	680	980	1207	693	930	681	328	652	682	843	1105	1571	584	915	403	666	454	429	329	1082	553	653	1081	1134	662	659
C21orf56	256	34	582	546	529	734	73	367	758	546	107	231	704	530	52	245	473	0	378	308	399	1055	707	141	809	782	109	909	706	76	385	3	237	239	488	78	598	211	577	241	154	321	296	647	687	368	704	275	107
C21orf57	454	113	474	315	672	485	74	166	204	1462	292	251	385	284	252	117	382	264	168	218	179	417	286	211	260	354	284	217	239	122	126	227	425	295	367	103	162	232	267	113	152	118	275	141	163	180	1363	219	93
C21orf58	474	166	91	138	223	338	79	54	434	270	158	184	120	236	57	49	447	159	235	63	148	1421	299	112	109	230	148	121	56	100	222	211	407	232	177	154	191	95	151	121	67	56	253	80	732	264	184	136	122
C21orf59	2437	1192	3017	1801	1686	3080	1237	956	1154	3353	1500	1243	1853	1923	998	963	1361	1960	2168	1994	1297	3341	1858	1281	1466	2031	1798	956	1374	1327	1619	1281	1428	1825	2562	1345	2013	1048	1153	837	1132	708	1528	1533	762	2271	2422	1447	1045
C21orf63	500	162	1071	172	318	612	99	573	197	2362	721	1170	244	104	484	343	1576	651	2764	1410	971	3880	299	88	238	1465	579	181	211	543	601	399	459	716	678	2004	858	227	65	1167	316	124	482	197	1067	610	1335	130	1220
C21orf70	707	412	324	461	993	368	325	329	520	3621	326	260	483	377	473	509	626	666	293	362	732	519	655	460	532	528	322	484	701	228	343	622	312	683	625	668	404	406	645	277	386	301	291	472	403	283	1161	221	282
C21orf7	146	412	251	325	638	505	481	243	198	374	590	196	296	196	353	1209	88	200	120	646	414	338	371	486	377	28	1654	187	54	155	265	497	102	180	78	435	147	903	200	97	133	793	181	548	137	81	394	463	85
C21orf91	3871	1537	800	1388	980	1083	2276	1091	1235	1228	1415	2223	2442	1814	946	1429	2919	1619	2197	1616	3004	1772	1996	4337	1582	3866	1200	663	4006	998	1145	1574	2189	2046	2755	1395	2131	1387	720	43163	3248	1159	4164	1115	3724	3863	2476	522	1167
C22orf13	3684	3199	2803	3555	3247	2408	3308	4715	2903	1476	3757	3888	2558	3847	4108	4654	3479	4159	3224	3103	3145	4187	2869	3706	3793	3172	2184	3701	3266	3625	3634	3992	4736	2664	2727	4451	4215	4532	3683	4316	4055	5460	3796	3046	4616	3685	2071	4643	4628
C22orf23	223	375	259	93	298	184	246	225	408	561	222	262	170	490	189	43	161	108	101	146	132	266	85	200	249	121	157	204	209	122	474	157	250	227	136	113	428	184	194	305	146	568	127	170	178	142	115	313	376
C22orf25	1155	926	716	973	751	453	948	510	928	1698	876	495	2547	1168	970	1118	1080	540	457	619	630	620	833	1073	687	1031	3096	597	1116	1105	1311	929	1537	849	502	1036	1456	926	746	1070	962	1295	729	941	824	890	1062	2270	1063
C22orf27	588	420	354	355	976	692	403	244	238	738	157	307	218	375	200	252	286	257	206	395	309	538	299	334	635	498	326	1299	206	240	445	327	248	320	284	244	409	293	223	176	199	222	103	196	441	320	573	347	202
C22orf28	7828	5341	2839	6468	4936	2959	5225	6007	4358	12599	3532	9776	3348	6211	6365	3962	6020	5761	5412	4851	2777	3255	2945	7042	4687	4919	3674	6342	6189	6504	6397	4395	6010	4725	11443	3417	7512	5365	4002	4512	4926	6435	7883	6199	6912	5460	4234	5295	4389
C22orf29	983	2080	1050	871	1183	831	2011	1606	1107	1868	1190	3713	2923	2895	1602	1098	2073	1444	818	935	1314	1962	762	1004	1140	1840	3761	1284	1244	1073	1810	1382	3708	3630	1601	1096	1957	1821	2041	2166	1558	2018	2877	1607	1706	1100	1680	2714	2137
C22orf30	2226	3234	2317	2502	3046	1795	2199	3546	2881	1475	3331	3228	1636	2673	3753	2072	3304	2853	2309	2426	1731	2507	1591	2231	1957	3015	1014	2376	3669	4285	3260	3270	3863	3025	2138	1932	3487	2601	3589	3765	3019	3859	2205	2477	2728	2714	1587	4434	2814
C22orf32	3307	702	3965	978	1356	964	1039	1397	932	5319	1571	1134	918	1229	1820	1243	1205	2064	1543	1943	569	1585	807	1415	528	1311	1837	1229	1249	1386	1403	787	1776	681	2496	1517	2582	944	860	671	1148	959	1238	1788	1283	1576	3822	731	1152
C22orf36	307	318	122	264	377	580	525	410	385	660	244	443	313	531	334	110	297	318	374	381	366	572	854	264	520	390	391	507	241	406	1099	241	1195	148	389	350	568	357	182	274	383	689	394	375	478	211	440	554	180
C22orf39	903	635	691	460	603	406	459	553	601	2591	910	626	1347	792	731	889	794	648	495	625	342	1100	546	591	385	588	1188	704	647	462	996	375	1099	550	1268	750	1066	511	693	738	636	557	709	828	961	885	1120	1197	492
C22orf40	320	152	245	138	285	193	175	118	171	241	185	117	211	314	151	150	211	189	203	135	113	312	141	209	195	235	186	489	169	193	283	183	192	201	94	164	406	186	199	203	124	158	147	167	267	118	407	231	157
C22orf46	836	697	1311	739	567	788	1188	1088	942	580	959	1425	708	1406	407	969	619	472	381	611	591	779	332	698	1114	1400	956	1364	302	602	653	1146	1560	1084	789	605	1051	839	415	704	764	1131	1638	1001	1086	793	821	383	1057
C22orf9	8742	4032	5430	11095	9457	10207	12554	11941	7226	17492	8103	6740	8289	12568	10475	8487	7692	9665	4446	8942	4170	4905	7303	10902	10770	11285	8648	7718	11832	16048	10047	7341	11495	8211	8499	8097	17158	9490	6641	8085	8920	8589	7021	6105	7120	3689	9548	5084	7360
C2CD2L	419	951	830	556	515	603	424	540	557	605	1715	503	568	823	1095	810	447	574	895	751	718	351	513	711	397	694	395	655	867	747	848	728	398	432	587	252	435	466	670	321	784	617	762	372	557	547	525	914	1179
C2CD2	2041	577	1334	723	1488	1235	816	1021	1400	2100	5772	4433	1861	867	2085	1043	1364	1269	1613	901	915	3732	1566	791	1522	2687	1214	1213	1139	1930	685	2763	871	1019	2202	863	1690	1095	846	897	1179	801	2615	780	6736	323	1250	623	883
C2CD3	1254	1761	1875	934	637	580	1834	1056	760	399	1476	1826	1167	1193	993	1828	2470	932	1462	905	1691	1324	791	1440	706	1743	944	759	1019	1012	3935	1653	752	1712	715	754	2076	1392	1728	1804	1250	1572	1012	2125	2000	1307	948	1524	1172
C2CD4A	78	89	34	64	212	101	12	24	54	262	110	174	472	56	43	156	442	26	55	72	65	28	25	109	140	10	65	8	507	45	43	1123	58	29	207	3	40	4	192	77	152	74	7	55	164	61	66	106	225
C2CD4B	104	18	9	14	28	7	10	16	62	14	95	258	19	14	125	690	45	34	46	103	26	8	21	15	143	6	19	88	47	49	16	56	1	13	202	6	35	10	28	11	115	38	11	118	152	10	21	47	40
C2CD4C	28	85	24	98	43	104	229	52	285	73	25	102	18	17	150	50	27	17	45	170	29	327	36	133	395	33	82	37	103	24	39	24	20	327	306	135	13	48	52	12	76	120	15	45	17	149	37	16	16
C2orf15	39	60	43	11	2	15	24	14	22	53	23	99	43	19	3	9	50	32	39	19	29	79	43	40	53	125	23	2	94	23	38	8	31	54	38	54	41	16	203	98	16	12	51	35	192	60	44	38	28
C2orf16	37	206	85	36	49	63	88	70	76	363	76	33	170	131	109	38	9	35	51	21	82	79	231	27	91	161	55	54	23	32	51	148	50	88	21	165	72	56	176	35	59	69	57	60	42	31	86	214	44
C2orf18	3719	4088	2994	4447	2896	3502	4198	3774	3850	2177	5682	4132	3861	4928	3586	3898	2087	4796	3339	5281	5036	2628	5744	3137	4692	2736	4201	2271	4509	3494	1857	6349	2410	3543	2183	2612	3641	4070	1824	2221	4951	3248	2075	2531	3192	3398	4979	5319	4870
C2orf24	1545	2733	3160	1850	3277	1238	3345	3275	2694	2882	1975	2716	2135	2589	2871	2312	966	3337	2797	2905	1619	2259	3421	2814	2724	4069	3072	1513	1879	2741	2493	3358	2085	2314	2550	2229	2142	3281	1543	1800	2412	2506	2311	2296	2716	2006	2664	1879	2146
C2orf27A	36	60	69	24	33	59	152	24	11	88	101	50	27	93	27	27	22	7	32	151	45	56	15	74	30	22	406	220	30	41	26	49	29	8	14	53	63	65	5	42	39	138	13	146	55	10	137	82	50
C2orf28	4172	2910	6883	2596	2448	4124	2864	2420	2538	3422	2890	2526	5385	2697	1993	2248	3312	3695	5199	2483	3073	4340	5154	2898	3052	3135	4726	4345	3309	3464	4936	2287	5593	2998	2917	5239	3695	3110	3123	3053	2287	2920	3132	3476	3528	3788	4053	3055	2727
C2orf29	2055	2548	2246	2673	2288	3407	2880	2467	4229	2027	2973	2371	3817	3596	2559	1978	3145	3511	3135	3145	2903	3164	3292	3327	3896	4597	3026	2809	4201	2945	4833	2782	2172	4075	3241	2151	3159	1994	3170	4514	2036	2242	2412	4491	2161	3449	3704	3643	2443
C2orf34	332	181	352	211	291	330	131	130	257	413	83	227	290	199	111	65	161	132	371	207	227	133	414	169	237	301	273	174	75	83	102	166	55	338	201	237	222	92	78	158	122	76	160	85	268	256	664	199	218
C2orf3	1161	604	763	611	585	872	649	658	867	2606	791	598	1143	732	597	725	1234	1059	1618	806	484	759	907	770	1042	652	755	894	901	515	611	1003	1132	881	929	566	999	652	1126	871	425	544	818	906	986	1134	1531	1071	874
C2orf42	535	460	662	338	471	386	372	301	515	819	484	465	522	544	306	352	467	319	422	420	371	478	631	352	673	390	365	321	464	256	385	498	497	581	422	273	420	346	305	617	472	477	397	366	462	419	699	587	345
[truncated: 13,112 more rows]
[truncated: 471 more columns]

## Sheet: DEG HPVNvsHPVP anatomical
mRNA	logFC	FDR	HPVN	HPVP	Delta
KRT14	KRT14	-1.80397	0.00104771	842854	241301	1.52048e+06
COL1A1	COL1A1	-2.26539	3.89847e-06	428195	89037.5	970030
KRT16	KRT16	-2.16026	2.10075e-05	400567	89589	865330
[truncated: 3,317 more rows]

## Sheet: up and down reg genes ana
HPVN vs HPVP anatomical
[truncated: 1,722 more rows]
